# Supplementary material for: ELF5 is a potential respiratory epithelial cell-specific risk gene for severe COVID-19
Source: Nat Commun. 2022 Aug 15;13:4484. doi: 10.1038/s41467-022-31999-6 (PMC9378714; doi:10.1038/s41467-022-31999-6)
Supplement: Supplementary file 4 — Supplementary Data 1 [file 41467_2022_31999_MOESM4_ESM.xlsx]

## Sheet: Supplementary Data 1
Supplementary Data 1 Results from proteome-wide colocalisation analysis at protein-encoding loci for severe COVID-19 (A2). Results are shown for each protein that passed quality control (preserved pQTL in SNP overlap) and with at least suggestive evidence for a genetic signal for either the protein or any COVID-19 related outcome. Effect estimates, standard errors, and p-values were obtained from…
Results are shown based on genome biuld37. chr = chromosome; distinct = evidence for two distinct genetic signals in the same region; shared = evidence that the same underlying causal variant is affecting protein levels and COVID-19 phenotypes; LD = linkage disequilibrium; Overlap = LD between the respective lead variants in the SNP set common to both traits; Marginal = LD between regional lead v…
								Posterior Probability		LD regional lead signals (r2)		regional lead signal pQTL						regional lead signal COVID-19						Selected genetic variant common to both summary statistics										LD lead signal overlap (r2)
Platform	Platform_id	Protein	Gene	chr	region_start	region_end	candidate	distinct	shared	Overlap	Marginal	rsid	EA	NEA	beta	se	pvalue	rsid	EA	NEA	beta	se	pvalue	rsid	pos	MAF	beta.protein	se.protein	pvalue.protein	beta.COVID19	se.COVID19	pvalue.COVID19	het_p.covid19	Protein	COVID-19	#SNPs
SomaScan_v4	13457-33	ELF5	'ELF5	11	34000340	35035352	1	0.00754065	0.979337	1	0.803864	rs766826	t	c	-0.0665	0.0146	5.382e-06	rs2924480	c	t	-0.11648	0.022682	2.817e-07	rs766826	34528766	0.3591	-0.0665	0.0146	5.382e-06	-0.10536	0.02309	5.0473e-06	0.031947	0.843418	0.665517	1581
SomaScan_v4	3852-19	HSP 40	'DNAJB1	19	14125582	15140582	1	0.0168042	0.936168	0.982456	0.992047	rs35258260	a	g	-0.1095	0.0176	4.612e-10	rs35070159	c	t	0.13139	0.030245	1.3983e-05	rs35258260	14641037	0.1468	-0.1095	0.0176	4.612e-10	-0.10477	0.027363	0.00012872	0.096374	1	0.98717	1308
SomaScan_v4	10361-25	OAS1	'OAS1	12	112844582	113869990	1	0.125544	0.874443	0.922362	0.922362	rs6489868	c	g	-0.078	0.0134	5.943e-09	rs10774671	a	g	0.12569	0.018988	3.6032e-11	rs6489868	113363692	0.3623	-0.078	0.0134	5.943e-09	0.11536	0.019249	2.0556e-09	0.064854	1	1	1143
SomaScan_v4	9253-52	BGAT	'ABO	9	135625788	136650617	0	0.00602	0.993977	0.41195	0.408023	rs576123	t	c	-1.2278	0.0079	0	rs495828	g	t	-0.13432	0.021747	6.5649e-10	rs505922	136149229	0.3329	-1.2299	0.0083	0	-0.11061	0.018653	3.0318e-09	0.074613	0.990291	1	1056
Olink_PEA	OID00608	SP-D	'SFTPD	10	81197496	82242370	0	0.0224882	0.970057	0.475002	0.0534857	rs721917	g	a	-0.66674	0.053614	5.37032e-31	rs71479671	a	g	-0.13083	0.023863	4.1908e-08	rs721917	81706324	0.40206	-0.66674	0.053614	5.37032e-31	0.082305	0.018758	1.146e-05	0.29305	1	0.0740451	2078
SomaScan_v4	9459-7	Fas, soluble	'FAS	10	90250414	91275542	0	0.0143096	0.930712	0.178171	0.178076	rs982764	t	c	0.3328	0.0137	4.47e-131	rs112081730	t	c	-0.12494	0.030654	4.5867e-05	rs7911226	90768965	0.309	0.3328	0.0137	5.92e-131	0.074728	0.019255	0.00010404	0.51807	0.999936	1	1726
SomaScan_v4	5900-11	HINT1	'HINT1	5	129994720	131007428	0	0.0446036	0.842061	0.790912	0.927203	rs6889109	t	g	-0.1141	0.0149	2.143e-14	rs7724066	t	c	0.10225	0.022733	6.8608e-06	rs6889109	130474409	0.2475	-0.1141	0.0149	2.143e-14	-0.089344	0.022615	7.795e-05	0.59021	0.810719	0.948381	1056
SomaScan_v4	18347-15	Laminin-2	'LAMA2|LAMB1|LAMC1	1	182492595	183614727	0	0.0814465	0.791332	0.961637	0.990059	rs533016075	d	i	-0.183	0.0202	1.403e-19	rs112477940	t	c	0.10857	0.027568	8.2051e-05	rs10911183	182965071	0.1247	-0.1807	0.0202	3.12e-19	-0.09774	0.02745	0.00036988	0.16215	0.95161	1	2008
SomaScan_v4	2953-31	Luteinizing hormone	'CGA|LHB	19	49019237	50020338	0	0.0976828	0.734434	0.00172812	0.00153154	rs3795052	a	c	0.5991	0.0205	2.21e-187	rs35866622	t	c	-0.091381	0.021661	2.4581e-05	rs139643250	49517146	0.081	-0.5954	0.0205	4.02e-186	-0.11869	0.035182	0.00074183	0.99914	0.994665	0.861729	1050
SomaScan_v4	4914-10	HCG	'CGA|CGB	19	49026126	50027590	0	0.0985205	0.732154	0.00172812	0.00139952	rs79785970	c	g	-0.9223	0.0196	0	rs35866622	t	c	-0.091381	0.021661	2.4581e-05	rs139643250	49517146	0.081	0.9228	0.0197	0	-0.11869	0.035182	0.00074183	0.99914	0.997448	0.861729	1053
SomaScan_v4	4914-10	HCG	'CGA|CGB	19	49047105	50048568	0	0.0985486	0.732131	0.00172812	0.00139952	rs79785970	c	g	-0.9223	0.0196	0	rs35866622	t	c	-0.091381	0.021661	2.4581e-05	rs139643250	49517146	0.081	0.9228	0.0197	0	-0.11869	0.035182	0.00074183	0.99914	0.997448	0.861729	1098
SomaScan_v4	4914-10	HCG	'CGA|CGB	19	49047141	50048568	0	0.0985486	0.732131	0.00172812	0.00139952	rs79785970	c	g	-0.9223	0.0196	0	rs35866622	t	c	-0.091381	0.021661	2.4581e-05	rs139643250	49517146	0.081	0.9228	0.0197	0	-0.11869	0.035182	0.00074183	0.99914	0.997448	0.861729	1098
SomaScan_v4	4914-10	HCG	'CGA|CGB	19	49057531	50062117	0	0.0985518	0.732129	0.00172812	0.00139952	rs79785970	c	g	-0.9223	0.0196	0	rs35866622	t	c	-0.091381	0.021661	2.4581e-05	rs139643250	49517146	0.081	0.9228	0.0197	0	-0.11869	0.035182	0.00074183	0.99914	0.997448	0.861729	1100
SomaScan_v4	4914-10	HCG	'CGA|CGB	19	49050895	50052363	0	0.0985659	0.732117	0.00172812	0.00139952	rs79785970	c	g	-0.9223	0.0196	0	rs35866622	t	c	-0.091381	0.021661	2.4581e-05	rs139643250	49517146	0.081	0.9228	0.0197	0	-0.11869	0.035182	0.00074183	0.99914	0.997448	0.861729	1105
SomaScan_v4	4914-10	HCG	'CGA|CGB	19	49050895	50052400	0	0.0985659	0.732117	0.00172812	0.00139952	rs79785970	c	g	-0.9223	0.0196	0	rs35866622	t	c	-0.091381	0.021661	2.4581e-05	rs139643250	49517146	0.081	0.9228	0.0197	0	-0.11869	0.035182	0.00074183	0.99914	0.997448	0.861729	1105
Olink_PEA	OID00340	G-CSF	'CSF3	17	37671614	38674066	0	0.0699668	0.674045	0.962672	0.934134	rs60082402	g	a	0.26781	0.062702	2.34531e-05	rs3826331	c	t	0.070235	0.018491	0.00014564	rs3826331	38150492	0.37862	-0.24599	0.061602	7.53876e-05	0.070235	0.018491	0.00014564	0.43664	0.965339	1	1390
SomaScan_v4	8007-19	Cathepsin B	'CTSB	8	11200033	12226957	0	0.0284695	0.623117	0.982099	0.982099	rs1736084	t	c	0.6205	0.0141	0	rs2645425	a	g	0.07503	0.021775	0.00056942	rs1736084	11703657	0.2643	0.6205	0.0141	0	0.070305	0.021902	0.0013277	0.48917	1	1	1166
SomaScan_v4	8376-25	LSHB	'LHB	19	49019237	50020338	0	0.149771	0.593732	0.00172812	0.00155279	rs144948359	t	c	0.4073	0.0235	2.306e-67	rs35866622	t	c	-0.091381	0.021661	2.4581e-05	rs139643250	49517146	0.081	-0.388	0.0227	2.37e-65	-0.11869	0.035182	0.00074183	0.99914	0.954091	0.861729	1050
SomaScan_v4	4840-73	G-CSF	'CSF3	17	37671614	38674066	0	0.095446	0.588006	0.462095	0.461952	rs139156536	d	i	0.0623	0.0134	3.486e-06	rs3826331	c	t	0.070235	0.018491	0.00014564	rs8067817	38163936	0.4472	0.061	0.0134	5.06e-06	-0.059421	0.01773	0.00080372	0.25655	0.993694	1	1390
SomaScan_v4	4126-22	BPI	'BPI	20	36388551	37465907	0	0.0710791	0.533544	0.000174033	0.000662815	rs6127742	a	g	-0.6855	0.0211	5.35e-231	rs6096984	t	c	0.092648	0.023285	6.9235e-05	rs6127742	36950550	0.1022	-0.6855	0.0211	5.35e-231	-0.087589	0.028782	0.0023405	0.56793	1	0.0124779	1634
Olink_PEA	OID01267	sICAM-3	'ICAM3	19	9944452	10950499	0	0.251337	0.473244	0.107576	0.107197	rs2304237	c	t	0.31017	0.070662	1.39605e-05	rs11085727	t	c	0.17253	0.01974	2.3333e-18	rs7250300	10448660	0.23077	0.29505	0.070788	3.63915e-05	-0.096831	0.022472	1.6403e-05	0.1737	0.962792	1	1480
SomaScan_v4	9557-5	MANS1	'MANSC1	12	11982198	13003475	0	0.0438211	0.450897	0.388388	0.00048105	rs56829405	a	g	0.5217	0.0198	2.53e-152	rs2283337	c	g	0.098764	0.022634	1.2792e-05	rs56829405	12496935	0.1192	0.5217	0.0198	2.53e-152	0.088242	0.028964	0.0023147	0.86007	1	0.000166667	1328
SomaScan_v4	9173-21	PGM1	'PGM1	1	63558947	64625916	0	0.0299335	0.447932	0.926411	0.926411	rs2269247	t	c	0.2107	0.0176	4.106e-33	rs2269235	g	a	0.074291	0.022577	0.001	rs2269247	64107284	0.1748	0.2107	0.0176	4.106e-33	0.074238	0.02332	0.0014554	0.269	1	1	1411
SomaScan_v4	2811-27	Angiopoietin-1	'ANGPT1	8	107761721	109010283	0	0.15196	0.440379	0.000847871	0.000847871	rs79118604	t	c	-0.3332	0.0531	3.439e-10	rs892248	a	g	-0.087687	0.021002	2.9771e-05	rs79118604	108245500	0.0157	-0.3332	0.0531	3.439e-10	0.1972	0.073377	0.007199	0.26437	1	1	2397
SomaScan_v4	16857-2	RAB2A	'RAB2A	8	60929416	62036186	0	0.0788911	0.400381	0.99409	0.99409	rs6995515	a	c	-0.0729	0.0131	2.573e-08	rs2625441	g	t	0.059778	0.018243	0.00105	rs6995515	61511366	0.3658	-0.0729	0.0131	2.573e-08	-0.056696	0.018158	0.0017941	0.82572	1	1	1813
SomaScan_v4	18837-9	SGTB	'SGTB	5	64461755	65518862	0	0.571317	0.384137	0.244157	0.241705	rs28342	a	g	0.0743	0.0146	3.408e-07	rs467843	g	a	-0.089724	0.018758	1.7259e-06	rs28342	64968615	0.3211	0.0743	0.0146	3.408e-07	-0.014932	0.021949	0.49632	0.12649	0.982473	1	1589
SomaScan_v4	3290-50	CD109	'CD109	6	73905508	75038040	0	0.0657115	0.329	0.839094	0.166739	rs57799429	c	g	0.7071	0.0115	0	rs2917888	t	c	0.070347	0.020812	0.00072444	rs12663978	74505467	0.4892	-0.7004	0.0114	0	-0.050146	0.017813	0.0048761	0.99546	0.980317	0.149088	2471
SomaScan_v4	13603-7	RFESD	'RFESD	5	94482458	95520477	0	0.0204897	0.278519	0.982696	0.000362187	rs77881626	t	g	0.1557	0.0343	5.603e-06	rs149976317	t	c	0.25388	0.090063	0.0048184	rs77881626	95017852	0.0404	0.1557	0.0343	5.603e-06	0.12041	0.047711	0.011612	0.2282	1	0.00037054	1237
SomaScan_v4	11646-4	Carbohydrate sulfotransferase 9	'CHST9	18	23995595	25265281	0	0.0594084	0.262514	2.76565e-06	0.0189174	rs56348115	d	i	0.3056	0.0135	3.29e-113	rs8097975	a	g	-0.081265	0.023408	0.00051715	rs11665636	24685559	0.3239	-0.3046	0.0135	2.08e-113	0.05345	0.018744	0.0043507	0.42749	0.99913	0.000202626	1792
SomaScan_v4	10424-31	NPDC1	'NPDC1	9	139433922	140440655	0	0.0129814	0.244928	0.980542	3.54686e-05	rs35063411	c	g	-0.1127	0.0239	2.527e-06	rs821310	t	a	0.21848	0.070377	0.0019063	rs7038961	139914574	0.0825	0.1112	0.0239	3.42e-06	0.088953	0.032575	0.0063194	0.14954	0.983883	5.58194e-05	595
SomaScan_v4	12431-13	PELO	'PELO	5	51583774	52599880	0	0.0619736	0.239239	0.000238991	0.000314506	rs1499280	a	c	0.161	0.0243	3.7e-11	rs34216678	c	a	0.28659	0.093984	0.0022933	rs1499280	52096889	0.0842	0.161	0.0243	3.7e-11	-0.086329	0.033183	0.0092797	0.82793	0.957215	1	2340
SomaScan_v4	13082-9	UN45A	'UNC45A	15	90973410	91997323	0	0.0356789	0.23887	0.00521426	0.00148161	rs7173521	t	c	-0.2643	0.0375	1.689e-12	rs12916927	c	t	0.086701	0.028639	0.0024665	rs7173521	91493207	0.0283	-0.2643	0.0375	1.689e-12	-0.11356	0.046216	0.014005	0.13498	1	0.00121342	1237
SomaScan_v4	10074-128	BRD2	'BRD2	6	32436437	33449282	0	0.158712	0.228591	0.0226268	0.0193325	rs2855448	t	c	-0.0632	0.0143	9.355e-06	rs9501257	g	a	0.17269	0.031483	4.1339e-08	rs2855448	33136575	0.3468	-0.0632	0.0143	9.355e-06	0.010541	0.023016	0.64695	0.78655	0.899889	1	4556
SomaScan_v4	12347-29	CCM2	'CCM2	7	44539074	45616068	0	0.10308	0.227809	0.0723368	0.0723368	rs7805382	t	c	0.1449	0.0152	1.402e-21	rs1294939	g	t	-0.064433	0.017999	0.00034379	rs7805382	45031315	0.2205	0.1449	0.0152	1.402e-21	-0.064615	0.02338	0.0057142	0.84134	1	1	1791
SomaScan_v4	6923-1	PLOD2	'PLOD2	3	145287227	146381440	0	0.160632	0.189896	0.00352586	0.00272871	rs6801418	a	c	0.2457	0.0129	2.927e-80	rs544979	a	g	0.073876	0.020197	0.00025438	rs6801418	145833232	0.4866	0.2457	0.0129	2.927e-80	0.046058	0.01778	0.0095869	0.027011	1	0.797624	2775
SomaScan_v4	10440-26	ACAM	'CLMP	11	122443035	123565989	0	0.0556884	0.184951	0.000415742	0.959237	rs2155572	t	g	0.215	0.0123	4.585e-68	rs7946718	g	a	0.095074	0.022414	2.2181e-05	rs2155572	123067655	0.4165	0.215	0.0123	4.585e-68	0.085447	0.022279	0.00012545	0.32503	0.822402	8.16126e-05	1752
SomaScan_v4	17408-2	PMM1	'PMM1	22	41472898	42485894	0	0.0935184	0.183613	0.802843	0.0148272	rs35117663	d	i	-0.1219	0.0173	1.604e-12	rs17365991	a	g	0.21672	0.055351	9.0269e-05	rs132787	42058949	0.1862	0.1223	0.0174	1.935e-12	0.061575	0.02265	0.0065572	0.30686	0.941256	0.0176468	1527
SomaScan_v4	11568-2	FKB1B	'FKBP1B	2	23772571	24786551	0	0.0804897	0.171647	0.000115532	0.0053394	rs72781699	a	g	-0.3642	0.0155	1.17e-121	rs75922210	a	c	0.19582	0.052881	0.00021308	rs72781699	24277709	0.2027	-0.3642	0.0155	1.17e-121	-0.059243	0.023626	0.012157	0.61921	1	0.0434884	2012
SomaScan_v4	17761-2	NUDT5	'NUDT5	10	11707324	12738143	0	0.0699378	0.15983	0.000297628	0.0872505	rs7895525	t	c	-0.109	0.0156	3.285e-12	rs12217971	c	g	-0.097846	0.022759	1.714e-05	rs7895525	12250620	0.2411	-0.109	0.0156	3.285e-12	0.053281	0.020909	0.010827	0.3858	1	0.00012721	1710
SomaScan_v4	2864-2	MEK1	'MAP2K1	15	66179155	67284650	0	0.104938	0.159259	0.974249	0.00139109	rs11854159	t	g	0.1755	0.0255	6.135e-12	rs72756477	t	c	-0.1672	0.044272	0.00015887	rs11854159	66597110	0.0731	0.1755	0.0255	6.135e-12	0.083305	0.034574	0.015976	0.71037	1	0.00132314	1994
SomaScan_v4	17447-52	SFRP4	'SFRP4	7	37445543	38565297	0	0.0834886	0.158895	1.1673e-05	1.1673e-05	rs75207237	a	t	0.2772	0.0186	4.721e-50	rs13240983	t	c	0.15177	0.044313	0.00061492	rs75207237	37972390	0.1256	0.2772	0.0186	4.721e-50	-0.068178	0.029158	0.019375	0.39764	1	1	2720
SomaScan_v4	3320-49	IGFBP-7	'IGFBP7	4	57396939	58476551	0	0.362139	0.158649	8.89764e-06	1.21139e-05	rs6827768	a	t	-0.43	0.0162	4.35e-155	rs2109589	c	t	-0.10044	0.022214	6.1418e-06	rs10013945	57939654	0.206	0.4193	0.0161	7.97e-149	0.06135	0.023564	0.0092261	0.43208	0.810145	1	2106
SomaScan_v4	5129-12	SREC-I	'SCARF1	17	1037152	2049041	0	0.0793797	0.150012	0.00164967	0.00164967	rs2272011	a	g	-0.2865	0.0124	2.77e-118	rs117924229	t	c	0.17081	0.043565	8.8252e-05	rs2272011	1542190	0.4061	-0.2865	0.0124	2.77e-118	-0.047236	0.019155	0.013662	0.76957	1	1	1398
SomaScan_v4	8035-6	CA198	'C1orf198	1	230472865	231505335	0	0.0783527	0.143397	0.000120156	0.000120156	rs61826310	t	c	0.2091	0.0173	1.592e-33	rs116737819	a	g	-0.19933	0.065953	0.002508	rs61826310	231002496	0.1704	0.2091	0.0173	1.592e-33	0.059012	0.024662	0.016719	0.083031	1	1	2349
SomaScan_v4	12697-30	PI42A	'PIP4K2A	10	22323778	23503484	0	0.0690479	0.142209	0.360881	0.00175135	rs4498867	a	t	0.2281	0.0143	3.453e-57	rs73598554	a	g	0.28358	0.072382	8.9376e-05	rs4498867	23180619	0.2644	0.2281	0.0143	3.453e-57	0.048444	0.020014	0.015501	0.31787	1	0.000502023	1308
SomaScan_v4	2658-27	TrkC	'NTRK3	15	87918230	89299999	0	0.0865326	0.131422	0.00544286	6.73365e-05	rs28735437	c	g	0.172	0.0186	1.968e-20	rs76557584	c	g	0.17546	0.047183	0.00020023	rs28735437	88514855	0.1458	0.172	0.0186	1.968e-20	-0.067708	0.028367	0.016993	0.53767	0.933086	0.00759912	1456
SomaScan_v4	18191-23	RANG	'RANBP1	22	19603461	20614878	0	0.0375893	0.129622	1.32807e-05	0.00661547	rs737935	a	g	0.1268	0.0257	7.901e-07	rs5748449	t	c	0.082187	0.027056	0.0023839	rs737935	20082570	0.0665	0.1268	0.0257	7.901e-07	-0.0663	0.040306	0.099986	0.66854	1	0.00112005	1205
SomaScan_v4	9931-20	Keratin-1	'KRT1	12	52568520	53574191	0	0.0962578	0.109643	7.03201e-05	7.03201e-05	rs117006546	a	t	-0.2366	0.036	4.881e-11	rs77231962	a	g	0.24673	0.066659	0.00021439	rs117006546	53259655	0.0334	-0.2366	0.036	4.881e-11	0.11225	0.061418	0.067613	0.93772	1	1	2445
SomaScan_v4	11369-23	ADHX	'ADH5	4	99492132	100509952	0	0.108929	0.108258	0.00132533	0.00132533	rs62325239	a	g	0.5796	0.032	2.883e-73	rs11499828	c	t	0.10995	0.03302	0.00086964	rs62325239	99987492	0.0378	0.5796	0.032	2.883e-73	0.10792	0.057667	0.061287	0.7511	1	1	2281
SomaScan_v4	18206-18	ADH6	'ADH6	4	99623795	100640694	0	0.114413	0.108194	0.00132533	0.00132533	rs62325239	a	g	0.4075	0.0314	1.45e-38	rs11499828	c	t	0.10995	0.03302	0.00086964	rs62325239	99987492	0.0378	0.4075	0.0314	1.45e-38	0.10792	0.057667	0.061287	0.7511	1	1	2527
SomaScan_v4	9359-9	EGFL9	'DLK2	6	42918090	43924370	0	0.061538	0.108192	0.0249262	0.000201467	rs67861980	t	c	-0.1768	0.0148	8.632e-33	rs59815248	a	g	-0.15326	0.05088	0.0025936	rs67861980	43408105	0.256	-0.1768	0.0148	8.632e-33	0.048089	0.021122	0.022802	0.029807	1	0.000109228	1396
SomaScan_v4	14273-19	PPCE	'PREP	6	105225440	106350959	0	0.042024	0.103642	0.000247582	0.00745118	rs71748560	d	i	0.2211	0.0193	2.488e-30	rs62419583	a	g	-0.12457	0.037304	0.00083953	rs12192054	105776866	0.1385	0.2176	0.0193	1.834e-29	-0.054401	0.026523	0.040262	0.29186	0.998393	1.66788e-06	1177
SomaScan_v4	5508-62	Cathepsin D	'CTSD	11	1273982	2285222	0	0.0815712	0.0941864	0.000300589	0.00253928	rs55861089	a	g	0.4704	0.0216	2.73e-105	rs60078451	a	t	0.1363	0.03956	0.00056999	rs55861089	1783757	0.0976	0.4704	0.0216	2.73e-105	0.06171	0.030257	0.041396	0.99001	1	0.000664229	1618
Olink_PEA	OID00602	IL-6 sRa	'IL6R	1	153877669	154941926	0	0.14887	0.0930359	8.74173e-05	7.40151e-05	rs12730935	a	g	1.0458	0.041703	1.70608e-89	rs149426100	a	g	0.37095	0.098742	0.0001721	rs61812598	154420087	0.41031	1.0384	0.04161	6.54636e-89	-0.03988	0.01847	0.030836	0.12411	0.991496	1	1382
SomaScan_v4	6388-21	CC126	'CCDC126	7	23136998	24184327	0	0.0725803	0.091623	0.00828977	0.00161284	rs35121828	a	g	0.3763	0.0149	1.29e-140	rs181606644	a	g	-0.4472	0.13165	0.00068197	rs35121828	23634985	0.2545	0.3763	0.0149	1.29e-140	0.055787	0.025392	0.028018	0.69922	0.982665	0.00165121	2143
SomaScan_v4	7156-2	FUT10	'FUT10	8	32728342	33830940	0	0.0518442	0.0913597	0.016942	0.0169266	rs62510527	t	c	-0.5246	0.0121	0	rs4739381	a	c	-0.064485	0.020423	0.0015917	rs62510527	33327402	0.4054	-0.5246	0.0121	0	-0.040291	0.01804	0.02552	0.37342	1	0.999854	1545
SomaScan_v4	9234-8	TWSG1	'TWSG1	18	8834765	9902418	0	0.0776757	0.0908274	0.00808565	0.0171716	rs4798783	a	g	0.2802	0.0137	4.29e-93	rs7241396	a	g	0.076956	0.020639	0.00019256	rs4798783	9174885	0.2953	0.2802	0.0137	4.29e-93	0.043873	0.019929	0.027702	0.72588	1	0.00144026	1862
SomaScan_v4	18307-71	PPase 2	'PPA2	4	105790234	106895238	0	0.367008	0.0908238	0.0513612	0.0525611	rs62317329	t	c	-0.087	0.0141	7.104e-10	rs7683416	c	t	0.069464	0.018212	0.00013664	rs17617811	106467767	0.27	0.0831	0.0141	3.626e-09	0.051122	0.021262	0.016199	0.75739	0.939126	1	1887
SomaScan_v4	7784-1	Kininogen, HMW	'KNG1	3	185935065	186961743	0	0.0522465	0.0840415	0.000258603	0.000309659	rs76438938	t	c	-1.1904	0.0384	2.02e-211	rs4261869	t	c	0.12445	0.035745	0.00049848	rs76438938	186461524	0.0302	-1.1904	0.0384	2.02e-211	0.09581	0.058246	0.099986	0.74137	1	0.980484	1485
SomaScan_v4	15602-43	IL-6 sRa	'IL6R	1	153877669	154941926	0	0.150484	0.0832559	9.00501e-05	9.00501e-05	rs2228145	a	c	-1.1352	0.0082	0	rs149426100	a	g	0.37095	0.098742	0.0001721	rs2228145	154426970	0.4044	-1.1352	0.0082	0	0.041324	0.018527	0.025714	0.12817	1	1	1382
SomaScan_v4	12698-72	IMA4	'KPNA4	3	159712783	160783376	0	0.0647429	0.0759279	2.09326e-05	6.32442e-06	rs77185015	t	g	0.2226	0.0424	1.491e-07	rs9834418	t	a	0.22964	0.059584	0.00011619	rs77185015	160302288	0.0231	0.2226	0.0424	1.491e-07	-0.098929	0.057497	0.085326	0.32562	1	1.33301e-07	1936
SomaScan_v4	3580-25	a1-Antitrypsin	'SERPINA1	14	94343084	95357030	0	0.071344	0.0750451	0.000222268	0.000150466	rs28929474	t	c	-1.9024	0.0422	0	rs927234	a	g	0.098851	0.028668	0.00056442	rs28929474	94844947	0.0208	-1.9024	0.0422	0	0.11724	0.084651	0.16604	0.9275	1	1.00344e-05	1863
SomaScan_v4	3074-6	LBP	'LBP	20	36474759	37505665	0	0.141038	0.074796	0.00122031	0.00117201	rs2232613	t	c	-1.2145	0.0227	0	rs6096984	t	c	0.092648	0.023285	6.9235e-05	rs2232613	36997655	0.0761	-1.2145	0.0227	0	0.068207	0.036788	0.063736	0.19441	1	0.0124779	1593
SomaScan_v4	8288-27	b2-Glycoprotein I	'APOH	17	63708151	64752643	0	0.13185	0.074665	0.000601668	0.000601668	rs1801689	a	c	1.6559	0.0376	0	rs190577430	t	c	0.33682	0.092599	0.00027546	rs1801689	64210580	0.0292	1.6559	0.0376	0	0.08522	0.050292	0.090168	0.62865	1	1	2237
SomaScan_v4	18876-77	CHST4	'CHST4	16	71059136	72072649	0	0.039708	0.074222	0.00267469	0.00745129	rs58134724	t	c	0.1635	0.0147	1.201e-28	rs187542334	a	g	0.42606	0.12877	0.00093731	rs58134724	71526091	0.2902	0.1635	0.0147	1.201e-28	0.038223	0.019569	0.050792	0.2278	1	0.000234988	1473
SomaScan_v4	19360-22	LRRT1	'LRRTM1	2	80015483	81031874	0	0.0521063	0.0740907	0.00024568	0.000251502	rs17019392_G_T	t	g	0.2897	0.0405	8.904e-13	rs615415	c	a	0.067102	0.021213	0.0015603	rs62150758	80805858	0.0291	0.2902	0.0407	9.662e-13	-0.08334	0.049058	0.08936	0.7708	0.999592	1	1575
SomaScan_v4	6955-68	SNX1	'SNX1	15	63886322	64938289	0	0.0693116	0.0737565	1.93508e-05	1	rs1802376	a	g	0.7712	0.047	1.615e-60	rs2307519	d	i	-0.082713	0.025383	0.0011197	rs1802376	64428559	0.0204	0.7712	0.047	1.615e-60	-0.093551	0.064408	0.14637	0.87084	1	1	1559
SomaScan_v4	12656-1	KLC1	'KLC1	14	103528233	104667888	0	0.119052	0.07336	0.367176	0.364758	rs142008283	d	i	0.1453	0.0135	8.043e-27	rs10150898	c	g	-0.06586	0.018773	0.00045115	rs61637848	104096031	0.3271	0.1435	0.0135	2.09e-26	0.040116	0.019551	0.040185	0.15752	0.988773	1	2162
Olink_PEA	OID00385	ATS13	'ADAMTS13	9	135779478	136824508	0	0.184735	0.073031	4.00386e-05	8.19544e-08	9:136301103_T_C	c	t	-0.61641	0.12311	7.76784e-07	rs495828	g	t	-0.13432	0.021747	6.5649e-10	rs505922	136149229	0.31237	-0.073954	0.065479	0.259275	0.11061	0.018653	3.0318e-09	0.074613	0.819351	1	1125
SomaScan_v4	6925-26	SNX8	'SNX8	7	1791405	2893953	0	0.195726	0.0709201	0.000262796	0.000453397	rs34750471	a	g	-1.0254	0.0595	1.541e-66	rs117859612	t	c	-0.2828	0.076368	0.00021299	rs34413455	2287023	0.0115	1.0261	0.0597	3.249e-66	0.09075	0.083086	0.27473	0.96464	0.968017	1	2521
SomaScan_v4	4961-17	annexin II	'ANXA2	15	60139333	61195082	0	0.0410603	0.069071	0.000475038	0.0499014	rs34293839	a	g	-0.8554	0.0168	0	rs2100432	g	a	0.072859	0.022972	0.001516	rs34293839	60715248	0.1384	-0.8554	0.0168	0	-0.050979	0.026847	0.057585	0.21171	1	0.000272156	1237
Olink_PEA	OID00542	TNR5	'CD40	20	44246911	45258502	0	0.0496439	0.0680139	0.000144888	0.000144888	rs2425752	c	t	0.36173	0.068245	1.76319e-07	rs10854172	c	t	-0.068801	0.022606	0.0023384	rs112618062	44495865	0.016259	-0.25843	0.25439	0.310199	-0.20549	0.089403	0.021533	0.58005	1	1	1780
SomaScan_v4	8697-38	Glypican 1	'GPC1	2	240875088	241907493	0	0.072325	0.0671346	0.00306455	0.790209	rs1126920	t	c	0.5818	0.0202	1.23e-181	rs57404878	g	a	-0.12387	0.036257	0.00063415	rs1126920	241405479	0.1129	0.5818	0.0202	1.23e-181	-0.086296	0.035755	0.0158	0.67723	0.993936	0.00253107	2079
SomaScan_v4	6527-1	TRIL	'TRIL	7	28492974	29497946	0	0.0798591	0.0653005	0.000503032	0.000503032	rs740250	t	c	0.1166	0.0187	4.445e-10	rs142023702	t	c	-0.29081	0.092776	0.0017212	rs740250	28996944	0.1337	0.1166	0.0187	4.445e-10	0.038641	0.025798	0.13418	0.46829	1	1	1524
SomaScan_v4	9981-18	K1467	'KIAA1467	12	12697218	13795455	0	0.0630821	0.0649937	0.0012763	0.0012763	rs117688503	a	g	0.4992	0.0443	1.945e-29	rs4763944	a	g	-0.074981	0.021701	0.00054979	rs117688503	13215613	0.0215	0.4992	0.0443	1.945e-29	0.093578	0.066415	0.15884	0.50663	1	1	1576
SomaScan_v4	11319-106	MRE11	'MRE11A	11	93652895	94727074	0	0.0672343	0.0604393	0.0227142	0.0148689	rs12796488	a	c	-0.112	0.0165	1.032e-11	rs2511409	a	t	0.12744	0.03527	0.00030232	rs12796488	94131557	0.1776	-0.112	0.0165	1.032e-11	-0.054376	0.026536	0.04045	0.82691	1	0.00150676	1893
Olink_PEA	OID00412	sRAGE	'AGER	6	31648745	32652101	0	0.18371	0.0596863	0.000572513	0.000435967	rs2071292	g	a	0.94267	0.23257	5.89115e-05	rs9274697	g	a	-0.088987	0.018668	1.8709e-06	rs78718262	32184410	0.014433	1.0184	0.26296	0.000122574	-0.044511	0.063868	0.48585	0.94439	0.824777	1	3441
SomaScan_v4	4960-72	annexin I	'ANXA1	9	75266673	76285309	0	0.0402736	0.0576763	0.000141264	0.000141264	rs62541553	t	c	0.4858	0.0315	1.098e-53	rs62560382	c	t	0.21415	0.07592	0.0047909	rs62541553	75777421	0.0428	0.4858	0.0315	1.098e-53	0.061816	0.039766	0.12006	0.51067	1	1	1382
SomaScan_v4	7810-20	C1QTNF5	'C1QTNF5	11	118709652	119717383	0	0.0262645	0.0564097	0.0294548	0.00115532	rs2509656	a	g	0.2528	0.0181	3.894e-44	rs12786333	c	t	0.14806	0.043547	0.00067395	rs2509656	119208576	0.1453	0.2528	0.0181	3.894e-44	-0.049879	0.027255	0.067235	0.34751	1	0.0016263	821
Olink_PEA	OID00638	IGFBP-7	'IGFBP7	4	57396939	58476551	0	0.401285	0.0556577	8.89764e-06	8.89764e-06	rs10013945	g	a	-0.37106	0.067472	6.18586e-08	rs2109589	c	t	-0.10044	0.022214	6.1418e-06	rs10013945	57939654	0.2219	-0.37106	0.067472	6.18586e-08	-0.06135	0.023564	0.0092261	0.43208	1	1	2106
SomaScan_v4	15381-45	Discoidin domain receptor 2	'DDR2	1	162101163	163257190	0	0.0583031	0.0554638	1.23667e-06	6.78286e-07	rs147711199	t	c	0.2141	0.044	1.141e-06	rs78344479	t	g	-0.3342	0.10194	0.0010439	rs147711199	162726968	0.0216	0.2141	0.044	1.141e-06	-0.10176	0.067922	0.13409	0.44445	1	0.842529	2163
SomaScan_v4	9350-3	FSTL4	'FSTL4	5	132032147	133448255	0	0.0619546	0.0551027	1.49508e-05	0.000521869	rs3749820	a	t	0.1932	0.0164	3.567e-32	rs11952507	a	c	-0.099996	0.030524	0.0010529	rs3749820	132533063	0.2151	0.1932	0.0164	3.567e-32	0.040657	0.021257	0.0558	0.074898	1	0.00283316	1748
SomaScan_v4	5713-9	IFN-lambda 3	'IFNL3	19	39234246	40235646	0	0.0479549	0.0548834	0.168662	0.173342	rs62122869	t	c	0.0899	0.0171	1.365e-07	rs581933	t	c	0.098976	0.02943	0.00077072	rs62122869	39777323	0.1903	0.0899	0.0171	1.365e-07	0.047522	0.024163	0.049212	0.22484	1	0.944983	1513
SomaScan_v4	2774-10	IL-16	'IL16	15	80951916	82105104	0	0.0787886	0.0536848	0.00415794	0.00362471	rs58754882	a	g	-1.0744	0.0212	0	rs4304982	a	t	-0.082275	0.020378	5.4034e-05	rs17875533	81598225	0.0881	-1.0743	0.0212	0	0.052809	0.031835	0.097144	0.65163	0.987014	1	1088
SomaScan_v4	16304-6	LGR4	'LGR4	11	26887508	27994322	0	0.0406464	0.0535899	0.00738148	0.00738148	rs79076592	t	c	-0.6509	0.0586	1.238e-28	rs11029950	a	g	-0.060991	0.020402	0.0027948	rs79076592	27391525	0.0136	-0.6509	0.0586	1.238e-28	-0.022623	0.065974	0.73167	0.086381	1	1	1303
SomaScan_v4	12808-103	CHSP1	'CARHSP1	16	8446799	9462866	0	0.107463	0.0533467	0.000675016	0.00130587	rs3743804	a	g	-0.0912	0.0137	2.503e-11	rs4587977	a	c	-0.13403	0.037959	0.00041429	rs62033507	8952113	0.4983	-0.0862	0.0136	2.299e-10	-0.020281	0.01818	0.2646	0.81811	0.876615	1	1921
SomaScan_v4	9744-139	DNJA4	'DNAJA4	15	78056428	79074538	0	0.0595836	0.0525164	0.000642317	0.000642317	rs61752771	t	c	0.2083	0.0461	6.295e-06	rs79925088	g	a	0.29557	0.075236	8.5445e-05	rs61752771	78562867	0.0222	0.2083	0.0461	6.295e-06	0.15244	0.077857	0.050233	0.70014	1	1	1681
SomaScan_v4	8786-6	F171B	'FAM171B	2	187058698	188130685	0	0.0546645	0.0522531	0.00616635	0.00616635	rs76851721	a	c	0.208	0.0159	5.651e-39	rs144105364	a	c	0.19088	0.060565	0.0016231	rs76851721	187642459	0.2222	0.208	0.0159	5.651e-39	0.039253	0.022171	0.076651	0.18208	1	1	1831
SomaScan_v4	17495-141	SIR3	'SIRT3	11	0	736931	0	0.0317743	0.0516516	0.000140917	7.7439e-05	rs11604127	t	c	0.217	0.0158	3.838e-43	rs117884605	t	c	0.27606	0.089183	0.0019653	rs11602954	202856	0.2223	0.2067	0.0156	7.331e-40	0.041583	0.02461	0.091084	0.76877	0.92959	1	931
SomaScan_v4	10627-87	APLP2	'APLP2	11	129439732	130514699	0	0.0777404	0.0516366	0.355113	0.353739	rs541398240	d	i	-0.4006	0.0284	4.823e-45	rs7947505	a	g	0.082524	0.02668	0.0019805	rs11221941	129945198	0.049	0.4019	0.0285	2.728e-45	0.064515	0.037601	0.086201	0.93495	0.99514	1	1603
SomaScan_v4	4996-66	HRG	'HRG	3	185878005	186896029	0	0.0524483	0.0507131	0.000208872	0.000186913	rs59123177	a	g	1.0529	0.0101	0	rs4261869	t	c	0.12445	0.035745	0.00049848	rs59123177	186391274	0.3496	1.0529	0.0101	0	0.036424	0.019238	0.058316	0.017684	1	0.980484	1392
SomaScan_v4	4968-50	CAPG	'CAPG	2	85121871	86145555	0	0.0550869	0.0505434	0.0005752	2.59241e-06	rs62623452	t	c	-1.6459	0.0536	3.09e-207	rs6758805	a	g	0.10835	0.03778	0.0041317	rs62623452	85629266	0.0146	-1.6459	0.0536	3.09e-207	0.079144	0.087887	0.36784	0.97969	1	0.000980029	1669
Olink_PEA	OID01221	ApoM	'APOM	6	31120193	32125987	0	0.324708	0.0504724	0.000804191	0.000794428	rs555855080	i	d	-0.77085	0.17503	1.30828e-05	rs111837807	c	t	0.20363	0.030414	2.152e-11	rs111837807	31121232	0.069072	0.11111	0.12621	0.379071	0.20363	0.030414	2.152e-11	0.00011006	0.997875	1	4677
SomaScan_v4	5301-7	Eotaxin	'CCL11	17	32112687	33115353	0	0.156251	0.0501752	0.000927794	0.000850502	rs7213460	a	g	-0.1174	0.0132	5.091e-19	rs58384243	t	c	0.11878	0.028301	2.7041e-05	rs9903369	32519101	0.4223	0.1174	0.0132	6.083e-19	0.036518	0.018279	0.045738	0.31124	0.992484	1	1333
SomaScan_v4	14101-2	CNTFR alpha	'CNTFR	9	34051430	35090121	0	0.0456879	0.0497255	8.83181e-05	8.83181e-05	rs10972159	a	g	-0.7266	0.0497	2.162e-48	rs188836310	a	g	0.25783	0.091567	0.0048655	rs10972159	34593086	0.019	-0.7266	0.0497	2.162e-48	0.071531	0.060436	0.23657	0.93846	1	1	1640
SomaScan_v4	10346-5	STAT3	'STAT3	17	39965342	41040586	0	0.015915	0.04971	0.994791	0.0212009	rs35950888	a	g	0.2649	0.013	1.28e-91	rs79309130	a	g	-0.1997	0.056568	0.00041512	rs8081037	40499158	0.3532	-0.2645	0.013	1.61e-92	0.029149	0.018531	0.11571	0.70265	0.985877	0.0216239	547
SomaScan_v4	3773-15	sTie-2	'TEK	9	26609139	27730173	0	0.0768459	0.0491036	0.000765167	7.63378e-05	rs117982767	t	g	-0.5758	0.0301	1.384e-81	rs1411377	g	a	-0.08172	0.023348	0.00046498	rs117982767	27201551	0.0497	-0.5758	0.0301	1.384e-81	0.061079	0.039395	0.12104	0.24149	1	1.11299e-05	2145
SomaScan_v4	2571-12	IGFBP-3	'IGFBP3	7	45451949	46461473	0	0.0796226	0.0490325	4.71282e-05	1.75015e-06	rs145188037	a	g	1.2659	0.0551	1.05e-116	rs191827360	g	c	0.41193	0.1202	0.00061037	rs148562589	45996425	0.0126	-1.2432	0.0559	1.71e-109	-0.077893	0.093149	0.40303	0.37526	0.966001	0.560695	2214
SomaScan_v4	9884-8	PPIL1	'PPIL1	6	36322603	37342800	0	0.0514897	0.0482037	6.59852e-05	1.13072e-05	rs12194408	c	g	1.6602	0.0365	0	rs56242039	c	g	-0.11476	0.033333	0.00057562	rs12194408	36839598	0.028	1.6602	0.0365	0	0.07075	0.062275	0.25591	0.22691	1	0.000769418	1820
SomaScan_v4	15521-4	Alcadein alpha-1	'CLSTN1	1	9289084	10384584	0	0.0854918	0.0478937	0.000985288	0.0010295	rs116383848	c	g	2.1381	0.0466	0	rs4076440	g	a	0.1226	0.030887	7.2063e-05	rs144966243	9798509	0.0191	2.12	0.0463	0	-0.076648	0.077688	0.32383	0.19569	0.986488	1	1005
SomaScan_v4	17696-1	TIRP	'TICAM2	5	114414339	115461876	0	0.0487671	0.047653	0.00169549	0.000700246	rs256989	t	c	-0.0736	0.0138	9.366e-08	rs152367	g	a	-0.089036	0.021707	4.1026e-05	rs10075869	114956959	0.3955	-0.0712	0.0138	2.61e-07	0.031857	0.019002	0.093629	0.40037	0.948975	0.00278911	1721
SomaScan_v4	3305-6	DLL4	'DLL4	15	40721538	41731237	0	0.0336468	0.0473145	0.00593312	0.00607023	rs150398020	d	i	-0.2734	0.0476	8.957e-09	rs12903603	t	c	-0.064813	0.023029	0.0048862	rs77960703	41261915	0.0199	0.2619	0.0476	3.833e-08	0.06525	0.077529	0.4	0.60704	0.993121	0.978161	1400
SomaScan_v4	18241-18	HEM6	'CPOX	3	97739976	98812567	0	0.078405	0.0465515	0.00151564	0.00151564	rs72928816	a	t	-0.6418	0.0654	9.387e-23	rs1729987	a	g	-0.082028	0.026505	0.0019693	rs72928816	98386246	0.0104	-0.6418	0.0654	9.387e-23	0.04201	0.06222	0.49956	0.0045328	1	1	3048
SomaScan_v4	10959-125	BET1L	'BET1L	11	0	707428	0	0.0310514	0.0463884	0.000140917	7.7439e-05	rs11604127	t	c	0.5362	0.0149	2.26e-282	rs117884605	t	c	0.27606	0.089183	0.0019653	rs11602954	202856	0.2222	0.527	0.0148	9.93e-277	0.041583	0.02461	0.091084	0.76877	0.92959	1	915
SomaScan_v4	15367-38	LPLC1	'BPIFB1	20	31361286	32397684	0	0.0708803	0.0458805	0.00151522	0.00175292	rs761931	c	g	-0.4341	0.0128	2.45e-250	rs75263960	t	c	0.26941	0.074913	0.00032285	rs2424957	31693553	0.412	0.4351	0.0129	1.7e-250	0.035598	0.019302	0.065137	0.66918	0.994196	1	1160
SomaScan_v4	13963-7	tollip	'TOLLIP	11	795601	1830884	0	0.0859174	0.0456979	0.000442284	0.00306605	rs201324084	t	g	-0.1807	0.0386	2.869e-06	rs35705950	t	g	-0.18963	0.03579	1.1687e-07	rs117913875	1267688	0.0314	0.1672	0.0365	4.75e-06	-0.031563	0.078344	0.68704	0.99428	0.925549	0.00116577	1780
SomaScan_v4	8664-36	PKDCC	'PKDCC	2	41775160	42785668	0	0.0805005	0.0455059	3.08099e-05	3.63166e-06	rs534845187	d	i	-0.5756	0.0602	1.194e-21	rs75307648	g	a	0.22646	0.067444	0.00078562	rs34372645	42281312	0.014	0.537	0.0578	1.54e-20	-0.067791	0.097887	0.48859	0.96819	0.832571	1	1876
SomaScan_v4	6207-10	prosaposin	'PSAP	10	73076055	74111126	0	0.179126	0.0440573	0.00015992	1.46063e-05	rs2394843	a	g	-0.3568	0.013	5.4e-165	rs4492735	t	c	-0.12446	0.027502	6.0205e-06	rs6480561	73602934	0.4564	-0.3559	0.013	2.51e-165	-0.036798	0.018742	0.049596	0.10582	0.995726	0.58107	1700
SomaScan_v4	6255-74	CPXM1	'CPXM1	20	2274715	3281283	0	0.0631142	0.0434671	0.000378241	0.000378241	rs13043754	a	g	0.6483	0.0197	6.44e-238	rs7361701	g	c	0.14106	0.043513	0.0011883	rs13043754	2783771	0.114	0.6483	0.0197	6.44e-238	-0.044894	0.028094	0.11004	0.3359	1	1	1069
SomaScan_v4	7891-45	UGT 1A6	'UGT1A6	2	234100253	235181946	0	0.189768	0.0431179	8.08807e-05	0.000198173	rs6742078	t	g	-0.237	0.0135	6.222e-69	rs250924	t	c	-0.10973	0.028188	9.9133e-05	rs6742078	234672639	0.3234	-0.237	0.0135	6.222e-69	0.037466	0.019517	0.054897	0.87654	1	0.875519	2259
SomaScan_v4	10396-6	Mcl-1	'MCL1	1	150047032	151052066	0	0.0330039	0.0429773	0.00115909	0.00115909	rs190596489	a	c	1.4688	0.0532	1.19e-167	rs114052060	g	a	-0.1466	0.049569	0.0031008	rs190596489	150562043	0.016	1.4688	0.0532	1.19e-167	0.051794	0.090352	0.56648	0.4373	1	1	1074
SomaScan_v4	4188-1	Aflatoxin B1 aldehyde reductase	'AKR7A2	1	19130459	20138640	0	0.160097	0.0428496	0.0030613	0.0030613	rs12122880	t	c	0.2558	0.0134	1.12e-80	rs114003224	c	a	0.37318	0.093412	6.47e-05	rs12122880	19661156	0.3447	0.2558	0.0134	1.12e-80	0.037412	0.020398	0.066639	0.39587	1	1	2407
SomaScan_v4	10042-8	SGK3	'SGK3	8	67124653	68274257	0	0.0423461	0.0425995	5.58056e-05	0.000665995	rs142632105	a	g	0.4397	0.0593	1.227e-13	rs62513067	a	g	0.2104	0.052784	6.7175e-05	rs145451983	67758692	0.0143	0.4111	0.0561	2.433e-13	0.05822	0.083653	0.48645	0.82037	0.886231	0.000810111	1335
SomaScan_v4	13669-6	FGFR-3	'FGFR3	4	1295034	2310599	0	0.0422878	0.04258	1.2351e-05	0.00144466	rs4533828	a	g	-0.1121	0.0134	7.251e-17	rs12498586	t	c	0.099164	0.036869	0.0071534	rs798748	1716770	0.3826	0.1084	0.0132	2.447e-16	-0.03455	0.019315	0.07366	0.95308	0.853673	3.06341e-05	1093
SomaScan_v4	12475-48	CLIC5	'CLIC5	6	45368045	46548132	0	0.0802807	0.0424942	0.00010174	0.000141927	rs35822882	t	g	-1.0454	0.0356	1.41e-189	rs7764113	g	a	-0.087238	0.022348	9.4737e-05	rs35822882	45916999	0.0285	-1.0454	0.0356	1.41e-189	-0.064523	0.062743	0.30378	0.96572	1	3.52757e-05	1515
SomaScan_v4	12560-9	NT5C	'NT5C	17	72626320	73627890	0	0.0331757	0.0424334	0.0036462	4.77075e-05	rs78625720	a	g	-1.7173	0.0346	0	rs142567957	c	g	-0.21808	0.078891	0.0057046	rs78625720	73140941	0.0308	-1.7173	0.0346	0	-0.060553	0.067671	0.37088	0.55762	1	7.94426e-05	1182
SomaScan_v4	9231-23	IMPA3	'IMPAD1	8	57370492	58406403	0	0.0818551	0.0422526	5.40018e-05	1.10534e-05	rs112433249	t	c	1.6979	0.0637	1e-156	rs117799674	a	g	0.20556	0.055144	0.0001932	rs112433249	57876576	0.0109	1.6979	0.0637	1e-156	0.058919	0.086388	0.49522	0.99784	1	0.000251479	2809
SomaScan_v4	17702-53	UGT 1A1	'UGT1A1	2	234168894	235181945	0	0.18929	0.0414817	0.000120769	0.000265082	rs35754645	d	i	-0.2842	0.014	8.13e-92	rs250924	t	c	-0.10973	0.028188	9.9133e-05	rs887829	234668570	0.3245	-0.2812	0.0139	1.96e-91	0.035851	0.019525	0.066338	0.84019	0.987622	0.875519	2188
SomaScan_v4	11342-59	PXDC2	'PLXDC2	10	19605168	21078785	0	0.116694	0.0412254	0.000358882	0.000101411	rs12412765	a	t	-0.1708	0.0207	1.447e-16	rs11011824	a	g	-0.19799	0.055996	0.00040649	rs2297491	20578007	0.1017	-0.1705	0.0209	3.181e-16	-0.050788	0.031133	0.10283	0.99636	0.935707	0.000134633	3472
SomaScan_v4	18216-22	IL-11 RA	'IL11RA	9	34150699	35161889	0	0.0416254	0.0411641	0.000539392	0.000539392	rs11575578	a	g	0.539	0.0255	6.19e-99	rs188836310	a	g	0.25783	0.091567	0.0048655	rs11575578	34656479	0.0674	0.539	0.0255	6.19e-99	0.053689	0.040213	0.18184	0.30003	1	1	1465
Olink_PEA	OID01113	PVALB	'PVALB	22	36696728	37715523	0	0.0588446	0.0410149	0.000166384	0.000189811	rs4821544	c	t	-0.89095	0.05702	8.27942e-45	rs2284028	c	a	0.31271	0.067942	4.1737e-06	rs4821544	37258503	0.27526	-0.89095	0.05702	8.27942e-45	0.034787	0.019771	0.07849	0.67316	1	5.23101e-05	1174
SomaScan_v4	5036-50	TSG-6	'TNFAIP6	2	151714106	152736560	0	0.0432442	0.040612	3.67933e-05	0.0252491	rs2278089	t	g	-0.3184	0.0128	1.15e-135	rs74418962	a	g	0.19568	0.04739	3.64e-05	rs2278089	152146672	0.3885	-0.3184	0.0128	1.15e-135	0.032259	0.018324	0.078322	0.73662	1	0.000674323	1628
SomaScan_v4	16049-43	OLR1	'OLR1	12	9810902	10824737	0	0.0696403	0.0403644	0.000575252	0.00433928	rs11611438	c	g	-0.1265	0.024	1.363e-07	rs7960611	a	g	-0.1584	0.031029	3.3086e-07	rs11611438	10318409	0.091	-0.1265	0.024	1.363e-07	-0.054852	0.035646	0.12386	0.58983	1	0.000198039	2070
SomaScan_v4	11387-3	ATF6B	'ATF6B	6	31565953	32596030	0	0.544899	0.0397567	0.0865719	0.0820258	rs8111	t	c	0.2635	0.0137	6.631e-82	rs3104412	g	a	-0.083075	0.018554	7.5576e-06	rs9267803	32101762	0.2714	0.2647	0.0138	3.335e-82	-0.043771	0.020595	0.033561	0.073313	0.980633	1	3415
SomaScan_v4	7141-21	MGT4B	'MGAT4B	5	178724597	179733952	0	0.0556965	0.0396354	0.000100931	1.7709e-06	rs113756550	a	g	-1.2628	0.042	2.41e-198	rs2431424	c	g	0.19197	0.059616	0.0012812	rs113756550	179228377	0.0227	-1.2628	0.042	2.41e-198	-0.064055	0.072876	0.37943	0.65528	1	0.662432	1519
SomaScan_v4	16919-1	ACBP	'DBI	2	119624497	120630126	0	0.12145	0.0395882	0.00219696	0.00219696	rs6733335	c	g	0.3549	0.0149	5.27e-125	rs920331	a	g	0.15689	0.040792	0.00012005	rs6733335	120142939	0.2024	0.3549	0.0149	5.27e-125	0.040575	0.024697	0.1004	0.59834	1	1	1826
SomaScan_v4	3796-79	ANGL4	'ANGPTL4	19	7928173	8939257	0	0.0509554	0.0393664	7.19968e-05	5.24051e-06	rs116843064	a	g	-0.3266	0.0529	6.664e-10	rs7246366	g	a	-0.16077	0.044849	0.0003374	rs116843064	8429323	0.0163	-0.3266	0.0529	6.664e-10	-0.052369	0.074376	0.48137	0.21077	1	0.000653803	1019
Olink_PEA	OID01416	SCGF-beta	'CLEC11A	19	50726586	51728974	0	0.102438	0.0392381	2.96882e-05	2.96882e-05	rs142930583	c	g	0.81999	0.17535	3.79315e-06	rs1405655	c	t	0.11426	0.019426	4.0583e-09	rs1405655	50882619	0.33918	0.036348	0.067769	0.591957	0.11426	0.019426	4.0583e-09	0.78128	1	1	775
SomaScan_v4	15368-3	BMPER	'BMPER	7	33444523	34695484	0	0.0602912	0.0390793	0.457622	0.457622	rs16879245	a	g	0.2155	0.0241	3.607e-19	rs80065143	t	g	-0.11258	0.036971	0.0023271	rs16879245	33804485	0.0799	0.2155	0.0241	3.607e-19	0.043991	0.030201	0.14522	0.30456	1	1	1974
SomaScan_v4	13990-1	pyruvate carboxylase	'PC	11	66115704	67225847	0	0.039603	0.0390199	0.0580881	0.0182652	rs543191	t	g	0.0941	0.0136	5.136e-12	rs79100447	t	c	0.15739	0.047903	0.0010177	rs543191	66583779	0.3919	0.0941	0.0136	5.136e-12	0.031259	0.018196	0.085808	0.83605	1	0.00076551	958
SomaScan_v4	17396-23	ADH1A	'ADH1A	4	99697524	100712185	0	0.122377	0.0386862	0.00238812	0.00238812	rs28364331	a	g	0.7858	0.052	1.539e-51	rs11499828	c	t	0.10995	0.03302	0.00086964	rs28364331	100201295	0.017	0.7858	0.052	1.539e-51	-0.050356	0.089373	0.57314	0.31183	1	1	2417
SomaScan_v4	16057-6	IGF-II receptor	'IGF2R	6	159890131	161034539	0	0.121909	0.0383177	0.000100119	0.000387267	rs3777404	a	g	0.8285	0.0183	0	rs75752031	a	t	0.16668	0.042023	7.3004e-05	rs3777404	160498049	0.1322	0.8285	0.0183	0	0.041172	0.024295	0.090137	0.68692	1	0.745753	1998
SomaScan_v4	6544-33	NELL1	'NELL1	11	20191117	22097227	0	0.127598	0.0382946	1.74972e-05	1.74972e-05	rs61652119	a	g	1.0231	0.0299	3.04e-256	rs12417803	a	t	-0.067547	0.019361	0.00048521	rs61652119	20955270	0.0468	1.0231	0.0299	3.04e-256	0.057089	0.041634	0.17031	0.96734	1	1	3305
SomaScan_v4	2697-7	PF-4	'PF4	4	74346794	75347841	0	0.0390106	0.0381801	0.00235065	0.0102648	rs11574452	a	c	-0.2552	0.0296	6.969e-18	rs2125399	c	t	-0.062676	0.021844	0.0041138	rs11574452	74846661	0.0447	-0.2552	0.0296	6.969e-18	0.054971	0.04037	0.1733	0.66567	0.823106	0.000697992	1122
SomaScan_v4	5254-69	PDE3A	'PDE3A	12	20022179	21337315	0	0.121319	0.0380595	0.00559887	1.52667e-06	rs954865	a	g	0.1453	0.0136	1.226e-26	rs1444642	g	a	0.090467	0.024782	0.00026173	rs954865	20834162	0.3356	0.1453	0.0136	1.226e-26	0.016257	0.023221	0.48387	0.93224	0.95632	0.0611945	2897
SomaScan_v4	4929-55	SHBG	'SHBG	17	7017382	8036700	0	0.105157	0.0378213	0.0417873	0.0418791	rs1799941	a	g	0.1967	0.0135	4.314e-48	rs76833657	a	g	-0.13264	0.037245	0.00036913	rs62059839	7533015	0.2586	0.1961	0.0135	6.109e-48	-0.037254	0.022256	0.094154	0.54149	0.997872	1	1217
SomaScan_v4	12572-236	EFS	'EFS	14	23325611	24334961	0	0.0462149	0.0375118	0.0189462	0.0478032	rs10137082	t	c	-0.1072	0.0152	1.532e-12	rs403739	c	t	0.091549	0.022984	6.8001e-05	rs10137082	23840033	0.243	-0.1072	0.0152	1.532e-12	0.035616	0.021336	0.09505	0.49209	1	0.641609	852
SomaScan_v4	9370-69	GGH	'GGH	8	63427638	64451730	0	0.0587911	0.0372755	0.00152679	0.00152679	rs12676348	t	c	-0.9079	0.0263	8.26e-261	rs188665126	c	t	0.21226	0.068062	0.0018172	rs12676348	63943175	0.0633	-0.9079	0.0263	8.26e-261	0.043969	0.033226	0.18573	0.92832	1	1	2206
SomaScan_v4	3640-14	RAP	'LRPAP1	4	3008103	4034286	0	0.10998	0.0363293	0.000554948	0.000554948	rs1800493	t	c	-1.0953	0.0521	2.83e-98	rs73191179	a	g	0.11817	0.032279	0.00025124	rs1800493	3516559	0.0166	-1.0953	0.0521	2.83e-98	-0.039624	0.083973	0.63702	0.087189	1	1	1264
SomaScan_v4	17673-34	Carbonic Anhydrase VB	'CA5B	23	15206953	16305747	0	0.0911638	0.0363174	0.000223435	0.000295904	rs5936043	a	g	0.1208	0.0114	4.048e-26	rs4830938	c	t	0.076499	0.017991	2.1186e-05	rs5936043	15782443	0.3507	0.1208	0.0114	4.048e-26	-0.025697	0.013399	0.055141	0.48768	1	0.688461	723
SomaScan_v4	17138-8	GST A1-1	'GSTA1	6	52156462	53168708	0	0.062701	0.0362905	0.0148203	0.0148203	rs6458869	a	c	0.4435	0.013	1.43e-253	rs76685444	t	c	0.13101	0.042358	0.0019818	rs6458869	52630269	0.3579	0.4435	0.013	1.43e-253	-0.032544	0.019122	0.088767	0.27667	1	1	1844
SomaScan_v4	17515-6	STCH	'HSPA13	21	15243436	16255805	0	0.172714	0.0362254	0.0194067	0.0194067	rs2822653	t	c	0.0916	0.0149	6.899e-10	rs2822522	c	a	-0.078157	0.021782	0.00033306	rs2822653	15764311	0.2634	0.0916	0.0149	6.899e-10	0.039019	0.020373	0.055467	0.44069	1	1	2127
SomaScan_v4	5006-71	MK13	'MAPK13	6	35595586	36607842	0	0.0519998	0.0361838	0.0712781	0.594314	rs12210904	a	c	0.1878	0.0147	2.256e-37	rs12525283	c	g	-0.09493	0.028492	0.00086296	rs12210946	36098130	0.29	0.1806	0.0146	5.704e-35	-0.058705	0.023948	0.014232	0.37354	0.967167	0.0416279	1582
SomaScan_v4	4564-2	PLXC1	'PLXNC1	12	94042499	95201451	0	0.0661592	0.0360358	0.000865155	0.000497689	rs115651556	a	g	-1.7031	0.0537	1.92e-220	rs145601828	t	c	0.2318	0.07667	0.0025	rs115651556	94613898	0.0142	-1.7031	0.0537	1.92e-220	0.0019654	0.087623	0.98211	0.82656	1	7.09596e-05	2004
SomaScan_v4	17398-55	HO-1	'HMOX1	22	35276354	36290207	0	0.0388593	0.0360316	3.99794e-05	1.45971e-07	rs73172715	t	c	0.2092	0.0292	7.538e-13	rs713968	a	g	-0.053292	0.019029	0.0051019	rs17885522	35777856	0.0551	-0.2019	0.0289	2.595e-12	0.044968	0.036977	0.22394	0.33339	0.968643	1	1239
SomaScan_v4	13621-31	AP2A2	'AP2A2	11	424894	1512239	0	0.0848334	0.0359873	0.000692034	0.00235306	rs117126836	a	g	0.2022	0.0221	5.504e-20	rs35705950	t	g	-0.18963	0.03579	1.1687e-07	rs117126836	948299	0.0932	0.2022	0.0221	5.504e-20	0.064747	0.038066	0.08896	0.81675	0.970962	0.00116577	1759
SomaScan_v4	9337-43	TKN1	'TAC1	7	96861220	97869784	0	0.044073	0.0357213	0.00323704	0.0277976	rs78145257	a	g	-0.2893	0.0178	3.979e-59	rs17614406	a	g	-0.19367	0.057038	0.000685	rs78145257	97366332	0.1705	-0.2893	0.0178	3.979e-59	-0.037449	0.023424	0.10987	0.7715	1	0.000496636	1660
SomaScan_v4	10760-107	GRIA4	'GRIA4	11	104980721	106352819	0	0.116772	0.0355529	0.00015703	0.00015703	rs72991733	a	g	0.307	0.0601	3.221e-07	rs183016798	c	t	0.35255	0.088601	6.9177e-05	rs72991733	105509256	0.0123	0.307	0.0601	3.221e-07	-0.033398	0.086889	0.7007	0.27404	1	1	2229
SomaScan_v4	6947-4	SIA10	'ST3GAL6	3	97951080	99040045	0	0.0780032	0.035353	0.154639	0.154639	rs72934623	a	g	-1.8366	0.0249	0	rs1729987	a	g	-0.082028	0.026505	0.0019693	rs72934623	98509705	0.0512	-1.8366	0.0249	0	0.049006	0.041156	0.23376	0.76329	1	1	2535
SomaScan_v4	5852-6	S100A12	'S100A12	1	152846184	153848125	0	0.0464546	0.0352979	0.000429398	0.00489279	rs3014874	a	g	-0.2694	0.015	1.692e-72	rs3795396	a	g	0.07566	0.020601	0.00024002	rs3014874	153337943	0.2643	-0.2694	0.015	1.692e-72	-0.033849	0.02341	0.14819	0.61237	0.88551	0.0103803	1472
SomaScan_v4	9525-1	PTK7	'PTK7	6	42544006	43629457	0	0.0645321	0.0351566	0.000632397	0.220984	rs140147428	t	c	0.4105	0.0352	1.674e-31	rs4714653	c	g	0.075529	0.027233	0.0055468	rs140147428	43067044	0.0371	0.4105	0.0352	1.674e-31	0.045503	0.058876	0.4396	0.24062	1	0.0015104	1570
SomaScan_v4	12524-18	SAT2	'SAT2	17	7029552	8031194	0	0.105174	0.0350596	0.033284	0.033284	rs858522	a	c	-0.4588	0.0128	2.94e-282	rs76833657	a	g	-0.13264	0.037245	0.00036913	rs858522	7526887	0.4279	-0.4588	0.0128	2.94e-282	0.031579	0.018144	0.081773	0.73977	1	1	1201
SomaScan_v4	5813-58	Epo	'EPO	7	99818423	100821323	0	0.0558517	0.0348765	0.0270322	0.270763	rs9801017	a	g	0.0772	0.0136	1.322e-08	rs3197597	t	c	-0.10837	0.03327	0.0011244	rs7385804	100235970	0.3803	0.0772	0.0136	1.326e-08	0.033687	0.01882	0.073458	0.9864	1	0.0558659	1062
SomaScan_v4	6551-94	Vaspin	'SERPINA12	14	94453611	95484181	0	0.0756536	0.0347013	3.45674e-05	3.65629e-05	rs4900235	t	c	0.6235	0.0149	0	rs10139313	a	g	-0.06747	0.020467	0.00097862	rs4900235	94988702	0.2234	0.6235	0.0149	0	-0.034859	0.022488	0.12112	0.69568	1	0.00276393	1921
Olink_PEA	OID00468	VEGF-D	'FIGF	23	14863713	15902498	0	0.115717	0.0343382	0.111567	0.111181	rs192812042	a	g	0.60301	0.06633	2.57632e-18	rs4830938	c	t	0.076499	0.017991	2.1186e-05	rs4830939	15399283	0.39072	-0.21855	0.050697	1.97333e-05	0.055403	0.014426	0.00012271	0.35598	1	0.688461	932
SomaScan_v4	13098-93	VEGF-D	'FIGF	23	14863713	15902498	0	0.115736	0.0343376	0.111567	0.111181	rs192812042	a	g	0.499	0.0149	1.05e-244	rs4830938	c	t	0.076499	0.017991	2.1186e-05	rs192812042	15436623	0.1324	0.499	0.0149	1.05e-244	-0.032667	0.019125	0.087625	0.069267	1	0.688461	933
SomaScan_v4	14705-1	VEGF-D	'FIGF	23	14863713	15902498	0	0.115736	0.0343376	0.111567	0.111181	rs192812042	a	g	0.4618	0.0158	5.54e-189	rs4830938	c	t	0.076499	0.017991	2.1186e-05	rs192812042	15436623	0.1324	0.4618	0.0158	5.54e-189	-0.032667	0.019125	0.087625	0.069267	1	0.688461	933
Olink_PEA	OID01319	NA	'FIGF	23	14863713	15902498	0	0.115717	0.0343372	0.111567	0.111181	rs192812042	a	g	0.61274	0.065709	4.01791e-19	rs4830938	c	t	0.076499	0.017991	2.1186e-05	rs4830939	15399283	0.39072	-0.23299	0.050409	4.88427e-06	0.055403	0.014426	0.00012271	0.35598	1	0.688461	932
SomaScan_v4	15509-2	NAG	'NAGLU	17	40188190	41196467	0	0.0168954	0.0343312	0.0238459	0.0024023	rs77942990	a	g	1.3027	0.0309	0	rs79309130	a	g	-0.1997	0.056568	0.00041512	rs77942990	40622538	0.0406	1.3027	0.0309	0	-0.046193	0.045962	0.31488	0.85465	1	0.0216239	605
SomaScan_v4	2201-17	Endostatin	'COL18A1	21	46325052	47433634	0	0.0919966	0.0343253	0.000120103	0.000159942	rs144147445	a	g	-1.4332	0.0491	2.18e-187	rs111241180	a	g	0.28052	0.067149	2.9461e-05	rs144147445	46930092	0.0184	-1.4332	0.0491	2.18e-187	0.033843	0.077596	0.66273	0.38427	1	0.000250559	1941
SomaScan_v4	11134-30	RF1ML	'MTRF1L	6	152808497	153823820	0	0.0546816	0.0340541	0.00135699	0.00135699	rs12206911	t	c	-0.7084	0.0145	0	rs2791580	a	g	0.35301	0.10064	0.00045211	rs12206911	153323142	0.1897	-0.7084	0.0145	0	-0.036005	0.023302	0.12231	0.98038	1	1	2128
SomaScan_v4	9095-5	MTFR1	'MTFR1	8	66056969	67183496	0	0.0529792	0.0337687	0.00213822	0.00221822	rs140729430	d	i	0.1786	0.0161	1.851e-28	rs149090860	c	t	0.34424	0.097863	0.00043557	rs35524385	66568501	0.2283	-0.1773	0.0161	4.198e-28	0.033356	0.021802	0.12602	0.85385	0.988361	1	1594
SomaScan_v4	12381-26	CBR1	'CBR1	21	36942239	37945464	0	0.054886	0.0337217	0.000328769	0.000277863	rs16993864	a	c	-1.1984	0.0484	3.22e-135	rs420885	a	c	-0.067024	0.018628	0.00032069	rs16993864	37446599	0.0196	-1.1984	0.0484	3.22e-135	-0.056705	0.057997	0.32822	0.29611	0.975767	1	1463
SomaScan_v4	12333-87	RPIA	'RPIA	2	88491162	89550452	0	0.056815	0.0337147	0.000953505	0.000941385	rs7574761	a	g	-0.6757	0.0353	1.527e-81	rs77780714	a	g	-0.20757	0.063577	0.0010951	rs13409405	88974531	0.0329	-0.6762	0.0357	7.763e-80	-0.055201	0.052986	0.2975	0.77746	0.979891	1	799
SomaScan_v4	5727-35	B3GLT	'B3GALTL	13	31274073	32406413	0	0.12882	0.033556	0.000278483	0.000131108	rs1995970	t	c	0.5769	0.0143	0	rs9285080	a	g	0.10312	0.025406	4.9268e-05	rs1995970	31874303	0.2294	0.5769	0.0143	0	-0.03545	0.02156	0.10013	0.7138	1	0.67932	1624
SomaScan_v4	2844-53	sTie-1	'TIE1	1	43266664	44288779	0	0.409343	0.0335024	0.0027242	0.0027242	rs2991990	t	g	-0.2584	0.0133	1.577e-83	rs559481	g	a	-0.091329	0.021985	3.2643e-05	rs2991990	43779869	0.3906	-0.2584	0.0133	1.577e-83	-0.033389	0.019771	0.091254	0.73373	1	1	1455
SomaScan_v4	11405-150	CARD9	'CARD9	9	138756355	139768133	0	0.0445365	0.0334704	0.00338167	0.00338167	rs4077515	t	c	0.1667	0.0134	1.666e-35	rs72775704	a	g	0.092718	0.030526	0.0023869	rs4077515	139266496	0.4281	0.1667	0.0134	1.666e-35	0.0312	0.01831	0.088378	0.92654	1	1	1031
SomaScan_v4	15480-2	VNN2	'VNN2	6	132565009	133584598	0	0.044615	0.0333814	0.000324877	0.18819	rs9493423	a	g	-0.7208	0.0118	0	rs12211125	c	t	-0.12159	0.039888	0.0023021	rs9493423	133074133	0.341	-0.7208	0.0118	0	-0.031463	0.019151	0.10042	0.93381	1	7.57056e-05	1572
SomaScan_v4	11237-49	PCOC1	'PCOLCE	7	99699800	100705798	0	0.0778686	0.0332821	0.00357654	0.00479094	rs9801017	a	g	0.2275	0.0135	6.103e-64	rs7799946	a	g	0.089123	0.023966	0.00020024	rs7385804	100235970	0.3803	0.2275	0.0135	5.891e-64	0.033687	0.01882	0.073458	0.9864	1	0.295144	990
SomaScan_v4	13534-20	MYOM2	'MYOM2	8	1493155	2613475	0	0.101202	0.0331166	3.89447e-06	9.08083e-05	rs3824184	a	g	-0.0989	0.0184	7.955e-08	rs17749721	c	g	-0.20532	0.047163	1.3409e-05	rs3824184	2046002	0.1491	-0.0989	0.0184	7.955e-08	-0.034988	0.024665	0.15603	0.34442	1	0.000409146	1950
SomaScan_v4	3651-50	VEGF sR2	'KDR	4	55444644	56491756	0	0.0851964	0.0330364	4.96353e-05	4.96353e-05	rs34231037	a	g	1.1219	0.0385	2.04e-186	rs75968133	t	c	0.28565	0.083344	0.00060943	rs34231037	55972946	0.0317	1.1219	0.0385	2.04e-186	-0.046962	0.056695	0.40748	0.55078	1	1	1766
SomaScan_v4	9713-67	PGFRL	'PDGFRL	8	16933942	18001580	0	0.116185	0.0328688	0.000250267	5.21595e-05	rs74894178	d	i	-0.69	0.038	1.315e-73	rs1858723	c	g	0.13181	0.038924	0.00070855	rs77670928	17454313	0.0348	0.6496	0.0364	2.882e-71	-0.041267	0.047925	0.3892	0.54775	0.80726	1	2810
SomaScan_v4	16890-37	ATL1	'ADAMTSL1	9	17973892	19410948	0	0.127054	0.0327586	0.000393506	0.000393506	rs776786	a	g	-0.4456	0.0313	4.706e-46	rs9987604	t	c	-0.068988	0.018177	0.00014744	rs776786	18650547	0.0406	-0.4456	0.0313	4.706e-46	-0.044866	0.045062	0.31942	0.92278	1	1	2671
SomaScan_v4	4909-68	Galectin-8	'LGALS8	1	236181300	237216281	0	0.089152	0.0325929	6.69948e-05	0.00120329	rs75416658	a	t	0.3061	0.04	1.885e-14	rs10802554	a	c	-0.11872	0.035224	0.0007503	rs78430179	236732871	0.0289	0.301	0.0401	5.766e-14	-0.04762	0.053668	0.37492	0.15942	0.993331	0.000231634	2019
SomaScan_v4	12689-56	ARC1B	'ARPC1B	7	98471872	99492424	0	0.0263637	0.0325739	0.00255593	0.0520046	rs75944999	a	g	0.2837	0.0336	3.038e-17	rs2687100	t	c	0.081326	0.021972	0.00021448	rs75944999	98995724	0.0413	0.2837	0.0336	3.038e-17	-0.041236	0.048861	0.3987	0.69465	1	0.031552	758
SomaScan_v4	8248-222	SIG14	'SIGLEC14	19	51645806	52650054	0	0.0876201	0.03245	0.000833804	0.000833804	rs872629	a	c	-1.1393	0.0182	0	rs140835248	t	a	0.24186	0.080344	0.0026094	rs872629	52130638	0.1166	-1.1393	0.0182	0	-0.04213	0.03189	0.18647	0.60597	1	1	2090
SomaScan_v4	16792-4	Siglec-5	'SIGLEC5	19	51614781	52650151	0	0.0876529	0.0324488	0.000833804	0.000833804	rs872629	a	c	-1.1339	0.0183	0	rs140835248	t	a	0.24186	0.080344	0.0026094	rs872629	52130638	0.1166	-1.1339	0.0183	0	-0.04213	0.03189	0.18647	0.60597	1	1	2092
SomaScan_v4	13969-24	IMA7	'KPNA6	1	32073639	33142169	0	0.0313744	0.0323917	0.000713606	0.000713606	rs72666722	t	g	0.5818	0.0447	9.636e-39	rs11584199	c	t	0.11886	0.041401	0.0040916	rs72666722	32462654	0.0226	0.5818	0.0447	9.636e-39	0.011636	0.074005	0.87507	0.63241	1	1	928
SomaScan_v4	11217-16	CTBP1	'CTBP1	4	705236	1743741	0	0.0815137	0.0323648	9.64345e-05	0.00306372	rs111227886	t	c	-0.1554	0.0323	1.466e-06	rs76056108	a	t	0.18475	0.064043	0.0039163	rs111227886	1199518	0.0413	-0.1554	0.0323	1.466e-06	0.053485	0.053182	0.31456	0.82989	1	0.000352589	2383
SomaScan_v4	3438-10	FSTL3	'FSTL3	19	176392	1183385	0	0.0445789	0.0321591	3.50246e-05	8.76356e-05	rs112418024	a	g	-0.3012	0.0423	1.075e-12	rs9304954	c	t	-0.11633	0.03261	0.00036076	rs112418024	692790	0.028	-0.3012	0.0423	1.075e-12	-0.015302	0.057682	0.79079	0.27987	1	1.00947e-05	992
SomaScan_v4	8768-4	Bcl-10	'BCL10	1	85231931	86242773	0	0.140915	0.0317875	3.89625e-05	0.000174698	rs75345056	d	i	0.2191	0.0252	3.737e-18	rs4617419	c	t	0.15087	0.042468	0.00038156	rs9887811	85744370	0.0885	0.1743	0.0225	1.057e-14	0.041337	0.030081	0.16939	0.57284	0.816828	1	1991
SomaScan_v4	6904-14	LRRT2	'LRRTM2	5	137704612	138711057	0	0.0649341	0.031606	0.364245	0.351007	rs538410878	d	i	-0.0718	0.0143	5.202e-07	rs7701116	t	c	0.067243	0.018292	0.00023679	rs274118	138064887	0.285	-0.0668	0.0139	1.598e-06	-0.02824	0.020307	0.16435	0.438	0.914237	1	749
SomaScan_v4	2182-54	C4b	'C4A|C4B	6	31482539	32503195	0	0.459207	0.0314161	0.0695917	0.0688089	rs2763982	c	g	-0.7148	0.0125	0	rs7889	g	c	-0.085612	0.019453	1.0783e-05	rs2763982	31872551	0.3498	-0.7148	0.0125	0	-0.046916	0.02171	0.03069	0.8259	0.991357	1	3182
SomaScan_v4	2182-54	C4b	'C4A|C4B	6	31449801	32470458	0	0.464447	0.0311117	0.0695917	0.0688089	rs2763982	c	g	-0.7148	0.0125	0	rs7889	g	c	-0.085612	0.019453	1.0783e-05	rs2763982	31872551	0.3498	-0.7148	0.0125	0	-0.046916	0.02171	0.03069	0.8259	0.991357	1	3259
SomaScan_v4	6927-7	NDST1	'NDST1	5	149365381	150437773	0	0.0401731	0.0310573	3.9558e-05	0.002003	rs253293	a	g	-0.1854	0.0134	3.041e-43	rs2230303	g	t	0.22522	0.069426	0.0011788	rs253293	149937956	0.409	-0.1854	0.0134	3.041e-43	-0.029327	0.01925	0.12763	0.60996	1	0.0419013	1342
SomaScan_v4	12569-25	TCP-1-epsilon	'CCT5	5	9750033	10766524	0	0.0395861	0.0308448	0.000252553	0.000252553	rs11557652	a	t	0.2365	0.0462	3.149e-07	rs72734847	g	a	0.13618	0.044097	0.0020143	rs11557652	10256172	0.0215	0.2365	0.0462	3.149e-07	0.049597	0.071157	0.4858	0.69618	1	1	969
SomaScan_v4	17785-11	RCL	'RCL	6	42693367	43697222	0	0.0650876	0.0308114	0.112088	0.0621992	rs138632789	d	i	-0.1803	0.0202	4.403e-19	rs4714653	c	g	0.075529	0.027233	0.0055468	rs45448395	43189645	0.1038	-0.1856	0.021	1.02e-18	0.03833	0.033768	0.25633	0.40694	0.892613	0.0015104	1459
SomaScan_v4	9960-2	TBCD5	'TBC1D5	3	16698654	18986309	0	0.102057	0.0306964	0.000147815	3.04068e-05	rs283940	a	t	0.0596	0.013	4.525e-06	rs113723919	c	t	0.13038	0.043585	0.0027764	rs283940	17344285	0.4572	0.0596	0.013	4.525e-06	-0.030023	0.018735	0.10904	0.8906	1	6.6165e-06	4049
SomaScan_v4	5066-134	CLM6	'CD300C	17	72037247	73042282	0	0.0408531	0.0306307	0.000614022	0.0119061	rs62087200	a	g	-0.7811	0.0311	2.13e-139	rs11867452	c	g	0.17121	0.047336	0.00029801	rs62087200	72459776	0.0494	-0.7811	0.0311	2.13e-139	0.040341	0.039174	0.30311	0.77616	1	0.629844	1235
SomaScan_v4	12534-10	CACO2	'CALCOCO2	17	46408350	47443884	0	0.0511289	0.0306065	0.0181098	0.0181098	rs550510	a	g	-0.157	0.0188	7.918e-17	rs78259596	a	g	0.17524	0.059546	0.0032515	rs550510	46926615	0.146	-0.157	0.0188	7.918e-17	0.037332	0.02678	0.16332	0.51166	1	1	1649
SomaScan_v4	12428-2	LYPL1	'LYPLAL1	1	218847186	219886207	0	0.294638	0.0303032	0.0434298	0.0430537	rs3084102	d	i	0.371	0.0198	3.375e-78	rs12134646	a	g	-0.073572	0.018329	5.9715e-05	rs12093892	219368348	0.1149	0.3702	0.0198	1.178e-77	0.038202	0.025527	0.13452	0.88421	0.994926	1	2091
SomaScan_v4	4763-31	Afamin	'AFM	4	73847400	74869691	0	0.0425111	0.0302405	0.000371425	0.000267139	rs72856641	t	c	1.1075	0.0465	2.75e-125	rs75923904	c	a	-0.563	0.16783	0.00079496	rs72856641	74359582	0.0203	1.1075	0.0465	2.75e-125	0.033789	0.052593	0.52057	0.97191	1	0.00027916	1215
SomaScan_v4	11109-56	SVEP1	'SVEP1	9	112627531	113842160	0	0.116177	0.0299634	0.00281856	1	rs61751937	c	g	0.9411	0.0382	2.84e-134	rs34858357	d	i	0.087336	0.023388	0.00018829	rs61751937	113312231	0.0292	0.9411	0.0382	2.84e-134	-0.041837	0.056703	0.46062	0.57795	1	1	2574
SomaScan_v4	11178-21	SVEP1	'SVEP1	9	112627531	113842160	0	0.116177	0.0299634	0.00281856	1	rs61751937	c	g	1.0255	0.0378	5.74e-162	rs34858357	d	i	0.087336	0.023388	0.00018829	rs61751937	113312231	0.0292	1.0255	0.0378	5.74e-162	-0.041837	0.056703	0.46062	0.57795	1	1	2574
SomaScan_v4	17325-10	KGUA	'GUK1	1	227827663	228836685	0	0.170868	0.029378	0.0574472	0.0574472	rs10495278	c	g	-0.6747	0.0337	3.31e-89	rs10753445	c	g	0.065314	0.018742	0.00049227	rs10495278	228314350	0.0373	-0.6747	0.0337	3.31e-89	0.047053	0.043072	0.27465	0.91575	1	1	1511
SomaScan_v4	3336-50	TFPI	'TFPI	2	187828957	188930487	0	0.240808	0.0292974	0.00243401	0.00234821	rs116011690	t	c	-0.3732	0.0423	1.052e-18	rs16829582	c	g	0.14864	0.03543	2.7248e-05	rs116011690	188324459	0.0227	-0.3732	0.0423	1.052e-18	0.045769	0.065821	0.48684	0.42365	1	0.99706	1974
SomaScan_v4	3554-24	Adiponectin	'ADIPOQ	3	186060463	187076252	0	0.0567872	0.0291745	0.00016712	0.000208417	rs141134215	a	c	-0.6644	0.0364	2.225e-74	rs4261869	t	c	0.12445	0.035745	0.00049848	rs141134215	186561201	0.026	-0.6644	0.0364	2.225e-74	-0.01803	0.06518	0.78207	0.65989	1	0.980484	1596
SomaScan_v4	9249-17	TMEM9	'TMEM9	1	200603900	201640702	0	0.185048	0.0289509	0.0112391	0.0109873	rs1106729	c	g	0.1038	0.0139	9.119e-14	rs12730151	a	t	0.12162	0.032945	0.00022298	rs2068152	201120730	0.3796	0.1038	0.0139	9.477e-14	-0.03271	0.019674	0.096384	0.4347	0.989432	0.996884	1768
SomaScan_v4	10512-13	IL3RB	'CSF2RB	22	36809670	37836491	0	0.0633614	0.0288982	0.0436398	0.000158952	rs5756415	c	g	0.7246	0.0116	0	rs2284028	c	a	0.31271	0.067942	4.1737e-06	rs5756415	37330811	0.4597	0.7246	0.0116	0	-0.02972	0.018981	0.11739	0.48729	1	5.23101e-05	1202
SomaScan_v4	13658-31	PDGF-CC	'PDGFC	4	157181606	158392546	0	0.0754568	0.0288446	0.00071556	0.000734407	rs72494011	a	g	0.153	0.0178	8.575e-18	rs114097727	a	t	0.24876	0.080118	0.0019034	rs72494011	157977619	0.1647	0.153	0.0178	8.575e-18	-0.023526	0.026841	0.38076	0.98106	0.993638	1	2432
SomaScan_v4	5357-60	NLGNX	'NLGN4X	23	5258678	6646904	0	0.0922707	0.0288312	0.00216142	0.00197727	rs58025219	d	i	-0.1038	0.0143	4.622e-13	rs35085116	g	c	-0.075465	0.021361	0.0004111	rs12012019	5919376	0.1919	0.1009	0.0141	8.259e-13	-0.027074	0.014841	0.068106	0.04434	1	0.95763	2124
SomaScan_v4	19338-3	LZIC	'LZIC	1	9482173	10503465	0	0.0886736	0.0286155	0.00322393	0.00322393	rs1220423	t	g	0.3125	0.0462	1.378e-11	rs4076440	g	a	0.1226	0.030887	7.2063e-05	rs1220423	10002921	0.0217	0.3125	0.0462	1.378e-11	0.015834	0.06656	0.81196	0.60645	1	1	1139
SomaScan_v4	8296-117	KDEL2	'KDELC2	11	107842832	108869159	0	0.0416411	0.0285762	0.0014532	1.46813e-05	rs74911261	a	g	-1.3026	0.038	1.72e-257	rs11212822	a	c	-0.07208	0.026575	0.0066808	rs74911261	108357137	0.0262	-1.3026	0.038	1.72e-257	0.019426	0.061431	0.75184	0.9615	1	0.0041112	1025
SomaScan_v4	3079-62	TIG2	'RARRES2	7	149535408	150538763	0	0.129009	0.028469	0.000286105	0.000286105	rs3735167	t	c	0.3405	0.0149	5.54e-115	rs146628191	a	g	-0.21832	0.054593	6.3618e-05	rs3735167	150039555	0.2593	0.3405	0.0149	5.54e-115	0.031762	0.021146	0.13308	0.037706	1	1	1306
SomaScan_v4	2813-11	ART	'AGRP	16	67016474	68017716	0	0.0483937	0.0282797	0.00174297	0.00502811	rs3892816	t	c	-0.5231	0.0306	1.449e-65	rs145078230	d	i	0.11176	0.037562	0.002927	rs3892816	67499714	0.0463	-0.5231	0.0306	1.449e-65	-0.037948	0.039376	0.33518	0.96521	1	0.0043191	957
SomaScan_v4	19187-21	STABP	'STAMBP	2	73556086	74600786	0	0.0371935	0.0282165	7.94083e-05	7.94083e-05	rs17009404	t	c	0.2649	0.0457	6.671e-09	rs55651232	a	g	-0.11989	0.044224	0.0067086	rs17009404	74084359	0.0202	0.2649	0.0457	6.671e-09	0.036991	0.049381	0.4538	0.22908	1	1	1263
Olink_PEA	OID00300	LIMP II	'SCARB2	4	76579890	77635046	0	0.0581549	0.0282068	0.00102552	0.00317433	rs7697777	t	c	0.45677	0.079161	1.42233e-08	rs6838240	c	t	0.090559	0.032774	0.0057244	rs7697777	77075196	0.15956	0.45677	0.079161	1.42233e-08	0.028735	0.023348	0.21843	0.84581	1	0.0030352	2340
Olink_PEA	OID00383	SLAF7	'SLAMF7	1	160209037	161224611	0	0.0987062	0.0281762	0.0058699	0.00654676	rs11265473	g	t	-0.64631	0.065859	7.63836e-21	rs4656994	a	g	0.092273	0.023211	7.0285e-05	rs34378534	160510652	0.091602	-0.048446	0.11059	0.661546	0.077957	0.040643	0.055101	0.12112	1	0.313167	1203
SomaScan_v4	3447-64	IL-8	'CXCL8	4	74106223	75109433	0	0.0341129	0.0281162	0.0208015	0.0208015	rs1247669	c	g	0.1052	0.0212	7.197e-07	rs61360774	t	c	0.10822	0.037754	0.0041513	rs1247669	74447417	0.1129	0.1052	0.0212	7.197e-07	-0.040083	0.027162	0.14002	0.25262	1	1	1118
SomaScan_v4	17746-77	FIS1	'FIS1	7	100382739	101395597	0	0.0701947	0.0280314	0.121174	0.121174	rs7808669	a	g	-0.5144	0.0269	2.817e-81	rs138536698	g	c	0.20493	0.069797	0.0033239	rs7808669	100882090	0.0549	-0.5144	0.0269	2.817e-81	0.047782	0.039828	0.23026	0.21681	1	1	1806
SomaScan_v4	7803-4	CHST1	'CHST1	11	45170427	46187172	0	0.0466106	0.0280155	0.00231753	0.00231753	rs2009471	a	t	-0.0738	0.0163	6.084e-06	rs2863167	a	c	-0.089121	0.023765	0.00017674	rs2009471	45746289	0.2174	-0.0738	0.0163	6.084e-06	-0.052364	0.022695	0.02104	0.2724	1	1	1677
SomaScan_v4	10702-1	COSA1	'COL28A1	7	6895834	8075484	0	0.0760832	0.0279198	0.00638533	0.0019002	rs10251492	a	g	0.0919	0.0139	4.138e-11	rs35212330	c	t	0.22987	0.060451	0.00014323	rs971481	7243033	0.3808	-0.0853	0.0136	3.974e-10	-0.030102	0.019964	0.1316	0.5693	0.841709	0.00960909	2211
SomaScan_v4	16613-3	CAD17	'CDH17	8	94639399	95729531	0	0.0550048	0.0279174	0.00062844	0.000651455	rs71680648	d	i	0.3557	0.013	7.09e-165	rs116993056	a	g	0.24494	0.072441	0.00072165	rs10956904	95205117	0.4726	-0.3542	0.013	4.26e-164	-0.023626	0.018217	0.19467	0.92433	0.993563	1	1830
SomaScan_v4	10938-13	sLFA-3	'CD58	1	116557157	117613661	0	0.02865	0.0278454	0.00117657	0.00117657	rs35768283	a	g	-1.3819	0.0503	4.97e-166	rs1088455	c	t	-0.060744	0.020174	0.0026037	rs35768283	117078729	0.0179	-1.3819	0.0503	4.97e-166	0.0031755	0.061439	0.95878	0.36407	1	1	742
SomaScan_v4	2843-13	SPINT2	'SPINT2	19	38234675	39283254	0	0.0858417	0.0278223	0.000117229	0.000117229	rs71354995	a	g	0.8668	0.0127	0	rs855608	g	a	-0.079095	0.026275	0.0026098	rs71354995	38791841	0.2506	0.8668	0.0127	0	-0.03052	0.020059	0.12813	0.67227	1	1	2054
SomaScan_v4	7935-26	LARGE	'LARGE	22	33058212	34818829	0	0.160543	0.0277963	0.000370279	0.000370279	rs3210587	a	g	0.1095	0.013	3.439e-17	rs3788492	t	c	-0.067527	0.018086	0.00018879	rs3210587	34316077	0.3673	0.1095	0.013	3.439e-17	-0.031703	0.019327	0.10094	0.7573	1	1	3515
SomaScan_v4	17210-2	TCL1A	'TCL1A	14	95676304	96680533	0	0.140169	0.027715	0.000426033	0.000723535	rs78986913	a	g	-0.5549	0.0335	1.036e-61	rs72692750	t	c	-0.21239	0.046977	6.152e-06	rs78986913	96162418	0.042	-0.5549	0.0335	1.036e-61	-0.040114	0.05225	0.44265	0.7927	1	0.144297	2419
SomaScan_v4	18280-29	DTD2	'DTD2	14	31415242	32426716	0	0.0880597	0.0276424	0.00170277	0.00162129	rs138832021	a	c	-0.2292	0.0187	1.782e-34	rs72642547	g	a	-0.23126	0.074851	0.0020043	rs79360085	31918261	0.1245	-0.2275	0.0188	9.21e-34	0.037575	0.0277	0.17494	0.40374	0.991301	1	1427
SomaScan_v4	9962-1	MUCDL	'CDHR5	11	116565	1126078	0	0.050308	0.0267874	0.0027128	0.00298717	rs61877853	a	g	-0.1265	0.0166	2.624e-14	rs117884605	t	c	0.27606	0.089183	0.0019653	rs35467761	571568	0.1966	-0.1262	0.017	1.27e-13	0.027109	0.023828	0.25524	0.77992	0.810535	1	1496
SomaScan_v4	5618-50	FAM3B	'FAM3B	21	42176139	43229358	0	0.538114	0.0267326	0.00168764	0.00126322	rs57529409	t	c	-0.545	0.0318	4.86e-66	rs9983330	g	a	-0.096573	0.021549	7.4102e-06	rs60265870	42716967	0.0459	-0.5472	0.0322	8.566e-65	-0.058625	0.037779	0.12071	0.59642	0.960012	1	1439
Olink_PEA	OID01016	CLC7A	'CLEC7A	12	9769376	10782857	0	0.072768	0.0266466	0.00191561	0.00128839	rs79522375	g	t	-1.5335	0.080224	4.28549e-61	rs7960611	a	g	-0.1584	0.031029	3.3086e-07	rs12822999	9968349	0.43289	-0.029536	0.062492	0.636693	-0.060817	0.021807	0.0052893	0.83546	1	0.000198039	2080
SomaScan_v4	3617-80	HGFA	'HGFAC	4	2943614	3951211	0	0.134618	0.0264181	8.41208e-06	8.41208e-06	rs2498323	a	g	-1.5158	0.0175	0	rs73191179	a	g	0.11817	0.032279	0.00025124	rs2498323	3451109	0.099	-1.5158	0.0175	0	-0.037616	0.030892	0.22335	0.61306	1	1	1377
SomaScan_v4	8795-48	TR	'TFRC	3	195254054	196309060	0	0.0619969	0.0263494	0.00671499	0.00106309	rs11917973	t	c	0.0975	0.0134	4.088e-13	rs116434121	t	c	0.14622	0.041187	0.00038512	rs11720913	195832560	0.4091	-0.0928	0.0136	8.735e-12	-0.0074176	0.019432	0.70267	0.83923	0.811677	1	1281
SomaScan_v4	4437-56	ENTP5	'ENTPD5	14	73924713	74986102	0	0.0988485	0.0263447	0.000823066	0.000823066	rs147326645	c	g	-1.1686	0.0259	0	rs113175950	a	g	-0.29962	0.087912	0.00065384	rs147326645	74447785	0.0592	-1.1686	0.0259	0	-0.037242	0.032087	0.24579	0.60437	1	1	2068
SomaScan_v4	17856-23	NT5M	'NT5M	17	16706649	17750977	0	0.0775963	0.0261588	0.000274373	0.000160378	rs192436452	c	g	0.5982	0.029	1.34e-94	rs62064118	g	a	0.25651	0.068441	0.0001783	rs7219752	17207201	0.0482	-0.5801	0.0283	2.77e-93	-0.029422	0.043122	0.49504	0.38218	0.93553	0.000386052	1454
SomaScan_v4	13423-94	CJ058	'FAM213A	10	81667585	82692753	0	0.736253	0.0261457	0.0308136	0.0308136	rs9787439	c	g	0.1325	0.0134	3.61e-23	rs2758555	g	a	0.087621	0.019034	4.1567e-06	rs9787439	82169598	0.477	0.1325	0.0134	3.61e-23	0.042431	0.018687	0.023174	0.8276	1	1	2399
SomaScan_v4	18236-3	LEGL	'HSPC159	2	64181103	65188515	0	0.0446774	0.0261126	0.00183814	0.336636	rs76392037	a	c	-0.2217	0.0283	4.541e-15	rs74430453	t	c	0.096166	0.029117	0.0009574	rs76392037	64568900	0.056	-0.2217	0.0283	4.541e-15	-0.029036	0.044401	0.51315	0.90075	1	0.00151935	1186
SomaScan_v4	4254-6	NUDC3	'NUDCD3	7	43918720	45030479	0	0.0882786	0.0260082	0.00065216	0.00065216	rs10233273	t	c	0.2434	0.0152	7.441e-58	rs2537188	a	c	-0.072277	0.018883	0.00012943	rs10233273	44502186	0.229	0.2434	0.0152	7.441e-58	0.032284	0.023347	0.16673	0.3074	1	1	1327
SomaScan_v4	19117-3	PP14A	'PPP1R14A	19	38241877	39247231	0	0.0801399	0.0258902	0.000116482	0.000116482	rs4803999	a	g	0.3945	0.0139	1.81e-178	rs855608	g	a	-0.079095	0.026275	0.0026098	rs4803999	38787965	0.2861	0.3945	0.0139	1.81e-178	-0.02893	0.019463	0.13717	0.5452	1	1	1953
SomaScan_v4	19277-4	KAT	'TSTD1	1	160507421	161508780	0	0.0938446	0.0258243	0.000385126	0.0176503	rs10908821	c	g	-0.6849	0.0175	0	rs4656994	a	g	0.092273	0.023211	7.0285e-05	rs10908821	161008535	0.1267	-0.6849	0.0175	0	0.034906	0.02867	0.22341	0.38004	1	0.313167	1427
SomaScan_v4	12008-3	CD7	'CD7	17	79772744	80775478	0	0.0582332	0.0257201	0.00313635	0.00190527	rs3176831	t	c	-0.8035	0.0313	4.62e-145	rs2459709	c	t	0.080905	0.02107	0.00012312	rs3176831	80272491	0.0446	-0.8035	0.0313	4.62e-145	0.018096	0.055464	0.74422	0.26312	1	0.00114999	1711
SomaScan_v4	13590-1	ORN	'REXO2	11	113810108	114821001	0	0.0727662	0.025694	2.97595e-06	2.97595e-06	rs7117153	a	g	-0.1711	0.017	8.543e-24	rs10891611	t	c	-0.075144	0.024236	0.0019317	rs7117153	114300002	0.1517	-0.1711	0.017	8.543e-24	0.032928	0.026293	0.21045	0.62717	1	1	1460
SomaScan_v4	13536-56	POLI	'POLI	18	51295774	52347636	0	0.0632173	0.0256739	0.000423232	0.000339551	rs3218784	a	g	0.72	0.0409	2.352e-69	rs116763502	t	a	-0.18962	0.068176	0.0054139	rs3218784	51807260	0.0283	0.72	0.0409	2.352e-69	-0.0078836	0.058201	0.89225	0.12615	1	0.000470139	2397
SomaScan_v4	11382-5	BIEA	'BLVRA	7	43298279	44346939	0	0.0965389	0.025549	0.01832	0.01832	rs12531841	t	c	0.0836	0.0127	5.422e-11	rs2537188	a	c	-0.072277	0.018883	0.00012943	rs12531841	43642005	0.332	0.0836	0.0127	5.422e-11	0.027679	0.02006	0.16765	0.10888	1	1	1767
SomaScan_v4	7808-5	GLCE	'GLCE	15	68952923	70064556	0	0.0444652	0.0252314	0.0174752	0.0174323	rs3084807	d	i	-0.7785	0.0138	0	rs12908916	a	c	-0.06122	0.019188	0.00142	rs4776437	69542968	0.2292	0.7781	0.0138	0	-0.029301	0.020868	0.16028	0.31649	0.996205	1	1081
SomaScan_v4	12016-60	CBL	'CBL	11	118576752	119678859	0	0.0292389	0.0252171	0.00331655	0.000653939	rs76683040	t	c	-0.3947	0.024	8.346e-61	rs12786333	c	t	0.14806	0.043547	0.00067395	rs76683040	119152684	0.0739	-0.3947	0.024	8.346e-61	-0.06792	0.03191	0.033298	0.59794	1	0.0016263	833
SomaScan_v4	15522-2	GAPR1	'GLIPR2	9	35636732	36663910	0	0.0579835	0.0252054	0.00631618	0.0064599	rs4878643	c	g	-0.2769	0.0145	8.764e-81	rs56089462	c	t	0.36516	0.10679	0.00062787	rs4878643	36153437	0.2936	-0.2769	0.0145	8.764e-81	-0.025482	0.022907	0.26594	0.18326	0.990155	1	1365
SomaScan_v4	18225-13	HEBP1	'HEBP1	12	12627798	13653207	0	0.0584256	0.0251015	0.00952338	0.00952338	rs1941	c	g	1.6083	0.0316	0	rs4763944	a	g	-0.074981	0.021701	0.00054979	rs1941	13128263	0.0395	1.6083	0.0316	0	-0.012504	0.055528	0.82184	0.30936	1	1	1353
SomaScan_v4	13473-55	IP3KA	'ITPKA	15	41285591	42295747	0	0.0633465	0.0250454	0.057486	0.0544092	rs316617	t	c	-0.2308	0.0133	1.314e-67	rs890509	t	g	-0.071817	0.019474	0.00022609	rs316617	41795900	0.3672	-0.2308	0.0133	1.314e-67	-0.039246	0.021353	0.066067	0.13818	0.928771	1	1566
SomaScan_v4	5651-50	PSG7	'PSG7	19	42928284	43941359	0	0.00520123	0.0248025	0.00285423	0.0117129	rs113247044	a	g	-0.2225	0.018	3.431e-35	rs62115904	c	t	0.072341	0.02801	0.0098025	rs116589013	43432756	0.1494	0.1987	0.0186	1.581e-26	-0.032701	0.029801	0.2725	0.083214	0.894028	0.0338037	164
SomaScan_v4	17776-15	PECR	'PECR	2	216361052	217447678	0	0.0464812	0.0246586	0.000136877	6.98415e-05	rs7600044	a	g	-0.5742	0.0205	1.04e-172	rs62181407	a	g	-0.13176	0.039068	0.00074483	rs7600044	216905927	0.103	-0.5742	0.0205	1.04e-172	-0.03374	0.030024	0.2611	0.41336	1	0.00139642	1443
SomaScan_v4	3325-2	MATN2	'MATN2	8	98381068	99548944	0	0.0702177	0.0246268	3.47649e-05	3.47649e-05	rs17831160	a	g	0.5048	0.035	3.75e-47	rs2448157	c	t	-0.092477	0.025832	0.00034375	rs17831160	99045866	0.0323	0.5048	0.035	3.75e-47	0.0045592	0.056363	0.93553	0.87799	1	1	1537
Olink_PEA	OID01434	ESAM	'ESAM	11	124122026	125132186	0	0.0467218	0.0245788	6.55002e-05	6.55002e-05	rs76384686	t	c	-0.81006	0.17508	4.77529e-06	rs111832785	a	g	-0.40087	0.085573	2.8051e-06	rs111832785	124513197	0.015671	-0.0040436	0.26277	0.987729	-0.40087	0.085573	2.8051e-06	0.24822	1	1	1717
SomaScan_v4	16323-8	NRX3A	'NRXN3	14	78208734	80830762	0	0.206881	0.0245202	0.000218988	0.000218988	rs7149325	a	g	0.1411	0.0131	6.411e-27	rs10143894	a	g	-0.071517	0.018008	7.1442e-05	rs7149325	79587256	0.3755	0.1411	0.0131	6.411e-27	-0.0379	0.018949	0.045496	0.25401	1	1	4371
SomaScan_v4	13578-98	ABLM3	'ABLIM3	5	148021046	149140105	0	0.0759659	0.0245119	1.05553e-05	0.000723303	rs114464628	a	g	-0.4446	0.0335	3.637e-40	rs413269	t	a	-0.11578	0.029746	9.9293e-05	rs114464628	148533724	0.0369	-0.4446	0.0335	3.637e-40	0.0026571	0.056581	0.96254	0.68505	1	0.000650414	1544
SomaScan_v4	15305-7	Secretagogin	'SCGN	6	25152464	26202011	0	0.0646647	0.0243928	0.13905	0.00171516	rs115810	c	g	0.0763	0.0146	1.731e-07	rs2328904	a	t	0.26633	0.080319	0.00091332	rs115810	25975883	0.2875	0.0763	0.0146	1.731e-07	-0.028984	0.019992	0.14711	0.3371	1	0.00380326	2564
SomaScan_v4	13119-26	protein Z inhibitor	'SERPINA10	14	94249650	95259608	0	0.0762976	0.0242004	2.52218e-07	0.000448109	rs12434093	t	c	-0.945	0.0153	0	rs927234	a	g	0.098851	0.028668	0.00056442	rs12434093	94755184	0.1725	-0.945	0.0153	0	0.054763	0.027599	0.04723	0.50945	0.997295	6.263e-05	1866
SomaScan_v4	12702-13	PELI2	'PELI2	14	56084532	57268244	0	0.0849964	0.0241723	0.000589432	0.000630095	rs34740620	d	i	-0.0678	0.0129	1.644e-07	rs74466423	a	c	0.34681	0.10014	0.00053384	rs1479743	56667604	0.4676	-0.0664	0.0129	2.773e-07	0.02436	0.018007	0.1761	0.2824	0.995128	1.9981e-05	1881
SomaScan_v4	17734-13	a-endosulfine	'ENSA	1	150073327	151102088	0	0.0386399	0.0240434	0.00315263	0.00315263	rs111428433	t	c	0.2502	0.0269	1.192e-20	rs114052060	g	a	-0.1466	0.049569	0.0031008	rs111428433	150527629	0.0582	0.2502	0.0269	1.192e-20	0.012751	0.038496	0.74047	0.71689	1	1	1149
SomaScan_v4	5443-62	ANP	'NPPA	1	11405766	12408402	0	0.0481725	0.0240184	2.77679e-05	6.02778e-06	rs55741089	a	g	0.1645	0.0288	1.054e-08	rs151121638	a	g	-0.34082	0.096942	0.00043852	rs55741089	11898859	0.056	0.1645	0.0288	1.054e-08	0.047262	0.045809	0.30221	0.18032	1	0.837896	1382
SomaScan_v4	10612-18	PLOD3	'PLOD3	7	100349258	101361701	0	0.068635	0.0239473	0.108396	0.108396	rs10215699	t	c	-0.1254	0.0269	3.118e-06	rs138536698	g	c	0.20493	0.069797	0.0033239	rs10215699	100862768	0.06	-0.1254	0.0269	3.118e-06	0.01805	0.035301	0.60913	0.055645	1	1	1833
SomaScan_v4	10571-14	MGAT1	'MGAT1	5	179717541	180742652	0	0.427968	0.0239173	0.000917304	0.000917304	rs75008666	a	g	-0.1268	0.0274	3.82e-06	rs6869036	t	c	0.25536	0.053429	1.7578e-06	rs75008666	180239308	0.0646	-0.1268	0.0274	3.82e-06	0.063933	0.036881	0.083007	0.74137	1	1	1458
SomaScan_v4	17383-4	STAR5	'STARD5	15	81101394	82116524	0	0.0749879	0.0238955	0.0686403	0.0739403	rs4392019	t	c	1.2875	0.0332	0	rs4304982	a	t	-0.082275	0.020378	5.4034e-05	rs4392019	81616559	0.0352	1.2875	0.0332	0	0.048038	0.050828	0.3446	0.45528	0.902904	1	837
SomaScan_v4	8894-80	hnRNP A/B	'HNRNPAB	5	177131508	178138164	0	0.0773541	0.0238691	0.0710491	0.000414932	rs6897795	a	g	0.1633	0.0202	6.804e-16	rs4976725	t	c	-0.15874	0.040411	8.559e-05	rs6897795	177606419	0.1117	0.1633	0.0202	6.804e-16	-0.033601	0.026934	0.21219	0.60022	1	2.11876e-05	1037
SomaScan_v4	13563-259	ACBD7	'ACBD7	10	14619522	15630775	0	0.0766617	0.0236245	0.0154363	0.000292696	rs72774385	c	g	0.328	0.0284	8.652e-31	rs4750681	t	c	-0.13693	0.032788	2.9637e-05	rs72774385	15130453	0.0598	0.328	0.0284	8.652e-31	0.031721	0.038934	0.41522	0.29063	1	3.07824e-05	1990
SomaScan_v4	5392-73	Fas, soluble	'FAS	10	90250414	91275542	0	0.211896	0.0236168	0.0732113	0.0732113	rs10887882	a	t	-0.1837	0.0128	9.118e-47	rs112081730	t	c	-0.12494	0.030654	4.5867e-05	rs10887882	90782922	0.4105	-0.1837	0.0128	9.118e-47	-0.032063	0.018224	0.078523	0.85885	1	1	1726
SomaScan_v4	5620-13	AMD	'PAM	5	101589685	102866809	0	0.059658	0.0235119	0.00298115	0.0016305	rs35658696	a	g	1.3439	0.0285	0	rs76598981	a	g	0.18606	0.068307	0.0064517	rs35658696	102338811	0.0491	1.3439	0.0285	0	0.016581	0.050238	0.74137	0.50844	1	5.18744e-05	2417
SomaScan_v4	17341-89	THIC	'ACAT2	6	159681360	160700144	0	0.116743	0.0234807	0.000122482	0.000641703	rs25683	a	g	0.4387	0.0118	7.36e-301	rs75752031	a	t	0.16668	0.042023	7.3004e-05	rs25683	160196343	0.4297	0.4387	0.0118	7.36e-301	0.027601	0.018862	0.14337	0.01733	1	0.745753	1614
SomaScan_v4	8403-18	Fatty acid synthase	'FASN	17	79536214	80556208	0	0.0442607	0.0234142	0.208046	0.208046	rs7225637	a	g	-0.231	0.0124	1.741e-77	rs4246445	g	a	-0.065696	0.021104	0.001852	rs7225637	80059758	0.4543	-0.231	0.0124	1.741e-77	-0.028117	0.018858	0.13596	0.19714	1	1	1640
SomaScan_v4	3391-10	PK3CG	'PIK3CG	7	106005723	107047590	0	0.255988	0.0231633	0.000653405	0.000641765	rs342288	a	g	0.0912	0.0136	2.174e-11	rs9649293	a	c	-0.089147	0.020295	1.1208e-05	rs342281	106361843	0.4488	0.0879	0.0135	7.724e-11	-0.03186	0.018472	0.084572	0.9449	0.943547	1	1295
SomaScan_v4	12486-8	GLRX2	'GLRX2	1	192565598	193575244	0	0.336213	0.0231052	0.000353782	0.000353782	rs148212596	a	g	-1.2211	0.0463	2.14e-153	rs115572793	a	g	0.27261	0.082185	0.00090997	rs148212596	193074511	0.0189	-1.2211	0.0463	2.14e-153	-0.015091	0.07581	0.84221	0.74535	1	1	1585
SomaScan_v4	18934-50	Tissue transglutaminase	'TGM2	20	36256863	37294980	0	0.142702	0.0230672	0.00269119	0.000213393	rs13044109	t	g	0.1961	0.0137	3.41e-46	rs6096984	t	c	0.092648	0.023285	6.9235e-05	rs2067027	36793501	0.3756	-0.1944	0.0136	4.247e-46	0.027993	0.01859	0.13212	0.82423	0.987334	0.0124779	1346
SomaScan_v4	15316-262	TXN4B	'TXNL4B	16	71578188	72628330	0	0.0635709	0.0229878	0.00175773	9.80987e-05	rs116891509	t	c	0.4246	0.0239	1.356e-70	rs187542334	a	g	0.42606	0.12877	0.00093731	rs116891509	72105560	0.075	0.4246	0.0239	1.356e-70	-0.030569	0.036266	0.39927	0.59457	1	0.000234988	1917
SomaScan_v4	17758-79	DCXR	'DCXR	17	79493012	80495608	0	0.0417268	0.0229476	0.0126349	0.0126349	rs60390379	t	c	0.2601	0.0188	1.687e-43	rs4246445	g	a	-0.065696	0.021104	0.001852	rs60390379	79993388	0.1236	0.2601	0.0188	1.687e-43	0.026562	0.028405	0.34972	0.43509	1	1	1571
SomaScan_v4	7009-8	CD72	'CD72	9	35109530	36146807	0	0.0400905	0.0229178	1.96112e-05	0.00196012	rs7465764	a	g	-0.359	0.0285	2.12e-36	rs117191990	c	t	0.16978	0.057645	0.0032268	rs7465764	35614924	0.059	-0.359	0.0285	2.12e-36	-0.024123	0.041306	0.55922	0.19173	1	0.000119441	1360
SomaScan_v4	6919-3	HBAZ	'HBZ	16	0	704502	0	0.0236174	0.0228789	0.0264227	0.045863	rs2461286	a	g	0.6955	0.0124	0	rs8059634	c	g	-0.049806	0.018439	0.0069106	rs2541638	207611	0.3245	0.6664	0.0129	0	0.026845	0.020522	0.19084	0.24251	0.806393	1	746
SomaScan_v4	3839-60	AIP	'AIP	11	66750512	67758574	0	0.0259908	0.0228175	0.00877771	0.0116604	rs2276118	t	c	0.0571	0.0126	5.957e-06	rs4331097	t	c	-0.20688	0.051385	5.6716e-05	rs61889868	67245831	0.4407	0.0498	0.0126	7.608e-05	0.041281	0.019298	0.032423	0.32155	0.837565	0.975581	669
SomaScan_v4	18922-27	CD68	'CD68	17	6982785	7985429	0	0.106965	0.0227962	0.0011735	0.0011735	rs9901675	a	g	-0.2105	0.0279	4.697e-14	rs76833657	a	g	-0.13264	0.037245	0.00036913	rs9901675	7484812	0.0512	-0.2105	0.0279	4.697e-14	0.030795	0.040482	0.44683	0.54258	1	1	1270
SomaScan_v4	7128-9	VWA2	'VWA2	10	115499018	116551272	0	0.0433807	0.0227506	0.00195063	0.000146546	rs35060624	t	c	0.3254	0.0246	6.178e-40	rs12259804	c	t	-0.27547	0.050489	4.8674e-08	rs35060624	115899540	0.0867	0.3254	0.0246	6.178e-40	-0.029518	0.035105	0.40043	0.86217	1	0.0011169	1432
SomaScan_v4	19237-17	D-dopachrome decarboxylase	'DDT	22	23813554	24822660	0	0.11227	0.0226663	0.00141403	0.00145859	rs140117085	t	c	0.558	0.0386	2.703e-47	rs9624286	a	g	0.11176	0.030071	0.00020198	rs114869228	24246395	0.0361	0.5237	0.0368	5.475e-46	-0.01687	0.052184	0.74648	0.83721	0.911016	1	1218
SomaScan_v4	4129-72	Factor B	'CFB	6	31395475	32419861	0	0.468213	0.0226575	0.00883082	0.0140565	rs641153	a	g	0.7268	0.0216	5.51e-248	rs2596472	a	g	-0.10919	0.023846	4.6729e-06	rs641153	31914180	0.0968	0.7268	0.0216	5.51e-248	0.046342	0.031411	0.14013	0.11383	1	0.120033	3442
SomaScan_v4	6433-57	FA20A	'FAM20A	17	66031254	67097530	0	0.0525408	0.0226235	0.0017643	0.0017643	rs77594545	t	c	0.2339	0.0252	1.886e-20	rs3760274	a	c	0.063911	0.019409	0.00099182	rs77594545	66623113	0.0669	0.2339	0.0252	1.886e-20	0.034887	0.034832	0.31654	0.36742	1	1	1134
SomaScan_v4	6455-52	HPLN4	'HAPLN4	19	18866450	19873605	0	0.0437522	0.0226047	0.00142881	0.355175	rs55765017	a	g	0.1555	0.0184	3.153e-17	rs142117037	c	g	0.13556	0.041074	0.00096534	rs55765017	19368264	0.162	0.1555	0.0184	3.153e-17	0.025999	0.024816	0.29479	0.80601	1	0.00137673	1096
SomaScan_v4	12358-6	IGBP1	'IGBP1	23	68853299	69886174	0	0.0200379	0.0224762	0.00119461	0.00308875	rs112058234	a	g	-0.2157	0.0152	7.539e-46	rs62605173	c	a	-0.15546	0.051109	0.0023523	rs111714615	69401619	0.1449	-0.2146	0.0152	2.372e-45	0.027185	0.018382	0.13918	0.1865	1	4.92098e-05	1054
SomaScan_v4	9901-28	EGLN1	'EGLN1	1	230999497	232060790	0	0.0865177	0.0223378	0.128992	0.115808	rs1339891	t	c	0.2112	0.0197	8.621e-27	rs139573694	c	a	-0.21365	0.063135	0.00071432	rs2095935	231553419	0.1344	0.203	0.0193	9e-26	-0.032023	0.026536	0.22752	0.44415	0.894413	1	1871
SomaScan_v4	3484-60	Angiotensinogen	'AGT	1	230338269	231350043	0	0.0847476	0.022277	0.00548601	0.00548601	rs11122580	t	c	-0.3835	0.0209	3.185e-75	rs4408139	g	c	0.079271	0.026801	0.0030987	rs11122580	230851044	0.1092	-0.3835	0.0209	3.185e-75	0.030182	0.026762	0.25941	0.48667	1	1	2312
SomaScan_v4	12575-30	C1TC	'MTHFD1	14	64354749	65426722	0	0.0914172	0.022216	0.0156404	0.175894	rs377112209	d	i	-0.1273	0.0129	6.737e-23	rs17766384	a	g	-0.093312	0.026751	0.00048647	rs11158538	64859191	0.4465	-0.1263	0.0128	4.759e-23	-0.025727	0.021324	0.22763	0.28092	0.813677	0.00627364	2036
SomaScan_v4	11313-100	PHS	'PCBD1	10	72142037	73148541	0	0.0725735	0.022156	0.000750135	0.000588114	rs55763022	c	g	-0.3007	0.0336	3.952e-19	rs7897039	g	t	-0.099411	0.022311	8.3597e-06	rs55763022	72583601	0.0395	-0.3007	0.0336	3.952e-19	-0.003673	0.048768	0.93996	0.36215	1	0.747645	2025
SomaScan_v4	18884-22	DNJB4	'DNAJB4	1	77944859	78983648	0	0.129479	0.0221405	0.0112485	0.0112485	rs6699769	a	g	0.2419	0.0158	6.349e-53	rs12404245	c	t	-0.13374	0.036464	0.00024479	rs6699769	78504264	0.2141	0.2419	0.0158	6.349e-53	0.029373	0.021787	0.17761	0.46911	1	1	1846
SomaScan_v4	17737-7	IVD	'IVD	15	40197686	41228146	0	0.0462328	0.0221292	6.38204e-05	6.38204e-05	rs7165012	a	g	-0.198	0.0127	9.157e-55	rs2898972	a	g	-0.10755	0.032272	0.00086028	rs7165012	40654038	0.4605	-0.198	0.0127	9.157e-55	0.025782	0.018815	0.17061	0.45917	1	1	1167
SomaScan_v4	11672-17	KI16B	'KIF16B	20	15752749	17054078	0	0.141012	0.0221022	0.000146008	0.000149739	rs997972	a	g	0.0948	0.0192	8.001e-07	rs8118036	t	g	-0.14187	0.036192	8.8571e-05	rs997972	16561203	0.134	0.0948	0.0192	8.001e-07	0.029747	0.025449	0.24246	0.038117	1	0.999521	2878
SomaScan_v4	18408-26	ARF4	'ARF4	3	57057090	58083947	0	0.0869424	0.0220951	0.00142357	0.00142357	rs141818286	a	g	-0.1957	0.0293	2.276e-11	rs190336069	g	a	0.25306	0.074715	0.00070658	rs141818286	57921087	0.0514	-0.1957	0.0293	2.276e-11	0.02479	0.042894	0.5633	0.96847	1	1	1683
SomaScan_v4	3448-13	IR	'INSR	19	6612266	7794045	0	0.00799631	0.0220849	0.169309	0.176452	rs575606581	d	i	0.0614	0.0138	8.937e-06	rs4804395	g	a	0.092813	0.025198	0.00023027	rs11085217	7200894	0.3728	0.0557	0.0136	4.434e-05	-0.038109	0.018963	0.044465	0.75678	0.915996	0.647776	1288
SomaScan_v4	14067-6	PKP2	'PKP2	12	32443679	33549774	0	0.0909993	0.0220713	0.017831	0.017831	rs9919823	t	c	-0.3166	0.0384	1.544e-16	rs16920325	a	g	0.13822	0.038682	0.00035256	rs9919823	32974611	0.0286	-0.3166	0.0384	1.544e-16	0.00086787	0.04866	0.98577	0.44255	1	1	3144
SomaScan_v4	19154-41	Protease nexin I	'SERPINE2	2	224339829	225404036	0	0.0694096	0.0220619	0.0584198	0.0584198	rs13412535	a	g	-0.8898	0.0134	0	rs34478453	t	g	0.08521	0.026884	0.001527	rs13412535	224874874	0.2366	-0.8898	0.0134	0	0.02785	0.021784	0.20109	0.54465	1	1	1974
SomaScan_v4	2429-27	C8	'C8A|C8B|C8G	1	56820479	57883894	0	0.0793932	0.0220559	6.59851e-06	0.00648219	rs12067507	t	c	0.5879	0.0292	5.46e-90	rs635833	t	c	0.094431	0.030777	0.0021531	rs12067507	57422511	0.0508	0.5879	0.0292	5.46e-90	0.025825	0.041762	0.53632	0.072136	1	0.000233998	1977
SomaScan_v4	19130-81	SPB8	'SERPINB8	18	61137159	62172278	0	0.184094	0.0220491	2.53151e-05	2.53151e-05	rs2009989	t	c	0.3859	0.0153	5.1e-140	rs117077746	t	g	-0.15991	0.038667	3.5413e-05	rs2009989	61633244	0.2132	0.3859	0.0153	5.1e-140	0.031123	0.021275	0.1435	0.32708	1	1	1992
SomaScan_v4	2429-27	C8	'C8A|C8B|C8G	1	56894883	57931813	0	0.0817305	0.0219999	0.000420075	0.00648219	rs12067507	t	c	0.5879	0.0292	5.46e-90	rs635833	t	c	0.094431	0.030777	0.0021531	rs12067507	57422511	0.0508	0.5879	0.0292	5.46e-90	0.025825	0.041762	0.53632	0.072136	1	0.00107232	1951
SomaScan_v4	10892-8	OSMR	'OSMR	5	38345960	39445698	0	0.0593297	0.0219442	2.15616e-05	2.15616e-05	rs58330611	a	c	0.2681	0.0135	5.235e-88	rs260081	a	g	-0.05717	0.018925	0.0025199	rs58330611	39023193	0.3976	0.2681	0.0135	5.235e-88	-0.027553	0.018206	0.13019	0.78266	1	1	1514
SomaScan_v4	10075-75	ACBD6	'ACBD6	1	179744515	180972089	0	0.0860292	0.0218678	0.000406009	9.83541e-05	rs75468761	t	g	0.1839	0.0299	7.732e-10	rs11581583	t	c	0.2349	0.069288	0.00069834	rs75468761	180250338	0.0497	0.1839	0.0299	7.732e-10	-0.015071	0.044962	0.73748	0.5491	1	0.000462814	1947
SomaScan_v4	5586-66	MINP1	'MINPP1	10	88764632	89813217	0	0.0426154	0.0218118	0.0231039	0.022853	rs138578710	d	i	-0.1211	0.0131	3.086e-20	rs186232487	a	c	0.22636	0.078323	0.0038518	rs12356259	89275057	0.4711	-0.1211	0.0131	3.041e-20	-0.025646	0.018677	0.16972	0.71948	0.9902	1	1076
SomaScan_v4	15594-47	HTRA1	'HTRA1	10	123721041	124774424	0	0.0714499	0.0217849	0.00447537	0.00447537	rs76579910	t	g	-0.2851	0.0267	1.072e-26	rs11200558	c	t	0.088437	0.02856	0.0019577	rs76579910	124202034	0.0639	-0.2851	0.0267	1.072e-26	-0.019087	0.040985	0.64143	0.60942	1	1	2033
SomaScan_v4	9380-2	sPLA(2)-XIII	'PLA2G12B	10	74194928	75214536	0	0.0244795	0.0217756	0.00562915	0.00196997	rs10823949	t	c	-0.2677	0.0315	2.143e-17	rs80251151	g	c	0.1792	0.063062	0.004488	rs10823949	74632924	0.0478	-0.2677	0.0315	2.143e-17	0.015589	0.039816	0.6954	0.17815	1	0.00068592	1014
SomaScan_v4	5111-15	NRX3B	'NRXN3	14	78208734	80830762	0	0.207476	0.021726	0.000126714	0.000126714	rs10141828	a	g	0.1379	0.0133	3.651e-25	rs10143894	a	g	-0.071517	0.018008	7.1442e-05	rs10141828	79579859	0.3668	0.1379	0.0133	3.651e-25	-0.016677	0.0192	0.38508	0.27222	1	1	4371
SomaScan_v4	2633-52	IL-13 Ra1	'IL13RA1	23	117361535	118428502	0	0.0218346	0.0216157	0.00344328	0.00463611	rs3121671	a	t	-0.4071	0.0136	1.4e-196	rs144135696	a	g	0.14728	0.048084	0.0021909	rs2248633	117906239	0.1692	-0.4068	0.0136	6.74e-197	-0.02182	0.017183	0.20413	0.18431	0.999523	1.69041e-05	827
SomaScan_v4	13405-61	ISK2	'SPINK2	4	57176026	58187908	0	0.414292	0.0215639	0.00177792	0.00177792	rs28656303	a	g	-0.7186	0.0455	3.986e-56	rs2109589	c	t	-0.10044	0.022214	6.1418e-06	rs28488855	57688372	0.0208	0.7186	0.0455	4.547e-56	-0.050704	0.05085	0.31871	0.90787	1	1	1980
SomaScan_v4	18332-17	CPLX1	'CPLX1	4	278745	1319986	0	0.0771421	0.0215074	0.000992552	0.00318654	rs79590461	a	g	-0.1285	0.024	8.892e-08	rs76056108	a	t	0.18475	0.064043	0.0039163	rs79590461	822264	0.0871	-0.1285	0.024	8.892e-08	0.027439	0.033598	0.41411	0.18466	1	0.000352589	2089
SomaScan_v4	5722-78	Prolylcarboxypeptidase	'PRCP	11	82034544	83181626	0	0.070592	0.0214961	0.000120325	0.000120325	rs2229437	t	g	-0.3019	0.0175	5.045e-67	rs116515052	t	c	-0.13098	0.043075	0.002359	rs2229437	82564294	0.1755	-0.3019	0.0175	5.045e-67	-0.028541	0.024526	0.24454	0.90278	1	1	2050
SomaScan_v4	12517-52	TFAR19	'PDCD5	19	32571974	33578358	0	0.0413942	0.0214068	0.00167722	7.27134e-05	rs4499344	a	g	0.3901	0.0137	1.91e-178	rs61521201	t	c	-0.41176	0.14334	0.0040704	rs4499344	33073431	0.3036	0.3901	0.0137	1.91e-178	-0.033692	0.022988	0.14274	0.75773	0.885769	0.00021753	1812
SomaScan_v4	5062-60	CD226	'CD226	18	66998394	68129039	0	0.0803838	0.0213208	0.00389748	0.00143635	rs28665408	a	c	-0.0678	0.0132	2.867e-07	rs8086198	c	t	-0.097672	0.028899	0.00072556	rs1788229	67533961	0.4732	-0.0639	0.0131	1.094e-06	-0.032582	0.020175	0.10632	0.76779	0.815677	0.943679	1989
SomaScan_v4	18343-10	DECR2	'DECR2	16	0	962487	0	0.0316191	0.0209784	0.0452842	0.000298984	rs3743890	t	g	0.7342	0.0112	0	rs59540665	a	c	-0.078134	0.026575	0.0032813	rs1204505	462881	0.4896	-0.7321	0.0113	0	0.025446	0.019273	0.18674	0.042335	0.990398	7.22546e-05	964
SomaScan_v4	9715-15	IGSF3	'IGSF3	1	116617031	117710375	0	0.0283267	0.0206733	0.0189362	0.018975	rs580936	t	c	-0.0834	0.0131	2.224e-10	rs1088455	c	t	-0.060744	0.020174	0.0026037	rs539964	117136572	0.4005	-0.0805	0.0131	9.301e-10	0.02851	0.019286	0.13932	0.6026	0.994738	1	736
SomaScan_v4	12554-10	RA51D	'RAD51L3	17	32926811	33948541	0	0.310948	0.0206653	0.000787284	0.000787284	rs4796033	t	c	-0.1066	0.0186	1.055e-08	rs62080985	t	c	0.23661	0.055982	2.3723e-05	rs4796033	33433487	0.1351	-0.1066	0.0186	1.055e-08	-0.035284	0.026842	0.18868	0.76061	1	1	1488
SomaScan_v4	7110-2	DJB11	'DNAJB11	3	185785192	186815061	0	0.0535742	0.0204552	0.000826116	0.000679458	rs56324474	a	g	-0.2844	0.0226	3.507e-36	rs4261869	t	c	0.12445	0.035745	0.00049848	rs12330837	186285706	0.0866	-0.2797	0.0224	7.276e-36	0.024678	0.033574	0.46232	0.099229	0.97824	0.980484	1446
SomaScan_v4	9015-1	PRG3	'PRG3	11	56644242	57648623	0	0.0761002	0.020326	0.00140193	0.00140193	rs10896613	c	g	-0.1485	0.021	1.46e-12	rs117867900	a	c	0.35217	0.089848	8.8683e-05	rs10896613	57144500	0.1132	-0.1485	0.021	1.46e-12	0.0071058	0.031533	0.82171	0.25656	1	1	1827
Olink_PEA	OID00431	PRELP	'PRELP	1	202944956	203960480	0	0.0240456	0.0202469	0.000123007	0.000534471	rs56073037	t	c	-1.9048	0.27569	1.55239e-11	rs2821220	a	g	0.082547	0.022787	0.00029176	rs12123037	203102632	0.23157	0.015717	0.070195	0.822928	-0.073786	0.021427	0.00057387	0.48388	1	6.34997e-05	1258
SomaScan_v4	6404-20	C1QRF	'C1QL1	17	42537061	43545439	0	0.845681	0.0201168	0.00163132	0.00163132	rs1055646	c	g	-0.2117	0.0122	6.455e-68	rs55663797	a	g	-0.10885	0.024244	7.1223e-06	rs1055646	43037191	0.4777	-0.2117	0.0122	6.455e-68	0.042689	0.017894	0.017045	0.23736	1	1	1392
SomaScan_v4	3024-18	a2-Antiplasmin	'SERPINF2	17	1146130	2158562	0	0.0912484	0.0201125	0.000416275	0.000416275	rs11078597	t	c	0.3283	0.0167	2.009e-86	rs117924229	t	c	0.17081	0.043565	8.8252e-05	rs11078597	1618363	0.1924	0.3283	0.0167	2.009e-86	0.027226	0.023472	0.24607	0.99293	1	1	1430
SomaScan_v4	8024-64	TPST2	'TPST2	22	26421458	27492681	0	0.072554	0.0200539	0.000283009	0.000194736	rs2283824	a	g	0.245	0.0129	4.228e-80	rs5761880	c	t	-0.15511	0.04173	0.00020167	rs6005067	26923325	0.425	0.245	0.0129	4.252e-80	0.02585	0.018557	0.16361	0.72885	0.997561	0.97859	1740
Olink_PEA	OID00393	IDUA	'IDUA	4	480785	1498316	0	0.087137	0.0199303	0.00100265	0.0133137	rs6599390	g	a	0.63379	0.059334	4.81948e-24	rs76056108	a	t	0.18475	0.064043	0.0039163	rs142150656	711376	0.016964	0.22223	0.23969	0.354307	0.28144	0.10056	0.0051282	0.39993	1	0.000352589	2253
SomaScan_v4	13929-27	OCTC	'CROT	7	86474997	87529111	0	0.0624428	0.0198491	0.00401777	0.00446894	rs31653	a	g	-0.7618	0.0194	0	rs6465119	g	a	-0.068873	0.022008	0.0017515	rs31653	87032613	0.1076	-0.7618	0.0194	0	0.026596	0.02933	0.36451	0.55133	1	2.84792e-05	1632
SomaScan_v4	19150-20	KPRB	'PRPSAP2	17	18243398	19334581	0	0.0143434	0.0197378	0.0184541	0.0104166	rs11078421	t	c	-0.1376	0.0128	7.174e-27	rs4924950	g	a	0.13431	0.045284	0.0030172	rs3764444	18767846	0.4733	0.1309	0.0128	1.023e-24	-0.025775	0.019393	0.18383	0.91544	0.95506	0.00491998	382
SomaScan_v4	3473-78	Thrombopoietin Receptor	'MPL	1	43303478	44318443	0	0.422299	0.0196758	0.101083	0.101083	rs12731981	a	g	-0.3054	0.0343	5.797e-19	rs559481	g	a	-0.091329	0.021985	3.2643e-05	rs12731981	43804340	0.0358	-0.3054	0.0343	5.797e-19	-0.043424	0.054136	0.42247	0.86764	1	1	1445
SomaScan_v4	19188-21	NAP2L	'NAP1L4	11	2465667	3513607	0	0.0282488	0.0195522	0.00199929	0.00126512	rs12364426	t	c	-0.2215	0.0146	4.752e-52	rs78704061	a	g	0.20497	0.058357	0.00044408	rs1519	2967167	0.2202	-0.2196	0.0145	1.386e-51	-0.020139	0.02382	0.39784	0.10066	0.977	6.75349e-05	1014
SomaScan_v4	8269-327	ARSK	'ARSK	5	94390778	95440768	0	0.044032	0.019531	0.00261055	0.00285102	rs17084933	t	c	0.3245	0.0333	1.737e-22	rs149976317	t	c	0.25388	0.090063	0.0048184	rs17084933	94942780	0.0415	0.3245	0.0333	1.737e-22	0.018817	0.040312	0.64066	0.53656	0.824478	0.00037054	1274
SomaScan_v4	17170-15	CALCB	'CALCB	11	14426543	15603888	0	0.05156	0.0194941	0.000341806	0.0150604	rs536318931	d	i	0.2751	0.015	4.817e-75	rs10832313	g	a	0.11896	0.036452	0.0011008	rs7110243	15088434	0.2681	0.2691	0.0147	1.316e-74	-0.021197	0.020526	0.30175	0.65219	0.980499	0.000330777	1439
SomaScan_v4	13972-4	DHB14	'HSD17B14	19	48816274	49839935	0	0.365202	0.0194804	0.00543555	0.00251397	rs35299026	a	g	-0.3197	0.0323	4.477e-23	rs35866622	t	c	-0.091381	0.021661	2.4581e-05	rs35299026	49318380	0.0477	-0.3197	0.0323	4.477e-23	-0.040699	0.043977	0.35474	0.41537	1	0.861729	1063
SomaScan_v4	17739-1	HCDH	'HADH	4	108410870	109456331	0	0.0424318	0.0194105	0.000535972	0.00270702	rs62311424	t	c	0.1908	0.0263	4.299e-13	rs78738309	c	t	-0.06286	0.023194	0.0067234	rs62311424	108925253	0.0605	0.1908	0.0263	4.299e-13	0.007201	0.04191	0.86358	0.24587	1	0.000122528	1437
SomaScan_v4	17783-9	MMAB	'MMAB	12	109491542	110511679	0	0.0578606	0.0192658	0.000683468	0.00136615	rs76118041	a	g	-0.8223	0.0152	0	rs59825063	t	c	0.16603	0.053113	0.0017723	rs76118041	109988723	0.1764	-0.8223	0.0152	0	0.026481	0.024152	0.27289	0.12185	1	0.000116494	1909
Olink_PEA	OID01260	Tenascin-X	'TNXB	6	31508931	32583111	0	0.477535	0.0190809	0.0205322	0.0205322	rs9267785	t	c	1.797	0.2224	5.21195e-15	rs7889	g	c	-0.085612	0.019453	1.0783e-05	rs7889	31605448	0.3701	-0.058561	0.063975	0.360446	-0.085612	0.019453	1.0783e-05	0.9151	1	1	3364
SomaScan_v4	8252-2	NOTUM	'NOTUM	17	79410388	80419716	0	0.0392088	0.0188777	0.00508537	0.00511225	rs74002709	a	c	-0.3862	0.033	1.264e-31	rs4246445	g	a	-0.065696	0.021104	0.001852	rs111343749	79924784	0.0489	-0.3852	0.0331	2.414e-31	-0.016718	0.039057	0.66861	0.11933	0.99981	1	1478
SomaScan_v4	12662-82	ECH1	'ECH1	19	38806062	39822645	0	0.0637864	0.0187177	0.000251464	0.000520355	rs2229259	t	c	0.7184	0.02	1.39e-282	rs62119671	c	t	0.091036	0.029815	0.0022632	rs2229259	39307103	0.1053	0.7184	0.02	1.39e-282	0.024627	0.02885	0.39331	0.76128	1	6.33254e-05	1772
SomaScan_v4	12661-44	GBRL1	'GABARAPL1	12	9865057	10875727	0	0.0715769	0.018642	0.00314051	0.00040848	rs2734423	a	g	-0.0681	0.0135	4.453e-07	rs7960611	a	g	-0.1584	0.031029	3.3086e-07	rs2460740	10581446	0.3212	0.0647	0.0134	1.355e-06	-0.024367	0.018988	0.19941	0.89976	0.964995	0.000198039	1929
SomaScan_v4	8925-25	RIR2B	'RRM2B	8	102716730	103751346	0	0.0979865	0.0186111	0.000228835	0.000828877	rs16869295	a	c	-0.4685	0.0252	4.117e-77	rs118131352	c	a	-0.19774	0.055682	0.00038339	rs16869295	103244599	0.0655	-0.4685	0.0252	4.117e-77	-0.023771	0.034416	0.48974	0.48569	1	0.411506	1980
SomaScan_v4	15641-20	TEFF1	'TMEFF1	9	102704560	103839918	0	0.0728532	0.0185714	0.0982057	0.0970183	rs372969265	d	i	-0.1394	0.0172	5.775e-16	rs117368467	a	g	-0.32921	0.088148	0.00018794	rs12004257	103234771	0.17	0.135	0.017	2.209e-15	-0.020588	0.023441	0.37979	0.69554	0.946097	1	1952
SomaScan_v4	5452-71	ASGR1	'ASGR1	17	6576750	7582883	0	0.0406703	0.018549	0.0109021	0.0109021	rs55714927	t	c	-0.1676	0.0166	5.296e-24	rs2292068	c	t	0.060822	0.019325	0.0016479	rs55714927	7080316	0.1872	-0.1676	0.0166	5.296e-24	0.020321	0.02562	0.42769	0.72373	1	1	1238
SomaScan_v4	13472-35	HDHD2	'HDHD2	18	44133774	45176891	0	0.0937433	0.0184264	0.000728113	0.000728113	rs75934126	t	c	-0.4377	0.0256	2.521e-65	rs77592948	g	a	0.29151	0.088503	0.00098833	rs75934126	44679781	0.0578	-0.4377	0.0256	2.521e-65	0.023258	0.043067	0.58916	0.16571	1	1	2196
SomaScan_v4	11531-24	GI24	'C10orf54	10	73007316	74033255	0	0.182819	0.018418	1.28105e-06	3.64466e-06	rs10762477	a	g	-0.7208	0.0174	0	rs4492735	t	c	-0.12446	0.027502	6.0205e-06	rs10762477	73531069	0.1417	-0.7208	0.0174	0	-0.02837	0.024621	0.24921	0.22065	1	0.58107	1717
SomaScan_v4	2979-8	ENA-78	'CXCL5	4	74361359	75364496	0	0.0391347	0.0184154	0.200531	0.00357967	rs352045	t	g	0.6692	0.0191	3.08e-268	rs1494872	g	t	-0.063828	0.021837	0.0034666	rs187082	74873602	0.1181	0.6637	0.0192	3e-262	-0.021128	0.031999	0.50909	0.097005	0.972887	0.000695951	1127
SomaScan_v4	9574-11	BIN1	'BIN1	2	127305603	128364931	0	0.0679456	0.0183688	8.36659e-05	8.36659e-05	rs35103166	t	c	-0.2209	0.0133	1.627e-61	rs938017	a	g	0.14591	0.045937	0.0014922	rs35103166	127882182	0.3768	-0.2209	0.0133	1.627e-61	-8.6655e-05	0.018744	0.99631	0.97896	1	1	2138
SomaScan_v4	14123-34	GI24	'C10orf54	10	73007316	74033255	0	0.182829	0.0183688	1.78785e-06	3.64466e-06	rs10762477	a	g	-0.861	0.017	0	rs4492735	t	c	-0.12446	0.027502	6.0205e-06	rs10762476	73530977	0.1418	0.861	0.017	0	0.027465	0.02489	0.26983	0.21537	0.999494	0.58107	1717
SomaScan_v4	3472-40	Survivin	'BIRC5	17	75710267	76721717	0	0.0434748	0.0183596	0.0010651	0.00101752	rs78158764	t	c	-0.2306	0.0522	9.851e-06	rs140851050	t	c	0.2315	0.071727	0.0012488	rs78158764	75744024	0.0184	-0.2306	0.0522	9.851e-06	-0.015704	0.06798	0.81731	0.80476	0.966812	0.985998	1514
SomaScan_v4	15573-110	CSPG3	'NCAN	19	18822782	19863042	0	0.0449377	0.018341	0.00104265	0.00604787	rs2228603	t	c	-0.2873	0.0233	7.068e-35	rs142117037	c	g	0.13556	0.041074	0.00096534	rs2228603	19329924	0.0781	-0.2873	0.0233	7.068e-35	-0.012087	0.037955	0.75014	0.84513	1	0.00137673	1153
SomaScan_v4	3168-8	ADAMTS-5	'ADAMTS5	21	27790231	28838832	0	0.0634593	0.0183326	0.000213842	0.000272459	rs2830586	t	g	0.7278	0.0157	0	rs2019758	t	c	0.10503	0.026408	6.9733e-05	rs2830586	28305477	0.1591	0.7278	0.0157	0	-0.024585	0.024923	0.32391	0.012368	1	0.954475	1750
SomaScan_v4	2421-7	BDNF	'BDNF	11	27176440	28243605	0	0.0427233	0.0182811	3.62721e-06	3.62721e-06	rs59579819	t	g	-0.289	0.0404	8.529e-13	rs11029950	a	g	-0.060991	0.020402	0.0027948	rs59579819	27777126	0.0247	-0.289	0.0404	8.529e-13	0.0056345	0.040941	0.89054	0.8871	1	1	1102
SomaScan_v4	5736-1	TRML2	'TREML2	6	40658015	41668932	0	0.0538649	0.0182641	0.00200106	0.000302167	rs62396356	a	g	-1.0654	0.0166	0	rs12660421	a	g	0.35506	0.05832	1.1424e-09	rs62396356	41167763	0.1337	-1.0654	0.0166	0	0.023539	0.028385	0.40695	0.81	1	0.000134042	1778
SomaScan_v4	17722-5	FKBP52 protein	'FKBP4	12	2404119	3414576	0	0.186287	0.0182611	0.000321325	0.000321325	rs57120900	a	g	0.2508	0.0353	1.211e-12	rs4275682	t	c	-0.10171	0.024346	2.9472e-05	rs57120900	2905888	0.0365	0.2508	0.0353	1.211e-12	-0.02223	0.037045	0.54845	0.62818	1	1	1390
SomaScan_v4	15566-10	Calponin-1	'CNN1	19	11149532	12161138	0	0.163071	0.0182423	2.74926e-05	2.74926e-05	rs73512794	t	c	0.3769	0.027	3.571e-44	rs55677033	c	t	0.069894	0.018791	0.00019962	rs73512794	11620979	0.0513	0.3769	0.027	3.571e-44	0.025804	0.034866	0.45926	0.66854	1	1	1518
SomaScan_v4	8465-52	Cathepsin H	'CTSH	15	78713400	79741916	0	0.0534359	0.018198	4.65999e-05	4.65999e-05	rs2289702	t	c	-1.2986	0.0184	0	rs769768	g	a	-0.054097	0.018661	0.0037454	rs2289702	79237293	0.1024	-1.2986	0.0184	0	0.020891	0.030268	0.49007	0.84278	1	1	1673
Olink_PEA	OID00362	ASAHL	'NAAA	4	76331809	77362204	0	0.0742064	0.0181515	0.00268226	0.00211079	rs71657399	i	d	-0.62786	0.066767	2.1677e-19	rs145761320	g	a	-0.16788	0.05325	0.0016176	rs145761320	76365341	0.026173	-0.32929	0.20353	0.106351	-0.16788	0.05325	0.0016176	0.81902	0.857769	1	2288
SomaScan_v4	10366-11	PDGFRA	'PDGFRA	4	54595264	55664414	0	0.0509385	0.0181282	0.00062926	0.000629827	rs1105825	a	g	-0.1975	0.021	6.503e-21	rs75968133	t	c	0.28565	0.083344	0.00060943	rs2307050	55141293	0.1103	-0.1975	0.021	6.331e-21	-0.022833	0.027805	0.41153	0.27523	0.999203	1	1310
SomaScan_v4	4469-78	ST4S6	'CHST15	10	125267184	126353206	0	0.06136	0.0180825	0.00201388	0.00194396	rs9422302	t	g	-0.1584	0.0155	1.211e-24	rs4980231	a	g	-0.096567	0.029429	0.0010332	rs7098400	125866006	0.2736	-0.1522	0.0152	1.114e-23	-0.023327	0.01966	0.23541	0.97196	0.942529	1	1840
SomaScan_v4	12522-6	RD23B	'RAD23B	9	109545418	110594475	0	0.118673	0.0180661	0.000188181	0.000970533	rs34731486	a	c	-0.1093	0.0199	3.759e-08	rs7858011	c	t	0.31981	0.074144	1.6083e-05	rs34731486	110046227	0.1274	-0.1093	0.0199	3.759e-08	0.026704	0.028013	0.34044	0.64518	1	2.11957e-06	1703
SomaScan_v4	11969-5	S100A2	'S100A2	1	153033584	154040366	0	0.0461892	0.0180589	3.07396e-06	0.018431	rs55955983	t	g	0.3348	0.0303	2.548e-28	rs3795396	a	g	0.07566	0.020601	0.00024002	rs55955983	153526349	0.0498	0.3348	0.0303	2.548e-28	0.010255	0.036909	0.78114	0.21437	1	0.0103803	1262
SomaScan_v4	17391-10	SPF45	'RBM17	10	5630950	6659420	0	0.151238	0.0180316	6.22267e-05	6.285e-05	rs7096838	t	c	0.5926	0.033	3.846e-72	rs77448389	g	a	0.18598	0.048794	0.00013813	rs3752987	6143568	0.0389	-0.5925	0.033	5.857e-72	-0.0098553	0.042563	0.81689	0.63952	0.997086	1	1633
SomaScan_v4	4922-13	MIP-3b	'CCL19	9	34189564	35191274	0	0.0394087	0.0180283	0.000213146	0.000213146	rs62549297	a	g	-0.1071	0.0217	8.135e-07	rs188836310	a	g	0.25783	0.091567	0.0048655	rs62549297	34747944	0.1056	-0.1071	0.0217	8.135e-07	-0.026578	0.030354	0.38125	0.14283	1	1	1421
SomaScan_v4	18178-13	SYSC	'SARS	1	109256540	110280791	0	0.0621016	0.0180135	0.000502546	0.00068717	rs140717526	a	g	0.3143	0.0591	1.056e-07	rs505303	t	c	0.069361	0.01977	0.00045073	rs140717526	109779073	0.0123	0.3143	0.0591	1.056e-07	0.1074	0.096149	0.26397	0.64212	0.814764	1	1601
SomaScan_v4	18880-81	Collagen Type III	'COL3A1	2	189339046	190377472	0	0.0547038	0.0179918	0.0235933	0.0881182	rs3106796	a	g	-0.0754	0.0142	1.198e-07	rs2176267	c	g	0.20962	0.058583	0.00034612	rs3106796	189849773	0.427	-0.0754	0.0142	1.198e-07	-0.024292	0.019707	0.2177	0.77637	1	0.00420554	1575
SomaScan_v4	3415-61	BSP	'IBSP	4	88220733	89233074	0	0.0540852	0.0179237	0.00753278	0.0566046	rs2616262	t	g	-0.1251	0.0135	1.454e-20	rs111744033	a	g	0.19381	0.05745	0.00074205	rs2616262	88723210	0.499	-0.1251	0.0135	1.454e-20	0.022329	0.017858	0.21116	0.90758	1	0.000565822	2157
SomaScan_v4	5737-61	SEM4D	'SEMA4D	9	91475702	92613045	0	0.0490486	0.0179052	0.044582	0.0183188	rs45464494	t	c	-1.4919	0.0204	0	rs3750542	t	c	-0.14992	0.050274	0.0028624	rs45464494	91994433	0.0773	-1.4919	0.0204	0	-0.016672	0.034868	0.63255	0.46551	1	3.96312e-06	1535
SomaScan_v4	16561-9	Alpha-1B-glycoprotein	'A1BG	19	58356544	59364865	0	0.0380045	0.0178831	0.00235969	0.00221205	rs893184	t	c	-1.0714	0.0279	1.77863632502849e-322	rs188370	a	g	-0.059456	0.019763	0.0026262	rs893184	58864479	0.0519	-1.0714	0.0279	1.77863632502849e-322	0.013993	0.040381	0.72894	0.95509	0.967104	1	1016
SomaScan_v4	14047-78	BDNF	'BDNF	11	27176440	28243605	0	0.0427462	0.017767	3.62721e-06	3.62721e-06	rs59579819	t	g	-0.2994	0.0404	1.346e-13	rs11029950	a	g	-0.060991	0.020402	0.0027948	rs59579819	27777126	0.0247	-0.2994	0.0404	1.346e-13	0.0056345	0.040941	0.89054	0.8871	1	1	1102
SomaScan_v4	2681-23	HGF	'HGF	7	80828322	81899754	0	0.0501787	0.0177334	6.30518e-06	3.13567e-05	rs554133413	d	i	-0.1936	0.0157	9.314e-35	rs73164224	c	t	0.21093	0.066347	0.0014767	rs2040968	81362190	0.2397	0.1903	0.0157	5.731e-34	-0.025846	0.021739	0.23448	0.88234	0.980521	1	1299
SomaScan_v4	6557-50	LRC15	'LRRC15	3	193575976	194590472	0	0.119146	0.0176983	0.00509204	0.00110577	rs34461611	c	g	-0.6121	0.0215	1.52e-178	rs13099200	a	c	0.089249	0.024381	0.00025168	rs34461611	194089001	0.1059	-0.6121	0.0215	1.52e-178	-0.031641	0.034799	0.36322	0.78925	0.989123	7.8748e-05	1431
SomaScan_v4	11266-8	SELPL	'SELPLG	12	108515686	109527735	0	0.247149	0.0176704	0.000221602	0.000278997	rs73191242	a	g	-0.2317	0.0159	2.306e-48	rs10746119	g	a	-0.092747	0.023683	8.9953e-05	rs73191231	108992282	0.1859	-0.2038	0.0162	4.357e-36	-0.031708	0.023816	0.18307	0.40817	0.868768	1	1349
Olink_PEA	OID00678	LYPD3	'LYPD3	19	43464939	44469812	0	0.0265251	0.0176491	0.000688492	0.000688492	rs2599459	g	c	0.52735	0.077042	2.33346e-11	rs36099602	t	c	-0.30263	0.1033	0.0033952	rs2599459	44037370	0.1866	0.52735	0.077042	2.33346e-11	-0.0222	0.024909	0.37281	0.59627	1	1	937
SomaScan_v4	13717-15	FCN2	'FCN2	9	137272654	138279924	0	0.0533297	0.0174891	6.0032e-05	6.0032e-05	rs7851696	t	g	-1.0503	0.0193	0	rs80262197	a	g	0.23271	0.068221	0.0006469	rs7851696	137779091	0.1089	-1.0503	0.0193	0	0.021984	0.028257	0.43656	0.12217	1	1	1537
SomaScan_v4	3038-9	I-TAC	'CXCL11	4	76454835	77462568	0	0.0605607	0.0174866	0.000138878	0.00685498	rs35170645	a	g	0.5104	0.0121	0	rs6838240	c	t	0.090559	0.032774	0.0057244	rs6532121	76962606	0.4763	0.4905	0.012	0	-0.020988	0.019293	0.27666	0.92709	0.945106	0.0236327	2324
SomaScan_v4	18878-15	GREM1	'GREM1	15	32510175	33526870	0	0.147116	0.0173901	0.0127308	0.0127308	rs58658771	a	t	1.1048	0.0138	0	rs28718061	c	g	-0.12609	0.032401	9.9642e-05	rs58658771	33001734	0.1812	1.1048	0.0138	0	-0.025511	0.023849	0.28476	0.042821	1	1	1423
SomaScan_v4	6237-11	FGRL1	'FGFRL1	4	503724	1520685	0	0.0891645	0.017325	0.00212622	0.00349426	rs3796624	c	g	-0.0947	0.0169	1.94e-08	rs76056108	a	t	0.18475	0.064043	0.0039163	rs3796624	1015844	0.2109	-0.0947	0.0169	1.94e-08	-0.018385	0.023887	0.44151	0.56526	1	0.000352589	2349
SomaScan_v4	5698-60	Tenascin-X	'TNXB	6	31508931	32583111	0	0.478927	0.0172281	0.0103812	0.0103812	rs45451301	t	c	1.7878	0.0388	0	rs7889	g	c	-0.085612	0.019453	1.0783e-05	rs45531831	31938120	0.0265	-1.7452	0.038	0	-0.0082875	0.071558	0.9078	0.73695	1	1	3363
SomaScan_v4	13416-8	T132D	'TMEM132D	12	129056270	130888211	0	0.129629	0.0172263	0.000475748	0.000523507	rs61943557	a	g	0.4012	0.0263	2.381e-52	rs10847799	t	c	0.086715	0.022371	0.00010612	rs61943557	130106271	0.0588	0.4012	0.0263	2.381e-52	0.00089296	0.040813	0.98254	0.015673	1	5.19507e-05	2823
SomaScan_v4	4559-64	KYNU	'KYNU	2	143135067	144299890	0	0.0703846	0.0172249	0.00402248	0.00402248	rs73961713	a	c	-0.7857	0.0161	0	rs7572273	a	g	-0.12328	0.034843	0.00040278	rs73961713	143801205	0.1727	-0.7857	0.0161	0	-0.024937	0.024457	0.3079	0.78831	1	1	1532
SomaScan_v4	19233-75	ATOX1	'ATOX1	5	150621877	151652093	0	0.0753976	0.0171633	0.219547	0.244496	rs2915894	t	c	-0.0946	0.0134	2.048e-12	rs11956353	g	c	-0.090292	0.027426	0.0009942	rs2915894	151195933	0.4199	-0.0946	0.0134	2.048e-12	-0.027275	0.018147	0.13284	0.2747	1	0.885445	1745
SomaScan_v4	11615-16	DAPP1	'DAPP1	4	100237990	101291311	0	0.113296	0.0171415	0.00311939	0.0105826	rs2162386	a	c	0.0954	0.0132	5.714e-13	rs115604945	c	t	-0.40267	0.11464	0.00044375	rs2162386	100753152	0.4742	0.0954	0.0132	5.714e-13	0.024395	0.018876	0.19624	0.053275	1	7.98934e-05	2249
SomaScan_v4	3535-84	DKK1	'DKK1	10	53574056	54577802	0	0.183238	0.0170609	0.00403403	0.00435649	rs7097068	t	g	0.1616	0.0127	2.617e-37	rs1877134	a	g	-0.075573	0.018357	3.8411e-05	rs56265462	54127141	0.4383	0.158	0.0126	5.402e-36	-0.024203	0.018946	0.20145	0.84109	0.977586	1	1669
SomaScan_v4	3647-49	TLR4:MD-2 complex	'TLR4|LY96	9	119966610	120979149	0	0.269667	0.0170156	0.001595	0.001595	rs117343502	a	g	-0.8586	0.0273	1.82e-217	rs140350175	g	a	-0.20138	0.055403	0.00027815	rs117343502	120473466	0.0561	-0.8586	0.0273	1.82e-217	0.026217	0.039573	0.50764	0.60301	1	1	1863
SomaScan_v4	9326-33	ITI heavy chain H2	'ITIH2	10	7245232	8291483	0	0.0870424	0.0169764	5.62427e-06	5.62427e-06	rs4463754	a	g	-1.1987	0.0253	0	rs7907637	c	t	-0.10726	0.032925	0.0011229	rs4463754	7753366	0.0637	-1.1987	0.0253	0	0.012226	0.036579	0.7382	0.68231	1	1	1949
SomaScan_v4	17786-5	GGPPS	'GGPS1	1	234990665	236007847	0	0.04822	0.0169374	1.52158e-07	1.2702e-07	rs116088703	a	g	0.2425	0.0189	9.352e-38	rs10926818	g	c	-0.09568	0.025038	0.00013266	rs116088703	235498377	0.1247	0.2425	0.0189	9.352e-38	-0.020678	0.028905	0.47439	0.24184	1	0.947602	1147
SomaScan_v4	17748-21	QORX	'TP53I3	2	23800303	24808731	0	0.0972918	0.016929	0.0150475	0.00654003	rs1134516	a	g	-0.6009	0.016	0	rs75922210	a	c	0.19582	0.052881	0.00021308	rs1134516	24342532	0.1616	-0.6009	0.016	0	0.022885	0.025289	0.36551	0.60438	1	0.0435559	1984
SomaScan_v4	15603-20	Integrin alpha-2	'ITGA2	5	51785156	52890609	0	0.0954696	0.0167783	0.00409206	0.00409206	rs7035	t	c	0.1361	0.0152	4.114e-19	rs34216678	c	a	0.28659	0.093984	0.0022933	rs7035	52252191	0.3171	0.1361	0.0152	4.114e-19	0.01651	0.01937	0.39403	0.56682	1	1	2581
SomaScan_v4	18162-167	IRAK4	'IRAK4	12	43652747	44683346	0	0.0862403	0.0166362	5.21402e-05	4.54025e-05	rs60813848	t	c	0.2054	0.0244	3.998e-17	rs78811497	g	a	-0.16894	0.046609	0.00028925	rs60813848	44120092	0.0729	0.2054	0.0244	3.998e-17	-0.014166	0.03263	0.66418	0.97059	1	0.950195	2049
SomaScan_v4	2579-17	MMP-9	'MMP9	20	44137547	45145200	0	0.0548902	0.0165781	0.00631659	0.100691	rs6094237	a	t	-0.1069	0.0135	2.252e-15	rs56279239	a	g	0.095502	0.031778	0.0026536	rs6094237	44629290	0.396	-0.1069	0.0135	2.252e-15	0.0097972	0.018465	0.59571	0.88452	1	0.0687289	2038
SomaScan_v4	17799-9	6PGL	'PGLS	19	17122438	18132097	0	0.037649	0.0165715	0.000106507	0.00172827	rs548225961	d	i	0.0872	0.0126	5.211e-12	rs10415858	a	g	0.082748	0.025081	0.0009695	rs4808084	17618677	0.4359	-0.0801	0.0123	7.345e-11	0.011134	0.019293	0.56389	0.12217	0.905288	1.03979e-06	1187
Olink_PEA	OID00486	I-TAC	'CXCL11	4	76454835	77462568	0	0.0606191	0.0165539	0.000134142	0.00735581	rs56029361	t	c	-0.5112	0.055771	1.42889e-18	rs6838240	c	t	0.090559	0.032774	0.0057244	rs6845472	76455730	0.23331	-0.00056746	0.071554	0.993676	-0.059335	0.021771	0.0064206	0.13147	0.88595	0.0236327	2324
SomaScan_v4	8364-74	UST	'UST	6	148568464	149898126	0	0.0563318	0.0165491	0.0116748	2.94071e-06	rs11757768	a	g	0.2845	0.0132	2.38e-102	rs1534934	c	a	0.066328	0.022282	0.0029135	rs11757768	149079394	0.4135	0.2845	0.0132	2.38e-102	0.023689	0.020133	0.23934	0.71448	0.891687	4.10297e-06	2333
SomaScan_v4	9312-8	AZGP1	'AZGP1	7	99064343	100073780	0	0.163758	0.0164791	0.125464	0.125464	rs2527898	c	g	0.3875	0.0141	1.73e-165	rs13238380	t	c	0.073636	0.018997	0.00010615	rs2527898	99534030	0.2865	0.3875	0.0141	1.73e-165	0.023144	0.020121	0.25004	0.73299	1	1	745
SomaScan_v4	15375-49	Carboxypeptidase B1	'CPB1	3	148008889	149077974	0	0.0550067	0.0164682	0.00232702	0.019668	rs2291671	a	g	0.278	0.0156	5.252e-71	rs7618384	a	g	-0.14732	0.044881	0.0010292	rs2291671	148558447	0.232	0.278	0.0156	5.252e-71	0.02391	0.023001	0.29856	0.5464	1	0.0170937	1738
SomaScan_v4	19161-1	UBP15	'USP15	12	62154119	63311211	0	0.0520588	0.0164183	0.000392048	0.000392048	rs73139022	t	c	-0.3014	0.022	7.94e-43	rs117691893	c	a	0.28917	0.099494	0.0036558	rs73139022	62818841	0.0992	-0.3014	0.022	7.94e-43	0.0059412	0.029899	0.84249	0.18157	1	1	2000
Olink_PEA	OID00429	VSIG2	'VSIG2	11	124117368	125122134	0	0.212036	0.016344	0.00338357	0.00338357	rs7114238	c	t	0.46688	0.089162	2.45301e-07	rs111832785	a	g	-0.40087	0.085573	2.8051e-06	rs111832785	124513197	0.015671	0.09915	0.25887	0.701875	-0.40087	0.085573	2.8051e-06	0.24822	1	1	1725
SomaScan_v4	2705-5	TECK	'CCL25	19	7617651	8627534	0	0.0584272	0.0163038	0.00253548	0.000113629	rs74959615	a	g	-1.1806	0.0228	0	rs7246366	g	a	-0.16077	0.044849	0.0003374	rs74959615	8121096	0.0769	-1.1806	0.0228	0	-0.0071044	0.035074	0.83948	0.81272	1	0.000653803	1331
Olink_PEA	OID01096	CRH	'CRH	8	66588620	67590960	0	0.0361434	0.0162868	0.000253636	0.000253636	rs35742039	a	g	-0.91842	0.16353	3.30826e-08	rs149090860	c	t	0.34424	0.097863	0.00043557	rs149090860	66714393	0.010278	-0.11006	0.31117	0.723719	0.34424	0.097863	0.00043557	0.26811	1	1	1511
SomaScan_v4	13132-14	SEM5A	'SEMA5A	5	8535138	10046187	0	0.119199	0.0162488	0.000316156	0.000316156	rs17329324	c	g	-1.5247	0.0173	0	rs2040549	t	g	-0.058256	0.017875	0.0011175	rs17329324	9547958	0.0964	-1.5247	0.0173	0	0.012639	0.035976	0.72534	0.39971	1	1	2483
SomaScan_v4	14157-21	14-3-3E	'YWHAE	17	747566	1803672	0	0.0913341	0.0162294	0.00156436	0.00156436	rs62089574	t	c	0.1457	0.0257	1.374e-08	rs117924229	t	c	0.17081	0.043565	8.8252e-05	rs62089574	1301896	0.0714	0.1457	0.0257	1.374e-08	0.0030896	0.036391	0.93234	0.3849	1	1	1364
SomaScan_v4	11308-8	CR3L4	'CREB3L4	1	153440010	154446839	0	0.0702646	0.0161913	0.0160685	0.044658	rs11288257	d	i	0.3102	0.0131	1.94e-123	rs3795396	a	g	0.07566	0.020601	0.00024002	rs11264736	153939130	0.4781	0.3099	0.0131	6.7e-124	0.024235	0.018878	0.19921	0.38884	0.994905	0.0103803	1223
SomaScan_v4	3813-3	FYN	'FYN	6	111481535	112694655	0	0.0573048	0.0161767	0.000124407	0.000124407	rs9487736	a	g	-0.0997	0.0181	3.627e-08	rs72939580	g	a	0.18061	0.056834	0.001484	rs9487736	112168309	0.1406	-0.0997	0.0181	3.627e-08	-0.020632	0.023163	0.37307	0.48703	1	1	1669
SomaScan_v4	14747-9	CRLF1	'CRLF1	19	18183030	19218551	0	0.0323715	0.0161365	0.00506072	0.00512367	rs4808828	a	g	0.2576	0.0165	1.029e-54	rs118015691	c	a	0.20509	0.076836	0.0076034	rs4808828	18721492	0.2009	0.2576	0.0165	1.029e-54	0.0011206	0.025211	0.96455	0.96278	0.989376	1	835
SomaScan_v4	15339-32	COF2	'CFL2	14	34679593	35684029	0	0.071575	0.0160486	5.1642e-07	4.17612e-06	rs111787365	d	i	0.1628	0.0187	3.197e-18	rs147687404	c	g	0.26832	0.094653	0.0045853	rs11849114	35178281	0.1524	0.1568	0.0186	2.864e-17	0.018959	0.025325	0.45408	0.13961	0.990025	1	2071
SomaScan_v4	9595-11	B4GT2	'B4GALT2	1	43944615	44956840	0	0.433475	0.0159392	0.0141787	0.0141787	rs3762423	t	c	0.7063	0.0282	4.51e-138	rs559481	g	a	-0.091329	0.021985	3.2643e-05	rs3762423	44445667	0.0555	0.7063	0.0282	4.51e-138	0.03198	0.033457	0.33914	0.67258	1	1	1368
SomaScan_v4	6520-87	MGP	'MGP	12	14534115	15538860	0	0.0504493	0.0159196	0.00089771	0.00089771	rs2430687	t	c	0.406	0.0132	4.04e-208	rs118072179	t	c	0.29395	0.088752	0.00092625	rs2430687	15047396	0.3959	0.406	0.0132	4.04e-208	0.021993	0.019109	0.24977	0.021236	1	1	1358
SomaScan_v4	6576-1	ART4	'ART4	12	14478503	15496429	0	0.0515058	0.015882	0.000778249	0.000785915	rs10772808	a	g	0.8973	0.0103	0	rs118072179	t	c	0.29395	0.088752	0.00092625	rs11056202	14994512	0.3986	-0.8965	0.0103	0	0.020744	0.01915	0.27871	0.022137	0.998769	1	1408
SomaScan_v4	5980-55	BOLA3	'BOLA3	2	73862525	74875121	0	0.0282286	0.0158763	0.0125884	0.0125884	rs828889	a	g	-0.1856	0.0125	8.753e-50	rs55651232	a	g	-0.11989	0.044224	0.0067086	rs828889	74371995	0.4199	-0.1856	0.0125	8.753e-50	-0.020339	0.019479	0.29642	0.10238	1	1	908
SomaScan_v4	5687-5	GLU2B	'PRKCSH	19	11046109	12061783	0	0.234962	0.0158542	0.000962066	0.000962066	rs11557488	a	g	0.1177	0.0164	6.076e-13	rs34677258	g	a	0.078151	0.020643	0.0001532	rs11557488	11558275	0.2145	0.1177	0.0164	6.076e-13	0.026004	0.024649	0.29144	0.17565	1	1	1532
SomaScan_v4	15570-99	Complement receptor type 2	'CR2	1	207127575	208163240	0	0.0451363	0.0158136	0.0011088	0.0011088	rs17044525	a	g	0.2704	0.0209	3.973e-38	rs142585037	g	a	0.27784	0.096163	0.0038609	rs17044525	207632796	0.1089	0.2704	0.0209	3.973e-38	-0.00636	0.032888	0.84666	0.3052	1	1	1807
SomaScan_v4	3299-29	Contactin-5	'CNTN5	11	98391683	100729616	0	0.196113	0.0157822	0.000212973	0.000179665	rs898776	a	g	-0.6852	0.0243	2.25e-175	rs12291111	t	g	0.2377	0.062118	0.00012991	rs2511796	99181710	0.0762	-0.6787	0.0243	5.39e-171	0.00799	0.037358	0.83064	0.23778	0.961524	0.986332	4941
SomaScan_v4	17357-33	SPCS	'SEPSECS	4	24621627	25662204	0	0.220319	0.0157655	0.135813	0.130885	rs4697549	c	g	-0.3888	0.0307	1.005e-36	rs10007597	a	g	-0.09022	0.021789	3.4635e-05	rs4577566	25195458	0.0463	0.3741	0.0303	5.219e-35	-0.0084465	0.041284	0.83789	0.61043	0.965973	1	1633
SomaScan_v4	19143-38	NB5R2	'CYB5R2	11	7186331	8198453	0	0.143888	0.0157408	0.000323986	0.000429124	rs201206315	a	g	-0.4615	0.0205	4.3e-112	rs4623938	t	c	0.18046	0.049053	0.00023417	rs61683338	7686858	0.1152	0.4556	0.0203	2.97e-111	0.021214	0.029335	0.46959	0.92352	0.984562	1	2273
SomaScan_v4	19254-125	GMPR1	'GMPR	6	15738811	16795780	0	0.180994	0.0157251	0.0227309	0.0227309	rs2327958	a	g	-1.1986	0.0076	0	rs148071858	t	c	0.35115	0.08603	4.4692e-05	rs2327958	16288615	0.3957	-1.1986	0.0076	0	-0.023283	0.0197	0.23725	0.60589	1	1	1799
SomaScan_v4	11480-1	Aldehyde dehydrogenase, class 3	'ALDH3A1	17	19141297	20152256	0	0.0295447	0.0156947	0.00747404	0.00662396	rs2108967	a	g	-0.1897	0.0142	7.19e-41	rs73984120	a	g	0.17234	0.055294	0.0018282	rs2108967	19638153	0.3473	-0.1897	0.0142	7.19e-41	-0.0032155	0.022235	0.88502	0.25394	0.86459	1	636
SomaScan_v4	13102-1	FAM3D	'FAM3D	3	58119673	59152575	0	0.0491724	0.0156558	0.00165502	0.0017955	rs17551388	a	c	-0.4004	0.0222	1.472e-72	rs59079651	t	c	0.16074	0.054322	0.003087	rs17551388	58652970	0.0987	-0.4004	0.0222	1.472e-72	0.017652	0.027687	0.52376	0.085019	1	0.846684	1153
SomaScan_v4	14112-40	RELT	'RELT	11	72587309	73608519	0	0.19498	0.0156533	4.7858e-05	5.50455e-05	rs11824050	a	c	0.102	0.0163	4.218e-10	rs4400839	g	t	-0.087232	0.021777	6.1841e-05	rs11824050	73011106	0.2155	0.102	0.0163	4.218e-10	0.022524	0.026159	0.38921	0.82947	0.800423	1	1027
SomaScan_v4	7841-84	ESAM	'ESAM	11	124122026	125132186	0	0.347341	0.0156453	0.00168576	0.00168576	rs12792040	a	g	-0.5269	0.0226	1.5e-120	rs111832785	a	g	-0.40087	0.085573	2.8051e-06	rs12792040	124624150	0.0935	-0.5269	0.0226	1.5e-120	-0.029883	0.035052	0.39392	0.066251	1	1	1717
Olink_PEA	OID00682	ERBB2	'ERBB2	17	37344167	38386679	0	0.0414647	0.0156427	0.0103679	0.0105571	rs148040998	i	d	0.90218	0.21181	2.46604e-05	rs3826331	c	t	0.070235	0.018491	0.00014564	rs4252639	37876179	0.019226	0.88031	0.20673	2.47685e-05	-0.078992	0.059035	0.18088	0.78314	0.945466	1	1384
SomaScan_v4	19258-24	GCDH	'GCDH	19	12501840	13525021	0	0.0638049	0.0156252	0.000101726	0.0246004	rs8012	a	g	-0.1465	0.0127	6.714e-31	rs74636691	t	c	-0.20961	0.060822	0.00056817	rs8012	13010520	0.453	-0.1465	0.0127	6.714e-31	0.020627	0.018919	0.27559	0.7297	1	0.000255601	1195
SomaScan_v4	9883-29	Glyoxalase I	'GLO1	6	38143701	39170917	0	0.0773973	0.0155913	0.00172562	0.18771	rs35152718	t	c	-0.1908	0.0213	3.785e-19	rs7741440	g	a	0.11133	0.037905	0.0033137	rs35152718	38588203	0.1062	-0.1908	0.0213	3.785e-19	0.014215	0.029784	0.63317	0.02856	1	0.0008268	2181
SomaScan_v4	17156-72	DCAK1	'DCLK1	13	35845478	37205443	0	0.104897	0.0155666	9.82812e-05	0.00592541	rs7982300	t	c	-0.1956	0.0158	2.681e-35	rs188992198	a	g	-0.24481	0.063147	0.00010582	rs7982300	36641930	0.2244	-0.1956	0.0158	2.681e-35	-0.021317	0.022161	0.33608	0.72584	1	0.000228535	2813
SomaScan_v4	12871-10	TWF1	'TWF1	12	43687526	44700178	0	0.103553	0.0155491	0.000203814	0.000197649	rs539173019	d	i	0.1267	0.0221	1.054e-08	rs78811497	g	a	-0.16894	0.046609	0.00028925	rs11182268	44194910	0.0988	-0.1227	0.0221	3.024e-08	0.018728	0.030225	0.53551	0.83607	0.991839	0.947491	2004
SomaScan_v4	8869-5	BT2A1	'BTN2A1	6	25958150	26976849	0	0.0512125	0.0155007	0.0196172	0.00142077	rs2237236	a	g	-0.0706	0.0134	1.322e-07	rs2328904	a	t	0.26633	0.080319	0.00091332	rs2237236	26451553	0.4245	-0.0706	0.0134	1.322e-07	-0.022949	0.018242	0.20839	0.93202	1	1.58798e-06	1769
SomaScan_v4	18184-28	GUAA	'GMPS	3	155088325	156161815	0	0.0595533	0.0154509	0.000993199	0.00532164	rs819837	t	c	0.1143	0.022	2.017e-07	rs112994051	t	c	0.10932	0.039903	0.0061506	rs408583	155580839	0.0945	0.1121	0.0222	4.404e-07	0.0071195	0.029282	0.8079	0.37896	0.959803	0.016078	1938
SomaScan_v4	2615-60	Ephrin-A5	'EFNA5	5	106212590	107506596	0	0.0840169	0.015437	0.00136602	1.47347e-05	rs6596742	a	t	-0.0985	0.0127	7.644e-15	rs1835978	c	t	-0.11484	0.032598	0.00042655	rs12656960	106932972	0.4927	-0.0966	0.0126	1.792e-14	-0.024477	0.018999	0.19764	0.71888	0.971747	0.000185213	2159
SomaScan_v4	8877-22	F176C	'EVA1C	21	33284314	34387707	0	0.0485076	0.0154171	0.00138891	0.000385063	rs34028712	t	c	-0.1655	0.0134	7.86e-35	rs73197460	c	t	0.28738	0.11146	0.009928	rs34028712	33885578	0.416	-0.1655	0.0134	7.86e-35	-0.016447	0.01938	0.39607	0.68903	1	5.75743e-05	1720
Olink_PEA	OID01150	ANGL1	'ANGPTL1	1	178318840	179340187	0	0.0560163	0.0154074	0.00187648	0.00187648	rs3766642	a	g	-0.51194	0.10216	7.60852e-07	rs116713328	c	t	0.35059	0.10056	0.00048952	rs116713328	178664169	0.0080896	0.40374	0.37635	0.28391	0.35059	0.10056	0.00048952	0.038125	1	1	1934
SomaScan_v4	8759-29	a1,4-Galactosyltransferase	'A4GALT	22	42588127	43617304	0	0.082926	0.0153483	4.60074e-05	0.00597264	rs66781836	d	i	-0.2709	0.0132	2.19e-93	rs6519342	t	c	-0.078682	0.020932	0.0001707	rs8138197	43114551	0.4729	-0.2642	0.0131	2.35e-90	-0.020231	0.018778	0.28129	0.61638	0.988801	0.000243661	1818
SomaScan_v4	17836-17	S100A16	'S100A16	1	153079362	154085621	0	0.0461857	0.0153387	0.0117956	0.559992	rs35760493	a	g	0.1827	0.0129	2.235e-45	rs3795396	a	g	0.07566	0.020601	0.00024002	rs35760493	153596603	0.4538	0.1827	0.0129	2.235e-45	0.058496	0.020282	0.003925	0.1426	0.910378	0.0103803	1239
SomaScan_v4	12799-65	DJC27	'DNAJC27	2	24666505	25694963	0	0.0896994	0.0153306	0.00139977	0.00130489	rs531054141	d	i	-0.1533	0.0209	2.429e-13	rs77597846	t	c	0.29267	0.090738	0.0012578	rs6733301	25276284	0.1197	0.1503	0.0209	5.851e-13	0.021469	0.029159	0.46157	0.35943	0.980343	1	1585
SomaScan_v4	8402-22	CYTL1	'CYTL1	4	4516313	5521199	0	0.0938604	0.0152901	0.000125232	0.000125232	rs62291577	a	g	-0.2741	0.0183	1.444e-50	rs146980946	t	c	0.13455	0.034295	8.731e-05	rs62291577	5020092	0.1592	-0.2741	0.0183	1.444e-50	0.020034	0.026157	0.44373	0.80283	1	1	2016
SomaScan_v4	8458-111	a-Synuclein	'SNCA	4	90145250	91259466	0	0.0966692	0.0152022	0.00205126	9.73255e-05	rs7356205	a	c	-0.1196	0.0131	9.497e-20	rs28376986	g	a	0.41523	0.1024	5.0156e-05	rs7356205	90813521	0.438	-0.1196	0.0131	9.497e-20	-0.031404	0.021096	0.13658	0.75698	0.97911	1	1889
SomaScan_v4	11377-19	ADH7	'ADH7	4	99833418	100856894	0	0.12569	0.0151892	0.00137257	0.000639657	rs146315698	d	i	-0.4686	0.0223	2.42e-98	rs115604945	c	t	-0.40267	0.11464	0.00044375	rs1573496	100349669	0.0968	0.4618	0.0223	1.17e-95	0.015742	0.031459	0.61679	0.76003	0.989438	7.98934e-05	2438
SomaScan_v4	17403-14	acyl-Coenzyme A dehydrogenase	'ACADSB	10	124268495	125317827	0	0.0713206	0.0151595	0.000387929	0.000387929	rs7913063	a	t	-0.6526	0.0223	2.59e-188	rs118159278	c	t	0.27348	0.085568	0.0013931	rs7913063	124798683	0.0861	-0.6526	0.0223	2.59e-188	0.0021717	0.033564	0.94841	0.34744	1	1	1936
SomaScan_v4	5069-9	DAF	'CD55	1	206994853	208034311	0	0.0399786	0.0151566	0.00354242	0.00354242	rs6684804	t	c	-0.5476	0.015	6.38e-290	rs142585037	g	a	0.27784	0.096163	0.0038609	rs6684804	207439015	0.2319	-0.5476	0.015	6.38e-290	0.020106	0.021499	0.34968	0.32307	1	1	1643
SomaScan_v4	19581-15	IGFBP-5	'IGFBP5	2	217036828	218060248	0	0.0490588	0.0151528	9.56614e-06	0.00369966	rs1030064	t	g	-0.075	0.0147	3.439e-07	rs2372960	g	a	0.099138	0.031365	0.0015736	rs1030064	217665966	0.2955	-0.075	0.0147	3.439e-07	-0.029908	0.02148	0.16383	0.53606	0.953203	2.64688e-05	1663
SomaScan_v4	13059-33	RIFK	'RFK	9	78500433	79509433	0	0.107397	0.0151273	0.00509338	0.00509338	rs680775	a	g	-0.2231	0.0152	4.97e-49	rs112297980	a	g	-0.092816	0.024023	0.00011169	rs680775	79322674	0.2349	-0.2231	0.0152	4.97e-49	0.021836	0.02214	0.324	0.55943	1	1	1702
SomaScan_v4	2692-74	NPS-PLA2	'PLA2G2A	1	19801925	20806932	0	0.128986	0.0150661	1.03272e-06	8.76884e-05	rs11573156	c	g	0.8338	0.0123	0	rs4654861	t	g	0.15103	0.036812	4.0834e-05	rs4744	20304926	0.2332	0.8239	0.0123	0	-0.021472	0.023382	0.35846	0.74461	0.93191	0.000300849	1862
SomaScan_v4	7813-6	Alkaline phosphatase, placental	'ALPP	2	232743244	233747599	0	0.103616	0.0150306	0.000234936	0.000332743	rs12478529	t	c	0.3954	0.0157	1.96e-139	rs58520085	a	g	-0.12449	0.035748	0.00049687	rs12478529	233286654	0.2416	0.3954	0.0157	1.96e-139	-0.018737	0.023289	0.42109	0.38769	0.991903	1	1639
SomaScan_v4	6715-63	PPBN	'ALPPL2	2	232771553	233775424	0	0.105159	0.0150047	0.000234936	0.000234936	rs11886043	t	c	-0.2497	0.016	7.122e-55	rs58520085	a	g	-0.12449	0.035748	0.00049687	rs11886043	233301535	0.2431	-0.2497	0.016	7.122e-55	0.020903	0.02055	0.30906	0.5048	1	1	1669
Olink_PEA	OID00633	YKL-40	'CHI3L1	1	202648059	203655877	0	0.0620309	0.0149836	0.0152567	0.000668326	rs4950928	c	g	0.85184	0.068066	2.54097e-31	rs2821220	a	g	0.082547	0.022787	0.00029176	rs35668790	202924810	0.19688	0.04332	0.075626	0.567035	-0.0058333	0.022912	0.79904	0.26059	0.920872	6.34997e-05	1309
SomaScan_v4	11608-5	MLP3B	'MAP1LC3B	16	86917601	87938385	0	0.0644468	0.0148726	4.62858e-05	0.000917939	rs17853938	t	g	-0.0982	0.0216	5.385e-06	rs2019697	a	g	0.1099	0.028066	9.0114e-05	rs17853938	87902684	0.1115	-0.0982	0.0216	5.385e-06	0.02457	0.031609	0.43698	0.91017	1	0.000110563	1774
SomaScan_v4	14158-17	Annexin V	'ANXA5	4	122089110	123118268	0	0.149519	0.0148178	0.000519192	0.000519192	rs9998908	c	g	0.3818	0.0239	1.772e-57	rs45599240	g	a	0.16046	0.049173	0.0011017	rs9998908	122616863	0.0848	0.3818	0.0239	1.772e-57	0.00033511	0.03607	0.99259	0.80662	1	1	2406
SomaScan_v4	3197-70	IDE	'IDE	10	93711441	94833833	0	0.118788	0.0147589	0.0280604	0.0126057	rs11187046	a	g	0.1062	0.014	3.653e-14	rs74849856	t	g	-0.1402	0.040226	0.00049181	rs11187046	94284001	0.3331	0.1062	0.014	3.653e-14	-0.020272	0.019711	0.30373	0.38237	1	0.00411685	1786
SomaScan_v4	9869-28	NF-kappa-B p105	'NFKB1	4	102922486	104038459	0	0.0582044	0.0147069	0.0326095	0.0326095	rs62328536	a	c	0.1476	0.0133	1.707e-28	rs13152518	a	g	-0.10552	0.035816	0.0032179	rs62328536	103399049	0.3439	0.1476	0.0133	1.707e-28	0.019639	0.019522	0.31442	0.66431	1	1	1637
SomaScan_v4	19563-3	SEZ6L	'SEZ6L	22	26065440	27279562	0	0.0647484	0.0146733	0.00146482	0.000412384	rs111967410	d	i	-0.142	0.0168	2.851e-17	rs73163219	c	t	0.1387	0.037515	0.00021795	rs595915	26766089	0.1776	-0.1368	0.0166	2.095e-16	0.014797	0.025358	0.55953	0.76486	0.972845	0.000935852	1713
SomaScan_v4	19372-7	MDGA2	'MDGA2	14	46811134	48643999	0	0.197912	0.0146363	0.00401569	0.00437348	rs61991840	t	c	-0.5302	0.0202	1.42e-151	rs2035859	t	g	-0.066042	0.018068	0.00025697	rs61991840	48306376	0.1074	-0.5302	0.0202	1.42e-151	-0.0096931	0.033034	0.76919	0.1367	0.961238	1	3968
SomaScan_v4	19372-7	MDGA2	'MDGA2	14	46808826	48644157	0	0.197962	0.0146354	0.00401569	0.00437348	rs61991840	t	c	-0.5302	0.0202	1.42e-151	rs2035859	t	g	-0.066042	0.018068	0.00025697	rs61991840	48306376	0.1074	-0.5302	0.0202	1.42e-151	-0.0096931	0.033034	0.76919	0.1367	0.961238	1	3970
Olink_PEA	OID05190	CTACK	'CCL27	9	34161877	35164045	0	0.023097	0.014553	0.000332177	0.000332177	rs148778217	c	g	-0.61407	0.13043	3.27341e-06	rs188836310	a	g	0.25783	0.091567	0.0048655	rs148778217	34574139	0.056934	-0.61407	0.13043	3.27341e-06	0.030332	0.043167	0.48226	0.35142	1	1	1455
SomaScan_v4	17828-3	S100A14	'S100A14	1	153086731	154089462	0	0.0462824	0.0145226	0.0117956	0.614228	rs9330298	a	c	-0.1126	0.0136	1.52e-16	rs3795396	a	g	0.07566	0.020601	0.00024002	rs9330298	153590254	0.4801	-0.1126	0.0136	1.52e-16	0.055535	0.020228	0.0060436	0.21088	0.9974	0.0103803	1240
SomaScan_v4	7203-125	RFNG	'RFNG	17	79505778	80509707	0	0.0235482	0.0144402	0.195624	0.195624	rs7212485	t	c	-0.0638	0.0139	4.392e-06	rs4246445	g	a	-0.065696	0.021104	0.001852	rs7212485	80011434	0.457	-0.0638	0.0139	4.392e-06	0.0086111	0.019194	0.6537	0.61558	1	1	1603
SomaScan_v4	4535-50	BST1	'BST1	4	15204573	16239936	0	0.054142	0.014436	0.00231991	0.00144151	rs73224660	a	g	-1.2932	0.0128	0	rs28454317	g	a	0.25059	0.084382	0.0029803	rs73224660	15714762	0.1602	-1.2932	0.0128	0	0.017312	0.024229	0.47492	0.2995	1	0.000127152	1920
SomaScan_v4	3173-49	ASAHL	'NAAA	4	76331809	77362204	0	0.0744912	0.0144302	0.00231456	0.00231456	rs111981122	a	c	0.7366	0.0144	0	rs145761320	g	a	-0.16788	0.05325	0.0016176	rs111981122	76855106	0.2334	0.7366	0.0144	0	0.01929	0.021183	0.36249	0.45981	1	1	2288
Olink_PEA	OID00990	MGMT	'MGMT	10	130765448	132066271	0	0.110368	0.0144247	0.00429955	0.000431109	rs1008982	c	t	-0.51541	0.056877	3.1842e-18	rs77318039	c	g	0.27138	0.081145	0.00082482	rs11016814	131299093	0.24261	0.24827	0.073544	0.00079506	0.057997	0.027796	0.036933	0.12768	1	4.00597e-09	1738
SomaScan_v4	4468-21	SPHK2	'SPHK2	19	48622548	49633974	0	0.368492	0.0144105	0.0785094	0.0985642	rs386243	t	c	0.1545	0.0156	3.466e-23	rs35866622	t	c	-0.091381	0.021661	2.4581e-05	rs386243	49127490	0.2518	0.1545	0.0156	3.466e-23	0.029166	0.021621	0.17735	0.28539	1	0.861729	1285
SomaScan_v4	11177-16	K2C5	'KRT5	12	52408359	53414471	0	0.105326	0.0144006	0.000184371	8.19643e-05	rs641621	t	g	-0.1639	0.0147	8.28e-29	rs77231962	a	g	0.24673	0.066659	0.00021439	rs599466	52895301	0.2866	0.1563	0.0144	2.115e-27	0.022965	0.019762	0.2452	0.63529	0.961029	1	2524
SomaScan_v4	17692-2	BT3A3	'BTN3A3	6	25940700	26953643	0	0.0516278	0.0143846	0.0140791	0.000536725	rs9393711	t	c	-1.3423	0.0158	0	rs2328904	a	t	0.26633	0.080319	0.00091332	rs9393711	26370659	0.1259	-1.3423	0.0158	0	0.0080287	0.030083	0.78956	0.47091	1	1.58798e-06	1772
Olink_PEA	OID00372	TrkC	'NTRK3	15	87918230	89299999	0	0.0979706	0.0143567	3.4962e-06	0.000675534	rs28521337	g	c	0.34393	0.059591	1.41156e-08	rs76557584	c	g	0.17546	0.047183	0.00020023	rs4887298	88088447	0.16495	-0.024097	0.079422	0.761711	-0.073471	0.022686	0.001201	0.80181	0.817023	0.00759912	1456
SomaScan_v4	16916-19	SLIK6	'SLITRK6	13	85866925	86873623	0	0.0665831	0.0143545	0.28524	0.000257738	rs150325889	d	i	-0.2408	0.0163	2.224e-49	rs142085015	c	t	0.40581	0.10397	9.4924e-05	rs78969649	85913341	0.2181	-0.2385	0.0162	8.352e-49	0.01943	0.023581	0.40997	0.80846	0.983199	0.00440758	2034
SomaScan_v4	11288-26	5NTC	'NT5C2	10	104345940	105453056	0	0.0504179	0.0143223	0.00613382	0.0154318	rs35243673	d	i	0.1664	0.0134	3.248e-35	rs141318317	a	g	0.34942	0.12107	0.0039001	rs12779263	104886533	0.2971	0.1658	0.0134	4.107e-35	0.016824	0.019749	0.39428	0.28533	0.995164	0.00451429	1911
Olink_PEA	OID00593	TR	'TFRC	3	195254054	196309060	0	0.0627699	0.0143191	0.00696318	0.00696318	rs9852883	c	a	-0.39087	0.059064	9.7051e-11	rs116434121	t	c	0.14622	0.041187	0.00038512	rs2260685	195497743	0.45876	0.10164	0.063643	0.110923	0.01791	0.021264	0.39964	0.55171	1	1	1281
SomaScan_v4	18397-5	AK1C4	'AKR1C4	10	4737425	5760912	0	0.106276	0.0142953	0.000283706	0.00102419	rs140107293	a	g	0.7012	0.0161	0	rs17134740	g	c	0.32636	0.091361	0.00035391	rs1832007	5254847	0.1525	0.7	0.0162	0	-0.017624	0.026293	0.50268	0.1615	0.991481	0.000401583	1649
SomaScan_v4	10435-2	ASPG	'AGA	4	177851924	178863657	0	0.0168234	0.0142936	3.94911e-07	0.000422598	rs78972271	t	c	0.2249	0.0456	8.25e-07	rs7691152	g	a	0.15602	0.041448	0.00016702	rs74792313	177909181	0.0242	0.2034	0.0443	4.511e-06	-0.054227	0.070801	0.44373	0.74114	0.946644	0.000156579	1208
SomaScan_v4	18432-32	RALB	'RALB	2	120497640	121552289	0	0.0326593	0.014289	7.16879e-07	7.49133e-08	rs6722943	t	c	-0.2262	0.0142	1.934e-57	rs77723031	c	a	0.28045	0.098887	0.004567	rs6722943	121025601	0.3069	-0.2262	0.0142	1.934e-57	-0.0063102	0.022434	0.77849	0.978	0.988602	1	1168
SomaScan_v4	5939-42	TWEAK	'TNFSF12	17	6952208	7964925	0	0.106374	0.0142775	0.0419067	0.0381124	rs80067372	a	g	0.5467	0.014	0	rs76833657	a	g	-0.13264	0.037245	0.00036913	rs9905587	7444945	0.2705	0.5487	0.0141	0	-0.02223	0.021794	0.30773	0.51795	0.923555	1	1279
SomaScan_v4	12620-3	Septin-11	'11-Sep	4	77370856	78461537	0	0.066894	0.0142702	0.000387633	6.72724e-05	rs201159384	d	i	0.1142	0.014	3.86e-16	rs72648579	a	g	0.41258	0.11206	0.00023159	rs1497072	77886096	0.3775	-0.1094	0.0135	5.719e-16	0.017142	0.019526	0.37999	0.4066	0.864128	1	2383
SomaScan_v4	12445-50	ANR27	'ANKRD27	19	32587913	33667503	0	0.043566	0.0142265	0.000953801	0.000585871	rs12151311	t	c	-0.1618	0.0137	4.606e-32	rs61521201	t	c	-0.41176	0.14334	0.0040704	rs12151311	33112707	0.3576	-0.1618	0.0137	4.606e-32	-0.019347	0.018886	0.30565	0.61426	1	0.00021753	1925
SomaScan_v4	3389-7	PCI	'SERPINA5	14	94527779	95559457	0	0.0734907	0.0141465	0.000123121	0.00104839	rs6119	a	g	-0.5644	0.0216	6.86e-150	rs10139313	a	g	-0.06747	0.020467	0.00097862	rs6119	95054012	0.1	-0.5644	0.0216	6.86e-150	-0.013329	0.028058	0.63475	0.88906	1	0.00276393	1907
SomaScan_v4	2985-35	Gro-a	'CXCL1	4	74235110	75236959	0	0.041422	0.0141362	0.00639496	0.00730413	rs3097411	c	g	-1.0136	0.0121	0	rs61360774	t	c	0.10822	0.037754	0.0041513	rs3097411	74738454	0.2426	-1.0136	0.0121	0	-0.034021	0.022069	0.12317	0.84881	0.872584	1	1210
SomaScan_v4	15670-15	C1QL2	'C1QL2	2	119413819	120416465	0	0.126026	0.0141309	0.00417508	0.00399788	rs13020121	a	g	-0.0755	0.0149	4.005e-07	rs920331	a	g	0.15689	0.040792	0.00012005	rs13020121	119904953	0.293	-0.0755	0.0149	4.005e-07	0.0032166	0.022822	0.88792	0.24436	0.935344	1	1973
SomaScan_v4	16621-77	AIBP	'APOA1BP	1	156061554	157064091	0	0.359833	0.0141075	0.00034687	0.000345074	rs6427322	a	c	-0.623	0.0346	1.366e-72	rs114427537	t	c	0.29549	0.071334	3.4373e-05	rs77181873	156564726	0.0314	0.6222	0.0346	3.997e-72	-0.0050984	0.046012	0.91177	0.21604	0.99752	1	1375
SomaScan_v4	9343-16	IL-2 sRb	'IL2RB	22	37021878	38071094	0	0.0657313	0.014106	3.64269e-05	3.10777e-05	rs228958	c	g	0.0971	0.0131	1.039e-13	rs2284028	c	a	0.31271	0.067942	4.1737e-06	rs228958	37533795	0.4387	0.0971	0.0131	1.039e-13	0.0068438	0.020654	0.74037	0.94272	0.985166	5.23101e-05	1167
SomaScan_v4	8258-22	UXS1	'UXS1	2	106209759	107310795	0	0.125509	0.0141028	0.00176698	0.00167097	rs76465958	d	i	-0.2314	0.0243	2.033e-21	rs6707041	a	g	-0.076216	0.02336	0.0011036	rs1025869	106781670	0.0771	0.227	0.0242	6.2e-21	0.006992	0.031584	0.8248	0.85755	0.970589	1	2632
SomaScan_v4	10833-64	HHIP	'HHIP	4	145067173	146166423	0	0.138315	0.0140757	0.0573564	0.0573564	rs11727676	t	c	-0.2459	0.0232	2.477e-26	rs7670566	t	c	-0.069711	0.01883	0.00021374	rs11727676	145659064	0.0978	-0.2459	0.0232	2.477e-26	0.0059752	0.033134	0.85689	0.8523	1	1	1285
SomaScan_v4	11211-7	TBCE	'TBCE	1	235030675	236112283	0	0.0517094	0.0140401	0.00124986	0.00190138	rs9793740	t	c	0.1588	0.0131	1.313e-33	rs7552755	g	t	-0.10596	0.025716	3.7803e-05	rs9793740	235595590	0.3668	0.1588	0.0131	1.313e-33	0.01859	0.019468	0.33963	0.45456	1	0.551119	1157
SomaScan_v4	16599-38	GPN1	'GPN1	2	27351114	28374375	0	0.0489774	0.0140285	0.0124897	0.010449	rs4666005	a	g	-0.0835	0.0129	8.851e-11	rs140454721	a	g	0.33834	0.11045	0.0021894	rs4666005	27855239	0.4657	-0.0835	0.0129	8.851e-11	0.02389	0.018632	0.19978	0.76654	1	0.000578505	1305
SomaScan_v4	5261-13	ABL2	'ABL2	1	178568462	179698819	0	0.0944185	0.0139899	0.000124273	2.95812e-05	rs72709461	t	c	-0.1415	0.0205	5.662e-12	rs116713328	c	t	0.35059	0.10056	0.00048952	rs72709483	179171173	0.1131	-0.1356	0.0204	2.849e-11	-0.011303	0.029655	0.7031	0.092967	0.918053	1	2858
SomaScan_v4	9482-110	NUDT9	'NUDT9	4	87843734	88880606	0	0.0537676	0.0139143	0.0134763	0.00495552	rs35189488	d	i	-0.1064	0.0129	1.611e-16	rs111744033	a	g	0.19381	0.05745	0.00074205	rs4324526	88368830	0.3471	-0.1048	0.0128	3.095e-16	-0.0080683	0.018713	0.66635	0.78151	0.997314	0.000565822	2277
SomaScan_v4	15431-31	OTCase	'OTC	23	37711798	38780703	0	0.112048	0.0138626	0.000534345	0.000534345	rs1800328	a	g	0.4014	0.0284	2.003e-45	rs970714	c	t	0.25418	0.060262	2.4652e-05	rs1800328	38268220	0.0399	0.4014	0.0284	2.003e-45	0.0094469	0.030632	0.75778	0.93554	1	1	1330
SomaScan_v4	18901-26	HS71B	'HSPA1B	6	31295515	32298031	0	0.62539	0.0138574	0.00698549	0.0139882	rs760070	t	c	0.1119	0.0215	2.029e-07	rs2596472	a	g	-0.10919	0.023846	4.6729e-06	rs760070	31919956	0.0979	0.1119	0.0215	2.029e-07	-0.044891	0.031344	0.15208	0.12437	1	0.36963	3690
SomaScan_v4	3169-70	IDUA	'IDUA	4	480785	1498316	0	0.087695	0.0137189	0.0146204	0.0147212	rs3796622	t	c	-0.5793	0.013	0	rs76056108	a	t	0.18475	0.064043	0.0039163	rs4690219	977270	0.3614	0.5793	0.013	0	0.02013	0.01967	0.30611	0.57641	0.987278	0.000352589	2253
SomaScan_v4	2436-49	CXCL16, soluble	'CXCL16	17	4136821	5143217	0	0.037932	0.0136265	4.18135e-06	0.00280068	rs1876444	t	c	-0.1815	0.0133	3.047e-42	rs8076149	t	g	0.066498	0.022519	0.0031468	rs1876444	4638484	0.4442	-0.1815	0.0133	3.047e-42	0.0097587	0.018352	0.5949	0.05345	1	2.05826e-05	1341
SomaScan_v4	2652-15	suPAR	'PLAUR	19	43650247	44674699	0	0.0352339	0.0135609	0.000912303	0.000912303	rs2302524	t	c	0.249	0.0162	2.881e-53	rs1107064	g	a	-0.090156	0.025814	0.00047839	rs2302524	44156472	0.1679	0.249	0.0162	2.881e-53	0.014012	0.024426	0.5662	0.32043	1	1	1043
SomaScan_v4	3326-58	Nectin-like protein 2	'CADM1	11	114539938	115875675	0	0.0650143	0.0135389	0.0257661	0.0298959	rs11215391	a	t	-0.1797	0.0145	4.96e-35	rs2427667	t	c	-0.066356	0.022435	0.0030997	rs11215391	115036419	0.2578	-0.1797	0.0145	4.96e-35	-0.023292	0.02422	0.3362	0.89885	0.932063	1	1804
Olink_PEA	OID00605	Chitotriosidase-1	'CHIT1	1	202681955	203742769	0	0.0624287	0.0135365	0.00119595	0.000243652	rs150192398	i	d	-1.0996	0.056001	1.5417e-63	rs2821220	a	g	0.082547	0.022787	0.00029176	rs35668790	202924810	0.19688	0.0026349	0.074729	0.971888	-0.0058333	0.022912	0.79904	0.26059	0.959146	6.34997e-05	1309
SomaScan_v4	3835-11	TLR2	'TLR2	4	154122652	155126851	0	0.0346236	0.0135246	2.18306e-05	0.0198247	rs11099894	t	c	0.0687	0.0142	1.336e-06	rs13137446	c	t	0.25036	0.066682	0.00017364	rs11099894	154614594	0.3431	0.0687	0.0142	1.336e-06	-0.029785	0.020911	0.15434	0.14646	0.889202	0.00130872	1751
SomaScan_v4	2687-2	MIA	'MIA	19	40777553	41783395	0	0.184895	0.0134591	0.131208	0.131208	rs8107978	t	c	-1.3981	0.0222	0	rs117683060	g	a	-0.24662	0.070056	0.00043097	rs8107978	41282275	0.0713	-1.3981	0.0222	0	0.010924	0.032515	0.73689	0.070627	1	1	1455
SomaScan_v4	8358-30	Peroxiredoxin-3	'PRDX3	10	120427215	121438345	0	0.0526531	0.0134468	0.00744065	0.00744065	rs7894367	a	g	0.1125	0.0135	8.352e-17	rs117151615	a	g	0.22518	0.075271	0.0027756	rs7894367	120950640	0.3236	0.1125	0.0135	8.352e-17	-0.019213	0.019596	0.32684	0.59378	1	1	1636
SomaScan_v4	3719-2	p27Kip1	'CDKN1B	12	12367992	13375305	0	0.0852073	0.0134449	5.79969e-06	5.79969e-06	rs3759217	t	c	0.2051	0.0207	3.432e-23	rs4763282	g	a	-0.073513	0.02101	0.00046721	rs3759217	12868452	0.1151	0.2051	0.0207	3.432e-23	0.0046263	0.029101	0.87369	0.1044	1	1	1243
Olink_PEA	OID00347	FLRT2	'FLRT2	14	85496488	86595034	0	0.0904228	0.0133768	0.000872491	0.0010915	rs143299955	d	i	-0.88387	0.085916	1.44877e-22	rs117295650	t	c	0.24905	0.074476	0.0008255	rs7147635	85994068	0.4843	0.17351	0.06151	0.00498884	0.0052091	0.020517	0.79958	0.42379	0.969909	1	1715
SomaScan_v4	12395-86	SYDM	'DARS2	1	173293641	174327684	0	0.0515911	0.0133646	0.0214326	0.0235948	rs199818983	d	i	-0.2054	0.0142	2.393e-47	rs7538559	a	g	0.093465	0.029547	0.0015599	rs58825445	173758024	0.2585	0.2059	0.0143	4.125e-47	0.012746	0.020845	0.54087	0.65166	0.822866	1	1481
SomaScan_v4	6391-52	LIRA3	'LILRA3	19	54299854	55309952	0	0.0504645	0.0133552	3.37571e-05	1.25002e-05	rs367070	a	g	1.2336	0.0117	0	rs8101558	a	c	-0.10528	0.02802	0.00017165	rs103294	54797848	0.2122	-1.2289	0.0117	0	-0.012964	0.025262	0.60783	0.90856	0.973255	1	875
SomaScan_v4	12536-46	MTMR6	'MTMR6	13	25302307	26362147	0	0.0654772	0.0133514	0.000190346	9.77141e-05	rs7999040	a	t	-0.1425	0.0181	3.108e-15	rs144768734	c	t	0.17951	0.054919	0.0010806	rs7999040	25823207	0.1668	-0.1425	0.0181	3.108e-15	0.012781	0.026522	0.62986	0.26827	0.9383	1	1869
SomaScan_v4	16781-2	ENASE	'ENGASE	17	76571021	77584681	0	0.0494108	0.0133435	0.000378777	5.71146e-05	rs56107536	a	c	0.7285	0.0183	0	rs12946426	a	c	0.072815	0.021449	0.00068683	rs56107536	77071040	0.1336	0.7285	0.0183	0	0.0013957	0.028733	0.96126	0.97577	1	0.000803989	1129
SomaScan_v4	12558-3	UBS3B	'UBASH3B	11	122026383	123185181	0	0.0626997	0.0133361	1.21796e-05	1.88438e-06	rs7116968	t	c	-0.2099	0.0146	7.91e-47	rs7946718	g	a	0.095074	0.022414	2.2181e-05	rs7116968	122526069	0.2489	-0.2099	0.0146	7.91e-47	-0.017106	0.021528	0.42685	0.87865	1	0.000135641	1662
SomaScan_v4	7227-75	COCH	'COCH	14	30843720	31864271	0	0.0419397	0.0133301	0.000455913	0.000289474	rs28400019	a	g	0.4953	0.0207	2.21e-126	rs72642547	g	a	-0.23126	0.074851	0.0020043	rs12879594	31336432	0.1279	0.4364	0.0191	4.76e-115	-0.0068841	0.027676	0.80356	0.63977	0.861291	1	1051
SomaScan_v4	12563-2	TFIP8	'TNFAIP8	5	118104387	119235383	0	0.192577	0.0133225	0.00102454	0.00262632	rs1032859	a	t	0.3201	0.0186	1.109e-66	rs7714439	a	t	0.084389	0.021179	6.7623e-05	rs1032859	118641300	0.1203	0.3201	0.0186	1.109e-66	0.017304	0.030881	0.57525	0.32333	1	0.000406153	1963
SomaScan_v4	4978-54	DBNL	'DBNL	7	43584239	44609055	0	0.0819297	0.013274	0.000387317	0.000497584	rs56665454	t	c	0.1097	0.0134	2.402e-16	rs2537188	a	c	-0.072277	0.018883	0.00012943	rs1139270	44115429	0.3204	0.1077	0.0132	3.949e-16	0.018665	0.02108	0.37592	0.98948	0.980504	1	1639
SomaScan_v4	3831-21	pTEN	'PTEN	10	89122870	90231687	0	0.0513758	0.0132565	0.000528347	0.000397752	rs10749564	a	t	0.1037	0.0208	5.903e-07	rs7073799	a	g	0.073761	0.023814	0.001952	rs10749564	89867208	0.1075	0.1037	0.0208	5.903e-07	0.0013011	0.029216	0.96448	0.79042	1	0.00173088	1497
SomaScan_v4	12437-18	ULK3	'ULK3	15	74628457	75635687	0	0.0163664	0.0132554	0.0504948	0.0212869	rs2290574	t	c	0.1746	0.0149	7.862e-32	rs58341256	t	c	-0.072416	0.023861	0.0024063	rs2290574	75135447	0.2854	0.1746	0.0149	7.862e-32	0.017269	0.019795	0.38299	0.22961	1	0.0118073	557
SomaScan_v4	11681-8	NUPL	'AGFG1	2	227836868	228925930	0	0.143454	0.013159	0.000346355	0.00217226	rs71039610	d	i	0.1823	0.0141	3.843e-38	rs116628473	c	t	0.24065	0.064992	0.00021329	rs11676303	228438238	0.2955	-0.176	0.0138	4.67e-37	0.0053533	0.022147	0.809	0.093797	0.815837	1	2246
Olink_PEA	OID01001	FAM3B	'FAM3B	21	42176139	43229358	0	0.545627	0.0131548	0.00399648	0.00399648	rs11909649	t	c	-1.0248	0.099466	1.21899e-22	rs9983330	g	a	-0.096573	0.021549	7.4102e-06	rs9977560	42395765	0.21172	-0.038661	0.07713	0.616425	0.014676	0.026149	0.57461	0.24035	1	1	1439
SomaScan_v4	19262-219	ACADV	'ACADVL	17	6620444	7628592	0	0.0402277	0.0131012	0.000890839	0.000829444	rs9646410	t	c	0.1002	0.0129	8.422e-15	rs2292068	c	t	0.060822	0.019325	0.0016479	rs446994	7116853	0.4003	-0.0993	0.0129	1.45e-14	0.012883	0.018358	0.48282	0.014278	0.986666	1	1244
SomaScan_v4	15579-26	ENPP6	'ENPP6	4	184509859	185642383	0	0.0698448	0.0130984	0.000346606	0.000415718	rs78293932	t	c	0.3565	0.0428	8.391e-17	rs6816525	a	g	0.093521	0.02568	0.00027076	rs78293932	185139101	0.0256	0.3565	0.0428	8.391e-17	-0.0094043	0.051531	0.85519	0.4379	1	9.7789e-05	1280
SomaScan_v4	12387-7	PDLI4	'PDLIM4	5	131093364	132109147	0	0.379994	0.0130907	0.0054235	0.0054235	rs4877	t	g	-0.4954	0.0228	1.8e-104	rs13168774	c	a	-0.1055	0.024431	1.5728e-05	rs4877	131607588	0.0919	-0.4954	0.0228	1.8e-104	0.025451	0.032512	0.43373	0.32631	1	1	1065
SomaScan_v4	7251-64	C1QT3	'C1QTNF3	5	33519553	34543937	0	0.0427428	0.0130846	0.0145408	0.00893128	rs840390	a	g	-0.2837	0.0188	2.436e-51	rs59579183	c	g	-0.10216	0.032056	0.0014378	rs840390	34018623	0.1302	-0.2837	0.0188	2.436e-51	-0.0095489	0.026336	0.71692	0.37311	1	0.413666	1236
SomaScan_v4	12041-33	HS71L	'HSPA1L	6	31277396	32283437	0	0.633803	0.0130647	0.00711169	0.014191	6:31904729_I_D	d	i	0.2405	0.0227	3.328e-26	rs2596472	a	g	-0.10919	0.023846	4.6729e-06	rs653414	31907168	0.0968	0.2391	0.0226	4.336e-26	0.044645	0.031219	0.1527	0.080271	0.992849	0.36963	3601
SomaScan_v4	3232-28	TrATPase	'ACP5	19	11185475	12189823	0	0.0906904	0.0130322	0.00135994	0.00135994	rs111931834	a	g	0.3761	0.0188	2.57e-89	rs10425278	a	c	-0.16139	0.054131	0.0028689	rs111931834	11690847	0.1264	0.3761	0.0188	2.57e-89	-0.010724	0.027464	0.69619	0.96753	1	1	1501
SomaScan_v4	3210-1	METAP1	'METAP1	4	99416771	100483964	0	0.11428	0.0130138	0.0188118	0.0188118	rs1230187	a	g	0.0645	0.0131	9.321e-07	rs11499828	c	t	0.10995	0.03302	0.00086964	rs1230187	99963977	0.2816	0.0645	0.0131	9.321e-07	0.019623	0.021614	0.36393	0.91233	1	1	2336
SomaScan_v4	11270-17	CHC10	'CHCHD10	22	23608021	24610630	0	0.110754	0.0129724	0.109499	0.111019	rs144959026	d	i	0.1247	0.0135	2.405e-20	rs9624286	a	g	0.11176	0.030071	0.00020198	rs8136828	24004311	0.4914	-0.1234	0.0134	3.234e-20	0.018027	0.018697	0.33496	0.72546	0.977632	1	1249
SomaScan_v4	12813-18	EHBP1	'EHBP1	2	62400986	63773622	0	0.0434739	0.0129602	0.000615878	0.00119289	rs73934251	a	c	0.1577	0.0207	2.931e-14	rs112860097	t	c	0.26003	0.085339	0.0023115	rs73934251	62727986	0.1152	0.1577	0.0207	2.931e-14	-0.014342	0.025757	0.57764	0.79182	1	0.000299149	1643
SomaScan_v4	17691-1	TPP1	'TPP1	11	6134000	7140692	0	0.0608337	0.0129563	0.00932762	0.00342709	rs72353957	d	i	0.193	0.0137	9.288e-45	rs11600179	a	g	0.13819	0.032735	2.4274e-05	rs3758978	6641668	0.3706	-0.1913	0.0136	9.577e-45	0.015247	0.018752	0.41618	0.78301	0.971413	0.00633322	1610
Olink_PEA	OID00720	TCL1A	'TCL1A	14	95676304	96680533	0	0.0690413	0.0129259	0.000151522	0.000216421	rs10131341	c	a	-0.38015	0.081715	4.25011e-06	rs72692750	t	c	-0.21239	0.046977	6.152e-06	rs17092254	95908736	0.24586	-0.031895	0.07143	0.65542	-0.037005	0.023727	0.11884	0.94227	1	0.144297	2419
SomaScan_v4	9188-119	MIG	'CXCL9	4	76422428	77428641	0	0.0627827	0.0128915	0.00133542	0.0106245	rs55876513	t	g	0.1234	0.0154	9.498e-16	rs6838240	c	t	0.090559	0.032774	0.0057244	rs34740469	76911752	0.2484	-0.1227	0.0154	1.368e-15	-0.015159	0.020682	0.46359	0.49073	0.994716	0.0236451	2320
SomaScan_v4	15486-126	ABP1	'AOC1	7	150021715	151058592	0	0.145117	0.0128586	4.67838e-06	4.67838e-06	rs10452848	a	g	-0.7949	0.0108	0	rs146628191	a	g	-0.21832	0.054593	6.3618e-05	rs10452848	150523544	0.4514	-0.7949	0.0108	0	0.018654	0.018475	0.31266	0.56579	1	1	1953
SomaScan_v4	3032-11	FSH	'CGA|FSHB	11	29752563	30756808	0	0.0681609	0.0128251	0.191048	0.000891372	rs11031006	a	g	-0.1696	0.0147	6.802e-31	rs145723046	c	a	0.31352	0.10709	0.0034147	rs11031006	30226528	0.1418	-0.1696	0.0147	6.802e-31	-0.0025704	0.028088	0.92709	0.37966	1	0.00364231	1635
SomaScan_v4	16872-248	MAAI	'GSTZ1	14	77287227	78297940	0	0.061119	0.0127998	0.0019532	0.0019532	rs7975	a	g	1.192	0.0091	0	rs138064832	a	g	0.28808	0.086885	0.00091443	rs7975	77793207	0.3215	1.192	0.0091	0	0.016619	0.019026	0.38239	0.33367	1	1	2049
SomaScan_v4	19266-35	G3BP1	'G3BP1	5	150650606	151692346	0	0.0743289	0.0127445	0.0852014	0.0801753	rs2915826	a	g	0.0706	0.0144	8.676e-07	rs11956353	g	c	-0.090292	0.027426	0.0009942	rs2964588	151118386	0.269	0.0703	0.0144	9.726e-07	-0.021774	0.020991	0.29958	0.8527	0.999892	0.885445	1820
SomaScan_v4	2982-82	Galectin-4	'LGALS4	19	38792311	39804004	0	0.0640273	0.0127298	3.52768e-06	0.00478242	rs883394	t	c	-0.0985	0.0127	1.098e-14	rs138267051	t	c	0.24484	0.082942	0.0031581	rs883394	39205613	0.4784	-0.0985	0.0127	1.098e-14	0.0156	0.018551	0.40038	0.4994	1	0.000317648	1794
SomaScan_v4	14043-12	EEA1	'EEA1	12	92664413	93823107	0	0.103448	0.0127222	3.59222e-05	6.76008e-05	rs2264292	a	g	0.0655	0.0141	3.385e-06	rs7306564	t	c	0.10311	0.028764	0.00033722	rs2454391	93296878	0.3738	0.0623	0.0139	7.166e-06	-0.015984	0.019857	0.42085	0.99008	0.972848	1	1784
SomaScan_v4	5615-62	F172A	'FAM172A	5	92453775	93947404	0	0.0810143	0.012702	0.00717841	0.00858775	rs35107028	a	t	0.1694	0.0195	3.319e-18	rs4242239	g	a	-0.061666	0.018265	0.00073496	rs13161885	93071242	0.1327	-0.1658	0.0191	4.761e-18	-0.0031279	0.028116	0.91142	0.44456	0.960393	1	1277
SomaScan_v4	7218-87	AT1B2	'ATP1B2	17	7049945	8061086	0	0.108196	0.0126629	0.0102871	0.0111901	rs1641523	t	c	-0.1825	0.0127	1.611e-46	rs76833657	a	g	-0.13264	0.037245	0.00036913	rs1641523	7549681	0.4329	-0.1825	0.0127	1.611e-46	0.041666	0.019737	0.034773	0.23252	0.846041	1	1224
SomaScan_v4	2771-35	IGFBP-1	'IGFBP1	7	45427956	46433267	0	0.0806636	0.0126382	0.000775073	0.00223833	rs10577484	d	i	-0.0909	0.0128	1.043e-12	rs191827360	g	c	0.41193	0.1202	0.00061037	rs12702179	45913913	0.4945	0.0887	0.0126	2.013e-12	-0.015765	0.018068	0.38293	0.79455	0.985107	0.560695	2185
SomaScan_v4	13931-22	PSMD9	'PSMD9	12	121826637	122856203	0	0.0469762	0.0125941	0.0259475	0.00335184	rs7971607	a	g	0.1098	0.0137	1.127e-15	rs58801491	c	t	-0.27354	0.074256	0.00022977	rs7971607	122330480	0.4265	0.1098	0.0137	1.127e-15	0.0070929	0.018162	0.69614	0.53312	1	6.74057e-05	1039
SomaScan_v4	12556-7	UBE2C	'UBE2C	20	43941215	44945596	0	0.0559763	0.0125922	0.133554	0.127525	rs11477536	d	i	-0.2407	0.0141	2.303e-65	rs56279239	a	g	0.095502	0.031778	0.0026536	rs6130929	44405013	0.3432	-0.2356	0.0142	4.675e-62	-0.016197	0.018791	0.38871	0.71043	0.861413	0.0687289	2138
SomaScan_v4	10818-36	ASM	'SMPD1	11	5911655	6916228	0	0.0640759	0.0125823	9.68195e-06	0.00398988	rs1050239	a	g	-0.3905	0.0154	1.91e-141	rs11600179	a	g	0.13819	0.032735	2.4274e-05	rs1050239	6415463	0.2405	-0.3905	0.0154	1.91e-141	-0.013484	0.023238	0.56175	0.28126	1	2.31744e-05	1662
SomaScan_v4	7179-69	NFASC	'NFASC	1	204297779	205491950	0	0.183159	0.0125529	0.00148389	0.00148389	rs6667532	a	g	-0.7262	0.0205	8.04e-274	rs11240378	t	c	-0.067527	0.01876	0.00031872	rs6667532	204948659	0.1048	-0.7262	0.0205	8.04e-274	-0.0089583	0.0302	0.76675	0.4441	1	1	1523
SomaScan_v4	8345-27	GPX7	'GPX7	1	52568044	53574723	0	0.0336456	0.0125368	0.00114812	0.00114812	rs1097234	a	c	1.0014	0.0139	0	rs3766778	g	t	0.10293	0.040733	0.011507	rs1097234	53063559	0.1728	1.0014	0.0139	0	0.0093236	0.024689	0.7057	0.25628	1	1	1147
SomaScan_v4	3600-2	Chitotriosidase-1	'CHIT1	1	202681955	203742769	0	0.0624952	0.0125	0.00119595	0.000141557	rs872583	t	c	1.0618	0.0127	0	rs2821220	a	g	0.082547	0.022787	0.00029176	rs872583	203184766	0.2064	1.0618	0.0127	0	-0.033761	0.02464	0.17064	0.17263	0.990359	6.34997e-05	1309
SomaScan_v4	2879-9	a1-Antichymotrypsin	'SERPINA3	14	94578714	95590392	0	0.072116	0.0124589	0.000337877	0.00121589	rs8023057	a	g	0.1688	0.0177	1.559e-21	rs10139313	a	g	-0.06747	0.020467	0.00097862	rs8023057	95097556	0.1793	0.1688	0.0177	1.559e-21	-0.0089392	0.025881	0.7298	0.55282	1	0.00276393	1832
SomaScan_v4	4153-11	alpha-1-antichymotrypsin complex	'SERPINA3	14	94578714	95590392	0	0.0721161	0.012458	0.000337877	0.00121589	rs8023057	a	g	0.5171	0.0171	7.36e-200	rs10139313	a	g	-0.06747	0.020467	0.00097862	rs8023057	95097556	0.1793	0.5171	0.0171	7.36e-200	-0.0089392	0.025881	0.7298	0.55282	1	0.00276393	1832
Olink_PEA	OID00956	DPP10	'DPP10	2	114699876	117103328	0	0.197139	0.0124259	0.0129899	0.0195062	rs6729043	c	g	-0.33194	0.06105	8.60003e-08	rs72826456	c	a	-0.25151	0.065249	0.00011587	rs111341269	115862614	0.01473	-0.26011	0.26036	0.318258	0.27215	0.097246	0.0051324	0.86245	1	0.000376327	4055
SomaScan_v4	7198-197	FA20B	'FAM20B	1	178494939	179545697	0	0.0859055	0.0124034	0.000779067	0.000779067	rs45499094	a	c	-0.1992	0.0241	1.22e-16	rs116713328	c	t	0.35059	0.10056	0.00048952	rs45499094	179057597	0.0821	-0.1992	0.0241	1.22e-16	-0.0048806	0.033087	0.88273	0.12347	1	1	2683
SomaScan_v4	3376-49	IL-17 RD	'IL17RD	3	56624010	57704334	0	0.0668954	0.0123881	0.0676633	0.000206363	rs76645245	a	g	-0.7163	0.0163	0	rs143435713	a	c	0.34415	0.10117	0.00066991	rs76645245	57140794	0.1624	-0.7163	0.0163	0	0.012895	0.023335	0.58053	0.6614	1	0.000897384	1889
Olink_PEA	OID05189	Glycodelin	'PAEP	9	137953602	138958801	0	0.0607246	0.0123296	0.000673104	0.00759004	rs9409964	a	g	0.80081	0.062718	2.21309e-32	rs35781167	i	d	-0.081964	0.023224	0.00041667	rs10858114	138361044	0.29968	0.080462	0.064902	0.21567	0.01023	0.02483	0.68035	0.93651	1	0.00202302	868
SomaScan_v4	12411-60	MAX	'MAX	14	64972892	66069413	0	0.067699	0.0123151	0.00799615	0.00313764	rs762810	a	c	-0.2277	0.0128	8.018e-71	rs8017695	t	c	0.14991	0.035081	1.9262e-05	rs762810	65544367	0.3535	-0.2277	0.0128	8.018e-71	-0.020822	0.01987	0.29469	0.72324	1	0.813765	2019
SomaScan_v4	12459-13	PKHA1	'PLEKHA1	10	123634212	124691867	0	0.0757987	0.0122945	0.0585206	0.0691492	rs10788274	a	g	-0.5247	0.0124	0	rs11200558	c	t	0.088437	0.02856	0.0019577	rs911775	124045302	0.4681	0.4731	0.0126	5.61e-308	0.016249	0.018608	0.38255	0.71775	0.823851	1	2111
SomaScan_v4	19197-95	THIL	'ACAT1	11	107492243	108518503	0	0.0515847	0.0122879	0.00942957	0.00974121	rs112087419	a	g	0.4476	0.0167	2.02e-157	rs3092992	c	a	0.12522	0.048923	0.010478	rs112087419	107998126	0.1785	0.4476	0.0167	2.02e-157	-0.011386	0.029857	0.70294	0.0030688	0.986253	1	1537
SomaScan_v4	17751-68	CRBB1	'CRYBB1	22	26495242	27514052	0	0.0722738	0.0122693	8.29105e-06	5.55765e-06	rs4822754	a	g	0.256	0.013	2.571e-86	rs5761880	c	t	-0.15511	0.04173	0.00020167	rs4822754	27012894	0.4657	0.256	0.013	2.571e-86	0.016127	0.018355	0.3796	0.12534	1	0.97859	1693
SomaScan_v4	6366-38	TXD15	'TXNDC15	5	133709493	134737215	0	0.0723552	0.0122022	0.00129417	0.00129417	rs77625575	t	c	0.3211	0.0197	1.344e-59	rs75772804	a	g	0.38971	0.099054	8.3437e-05	rs77625575	134306890	0.1275	0.3211	0.0197	1.344e-59	-0.0026864	0.027	0.92074	0.84228	1	1	949
SomaScan_v4	19556-12	Complement receptor type 1	'CR1	1	207169492	208313992	0	0.0505638	0.012158	0.00248397	1.90612e-06	rs679515	t	c	0.5857	0.0167	1.3e-270	rs2498032	c	g	-0.092029	0.03054	0.0025837	rs679515	207750568	0.18	0.5857	0.0167	1.3e-270	0.0074728	0.025028	0.76526	0.6692	1	0.0186628	1950
Olink_PEA	OID00425	MERTK	'MERTK	2	112156056	113287138	0	0.0653251	0.0121491	0.00486037	0.00486037	rs4500955	c	t	-0.36367	0.062352	1.00277e-08	rs142989363	c	t	0.27939	0.072464	0.00011547	rs10171109	112373169	0.13019	-0.091599	0.094644	0.333618	-0.048705	0.034004	0.15205	0.13324	1	1	1236
SomaScan_v4	8237-56	SOSD1	'SOSTDC1	7	16001106	17070205	0	0.0877384	0.0121222	0.00084322	0.00084322	rs12532139	a	g	-0.1285	0.0196	4.969e-11	rs9639261	c	g	0.11507	0.035004	0.0010113	rs12532139	16284902	0.1412	-0.1285	0.0196	4.969e-11	-0.0042914	0.026733	0.87246	0.93128	1	1	2131
SomaScan_v4	8039-41	F177A	'FAM177A1	14	35014113	36082336	0	0.0563569	0.012111	0.000171306	0.0020207	rs799473	t	g	-0.7237	0.0164	0	rs72675300	g	t	0.084331	0.033445	0.011687	rs799473	35516213	0.1597	-0.7237	0.0164	0	-0.011438	0.023226	0.6224	0.681	1	0.0840151	2250
SomaScan_v4	17350-13	CHM2B	'CHMP2B	3	86776421	87804698	0	0.0539616	0.0121035	0.0114078	0.0114078	rs9822911	t	c	-0.3458	0.0124	6.61e-170	rs115212556	a	g	0.21112	0.06416	0.00099985	rs9822911	87318758	0.4105	-0.3458	0.0124	6.61e-170	0.015606	0.018398	0.3963	0.25944	1	1	2077
SomaScan_v4	2590-69	ROR1	'ROR1	1	63739693	65147181	0	0.0619702	0.0120452	0.000210457	9.64257e-05	rs61765448	t	c	-0.2344	0.0175	4.211e-41	rs2269235	g	a	0.074291	0.022577	0.001	rs61765448	64611828	0.1679	-0.2344	0.0175	4.211e-41	-0.034047	0.028197	0.22725	0.17661	0.932983	1	1751
SomaScan_v4	14271-23	RAB6B	'RAB6B	3	133043083	134114680	0	0.0476328	0.0120245	0.00394967	0.00394967	rs10212397	a	g	-0.4532	0.0174	8.62e-149	rs148779952	t	c	0.26384	0.08176	0.0012511	rs10212397	133607140	0.1467	-0.4532	0.0174	8.62e-149	0.0023488	0.025731	0.92727	0.9779	1	1	1446
SomaScan_v4	18930-28	SLIT2	'SLIT2	4	19754883	21122184	0	0.139623	0.0120214	0.00737099	0.00719166	rs33981021	d	i	-0.0806	0.0141	1.116e-08	rs116820943	g	c	-0.25299	0.066383	0.00013838	rs2760128	20239195	0.315	-0.0785	0.0138	1.228e-08	-0.00057399	0.023211	0.98027	0.4518	0.996029	1	2774
SomaScan_v4	5648-28	CTRB2	'CTRB2	16	74737994	75741083	0	0.0814063	0.011956	0.000391323	0.000419909	rs66584288	d	i	-1.0037	0.014	0	rs117054220	c	t	0.24734	0.07547	0.0010479	rs889515	75251299	0.1991	1.0035	0.014	0	-0.00424	0.029165	0.88441	0.39693	0.944977	1	1422
SomaScan_v4	3327-27	NET4	'NTN4	12	95551583	96684930	0	0.107569	0.0119453	0.0460009	0.0460009	rs17288108	a	g	0.2644	0.017	2.776e-54	rs10777769	a	g	-0.063739	0.018877	0.00073399	rs17288108	96131895	0.173	0.2644	0.017	2.776e-54	0.0091241	0.025714	0.72271	0.74291	1	1	2735
SomaScan_v4	11219-95	FGFP3	'FGFBP3	10	93166346	94169240	0	0.0354468	0.0119414	0.0256814	0.0757231	rs58519543	d	i	0.4048	0.0142	2.3e-179	rs74849856	t	g	-0.1402	0.040226	0.00049181	rs11186737	93666349	0.3178	-0.381	0.014	1.42e-162	-0.013608	0.020067	0.4977	0.40286	0.907284	0.000452236	1490
SomaScan_v4	6899-37	PHS2	'PCBD2	5	133740596	134843649	0	0.135559	0.0118697	0.0141898	0.0141898	rs319598	t	c	-0.0741	0.0134	2.89e-08	rs75772804	a	g	0.38971	0.099054	8.3437e-05	rs319598	134240235	0.4176	-0.0741	0.0134	2.89e-08	0.012018	0.018894	0.5247	0.12096	1	1	1106
SomaScan_v4	3148-49	Gro-b/g	'CXCL3|CXCL2	4	74462752	75465010	0	0.0331776	0.0118695	0.00149411	0.00542509	rs1893319	t	c	0.091	0.0132	5.695e-12	rs1494883	t	c	-0.063231	0.021246	0.0029187	rs1893319	74973129	0.3585	0.091	0.0132	5.695e-12	0.002901	0.021979	0.89499	0.42161	0.992288	0.770489	955
SomaScan_v4	8916-32	STIM1	'STIM1	11	3375757	4614439	0	0.0394143	0.0118397	0.00100807	0.00148197	rs11030122	c	g	0.13	0.0142	5.747e-20	rs146207061	c	a	0.28134	0.084073	0.0008187	rs11030122	3887176	0.2987	0.13	0.0142	5.747e-20	0.010384	0.02183	0.6343	0.5425	0.938477	0.000444321	971
SomaScan_v4	9076-25	PENK	'PENK	8	56849233	57859293	0	0.0701755	0.0118253	0.0560388	0.0451718	rs34217211	d	i	-0.412	0.0125	1.41e-236	rs55857268	c	t	0.099251	0.025223	8.3233e-05	rs2576575	57361293	0.4682	-0.4106	0.0125	3.79e-236	-0.014045	0.017985	0.43486	0.68407	0.971123	0.000908942	2208
SomaScan_v4	6408-2	INHBC	'INHBC	12	57328543	58344611	0	0.430752	0.0118058	0.000207058	0.000124234	rs539603055	d	i	-0.0961	0.0159	1.351e-09	rs75505823	t	g	-0.20852	0.044692	3.0745e-06	rs2943693	57835965	0.2366	0.0906	0.0154	3.997e-09	0.028667	0.022831	0.20926	0.73489	0.870795	1	1076
SomaScan_v4	3148-49	Gro-b/g	'CXCL3|CXCL2	4	74402306	75404524	0	0.0394661	0.0117932	0.00149411	0.00542509	rs1893319	t	c	0.091	0.0132	5.695e-12	rs1494883	t	c	-0.063231	0.021246	0.0029187	rs1893319	74973129	0.3585	0.091	0.0132	5.695e-12	0.002901	0.021979	0.89499	0.42161	0.992288	0.770489	1119
SomaScan_v4	3434-34	FN1.3	'FN1	2	215725163	216800895	0	0.0490771	0.0117251	0.000783844	0.00426777	rs1250247	c	g	-0.1074	0.0151	1.046e-12	rs62181407	a	g	-0.13176	0.039068	0.00074483	rs1250242	216296257	0.2676	0.1068	0.0151	1.626e-12	0.0097685	0.021635	0.65162	0.11447	0.990227	0.00139642	1352
SomaScan_v4	2829-19	IL-27	'IL27|EBI3	16	28010683	29023372	0	0.012374	0.0116985	0.0165459	0.000356565	rs140934622	d	i	-0.0994	0.0145	8.112e-12	rs11074902	g	a	0.091786	0.022588	4.8352e-05	rs79046494	28527326	0.3419	-0.096	0.0143	1.956e-11	0.01112	0.020985	0.59618	0.81702	0.956448	0.00899342	463
SomaScan_v4	12859-33	PECI	'ECI2	6	3615923	4635831	0	0.0604881	0.0116433	1.37439e-05	1.26479e-05	rs620484	a	g	-0.7089	0.0119	0	rs6922981	c	t	0.083406	0.024005	0.00051174	rs619873	4107455	0.3226	0.7089	0.0119	0	0.013702	0.0192	0.47546	0.2329	0.998014	1	1595
SomaScan_v4	6531-29	F162A	'FAM162A	3	121603023	122631181	0	0.648758	0.0116415	0.112684	0.112684	rs7615673	c	g	-0.1828	0.0167	1.01e-27	rs7621124	t	a	0.092528	0.020604	7.0933e-06	rs7615673	122125544	0.1611	-0.1828	0.0167	1.01e-27	0.034864	0.024794	0.15968	0.84578	1	1	1798
SomaScan_v4	8992-1	TMEM2	'TMEM2	9	73798282	74931606	0	0.0713469	0.011595	0.00015289	0.000150518	rs4143770	c	g	-0.2084	0.0147	2.262e-45	rs3858112	g	a	-0.11468	0.032796	0.00047106	rs4143770	74267330	0.284	-0.2084	0.0147	2.262e-45	-0.01251	0.021392	0.55867	0.548	1	0.434832	1541
SomaScan_v4	4982-54	Elafin	'PI3	20	43303517	44305185	0	0.0685905	0.0115913	0.00318182	0.00305968	rs35615384	d	i	0.4067	0.0169	2.78e-127	rs118031259	g	a	0.21566	0.068243	0.0015764	rs17423897	43780307	0.1779	-0.4061	0.0169	3.91e-127	0.0090416	0.024226	0.70898	0.81139	0.99315	1	1881
SomaScan_v4	9416-77	CBPM	'CPM	12	68735977	69865350	0	0.0718693	0.0115791	0.00998953	0.00998953	rs7976135	t	c	-0.1522	0.0167	7.673e-20	rs10878918	t	c	0.10941	0.031237	0.00046075	rs7976135	69425957	0.1889	-0.1522	0.0167	7.673e-20	-0.014036	0.022688	0.53614	0.38336	1	1	1554
SomaScan_v4	3449-58	Kallistatin	'SERPINA4	14	94527428	95536250	0	0.0734861	0.0115639	0.000866203	0.000228257	rs5511	a	t	-0.6427	0.0152	0	rs10139313	a	g	-0.06747	0.020467	0.00097862	rs5511	95033595	0.2146	-0.6427	0.0152	0	0.0098514	0.020995	0.63891	0.15346	1	0.00276393	1900
SomaScan_v4	5350-14	GPC6	'GPC6	13	93379095	95559655	0	0.111034	0.0115633	0.00293225	0.00289297	rs201590953	t	g	-0.1098	0.0147	8.07e-14	rs9524149	g	a	-0.059708	0.01904	0.001713	rs4594115	93886189	0.287	-0.1061	0.0147	4.699e-13	0.0019553	0.019965	0.92198	0.31526	0.988787	1	3700
SomaScan_v4	7089-42	SYT11	'SYT11	1	155329300	156354990	0	0.387654	0.0115568	0.00136412	0.00136412	rs145976521	a	g	-0.2504	0.0213	7.262e-32	rs114427537	t	c	0.29549	0.071334	3.4373e-05	rs145976521	155816085	0.1103	-0.2504	0.0213	7.262e-32	0.019093	0.033366	0.56716	0.89057	1	1	765
SomaScan_v4	3212-30	ASAH2	'ASAH2	10	51442538	52508370	0	0.0231472	0.0115262	0.000182507	0.148154	rs2842126	a	g	-0.6184	0.0152	0	rs56374835	a	g	-0.071349	0.023816	0.0027374	rs2842126	52018482	0.2058	-0.6184	0.0152	0	-0.010226	0.021471	0.63389	0.44756	1	1.92474e-05	801
SomaScan_v4	17791-25	HPCL1	'HPCAL1	2	9943015	11067743	0	0.0945273	0.0114593	0.00017267	0.00130445	rs375285744	t	c	-0.3697	0.0181	5.08e-93	rs12692406	t	c	0.074493	0.020729	0.00032616	rs6745569	10476532	0.1547	-0.3586	0.0178	9.75e-91	0.0042747	0.025472	0.86673	0.76252	0.967864	2.27992e-06	2396
SomaScan_v4	3435-53	FN1.4	'FN1	2	215725163	216800895	0	0.0490896	0.0114583	0.000783844	0.00426777	rs1250247	c	g	-0.0968	0.0151	1.532e-10	rs62181407	a	g	-0.13176	0.039068	0.00074483	rs1250242	216296257	0.2676	0.0972	0.0152	1.489e-10	0.0097685	0.021635	0.65162	0.11447	0.990227	0.00139642	1352
SomaScan_v4	10908-2	GLT13	'GALNT13	2	154228426	155810361	0	0.0750229	0.0114276	0.000859979	0.000814954	rs6753489	a	g	-0.0729	0.0134	5.025e-08	rs80143197	t	c	-0.32251	0.10496	0.0021213	rs6753489	155221227	0.4555	-0.0729	0.0134	5.025e-08	-0.016006	0.018968	0.39876	0.45391	1	0.000769937	2807
SomaScan_v4	3291-30	CD23	'FCER2	19	7253644	8267032	0	0.0390076	0.0114256	0.00149066	0.000290528	rs11260014	c	g	-0.3296	0.0135	2.13e-131	rs7246366	g	a	-0.16077	0.044849	0.0003374	rs11260014	7759715	0.4903	-0.3296	0.0135	2.13e-131	-0.027332	0.021444	0.20246	0.80508	0.98101	0.000653803	1111
SomaScan_v4	17821-20	NMT2	'NMT2	10	14644583	15710692	0	0.077336	0.0114156	0.00106202	0.00017445	rs77275936	a	t	0.0934	0.0155	1.692e-09	rs4750681	t	c	-0.13693	0.032788	2.9637e-05	rs77275936	15212488	0.1993	0.0934	0.0155	1.692e-09	-0.040916	0.02829	0.14809	0.40312	0.837247	3.07824e-05	2041
SomaScan_v4	12633-3	PTN9	'PTPN9	15	75259462	76371630	0	0.0259702	0.011389	0.012008	0.265097	rs77716675	a	g	0.1558	0.015	3.746e-25	rs58341256	t	c	-0.072416	0.023861	0.0024063	rs77716675	75781554	0.2551	0.1558	0.015	3.746e-25	0.0039356	0.023004	0.86416	0.85079	1	0.014024	902
SomaScan_v4	10948-14	PLD3	'PLD3	19	40354363	41386346	0	0.164345	0.0113863	0.000254428	0.000157525	rs12151243	t	g	-0.1327	0.0178	8.904e-14	rs145580088	g	a	-0.23712	0.069506	0.00064621	rs8111619	40784838	0.1537	0.1251	0.0174	6.947e-13	0.0021798	0.024872	0.93016	0.15716	0.914824	1	1502
SomaScan_v4	16825-20	ATX3	'ATXN3	14	92024896	93072965	0	0.0623227	0.0113592	5.84388e-05	5.84388e-05	rs61988390	a	g	0.3019	0.0135	4.55e-110	rs56007403	t	c	-0.088203	0.026096	0.00072497	rs61988390	92476005	0.3269	0.3019	0.0135	4.55e-110	-0.013561	0.01932	0.48272	0.51392	1	1	1851
SomaScan_v4	15559-5	ANTR2	'ANTXR2	4	80322303	81546608	0	0.0524762	0.0113272	0.0224001	0.0224001	rs9996178	c	g	0.242	0.0162	3.605e-50	rs6534457	g	c	0.074085	0.028476	0.0092787	rs9996178	80741698	0.2088	0.242	0.0162	3.605e-50	0.0010454	0.022694	0.96326	0.62421	1	1	1976
SomaScan_v4	8099-42	SPON2	'SPON2	4	660720	1702750	0	0.0889254	0.0113101	0.00889916	0.0206	rs6826705	a	g	0.3062	0.0134	8.92e-115	rs76056108	a	t	0.18475	0.064043	0.0039163	rs6826705	1122634	0.3052	0.3062	0.0134	8.92e-115	0.013671	0.020102	0.49646	0.23891	1	0.000352589	2317
SomaScan_v4	3381-24	LYNB	'LYN	8	56292372	57423940	0	0.089221	0.0113039	0.00124995	0.0303099	rs333613	t	c	-0.0823	0.0134	7.238e-10	rs55857268	c	t	0.099251	0.025223	8.3233e-05	rs333613	56785685	0.3944	-0.0823	0.0134	7.238e-10	-0.0020021	0.018797	0.91518	0.89018	1	3.8583e-05	2283
SomaScan_v4	12573-80	TRIM3	'TRIM3	11	5969843	6995689	0	0.0693381	0.0112998	0.000191853	0.0134565	rs60616451	t	c	0.2397	0.0165	1.218e-47	rs11600179	a	g	0.13819	0.032735	2.4274e-05	rs60616451	6493153	0.1729	0.2397	0.0165	1.218e-47	-0.0032927	0.024657	0.89376	0.87029	1	2.31744e-05	1709
SomaScan_v4	9748-31	GSTM3-3	'GSTM3	1	109776554	110784384	0	0.0710883	0.0112856	0.0014595	0.00286683	rs28743105	c	g	0.8307	0.0126	0	rs505303	t	c	0.069361	0.01977	0.00045073	rs11101989	110253741	0.3377	0.8038	0.0125	0	-0.023053	0.022607	0.30785	0.30368	0.810523	1	921
SomaScan_v4	7201-5	ISCU	'ISCU	12	108456358	109463160	0	0.248396	0.011271	0.000251439	0.000264337	rs17040770	d	i	0.1823	0.0186	1.12e-22	rs10746119	g	a	-0.092747	0.023683	8.9953e-05	rs10778647	108956417	0.128	0.1793	0.0185	3.911e-22	-0.011207	0.027849	0.68738	0.22203	0.992969	1	1323
SomaScan_v4	9288-7	FKBP7	'FKBP7	2	178828391	179843327	0	0.0505954	0.0112638	0.000393646	0.000393646	rs6704545	a	g	0.459	0.0154	5.27e-195	rs74698594	t	c	0.16973	0.055235	0.0021199	rs6704545	179341953	0.1931	0.459	0.0154	5.27e-195	-0.0084796	0.022876	0.71088	0.46249	1	1	1671
SomaScan_v4	10530-8	PSB6	'PSMB6	17	4199439	5201790	0	0.0230801	0.0112518	4.61159e-06	0.000114385	rs4790256	a	g	0.1362	0.0277	8.605e-07	rs8076149	t	g	0.066498	0.022519	0.0031468	rs4790256	5155278	0.0653	0.1362	0.0277	8.605e-07	0.020555	0.033232	0.53623	0.86456	0.887153	2.05826e-05	1438
SomaScan_v4	17781-191	MLP3A	'MAP1LC3A	20	32634658	33648149	0	0.0266747	0.0112325	0.0251994	0.0251067	rs6059913	a	g	0.0738	0.0134	3.8e-08	rs145794629	a	t	-0.1464	0.058288	0.012019	rs6059913	33143288	0.4902	0.0738	0.0134	3.8e-08	0.018547	0.02004	0.3547	0.995	0.994764	1	1114
SomaScan_v4	3009-3	TGF-b R III	'TGFBR3	1	91645902	92871892	0	0.0752643	0.0112105	0.000247794	0.000286483	rs12135487	a	t	-0.1248	0.0163	2.334e-14	rs116711821	t	c	0.16045	0.052767	0.0023598	rs72712461	92081844	0.2034	0.1188	0.0166	9.726e-13	-0.003535	0.024323	0.88444	0.73554	0.945769	1	2034
SomaScan_v4	14066-49	MAGI2	'MAGI2	7	77146393	79582890	0	0.1249	0.0112036	0.000122649	0.00137367	rs73147474	a	c	-0.9101	0.0162	0	rs12705965	a	g	-0.1103	0.028819	0.0001296	rs73147474	79065927	0.1536	-0.9101	0.0162	0	-0.0079699	0.024744	0.74738	0.37959	1	8.60075e-05	4399
SomaScan_v4	14708-59	CO8G	'C8G	9	139339698	140341426	0	0.0246563	0.0111878	0.00455834	0.000346049	rs7862602	t	g	-0.4484	0.013	6.46e-261	rs11146026	a	g	0.068687	0.023093	0.0029359	rs10116414	139831696	0.4952	-0.4175	0.013	3.01e-226	-0.013983	0.018888	0.45911	0.44815	0.88138	0.00330594	698
SomaScan_v4	3581-53	a2-HS-Glycoprotein	'AHSG	3	185830712	186839107	0	0.0540418	0.0111757	0.00216555	0.00157185	rs10937258	t	g	0.5588	0.014	0	rs4261869	t	c	0.12445	0.035745	0.00049848	rs10937254	186325246	0.2675	-0.5578	0.014	0	0.0085907	0.02156	0.69029	0.20254	0.938699	0.980484	1405
SomaScan_v4	5465-32	H6ST1	'HS6ST1	2	128494290	129576151	0	0.0673398	0.0111535	0.0107509	0.000326484	rs13010149	t	c	-0.2811	0.0156	2.801e-72	rs116087675	a	g	0.32214	0.10577	0.0023212	rs13010149	129065971	0.2161	-0.2811	0.0156	2.801e-72	-0.0064552	0.023686	0.78521	0.40422	1	0.000583894	2112
SomaScan_v4	9383-24	CH3L2	'CHI3L2	1	111243393	112286062	0	0.0717715	0.0111408	0.000796156	0.000673755	rs398103176	d	i	0.097	0.0208	3.098e-06	rs12047141	g	t	-0.073439	0.02168	0.0007056	rs112495041	111768817	0.1072	0.0991	0.0215	4.146e-06	-0.023165	0.031883	0.46749	0.1482	0.833132	1	2108
SomaScan_v4	19289-29	DCUP	'UROD	1	44977819	45981247	0	0.0327858	0.0111395	0.0211405	0.0211405	rs8681	a	g	-0.4926	0.0149	7.28e-240	rs147124690	t	c	-0.23236	0.084232	0.0058047	rs8681	45468606	0.2484	-0.4926	0.0149	7.28e-240	0.0064666	0.020742	0.75522	0.2385	1	1	1049
SomaScan_v4	11330-15	CSK2B	'CSNK2B	6	31133013	32138120	0	0.749602	0.0110335	0.00364883	0.0236173	rs444921	t	c	-0.1018	0.0197	2.456e-07	rs2596472	a	g	-0.10919	0.023846	4.6729e-06	rs444921	31932177	0.1362	-0.1018	0.0197	2.456e-07	0.022256	0.026162	0.39494	0.2777	1	0.36963	4615
SomaScan_v4	5128-53	SLAF6	'SLAMF6	1	159954820	160993052	0	0.064752	0.01102	5.05898e-07	0.00139015	rs11265413	a	t	-0.3572	0.016	4.48e-110	rs112042150	d	i	-0.154	0.038581	6.5648e-05	rs11265413	160460099	0.2073	-0.3572	0.016	4.48e-110	0.0067621	0.023094	0.76967	0.46132	1	0.000924384	1215
SomaScan_v4	5070-76	DcR3	'TNFRSF6B	20	61828021	62830037	0	0.0429315	0.0109983	0.000778404	0.0528454	rs6011040	a	g	0.1101	0.0146	3.926e-14	rs73137734	t	c	-0.20422	0.061547	0.00090638	rs6011040	62337406	0.3263	0.1101	0.0146	3.926e-14	-0.027758	0.02221	0.21137	0.98828	0.95043	0.000144201	1416
SomaScan_v4	7247-1	GORAB	'GORAB	1	170001270	171022587	0	0.0856296	0.0109912	2.25825e-06	0.00427038	rs12747299	c	g	-0.0895	0.0141	2.222e-10	rs180932522	a	c	0.18231	0.059792	0.0022948	rs12747299	170348725	0.3503	-0.0895	0.0141	2.222e-10	0.0076968	0.019749	0.69673	0.71456	1	0.000651463	1963
SomaScan_v4	6470-19	fibulin 1	'FBLN1	22	45398118	46497015	0	0.076461	0.010981	7.79068e-05	7.79068e-05	rs11090631	t	c	-0.2105	0.0166	5.187e-37	rs116945524	a	g	0.20743	0.054191	0.00012931	rs11090631	45846371	0.1912	-0.2105	0.0166	5.187e-37	0.00024671	0.024122	0.99184	0.4278	1	1	1428
SomaScan_v4	6392-7	WISP-2	'WISP2	20	42843485	43857150	0	0.0578393	0.0109728	0.00438868	0.00438868	rs6065746	c	g	0.2458	0.0135	2.534e-74	rs118031259	g	a	0.21566	0.068243	0.0015764	rs6065746	43322002	0.4313	0.2458	0.0135	2.534e-74	-0.013282	0.018589	0.4749	0.48015	1	1	1392
SomaScan_v4	19297-4	G6PD	'G6PD	23	153259606	154275787	0	0.0407791	0.0109661	0.0940406	0.0940406	X:153739058_T_G	t	g	-0.067	0.0104	1.044e-10	rs73247656	a	c	0.11556	0.03124	0.00021629	X:153739058_T_G	153739058	0.4832	-0.067	0.0104	1.044e-10	0.0062601	0.015279	0.682	0.37585	1	1	430
SomaScan_v4	15322-35	CRADD	'CRADD	12	93571151	94788616	0	0.114785	0.0109611	0.000184049	0.000184049	rs56944668	t	c	-0.1563	0.0178	1.881e-18	rs2163967	t	c	-0.065254	0.018545	0.00043382	rs56944668	94243853	0.1595	-0.1563	0.0178	1.881e-18	0.0093192	0.023335	0.68962	0.25486	1	1	2059
SomaScan_v4	9747-48	MARK3	'MARK3	14	103351729	104470168	0	0.118045	0.0109476	0.000857357	0.000857357	rs8022179	a	t	0.0873	0.0147	3.019e-09	rs10150898	c	g	-0.06586	0.018773	0.00045115	rs8022179	103847287	0.2654	0.0873	0.0147	3.019e-09	0.010164	0.020819	0.62542	0.25324	1	1	2071
SomaScan_v4	11143-32	NOE3	'OLFM3	1	101768130	102962586	0	0.143198	0.0109127	0.000318743	8.49403e-05	rs1938364	a	g	-0.1673	0.0161	3.383e-25	rs6577244	t	c	-0.081783	0.020525	6.7622e-05	rs1938364	102667388	0.2285	-0.1673	0.0161	3.383e-25	0.014553	0.021382	0.49611	0.035411	1	0.000419329	2882
SomaScan_v4	15475-4	PLTP	'PLTP	20	44027399	45040794	0	0.055319	0.0108963	8.21703e-05	0.035084	rs6073958	t	c	0.7407	0.0154	0	rs56279239	a	g	0.095502	0.031778	0.0026536	rs6073958	44551855	0.201	0.7407	0.0154	0	-0.0072652	0.022281	0.74438	0.49199	1	0.0687289	2071
SomaScan_v4	14107-1	MTHFS	'MTHFS	15	79625927	80689721	0	0.130934	0.0108953	0.000880201	0.000706654	rs4994246	a	c	-0.4874	0.0128	5.27000000034818e-315	rs11634857	a	g	-0.091621	0.02232	4.0455e-05	rs11855732	80198438	0.3445	-0.4873	0.0128	1.20000146258859e-318	0.014283	0.020163	0.47871	0.52429	0.963689	1	2326
SomaScan_v4	12401-3	STALP	'STAMBPL1	10	90139491	91234910	0	0.216061	0.0108645	0.000182548	0.000174039	rs1147606	a	c	0.2549	0.0126	2.78e-91	rs112081730	t	c	-0.12494	0.030654	4.5867e-05	rs1147606	90623372	0.4801	0.2549	0.0126	2.78e-91	-0.0030897	0.020999	0.88303	0.0049997	0.999474	1	1817
Olink_PEA	OID01239	Coagulation Factor VII	'F7	13	113260105	114274995	0	0.400305	0.0108531	0.00172864	0.00174654	rs9670535	t	c	-0.77165	0.091443	3.74111e-16	rs9577395	g	c	0.1006	0.021905	4.3785e-06	rs9577395	113534984	0.22995	-0.13544	0.073247	0.0650579	0.1006	0.021905	4.3785e-06	0.45915	0.809619	1	1553
SomaScan_v4	4498-62	NCAM-120	'NCAM1	11	112331997	113649158	0	0.0621128	0.0108467	1.90697e-06	0.000329757	rs11214489	t	c	-0.3073	0.017	3.075e-73	rs625087	t	c	-0.0907	0.025932	0.00046941	rs11214489	112975934	0.1847	-0.3073	0.017	3.075e-73	0.0018943	0.023213	0.93496	0.29277	1	0.304473	1456
SomaScan_v4	13544-9	HMHA1	'HMHA1	19	565922	1586627	0	0.036437	0.0108211	0.00315153	0.00570808	rs7251797	a	g	-0.2007	0.0136	4.29e-49	rs9304954	c	t	-0.11633	0.03261	0.00036076	rs7251797	1077985	0.3823	-0.2007	0.0136	4.29e-49	-0.012249	0.018885	0.5166	0.64753	1	0.113666	840
SomaScan_v4	9092-33	ANGL1	'ANGPTL1	1	178318840	179340187	0	0.0678644	0.0108096	0.00616509	0.00540497	rs113318616	t	c	0.0976	0.0153	1.915e-10	rs116713328	c	t	0.35059	0.10056	0.00048952	rs12751889	178906110	0.2821	0.0959	0.0152	2.593e-10	0.012005	0.024575	0.62518	0.7833	0.814258	1	1934
SomaScan_v4	12348-46	SYSM	'SARS2	19	38905906	39940495	0	0.0659939	0.0107777	6.46362e-05	7.16048e-05	rs730078	a	g	0.2787	0.0128	7.02e-105	rs581933	t	c	0.098976	0.02943	0.00077072	rs730078	39421388	0.3813	0.2787	0.0128	7.02e-105	0.012409	0.020325	0.54152	0.28168	1	0.944983	1688
SomaScan_v4	13013-41	PRKN2	'PARK2	6	161268452	163648803	0	0.154836	0.0107291	1.71187e-05	0.100051	rs540708915	d	i	0.0906	0.0168	6.755e-08	rs6936634	c	g	-0.086797	0.02243	0.000109	rs2849534	163144657	0.214	0.0864	0.0163	1.167e-07	0.033292	0.026107	0.20223	0.042361	0.91792	1.19157e-06	4123
SomaScan_v4	18198-51	HBAT	'HBQ1	16	0	731180	0	0.0138755	0.0107279	0.00964059	0.00964059	rs111856736	t	c	-0.1172	0.0264	9.346e-06	rs8059634	c	g	-0.049806	0.018439	0.0069106	rs111856736	229189	0.0671	-0.1172	0.0264	9.346e-06	-0.0027325	0.038185	0.94295	0.25803	1	1	770
SomaScan_v4	18821-9	C4a	'C4A|C4B	6	31482539	32503195	0	0.46903	0.0107207	4.70303e-05	4.70303e-05	rs3117580	a	g	-0.2421	0.0172	4.681e-45	rs7889	g	c	-0.085612	0.019453	1.0783e-05	rs3117580	31630968	0.1874	-0.2421	0.0172	4.681e-45	0.026238	0.025214	0.29806	0.98591	1	1	3182
SomaScan_v4	5400-52	sLeptin R	'LEPR	1	65386248	66607242	0	0.105609	0.010694	0.000156936	6.81659e-05	rs10399687	t	c	-1.3837	0.0115	0	rs4916011	c	t	-0.1128	0.026018	1.4548e-05	rs10399687	66073982	0.1763	-1.3837	0.0115	0	-0.0055506	0.023731	0.81507	0.13372	1	0.135406	1998
SomaScan_v4	4991-12	GPC5	'GPC5	13	91550929	94019490	0	0.132566	0.0106925	0.000195687	0.000178761	rs342706	t	c	0.7847	0.0131	0	rs1156322	c	t	0.11665	0.033467	0.00049142	rs3012004	92435818	0.2763	0.7637	0.0131	0	0.013778	0.019805	0.48665	0.46473	0.926092	1	4030
Olink_PEA	OID00954	bFGF	'FGF2	4	123247863	124319391	0	0.0769333	0.0106574	0.0345633	0.000208317	rs2922979	g	c	-0.93566	0.055948	6.98232e-50	rs145588260	a	g	-0.56291	0.15894	0.00039755	rs309398	123614762	0.45913	-0.39386	0.063237	1.02494e-09	0.07204	0.021614	0.00085919	0.6712	0.977646	0.00023366	2102
SomaScan_v4	3025-50	bFGF	'FGF2	4	123247863	124319391	0	0.0769333	0.0106574	0.0345633	0.000208317	rs2922979	c	g	0.719	0.013	0	rs145588260	a	g	-0.56291	0.15894	0.00039755	rs2922979	123748616	0.3097	0.719	0.013	0	-0.019245	0.02141	0.36871	0.79443	0.977646	0.00023366	2102
SomaScan_v4	18821-9	C4a	'C4A|C4B	6	31449801	32470458	0	0.474284	0.0106147	4.70303e-05	4.70303e-05	rs3117580	a	g	-0.2421	0.0172	4.681e-45	rs7889	g	c	-0.085612	0.019453	1.0783e-05	rs3117580	31630968	0.1874	-0.2421	0.0172	4.681e-45	0.026238	0.025214	0.29806	0.98591	1	1	3259
SomaScan_v4	15622-13	OBCAM	'OPCML	11	131784871	133902414	0	0.0995927	0.0106085	1.56313e-05	0.00131603	rs7938091	a	g	0.0812	0.0123	4.264e-11	rs11599983	c	t	0.11516	0.037301	0.0020204	rs1015055	131933341	0.4685	-0.0775	0.0123	2.743e-10	-0.0094172	0.018889	0.61809	0.72395	0.972206	4.15878e-05	3083
SomaScan_v4	9848-22	Cyclin H	'CCNH	5	86187311	87208836	0	0.0409314	0.0106015	0.0776932	0.00955484	rs62368956	a	g	-0.1639	0.0166	5.368e-23	rs78422049	c	t	0.16103	0.063965	0.011819	rs62368956	86735368	0.2034	-0.1639	0.0166	5.368e-23	0.010075	0.025998	0.69837	0.95704	0.890196	0.00107154	1262
SomaScan_v4	8346-9	DPP2	'DPP7	9	139504994	140509629	0	0.0209326	0.0105796	0.0130957	0.000873876	rs10747049	c	g	0.6693	0.0138	0	rs821310	t	a	0.21848	0.070377	0.0019063	rs10747049	140008750	0.2496	0.6693	0.0138	0	-0.00087707	0.021965	0.96815	0.062014	1	5.58194e-05	609
Olink_PEA	OID00669	LY9	'LY9	1	160265864	161298051	0	0.101935	0.0105788	0.00512182	0.00560262	rs2271967	c	t	0.66439	0.075066	1.65959e-17	rs4656994	a	g	0.092273	0.023211	7.0285e-05	rs34378534	160510652	0.091602	-0.13709	0.11152	0.219543	0.077957	0.040643	0.055101	0.12112	1	0.313167	1291
SomaScan_v4	6434-18	Amine oxidase	'AOC2	17	40496617	41502724	0	0.00625088	0.0105522	0.00461878	0.00176976	rs34230945	a	g	-0.1847	0.0415	8.524e-06	rs146181332	a	g	-0.23485	0.074391	0.0015943	rs34230945	40996656	0.0274	-0.1847	0.0415	8.524e-06	-0.0078224	0.062412	0.90026	0.76392	1	0.0206266	945
SomaScan_v4	8909-77	GNPI1	'GNPDA1	5	140871314	141892606	0	0.163261	0.010509	0.00121087	0.00121087	rs9324861	t	c	0.3186	0.0189	9.958e-64	rs4912808	a	t	-0.082747	0.019169	1.5843e-05	rs9324861	141396566	0.152	0.3186	0.0189	9.958e-64	0.0067945	0.024532	0.78181	0.048323	1	1	1515
SomaScan_v4	19238-12	GLNA	'GLUL	1	181850839	182861341	0	0.0794249	0.0104995	0.0150808	0.0146451	rs543680930	d	i	0.1409	0.0157	3.331e-19	rs2477885	g	a	-0.077223	0.022642	0.00064816	rs3001272	182269395	0.2193	-0.1407	0.0157	3.07e-19	-0.00060862	0.022133	0.97806	0.81761	0.99618	0.00501886	1624
SomaScan_v4	13676-46	Inhibin bB chain	'INHBB	2	120603719	121609384	0	0.0310346	0.0104951	0.0086937	0.0086937	rs17050272	a	g	0.3017	0.0132	4.18e-115	rs77723031	c	a	0.28045	0.098887	0.004567	rs17050272	121306440	0.4163	0.3017	0.0132	4.18e-115	0.011436	0.017998	0.52516	0.56208	1	1	1088
SomaScan_v4	3453-87	LYN	'LYN	8	56292372	57423940	0	0.0893182	0.010462	0.000934379	0.0265125	rs6983130	a	g	-0.1176	0.0161	2.777e-13	rs55857268	c	t	0.099251	0.025223	8.3233e-05	rs6983130	56793239	0.1887	-0.1176	0.0161	2.777e-13	0.0058987	0.022602	0.79411	0.57666	1	3.8583e-05	2283
SomaScan_v4	9839-148	Tirap	'TIRAP	11	125652960	126668740	0	0.048729	0.0104595	0.000192075	0.0227861	rs7949566	a	g	-0.2149	0.0127	1.38e-64	rs3802816	c	t	-0.084177	0.02294	0.00024311	rs7949566	126285301	0.4369	-0.2149	0.0127	1.38e-64	-0.011729	0.01815	0.51811	0.62813	1	1.11251e-05	1599
SomaScan_v4	11516-7	FABPL	'FABP1	2	87922510	88927635	0	0.0396877	0.0104593	0.00372804	0.0102011	rs2241883	t	c	0.1934	0.0141	6.018e-43	rs74796327	t	c	0.10404	0.032552	0.0013923	rs2241883	88424066	0.3114	0.1934	0.0141	6.018e-43	-0.010264	0.019316	0.59518	0.78752	1	0.000862581	770
SomaScan_v4	9197-4	LEG9	'LGALS9	17	25456824	26476586	0	0.0481926	0.0104137	0.00360204	1.36413e-05	rs74321993	a	g	-0.1903	0.0153	2.387e-35	rs77465231	t	c	-0.15936	0.047099	0.00071588	rs8368	25976524	0.2393	0.1898	0.0154	5.301e-35	0.0065773	0.023528	0.77982	0.64891	0.8984	0.00249943	1212
SomaScan_v4	19631-13	Kininostatin	'KNG1	3	185935065	186961743	0	0.056522	0.0104135	0.00187975	0.00178647	rs710446	t	c	-0.2451	0.0129	3.814e-80	rs4261869	t	c	0.12445	0.035745	0.00049848	rs710446	186459927	0.4018	-0.2451	0.0129	3.814e-80	-0.012068	0.017868	0.49942	0.46993	1	0.980484	1485
SomaScan_v4	6617-12	FCRL6	'FCRL6	1	159270301	160286041	0	0.0605454	0.0103616	5.23693e-05	0.000134445	rs6657365	c	g	0.2186	0.0168	1.68e-38	rs112042150	d	i	-0.154	0.038581	6.5648e-05	rs6657365	159782549	0.1947	0.2186	0.0168	1.68e-38	-0.0038131	0.022145	0.86329	0.24022	1	0.00542814	1187
SomaScan_v4	5740-17	ROBO1	'ROBO1	3	78146390	80316965	0	0.125098	0.0103286	0.00157119	0.00158704	rs13083361	t	c	0.1345	0.0155	4.602e-18	rs74750469	a	g	0.17247	0.054042	0.0014155	rs2043661	78733721	0.2031	-0.134	0.0155	6.507e-18	0.0041509	0.022578	0.85413	0.94271	0.999833	1	3513
SomaScan_v4	17327-3	CNPY3	'CNPY3	6	42396938	43407025	0	0.0538008	0.0103136	0.00235973	0.0178519	rs77807794	t	c	-0.4083	0.0147	6.2e-169	rs77460308	a	g	0.25571	0.09134	0.0051169	rs9471969	42906384	0.2526	-0.4068	0.0147	1.22e-167	-0.0053656	0.021495	0.80288	0.8518	0.978603	5.0103e-06	1382
SomaScan_v4	2647-66	Rab GDP dissociation inhibitor beta	'GDI2	10	5307186	6384095	0	0.148425	0.010312	0.00730473	0.00813146	rs60583998	d	i	-0.127	0.0147	6.001e-18	rs77448389	g	a	0.18598	0.048794	0.00013813	rs2275774	5799613	0.1997	0.1289	0.0151	1.59e-17	0.010525	0.024207	0.66371	0.96077	0.842395	1	1644
SomaScan_v4	9870-17	SYWC	'WARS	14	100300125	101343142	0	0.0457487	0.010283	2.07555e-06	0.000688581	rs4905957	t	c	0.3586	0.0147	1.04e-131	rs112324411	t	c	-0.17398	0.050645	0.00059179	rs4905957	100837230	0.2533	0.3586	0.0147	1.04e-131	-0.0057989	0.021112	0.78357	0.45649	1	0.0018383	1380
Olink_PEA	OID01385	IL-17B R	'IL17RB	3	53380607	54399827	0	0.0841517	0.0102181	0.0011043	0.00119254	rs35518479	g	a	0.84943	0.050837	8.95365e-50	rs79330279	c	t	0.35587	0.094403	0.00016345	rs62250933	53861327	0.08041	0.18152	0.11109	0.102908	0.094417	0.030597	0.00203	0.51771	0.931265	1	1552
SomaScan_v4	6382-17	MANBA	'MANBA	4	103052660	104182151	0	0.0555874	0.0101239	0.155939	0.148205	rs223492	c	g	0.4862	0.0133	1.93e-291	rs13152518	a	g	-0.10552	0.035816	0.0032179	rs223471	103698786	0.3359	0.4921	0.0135	4.91e-291	-0.0097176	0.019169	0.6122	0.012245	0.856118	1	1649
SomaScan_v4	18386-36	GLRX1	'GLRX	5	94587023	95658709	0	0.0413598	0.0100839	0.00224079	3.24409e-05	rs6556884	a	g	-0.2928	0.0152	1.707e-82	rs149976317	t	c	0.25388	0.090063	0.0048184	rs6556884	95161340	0.2535	-0.2928	0.0152	1.707e-82	-0.0020074	0.021259	0.92477	0.051832	1	0.00037054	1226
SomaScan_v4	7083-74	MATN4	'MATN4	20	43422085	44437169	0	0.0753648	0.010076	0.00199723	0.00199723	rs11086958	a	g	-0.232	0.0151	4.054e-53	rs118031259	g	a	0.21566	0.068243	0.0015764	rs11086958	43925427	0.2507	-0.232	0.0151	4.054e-53	0.0058554	0.021457	0.78494	0.39826	1	1	2168
SomaScan_v4	9765-4	NDE1	'NDE1	16	15237124	16320210	0	0.0412382	0.0100679	0.00126456	0.00021323	rs7206272	a	c	-0.126	0.0152	1.024e-16	rs12923345	c	t	-0.084901	0.027584	0.0020849	rs7206272	15726293	0.233	-0.126	0.0152	1.024e-16	0.0024184	0.02111	0.9088	0.7246	1	2.74739e-06	1262
SomaScan_v4	16900-29	MDGA1	'MDGA1	6	37100284	38167082	0	0.049408	0.010066	0.0253144	0.0023024	rs9349050	t	c	1.0703	0.0085	0	rs56242039	c	g	-0.11476	0.033333	0.00057562	rs9349050	37663624	0.4902	1.0703	0.0085	0	0.0044012	0.020529	0.83025	0.30076	0.974448	0.000257157	1852
SomaScan_v4	13738-8	Inhibin bA chain	'INHBA	7	41224712	42242706	0	0.0430412	0.0100637	2.7468e-05	3.95167e-05	rs995104	a	g	-0.0896	0.0149	1.72e-09	rs117735652	a	g	-0.19402	0.062704	0.0019734	rs995104	41761667	0.2438	-0.0896	0.0149	1.72e-09	0.00089247	0.021188	0.9664	0.25349	1	3.34121e-05	1421
SomaScan_v4	7185-29	GPV	'GP5	3	193615550	194619995	0	0.121678	0.0100628	0.00466489	0.000619897	rs1466733	a	g	0.1402	0.0145	3.458e-22	rs13099200	a	c	0.089249	0.024381	0.00025168	rs1964009	194128886	0.2176	-0.1301	0.0149	2.862e-18	0.013083	0.020694	0.52726	0.30907	0.875447	7.8748e-05	1465
SomaScan_v4	3198-4	IDS	'IDS	23	148058521	149115470	0	0.0167075	0.0100528	0.000611779	NA	X:148561274_T_C	t	c	0.0797	0.0159	5.797e-07	rs5983933	a	g	-0.039667	0.01457	0.0064775	X:148559165_C_T	148559165	0.1476	-0.0796	0.0159	5.883e-07	0.01174	0.019635	0.5499	0.95307	0.99985	NA	658
SomaScan_v4	4467-49	SPARCL1	'SPARCL1	4	87894487	88952213	0	0.0560293	0.0100527	0.0056687	0.00129329	rs7671077	t	c	0.7146	0.0146	0	rs111744033	a	g	0.19381	0.05745	0.00074205	rs7671077	88448925	0.2078	0.7146	0.0146	0	-0.0051084	0.021111	0.80879	0.15153	1	0.000565822	2336
SomaScan_v4	3622-33	LGMN	'LGMN	14	92670152	93715047	0	0.0760852	0.0100468	3.14374e-05	3.14374e-05	rs7157038	t	c	0.1961	0.0142	1.411e-43	rs56007403	t	c	-0.088203	0.026096	0.00072497	rs7157038	93202028	0.3227	0.1961	0.0142	1.411e-43	-0.0099311	0.019402	0.60875	0.12654	1	1	1932
SomaScan_v4	2429-27	C8	'C8A|C8B|C8G	9	139339698	140341426	0	0.0210601	0.0100448	0.0231756	0.00612047	rs11145949	a	g	-0.0664	0.0135	8.236e-07	rs11146026	a	g	0.068687	0.023093	0.0029359	rs11145949	139857958	0.4807	-0.0664	0.0135	8.236e-07	-0.0033594	0.018956	0.85933	0.4359	1	0.00330594	698
SomaScan_v4	11142-11	ANGL1	'ANGPTL1	1	178318840	179340187	0	0.0679217	0.0100374	0.0110563	0.0110563	rs4548397	t	c	0.4044	0.0126	7.65e-225	rs116713328	c	t	0.35059	0.10056	0.00048952	rs4548397	178523947	0.4686	0.4044	0.0126	7.65e-225	-0.011651	0.017815	0.51313	0.82951	1	1	1934
SomaScan_v4	6234-74	VITRN	'VIT	2	36423833	37541935	0	0.0827299	0.0100358	0.00130802	0.0013234	rs1468810	a	c	-0.2841	0.0126	6.34e-113	rs74417714	a	g	0.1662	0.053937	0.00206	rs1468810	36993940	0.409	-0.2841	0.0126	6.34e-113	-0.01415	0.020677	0.49376	0.70154	0.918617	1	1904
SomaScan_v4	13654-1	ROCK2	'ROCK2	2	10819887	11988456	0	0.0542357	0.0100132	3.21818e-05	0.00649208	rs35898907	a	g	0.069	0.0131	1.248e-07	rs10520062	a	g	0.10054	0.032563	0.0020187	rs35898907	11306492	0.4862	0.069	0.0131	1.248e-07	-0.0094271	0.020414	0.64423	0.67607	0.851453	0.000466473	2051
SomaScan_v4	15604-18	JNK2	'MAPK9	5	179160143	180219099	0	0.0778166	0.0100125	7.28237e-05	8.34822e-05	rs113096165	t	c	0.2821	0.0158	3.722e-71	rs11743122	c	t	-0.072272	0.019731	0.00024947	rs11744073	179740239	0.1997	0.2797	0.0157	1.358e-70	0.0041662	0.021375	0.84547	0.74378	0.991283	1	1777
SomaScan_v4	4152-58	Prekallikrein	'KLKB1	4	186630133	187679625	0	0.0672891	0.0100034	2.22841e-07	4.29605e-05	rs71640035	t	g	-0.5612	0.0127	0	rs115405153	c	g	-0.13385	0.043059	0.0018807	rs2304595	187172280	0.4122	0.5506	0.0125	0	-0.010098	0.018696	0.58912	0.59563	0.955215	1	1624
SomaScan_v4	16751-15	BNP	'NPPB	1	11417521	12418988	0	0.049077	0.00999315	1.76538e-05	0.00012248	rs198379	t	c	-0.0849	0.0134	2.68e-10	rs151121638	a	g	-0.34082	0.096942	0.00043852	rs198379	11915467	0.4121	-0.0849	0.0134	2.68e-10	0.0031357	0.020327	0.87741	0.32911	0.897413	0.837896	1389
SomaScan_v4	3324-51	LY9	'LY9	1	160265864	161298051	0	0.101996	0.00999164	0.00587196	0.0059679	rs12128261	t	g	-0.4098	0.0151	3.01e-161	rs4656994	a	g	0.092273	0.023211	7.0285e-05	rs12128261	160762784	0.2144	-0.4098	0.0151	3.01e-161	-0.003674	0.022197	0.86854	0.48521	1	0.313167	1291
SomaScan_v4	17377-1	Aldose reductase-like C3	'AKR1C3	10	4577546	5649878	0	0.10652	0.00999005	5.87228e-05	0.000395229	10:5150516_I_D	d	i	-0.2468	0.0133	1.009e-76	rs17134740	g	c	0.32636	0.091361	0.00035391	rs3209896	5149703	0.3984	-0.2454	0.0133	2.974e-76	-0.011128	0.018982	0.55773	0.71548	0.992396	0.000401583	1798
SomaScan_v4	11683-19	GGA3	'GGA3	17	72732694	73758444	0	0.0237851	0.00998692	0.00254312	0.000503232	rs11267775	d	i	-0.0726	0.0163	8.153e-06	rs820392	c	t	-0.087353	0.029145	0.002725	rs75176280	73204252	0.1752	-0.0715	0.0164	1.281e-05	0.0014117	0.026384	0.95733	0.77599	0.919635	0.0176396	1149
SomaScan_v4	13615-60	NCK2	'NCK2	2	105861354	107010730	0	0.123145	0.00998578	0.0571619	0.0571619	rs3769485	t	c	-0.0743	0.0141	1.47e-07	rs6707041	a	g	-0.076216	0.02336	0.0011036	rs3769485	106380105	0.403	-0.0743	0.0141	1.47e-07	0.0061831	0.018224	0.73439	0.26702	1	1	2851
SomaScan_v4	12637-7	CACP	'CRAT	9	131357089	132373468	0	0.0289362	0.00998248	1.32812e-06	1.95822e-05	rs34313463	d	i	-0.155	0.0138	3.93e-29	rs111267373	c	g	0.24283	0.074574	0.001129	rs7849270	131874641	0.2959	-0.1515	0.0135	3.434e-29	-0.0011637	0.01949	0.95239	0.78359	0.880915	1	722
SomaScan_v4	11390-24	Carbonic Anhydrase VIII	'CA8	8	60599906	61693971	0	0.134472	0.00994469	0.0213337	0.0225501	rs140904427	d	i	0.2901	0.0133	7.08e-105	rs2625441	g	t	0.059778	0.018243	0.00105	rs28532174	61189851	0.3995	0.2892	0.0133	2.79e-104	0.013682	0.018357	0.45608	0.78181	0.991819	1	2153
SomaScan_v4	9816-37	ISOC1	'ISOC1	5	127930444	128949721	0	0.0897737	0.00993765	0.0193229	0.0193229	rs34942382	c	g	-0.2945	0.0139	3.29e-99	rs72663363	c	g	0.12443	0.042968	0.0037821	rs34942382	128288602	0.2948	-0.2945	0.0139	3.29e-99	-0.0078401	0.020885	0.70737	0.76958	1	1	2841
SomaScan_v4	4479-14	C1-Esterase Inhibitor	'SERPING1	11	56864860	57882326	0	0.0448239	0.00992082	0.0116229	0.0119645	rs11606677	a	g	-0.8876	0.0124	0	rs111393627	c	t	0.24991	0.076231	0.0010441	rs11606677	57383377	0.2695	-0.8876	0.0124	0	-0.0031297	0.020864	0.88076	0.56999	1	0.959232	1746
SomaScan_v4	15343-337	Kininogen, HMW, Two Chain	'KNG1	3	185935065	186961743	0	0.056551	0.00991426	0.000934453	0.00086375	rs5030062	a	c	-0.4816	0.0132	8.4e-293	rs4261869	t	c	0.12445	0.035745	0.00049848	rs5030062	186454180	0.3684	-0.4816	0.0132	8.4e-293	-0.010414	0.018097	0.565	0.89034	1	0.980484	1485
SomaScan_v4	16918-198	TLR3	'TLR3	4	186490306	187509223	0	0.0498682	0.00991125	0.0015496	3.39139e-07	rs3775291	t	c	-0.8082	0.013	0	rs10002478	g	a	-0.068442	0.023128	0.0030839	rs3775291	187004074	0.299	-0.8082	0.013	0	0.007823	0.019572	0.68938	0.8217	1	6.49112e-05	1491
SomaScan_v4	12471-47	STAU1	'STAU1	20	47229878	48304904	0	0.0542776	0.00989774	0.0989802	0.0989802	rs348276	a	g	-0.0693	0.0137	4.121e-07	rs79333383	t	c	0.16335	0.046461	0.00043825	rs348276	47786190	0.3008	-0.0693	0.0137	4.121e-07	0.0065621	0.020484	0.7487	0.48467	1	1	2230
SomaScan_v4	7980-72	B3GN2	'B3GNT2	2	61923248	62951866	0	0.0509706	0.00989709	0.00184133	0.00168265	rs112392179	d	i	-0.2155	0.0136	1.839e-56	rs190202165	g	a	-0.32477	0.10287	0.0015941	rs4073090	62563774	0.439	-0.2091	0.0133	2.594e-55	0.0062151	0.018825	0.74128	0.76207	0.842318	1	1562
SomaScan_v4	3184-25	Coagulation Factor VII	'F7	13	113260105	114274995	0	0.400697	0.00988492	0.00179966	0.00179966	rs3093253	a	g	-1.3799	0.0166	0	rs9577395	g	c	0.1006	0.021905	4.3785e-06	rs3093253	113774092	0.1089	-1.3799	0.0166	0	-0.017721	0.027703	0.52237	0.23492	1	1	1553
SomaScan_v4	9265-10	GLIP1	'GLIPR1	12	75374460	76397633	0	0.0333454	0.0098767	0.000520836	3.63307e-06	rs1275481	a	t	0.0662	0.014	2.305e-06	rs4831950	c	g	-0.068461	0.021864	0.0017411	rs1275481	75910334	0.3538	0.0662	0.014	2.305e-06	0.0078454	0.018742	0.6755	0.9865	1	0.0712203	1523
SomaScan_v4	6415-90	CPN2	'CPN2	3	193560494	194572057	0	0.118674	0.00986992	0.00124916	0.00226601	rs3732477	t	c	-0.6457	0.0137	0	rs13099200	a	c	0.089249	0.024381	0.00025168	rs3732477	194062519	0.2826	-0.6457	0.0137	0	0.010979	0.019571	0.5748	0.29348	1	7.8748e-05	1402
SomaScan_v4	10809-14	KLRB1	'KLRB1	12	9247147	10260482	0	0.0757753	0.0098585	0.0363192	5.89684e-05	rs4763630	a	g	0.3129	0.0131	3.34e-125	rs7960611	a	g	-0.1584	0.031029	3.3086e-07	rs4763630	9741500	0.4134	0.3129	0.0131	3.34e-125	0.010824	0.019171	0.57234	0.074961	1	0.000114762	1919
SomaScan_v4	8336-267	GRM1C	'GRAMD1C	3	113047029	114166021	0	0.0659103	0.00979351	0.0044728	0.00296598	rs1872823	c	g	-0.2733	0.014	2.874e-85	rs114443133	t	c	0.3932	0.093996	2.8754e-05	rs1872823	113621837	0.3623	-0.2733	0.014	2.874e-85	0.0404	0.021499	0.060215	0.053274	0.890599	0.00440708	1626
SomaScan_v4	2961-1	Protein C	'PROC	2	127676003	128686822	0	0.0512162	0.00978194	0.000971654	3.53441e-08	rs1799810	a	t	0.1574	0.0134	7.693e-32	rs34048493	a	g	-0.33222	0.11761	0.0047311	rs1799810	128176040	0.427	0.1574	0.0134	7.693e-32	-0.0098071	0.018934	0.60449	0.093364	1	5.33906e-05	2034
SomaScan_v4	5792-8	AFP	'AFP	4	73796855	74821891	0	0.0414249	0.00978113	0.00245813	0.000451901	rs667	t	c	-0.0829	0.016	2.178e-07	rs75923904	c	a	-0.563	0.16783	0.00079496	rs667	74280265	0.2305	-0.0829	0.016	2.178e-07	0.0062568	0.020531	0.76056	0.52337	1	0.00027916	1259
SomaScan_v4	12386-11	AMPB	'RNPEP	1	201451500	202475275	0	0.0582821	0.00971787	0.000562565	0.000562565	rs11810017	t	c	-0.3211	0.0137	7.09e-122	rs4494199	g	a	-0.062509	0.01815	0.00057296	rs11810017	201950949	0.313	-0.3211	0.0137	7.09e-122	-0.005349	0.019722	0.78622	0.60486	1	1	1214
SomaScan_v4	16070-7	WIF-1	'WIF1	12	64944406	66015346	0	0.0379903	0.00971346	0.0108954	0.0109809	rs462010	a	g	-0.1001	0.013	1.385e-14	rs76835707	a	g	0.43654	0.11819	0.00022113	rs462010	65338145	0.45	-0.1001	0.013	1.385e-14	-0.0092372	0.019946	0.64328	0.98297	0.994014	1	1075
SomaScan_v4	10815-2	HABP4	'HABP4	9	98712483	99753618	0	0.056296	0.00970576	0.00687813	0.00662272	rs10820606	a	c	-0.8033	0.0142	0	rs117827562	a	g	0.21882	0.069246	0.0015774	rs58088508	99087217	0.2361	0.7609	0.014	0	-0.0029653	0.020683	0.886	0.028751	0.83201	1	1129
SomaScan_v4	14006-36	GNMT	'GNMT	6	42428496	43431618	0	0.0555622	0.00969187	0.00944122	0.00350885	rs6458314	a	c	-0.4001	0.0133	5.49e-198	rs77460308	a	g	0.25571	0.09134	0.0051169	rs6458314	42922215	0.4114	-0.4001	0.0133	5.49e-198	-0.0070313	0.019042	0.71194	0.1502	1	5.0103e-06	1399
SomaScan_v4	5837-49	LIF sR	'LIFR	5	37975065	39108456	0	0.0469529	0.00968328	0.0877743	0.0877743	rs3729741	t	c	0.1111	0.0137	4.924e-16	rs3110963	g	a	-0.069389	0.025218	0.0059314	rs3729741	38496779	0.3411	0.1111	0.0137	4.924e-16	0.0026264	0.019034	0.89025	0.11194	1	1	1485
SomaScan_v4	13122-19	FLRT2	'FLRT2	14	85496488	86595034	0	0.0907655	0.00967517	8.37884e-05	9.58201e-05	rs61980102	t	g	0.2221	0.0138	2.677e-58	rs117295650	t	c	0.24905	0.074476	0.0008255	rs12883406	85823240	0.2868	-0.2211	0.0138	1.59e-57	-0.0032873	0.020939	0.87525	0.25514	0.987193	1	1715
Olink_PEA	OID01413	ANGL4	'ANGPTL4	19	7928173	8939257	0	0.0521189	0.00966713	0.00295285	9.17714e-06	rs2042899	t	c	0.34854	0.063234	5.78229e-08	rs7246366	g	a	-0.16077	0.044849	0.0003374	rs62123121	8044223	0.023711	0.1951	0.20534	0.342531	0.22784	0.072291	0.0016233	0.28116	1	0.000653803	1020
SomaScan_v4	8842-16	GRM1C	'GRAMD1C	3	113047029	114166021	0	0.0659219	0.009622	0.00455235	0.00296598	rs1872823	c	g	-0.5309	0.0135	0	rs114443133	t	c	0.3932	0.093996	2.8754e-05	rs1872823	113621837	0.3623	-0.5309	0.0135	0	0.0404	0.021499	0.060215	0.053274	0.890112	0.00440708	1626
Olink_PEA	OID00995	KLRD1	'KLRD1	12	9878657	10969850	0	0.0805171	0.00961665	0.0221411	0.0164116	rs12829155	g	a	-0.3348	0.061495	8.28133e-08	rs7960611	a	g	-0.1584	0.031029	3.3086e-07	rs12822999	9968349	0.43289	0.14998	0.061894	0.0157471	-0.060817	0.021807	0.0052893	0.83546	1	0.000198039	1966
SomaScan_v4	19448-104	UPP1	'UPP1	7	47628225	48648330	0	0.105636	0.0096144	0.00117217	0.00364105	rs6463455	a	g	0.1771	0.0156	1.065e-29	rs186660862	c	g	-0.27738	0.083055	0.00083874	rs6463455	47987296	0.2091	0.1771	0.0156	1.065e-29	-0.0048107	0.021313	0.82143	0.0015402	1	9.25877e-05	2594
SomaScan_v4	13109-82	NEGR1	'NEGR1	1	71361623	73248417	0	0.188177	0.00960002	0.000533112	0.000506947	rs1194278	t	c	0.1875	0.0132	1.542e-45	rs12757521	t	c	0.21013	0.055462	0.00015146	rs1194278	72714220	0.4961	0.1875	0.0132	1.542e-45	-0.00455	0.021589	0.83308	0.77952	0.997497	1	2788
Olink_PEA	OID01300	OSMR	'OSMR	5	38345960	39445698	0	0.0600908	0.00959336	0.00806157	0.0141585	rs144848920	d	i	-0.50301	0.063687	1.91426e-14	rs260081	a	g	-0.05717	0.018925	0.0025199	rs3805558	38850889	0.27426	-0.49057	0.063875	8.87156e-14	-0.004831	0.020344	0.81229	0.72731	0.82812	1	1514
SomaScan_v4	2999-6	LSAMP	'LSAMP	3	115021235	118216095	0	0.325161	0.00958146	4.09634e-05	4.09634e-05	rs2116308	t	c	-0.1653	0.0154	6.026e-27	rs145395162	a	g	0.28731	0.074206	0.00010806	rs2116308	116106823	0.1727	-0.1653	0.0154	6.026e-27	0.0065073	0.025805	0.80091	0.24534	1	1	5244
SomaScan_v4	16922-53	PLXB3	'PLXNB3	23	152529651	153544801	0	0.00252966	0.00956201	0.000511534	NA	X:153031840_G_C	c	g	0.1462	0.0163	3.304e-19	rs3027924	c	g	0.072305	0.026453	0.0062708	X:153031840_G_C	153031840	0.1486	0.1462	0.0163	3.304e-19	-0.017577	0.017794	0.32323	0.25577	0.889993	NA	116
SomaScan_v4	5708-1	LEAP2	'LEAP2	5	131708014	132710738	0	0.370051	0.00956179	4.46165e-08	4.46165e-08	rs55767930	a	g	0.3752	0.0171	8.67e-107	rs13168774	c	a	-0.1055	0.024431	1.5728e-05	rs55767930	132203952	0.1662	0.3752	0.0171	8.67e-107	-0.019634	0.026707	0.46224	0.15642	1	1	922
SomaScan_v4	16828-8	Collagen a1(VI)	'COL6A1	21	46901651	47924964	0	0.0626092	0.00955885	0.0260812	0.0476343	rs13053065	c	g	-1.2752	0.0081	0	rs111241180	a	g	0.28052	0.067149	2.9461e-05	rs13053065	47420723	0.3106	-1.2752	0.0081	0	0.0022825	0.020588	0.91172	0.87767	1	0.184823	2000
SomaScan_v4	8606-39	GPNMB	'GPNMB	7	22775586	23814727	0	0.623815	0.00954729	0.0269797	0.0262232	rs2268748	t	c	-0.6425	0.0328	3.157e-85	rs61480128	t	g	-0.1478	0.034201	1.5484e-05	rs2268748	23313171	0.0406	-0.6425	0.0328	3.157e-85	0.056721	0.052064	0.27596	0.90461	0.893275	1	2003
SomaScan_v4	17345-12	ZADH2	'ZADH2	18	72407063	73421303	0	0.0608509	0.00954551	0.000651337	0.000651337	rs9240	t	c	0.1963	0.0126	7.933e-55	rs62089885	g	a	-0.062826	0.019625	0.0013676	rs9240	72910687	0.4236	0.1963	0.0126	7.933e-55	0.0079221	0.018913	0.67532	0.59254	1	1	1814
SomaScan_v4	7648-9	MYPC1	'MYBPC1	12	101462131	102579796	0	0.19089	0.00954482	0.000118527	0.000118527	rs80087033	a	g	-0.1307	0.018	3.979e-13	rs56007531	c	t	-0.11579	0.029585	9.0913e-05	rs80087033	102048447	0.1517	-0.1307	0.018	3.979e-13	-0.0037433	0.023801	0.87503	0.20861	1	1	1797
SomaScan_v4	9211-19	PEDF	'SERPINF1	17	1165253	2180868	0	0.0935271	0.00953483	0.000278535	0.000326794	rs62088172	t	c	-0.367	0.013	2.47e-174	rs117924229	t	c	0.17081	0.043565	8.8252e-05	rs1136287	1673276	0.3541	0.3547	0.0129	1.45e-165	-0.0097427	0.018652	0.60144	0.99579	0.923406	1	1474
SomaScan_v4	13384-110	FUMH	'FH	1	241160903	242183061	0	0.0406033	0.00944889	0.00074451	0.00074451	rs12071124	a	c	0.1683	0.0147	2.673e-30	rs67637146	a	g	-0.12677	0.039759	0.0014297	rs12071124	241683705	0.2764	0.1683	0.0147	2.673e-30	-0.0026919	0.019822	0.89197	0.831	1	1	1138
SomaScan_v4	2632-5	IL-12 Rb1	'IL12RB1	19	17669805	18709754	0	0.0241306	0.00943477	0.0478447	0.00203781	rs10695405	d	i	0.1414	0.0143	5.743e-23	rs10415858	a	g	0.082748	0.025081	0.0009695	rs376008	18189568	0.3172	-0.1396	0.0143	1.426e-22	-0.0037832	0.019504	0.8462	0.99139	0.976277	1.24913e-07	795
SomaScan_v4	3045-72	PTN	'PTN	7	136412088	137528611	0	0.0343984	0.00941162	0.00478161	4.80243e-05	rs10255150	a	g	0.1686	0.0113	4.344e-50	rs997176	a	g	0.20309	0.064785	0.0017195	rs10255150	137013466	0.4227	0.1686	0.0113	4.344e-50	-0.010893	0.018005	0.54519	0.2258	1	0.0026987	1263
SomaScan_v4	6626-81	CHSTC	'CHST12	7	1943223	2974242	0	0.142353	0.00940394	0.00935916	6.39872e-05	7:2410567_G_T	t	g	0.2113	0.016	7.473e-40	rs151253462	t	c	0.34703	0.10291	0.00074564	rs1010300	2414757	0.2114	0.2096	0.0159	9.553e-40	-0.0038869	0.022051	0.86008	0.12171	0.976299	0.000451591	2110
SomaScan_v4	3392-68	PKB a/b/g	'AKT1|AKT2|AKT3	19	40236224	41291443	0	0.0773508	0.00939809	0.025142	0.0250429	rs28649715	c	g	-0.0665	0.014	2.142e-06	rs80208490	g	a	-0.22086	0.065114	0.00069423	rs28649715	41125850	0.3118	-0.0665	0.014	2.142e-06	-0.013424	0.021051	0.52369	0.27503	0.998465	1	1583
SomaScan_v4	17400-71	ACOT8	'ACOT8	20	43970360	44986045	0	0.0561276	0.0093713	0.0506688	0.0495509	rs55931834	t	c	0.1056	0.013	5.172e-16	rs56279239	a	g	0.095502	0.031778	0.0026536	rs55931834	44472163	0.4272	0.1056	0.013	5.172e-16	0.0045081	0.019852	0.82036	0.53668	1	0.0687289	2123
SomaScan_v4	19482-11	HDHD3	'HDHD3	9	115635699	116639279	0	0.0599733	0.0093601	0.000672568	0.000588367	rs1043836	t	c	0.1875	0.0128	2.32e-48	rs753031	t	a	-0.065911	0.021595	0.0022724	rs1043836	116136198	0.3608	0.1875	0.0128	2.32e-48	-0.0075062	0.018642	0.6872	0.41048	1	0.0229215	1468
SomaScan_v4	16853-5	NRK1	'NRK1	9	77175489	78203133	0	0.0405136	0.00935447	0.00169561	0.00189322	rs11144225	a	t	0.3236	0.0132	2.6e-133	rs117529773	g	t	-0.14828	0.051552	0.0040232	rs11144225	77707300	0.4033	0.3236	0.0132	2.6e-133	-0.007025	0.018398	0.70258	0.025323	1	0.481494	1115
Olink_PEA	OID00477	CD244	'CD244	1	160299950	161332692	0	0.101816	0.00934595	0.0207693	0.0407937	rs2139660	a	t	-0.34385	0.060834	2.71769e-08	rs4656994	a	g	0.092273	0.023211	7.0285e-05	rs509749	160793560	0.41134	-0.0030479	0.066279	0.963341	-0.007368	0.01874	0.69419	0.65611	0.82985	0.313167	1400
SomaScan_v4	14156-33	14-3-3 protein beta/alpha	'YWHAB	20	43014317	44037173	0	0.0644169	0.00933639	0.00833597	0.00831456	rs12481468	t	c	0.1509	0.0138	1.222e-27	rs118031259	g	a	0.21566	0.068243	0.0015764	rs6017444	43528521	0.2731	-0.1509	0.0138	1.106e-27	-0.0026465	0.019904	0.89422	0.81061	0.998662	1	1451
SomaScan_v4	16309-30	Soggy-1	'DKKL1	19	49365040	50378373	0	0.0767854	0.00931777	0.0018886	0.000278639	rs77121881	d	i	-0.1027	0.015	7.514e-12	rs138281121	a	g	-0.11488	0.029896	0.00012169	rs8108669	49845895	0.2632	-0.0984	0.0149	4.215e-11	-0.005102	0.019986	0.7985	0.044748	0.874784	0.000681557	1018
SomaScan_v4	16593-3	FADD	'FADD	11	69549269	70553496	0	0.00642366	0.009305	0.0324933	1.93224e-05	rs10751205	t	c	0.0632	0.0137	3.764e-06	rs2156582	t	g	-0.087699	0.026212	0.00082057	rs10793022	70006887	0.4151	0.0581	0.0136	1.794e-05	0.037162	0.018215	0.041331	0.71432	0.856628	0.000109966	666
SomaScan_v4	14636-25	Ribonuclease UK114	'HRSP12	8	98614572	99629469	0	0.0581999	0.0093008	0.00256839	0.00286093	rs77539382	d	i	0.3398	0.0138	6.73e-134	rs62524194	g	c	-0.19749	0.061024	0.0012109	rs10955148	99119820	0.319	0.3369	0.0137	1.25e-132	-0.02111	0.022321	0.34426	0.055051	0.983059	1	1256
SomaScan_v4	17682-1	CD46	'CD46	1	207425402	208468858	0	0.0568051	0.00925934	0.00262461	0.000128286	rs113208992	a	g	-0.4022	0.0132	1.4e-202	rs2498032	c	g	-0.092029	0.03054	0.0025837	rs2488252	207938228	0.4013	-0.4017	0.0132	1.67e-202	-0.0035958	0.019508	0.85376	0.66236	0.995149	0.00747191	1864
SomaScan_v4	7050-5	NEGR1	'NEGR1	1	71361623	73248417	0	0.188242	0.00925865	0.000533112	0.000502715	rs1194282	t	c	-0.1589	0.0134	2.895e-32	rs12757521	t	c	0.21013	0.055462	0.00015146	rs1194282	72713559	0.4958	-0.1589	0.0134	2.895e-32	0.0089395	0.021084	0.67157	0.38254	0.997058	1	2788
SomaScan_v4	2480-58	TIMP-3	'TIMP3	22	32697687	33759030	0	0.143937	0.00925636	0.102118	0.102034	rs4820093	t	c	0.9666	0.0114	0	rs3788492	t	c	-0.067527	0.018086	0.00018879	rs4821098	33159256	0.2763	0.9666	0.0114	0	-0.0087615	0.019867	0.65921	0.22606	0.999882	1	2269
SomaScan_v4	5089-11	IL-7 Ra	'IL7R	5	35352797	36379705	0	0.130536	0.00925487	0.0167529	0.0167529	rs6451229	a	g	-0.1647	0.0135	4.833e-34	rs114707012	g	a	0.26099	0.063786	4.284e-05	rs6451229	35866218	0.4068	-0.1647	0.0135	4.833e-34	0.0090265	0.018244	0.62077	0.19005	1	1	1718
SomaScan_v4	10514-5	PGD2 synthase	'PTGDS	9	139371956	140379887	0	0.022951	0.00919895	0.0232723	0.00609078	rs7868669	a	g	-0.1926	0.0137	1.072e-44	rs11146026	a	g	0.068687	0.023093	0.0029359	rs908839	139856639	0.4806	-0.1926	0.0137	8.56e-45	-0.0013875	0.018937	0.94159	0.235	0.990058	0.00330594	642
SomaScan_v4	5021-13	PPase	'PPA1	10	71462586	72493667	0	0.0604957	0.00919707	0.01757	0.00622817	rs10823500	a	g	-0.2744	0.0127	1.84e-103	rs4747009	t	c	-0.098046	0.026469	0.00021203	rs10823500	72005190	0.3725	-0.2744	0.0127	1.84e-103	-0.0043364	0.019378	0.82293	0.18451	1	0.0010316	2121
SomaScan_v4	3172-28	ARSB	'ARSB	5	77573032	78781910	0	0.0380422	0.00919049	0.00456702	0.000437182	rs337835	t	c	-0.2572	0.0138	1.805e-77	rs252241	c	t	-0.084482	0.025052	0.00074535	rs337835	78180482	0.3613	-0.2572	0.0138	1.805e-77	-0.00080974	0.018817	0.96567	0.49393	1	6.79748e-05	1369
SomaScan_v4	3366-51	ECM1	'ECM1	1	149980538	150986265	0	0.0301954	0.00918795	0.0630324	0.0630324	rs3737240	t	c	-0.7059	0.012	0	rs114052060	g	a	-0.1466	0.049569	0.0031008	rs3737240	150483355	0.3984	-0.7059	0.012	0	-0.0047302	0.018606	0.79932	0.50819	1	1	984
SomaScan_v4	3499-77	IL-17B	'IL17B	5	148250887	149283765	0	0.0842696	0.00918494	4.48177e-05	0.0009777	rs6862301	a	c	0.1316	0.0146	2.177e-19	rs413269	t	a	-0.11578	0.029746	9.9293e-05	rs6862301	148783690	0.3071	0.1316	0.0146	2.177e-19	0.0064087	0.022828	0.77891	0.20962	0.919181	0.000650414	1574
SomaScan_v4	3323-37	LRP8	'LRP8	1	53211217	54293742	0	0.0565673	0.00918102	0.00917529	0.00917529	rs2297663	a	c	-0.1971	0.0135	4.846e-48	rs1288501	c	a	-0.093506	0.027535	0.00068404	rs2297663	53722752	0.4108	-0.1971	0.0135	4.846e-48	-0.0061696	0.018735	0.74193	0.45122	1	1	1618
SomaScan_v4	15582-25	FCN1	'FCN1	9	137301431	138309809	0	0.0538355	0.0091793	6.38105e-05	6.43505e-05	rs7037264	a	g	0.4391	0.0129	3.46e-255	rs80262197	a	g	0.23271	0.068221	0.0006469	rs7024491	137775084	0.3972	-0.4387	0.0129	1.95e-254	-0.0072594	0.018178	0.68963	0.11066	0.999179	1	1542
SomaScan_v4	10451-11	NUCB1	'NUCB1	19	48903307	49926629	0	0.371181	0.0091767	0.00787576	0.00804871	rs113587416	d	i	-0.2096	0.021	1.949e-23	rs35866622	t	c	-0.091381	0.021661	2.4581e-05	rs10426739	49400336	0.1171	-0.2062	0.0209	5.856e-23	0.0091535	0.027064	0.7352	0.37719	0.997785	0.861729	1126
SomaScan_v4	13624-17	NADK	'NADK	1	1182671	2211896	0	0.0157655	0.00917295	0.000255529	0.000522363	rs4648629	a	c	-0.2075	0.0135	4.526e-53	rs908743	a	g	-0.055933	0.021468	0.0091764	rs4648629	1695462	0.4312	-0.2075	0.0135	4.526e-53	-0.01217	0.020917	0.56068	0.66479	0.96596	0.0430995	567
SomaScan_v4	15527-90	DLDH	'DLD	7	107031415	108072175	0	0.0658685	0.00914582	0.00219969	0.00219969	rs886774	a	g	0.0945	0.0136	3.692e-12	rs2237698	t	c	0.11053	0.028123	8.4805e-05	rs886774	107495434	0.4165	0.0945	0.0136	3.692e-12	0.008401	0.019014	0.65861	0.40612	1	1	1333
SomaScan_v4	18180-58	RT4I1	'RTN4IP1	6	106518903	107577373	0	0.060174	0.00914129	0.000324814	0.000324814	rs2054365	a	g	0.1657	0.0123	1.184e-41	rs12200647	a	c	-0.26939	0.074794	0.00031605	rs2054365	107077502	0.4033	0.1657	0.0123	1.184e-41	0.0011683	0.019705	0.95272	0.17648	1	1	1693
SomaScan_v4	6039-24	CRHBP	'CRHBP	5	75748538	76776983	0	0.0626878	0.00913698	0.000640405	0.00492008	rs6871700	a	g	0.6606	0.0128	0	rs144741313	a	g	0.45287	0.11347	6.5802e-05	rs6890905	76209174	0.3575	-0.6606	0.0128	0	0.017525	0.023008	0.44625	0.17587	0.842989	0.0056616	1563
SomaScan_v4	8325-37	ADH4	'ADH4	4	99544808	100578949	0	0.12636	0.00912296	0.0394286	0.0403114	rs1800759	t	g	-0.1052	0.0128	2.669e-16	rs11499828	c	t	0.10995	0.03302	0.00086964	rs1133483	100023923	0.4226	0.0978	0.0127	1.18e-14	-0.010886	0.019016	0.567	0.76964	0.855222	1	2466
SomaScan_v4	2826-53	EDA	'EDA	23	68335911	69759319	0	0.035955	0.00911799	0.00134654	0.00865114	rs2274469	a	t	0.5863	0.0151	0	rs62605173	c	a	-0.15546	0.051109	0.0023523	rs2274469	69243118	0.1435	0.5863	0.0151	0	0.013245	0.021446	0.53685	0.32231	0.972207	0.00219514	1479
SomaScan_v4	4162-54	Transferrin	'TF	3	132964800	133997850	0	0.0510098	0.00911656	0.00255502	0.00255502	rs1525892	a	g	0.1321	0.0141	9.167e-21	rs148779952	t	c	0.26384	0.08176	0.0012511	rs1525892	133484712	0.3329	0.1321	0.0141	9.167e-21	-0.0041716	0.018958	0.82583	0.41935	1	1	1539
SomaScan_v4	4568-17	SLIK5	'SLITRK5	13	87824870	88831871	0	0.0454975	0.00908375	0.000361415	0.000379905	rs34509844	d	i	-0.1704	0.0137	2.311e-35	rs118098915	a	g	-0.25606	0.078228	0.0010633	rs7984705	88699977	0.2993	-0.1697	0.0137	3.198e-35	-0.00026068	0.019205	0.98917	0.86932	0.9904	1	1583
SomaScan_v4	7921-65	FJX1	'FJX1	11	35139735	36142419	0	0.0663802	0.00908067	0.00104621	0.00104621	rs11033388	a	t	-0.2157	0.0133	3.905e-59	rs1923302	c	t	-0.084893	0.021894	0.00010552	rs11033388	36074218	0.4176	-0.2157	0.0133	3.905e-59	-0.0052274	0.018829	0.78129	0.91212	1	1	1477
Olink_PEA	OID01372	NINJ1	'NINJ1	9	95383771	96396570	0	0.0755421	0.0090631	0.0104581	5.07607e-05	rs12342201	a	g	-0.45011	0.05888	1.14288e-13	rs145757443	d	i	0.16557	0.052677	0.0016712	rs11790517	95782667	0.28322	0.042657	0.070471	0.545255	-0.057002	0.022533	0.011417	0.31585	0.865836	0.000726376	1962
SomaScan_v4	7655-11	N-terminal pro-BNP	'NPPB	1	11417521	12418988	0	0.0492394	0.00901246	1.76538e-05	0.00012248	rs198379	t	c	-0.2368	0.0125	8.697e-80	rs151121638	a	g	-0.34082	0.096942	0.00043852	rs198379	11915467	0.4122	-0.2368	0.0125	8.697e-80	0.0031357	0.020327	0.87741	0.32911	0.897413	0.837896	1389
SomaScan_v4	19617-5	LTB4DH	'PTGR1	9	113812002	114862135	0	0.124401	0.00898643	0.00852403	0.0427433	rs59165439	t	c	-0.6647	0.0141	0	rs72607190	a	c	0.079884	0.023907	0.00083326	rs59165439	114357952	0.2504	-0.6647	0.0141	0	0.0034792	0.020555	0.86559	0.094304	1	0.00121857	2457
SomaScan_v4	4355-13	DAPK2	'DAPK2	15	63699235	64864232	0	0.0829028	0.00898225	4.34417e-05	1	rs4436737	a	g	0.3351	0.0128	2.48e-150	rs2307519	d	i	-0.082713	0.025383	0.0011197	rs4436737	64283076	0.4214	0.3351	0.0128	2.48e-150	0.0010384	0.02188	0.96215	0.28134	0.988214	1	1862
SomaScan_v4	13982-33	RGS18	'RGS18	1	191627587	192654945	0	0.0596152	0.00898094	0.0192671	0.0192671	rs1175169	t	c	0.1241	0.0127	2.035e-22	rs12090245	a	g	-0.1082	0.037788	0.0041924	rs1175169	192162949	0.4904	0.1241	0.0127	2.035e-22	-0.007444	0.018092	0.68074	0.51471	1	1	1612
Olink_PEA	OID01394	Soggy-1	'DKKL1	19	49365040	50378373	0	0.0768127	0.00897451	0.00174294	0.00010899	rs2303759	g	t	-1.1335	0.044776	1.45881e-90	rs138281121	a	g	-0.11488	0.029896	0.00012169	rs4801778	49370609	0.18353	0.15722	0.078238	0.0450402	-0.079791	0.025195	0.0015408	0.22306	1	0.000681557	1018
SomaScan_v4	6538-90	K2013	'KIAA2013	1	11479648	12486485	0	0.0487317	0.00897104	0.000429474	0.000319736	rs926270	t	g	-0.1301	0.0135	7.033e-22	rs151121638	a	g	-0.34082	0.096942	0.00043852	rs926270	11969786	0.4924	-0.1301	0.0135	7.033e-22	-0.0024989	0.01875	0.89397	0.31893	1	0.837896	1376
SomaScan_v4	4435-66	ENPP7	'ENPP7	17	77204681	78216021	0	0.0482838	0.00896304	0.000662714	5.82164e-05	rs8076533	t	c	0.9325	0.0106	0	rs117691203	a	g	-0.22484	0.064263	0.00046747	rs3923265	77707120	0.396	-0.8649	0.0109	0	-0.0016552	0.019029	0.93068	0.63294	0.855911	0.626236	918
SomaScan_v4	9244-27	PPT1	'PPT1	1	40038379	41063375	0	0.0808801	0.00895679	0.000597331	0.000152254	rs6600314	t	c	0.1877	0.0135	5.335e-44	rs1180317	a	g	0.081588	0.020887	9.3761e-05	rs6600314	40564553	0.2884	0.1877	0.0135	5.335e-44	-0.0015779	0.01972	0.93623	0.9627	1	0.221267	1607
SomaScan_v4	18173-11	ARK73	'AKR7A3	1	19109052	20115744	0	0.165307	0.00895243	0.0029211	0.00323961	rs12095284	t	c	0.2842	0.0136	4.93e-97	rs114003224	c	a	0.37318	0.093412	6.47e-05	rs61764877	19572232	0.3717	0.2813	0.0135	3.13e-96	-0.010407	0.022036	0.63673	0.86754	0.950362	1	2389
SomaScan_v4	10907-116	NTRI	'NTM	11	130740373	132706716	0	0.10065	0.00890481	0.000149869	0.000147681	rs2511504	t	c	-0.2297	0.012	1.059e-81	rs76852591	a	g	-0.31873	0.090475	0.00042699	rs2511504	131196396	0.4421	-0.2297	0.012	1.059e-81	0.0075236	0.018506	0.68434	0.24393	1	0.875339	3043
SomaScan_v4	8428-102	NTRI	'NTM	11	130740373	132706716	0	0.10065	0.00890481	0.000149869	0.000147681	rs2511504	t	c	-0.3836	0.0115	3.98e-244	rs76852591	a	g	-0.31873	0.090475	0.00042699	rs2511504	131196396	0.4421	-0.3836	0.0115	3.98e-244	0.0075236	0.018506	0.68434	0.24393	1	0.875339	3043
Olink_PEA	OID01213	DNER	'DNER	2	229722345	231079274	0	0.606881	0.00889202	0.00082136	0.000982656	rs34412673	t	a	-0.33033	0.063569	3.00746e-07	rs56156768	t	c	-0.15378	0.033525	4.4983e-06	rs56156768	230456232	0.071685	-0.19519	0.12622	0.122651	-0.15378	0.033525	4.4983e-06	0.14492	0.862619	1	2122
SomaScan_v4	17704-74	HS105	'HSPH1	13	31210762	32236525	0	0.125573	0.00888722	0.00163666	0.00199736	rs12018206	a	c	-0.0901	0.0147	8.112e-10	rs9285080	a	g	0.10312	0.025406	4.9268e-05	rs9599008	31772946	0.2941	-0.0847	0.0144	4.443e-09	-0.0013518	0.020492	0.9474	0.75828	0.856515	0.67932	1450
SomaScan_v4	11187-11	CL12A	'CLEC12A	12	9603915	10648293	0	0.0776831	0.00888094	0.000880835	0.000753687	rs588272	t	g	1.2184	0.0075	0	rs7960611	a	g	-0.1584	0.031029	3.3086e-07	rs588272	10137645	0.3594	1.2184	0.0075	0	-0.0023238	0.019398	0.90464	0.86149	1	0.000198039	1820
SomaScan_v4	4337-49	CRP	'CRP	1	159182079	160184379	0	0.0630086	0.00888089	0.000310579	0.000305812	rs4546916	t	g	-0.1783	0.0143	1.808e-35	rs112042150	d	i	-0.154	0.038581	6.5648e-05	rs4546916	159699249	0.3252	-0.1783	0.0143	1.808e-35	-0.002775	0.019084	0.88439	0.33797	1	0.00301216	1332
Olink_PEA	OID01253	IL-7 Ra	'IL7R	5	35352797	36379705	0	0.130587	0.00887103	0.00633179	0.00633179	rs11742270	a	g	-0.67342	0.06548	1.43219e-22	rs114707012	g	a	0.26099	0.063786	4.284e-05	rs13179014	35693227	0.33761	0.051282	0.066618	0.441804	-0.053106	0.022687	0.019244	0.97522	1	1	1718
SomaScan_v4	15530-33	EphB4	'EPHB4	7	99900187	100925121	0	0.0435362	0.00886396	0.00996787	0.155177	rs111550856	d	i	-0.0695	0.0133	1.938e-07	rs3197597	t	c	-0.10837	0.03327	0.0011244	rs314298	100371114	0.4406	0.0652	0.0132	7.941e-07	0.0070872	0.021193	0.73807	0.33999	0.87169	0.0558659	1159
SomaScan_v4	15526-33	GSHB	'GSS	20	33016236	34043620	0	0.0325752	0.0088182	0.0534567	0.0534567	rs3787215	a	g	-0.2408	0.0127	1.446e-79	rs142616264	c	t	-0.1374	0.055203	0.012809	rs3787215	33493877	0.3822	-0.2408	0.0127	1.446e-79	0.0018019	0.018431	0.92212	0.43792	1	1	1436
SomaScan_v4	13642-90	CIG49	'IFIT3	10	90587651	91600728	0	0.213317	0.00879844	0.00211024	0.00211024	rs2274878	c	g	0.1338	0.0152	1.429e-18	rs112081730	t	c	-0.12494	0.030654	4.5867e-05	rs2274878	91102098	0.2427	0.1338	0.0152	1.429e-18	0.0097542	0.020578	0.63549	0.53872	1	1	2044
SomaScan_v4	3059-50	BAFF	'TNFSF13B	13	108403588	109460832	0	0.0725587	0.00878688	3.16491e-05	3.16491e-05	rs6492108	a	c	-0.0917	0.0136	1.797e-11	rs138489075	c	t	0.20855	0.067845	0.0021133	rs6492108	108983350	0.3698	-0.0917	0.0136	1.797e-11	0.0028709	0.018731	0.87819	0.28558	1	1	2173
SomaScan_v4	7968-15	CRTAM	'CRTAM	11	122209208	123243347	0	0.0640227	0.0087737	0.000155869	0.0029061	rs2370794	a	g	-0.255	0.0138	1.616e-76	rs7946718	g	a	0.095074	0.022414	2.2181e-05	rs2370794	122714782	0.3276	-0.255	0.0138	1.616e-76	0.001806	0.018924	0.92397	0.5358	1	8.16126e-05	1598
SomaScan_v4	17680-12	EPHB1	'EPHB1	3	133816643	135479309	0	0.0993656	0.00876256	0.000955631	0.000843915	rs34196572	d	i	-0.2855	0.013	7.51e-107	rs9845760	c	t	-0.066727	0.019438	0.00059757	rs10935143	134665159	0.4542	0.282	0.0129	3.82e-105	0.00055498	0.019994	0.97786	0.45084	0.9623	1	2193
SomaScan_v4	10630-5	HTAI2	'HTATIP2	11	19885231	20905329	0	0.179621	0.0087527	0.000224721	0.000224721	rs10437608	a	g	0.8508	0.0109	0	rs10833211	t	c	-0.0798	0.020106	7.2159e-05	rs10437608	20385606	0.4565	0.8508	0.0109	0	0.010958	0.018031	0.54338	0.22568	1	1	1792
SomaScan_v4	8859-51	CAH11	'CA11	19	48641199	49649569	0	0.370438	0.00869829	0.0204812	0.0385711	rs425879	t	c	0.1735	0.0183	2.306e-21	rs35866622	t	c	-0.091381	0.021661	2.4581e-05	rs425879	49115440	0.141	0.1735	0.0183	2.306e-21	-0.0057992	0.024535	0.81315	0.51998	1	0.861729	1265
SomaScan_v4	18382-109	Catechol O-methyltransferase	'COMT	22	19429130	20457498	0	0.0859203	0.0086877	4.26028e-05	2.23916e-05	rs165656	c	g	-0.1217	0.0136	4.691e-19	rs737858	g	a	-0.075437	0.023351	0.0012357	rs165656	19948863	0.4827	-0.1217	0.0136	4.691e-19	0.0018478	0.020176	0.92703	0.92582	0.975867	1	1574
SomaScan_v4	4125-52	sRAGE	'AGER	6	31648745	32652101	0	0.905873	0.00863455	0.0360043	0.0386734	rs2070600	t	c	-0.6511	0.0287	1.24e-113	rs9274697	g	a	-0.088987	0.018668	1.8709e-06	rs41268932	32154711	0.0473	0.6749	0.0312	4.7e-104	0.095279	0.059918	0.1118	0.018398	0.832958	1	3439
SomaScan_v4	6375-75	XXLT1	'XXYLT1	3	194289008	195491896	0	0.106044	0.00863181	8.50886e-05	4.01707e-06	rs1538767	t	c	-0.1785	0.0133	4.548e-41	rs13099200	a	c	0.089249	0.024381	0.00025168	rs9840346	195011895	0.4141	-0.1744	0.0132	1.208e-39	-0.0036057	0.019368	0.85232	0.91276	0.982258	0.309795	2284
SomaScan_v4	13125-45	Vitronectin	'VTN	17	26191290	27200110	0	0.0270569	0.00862958	2.12393e-05	2.12393e-05	rs704	a	g	1.2203	0.0068	0	rs502276	c	t	-0.090713	0.024828	0.0002586	rs704	26694861	0.4727	1.2203	0.0068	0	0.0010706	0.017938	0.95241	0.40864	1	1	473
SomaScan_v4	5339-49	calgranulin B	'S100A9	1	152830330	153833503	0	0.0112298	0.00862907	0.000429398	0.00489279	rs3014874	a	g	-0.0755	0.0152	7.034e-07	rs3795396	a	g	0.07566	0.020601	0.00024002	rs3014874	153337943	0.2643	-0.0755	0.0152	7.034e-07	-0.033849	0.02341	0.14819	0.61237	0.88551	0.0103803	1458
SomaScan_v4	5581-28	FGL1	'FGL1	8	17221889	18267874	0	0.139991	0.00861462	0.00730862	0.00730862	rs7815429	t	c	-0.5344	0.0122	0	rs1858723	c	g	0.13181	0.038924	0.00070855	rs7815429	17737357	0.3141	-0.5344	0.0122	0	0.0037048	0.019939	0.8526	0.73564	1	1	3496
SomaScan_v4	15333-11	SDF2	'SDF2	17	26475374	27489207	0	0.030565	0.00859847	2.12393e-05	2.12393e-05	rs704	a	g	0.3094	0.0133	8.08e-120	rs502276	c	t	-0.090713	0.024828	0.0002586	rs704	26694861	0.4725	0.3094	0.0133	8.08e-120	0.0010706	0.017938	0.95241	0.40864	1	1	637
SomaScan_v4	4834-61	Epithelial cell kinase	'EPHA2	1	15950832	16982582	0	0.0859335	0.00858357	0.0611948	0.0726297	rs924204	a	g	0.1269	0.013	2.27e-22	rs28409287	g	a	-0.088092	0.021054	2.864e-05	rs924204	16513926	0.4081	0.1269	0.013	2.27e-22	0.007681	0.020417	0.70677	0.51196	0.951474	0.836558	1596
Olink_PEA	OID05025	ENPP2	'ENPP2	8	120069326	121185693	0	0.579392	0.00852376	0.0220064	0.0220064	rs1989353	g	a	0.26998	0.052969	4.96021e-07	rs10086829	a	g	-0.097352	0.021077	3.8599e-06	rs142807785	120186812	0.019209	-0.14803	0.20666	0.474144	-0.023173	0.079208	0.76986	0.99896	1	1	2205
SomaScan_v4	11273-176	GSTT2	'GSTT2B	22	23799601	24803373	0	0.11305	0.00848097	0.00122785	0.000443238	rs5751777	t	c	-0.5794	0.0128	0	rs9624286	a	g	0.11176	0.030071	0.00020198	rs5751777	24267047	0.4089	-0.5794	0.0128	0	3.2389e-05	0.020443	0.99874	0.11189	0.842183	1	1186
SomaScan_v4	5631-83	MOTI	'MLN	6	33262450	34271788	0	0.0560683	0.00846203	9.0597e-06	0.02022	rs9357165	a	g	0.4198	0.012	3.02e-266	rs17587604	c	t	0.22319	0.070243	0.001486	rs9394169	33778964	0.4616	0.4176	0.012	1.7e-264	-0.0013974	0.018112	0.9385	0.30509	0.984946	1.50366e-05	2050
SomaScan_v4	2778-10	IL-22	'IL22	12	68142022	69147387	0	0.11778	0.00843529	0.000110349	6.85805e-06	rs2227491	t	c	-0.0863	0.0136	2.483e-10	rs12366377	g	c	-0.21761	0.059156	0.00023448	rs2227491	68646521	0.409	-0.0863	0.0136	2.483e-10	0.0082933	0.017893	0.643	0.68327	1	0.164566	1625
SomaScan_v4	17726-3	SAR1A	'SAR1A	10	71407045	72430279	0	0.0616791	0.00843156	0.0134122	0.00670735	rs4746023	a	g	0.1762	0.0122	2.863e-47	rs4747009	t	c	-0.098046	0.026469	0.00021203	rs4746023	71912664	0.4424	0.1762	0.0122	2.863e-47	0.0017728	0.018099	0.92197	0.75779	1	0.0010316	2168
SomaScan_v4	6077-63	CECR1	'CECR1	22	17160194	18202879	0	0.112108	0.0084281	0.000805347	0.000870004	rs2231495	t	c	0.8072	0.012	0	rs12157361	t	c	-0.13698	0.036694	0.00018921	rs2231495	17669306	0.3266	0.8072	0.012	0	-0.002886	0.019035	0.87949	0.49503	1	0.933826	1098
SomaScan_v4	15300-66	CC134	'CCDC134	22	41696683	42722303	0	0.122134	0.00842799	0.150843	0.0425884	rs10608168	d	i	0.1537	0.0128	2.598e-33	rs17365991	a	g	0.21672	0.055351	9.0269e-05	rs4239895	42198093	0.432	0.1491	0.0126	4.204e-32	-0.001241	0.01895	0.94779	0.6567	0.868898	0.0176468	1567
SomaScan_v4	2190-55	Coagulation Factor XI	'F11	4	186687099	187710835	0	0.0649988	0.00841765	2.88376e-05	2.88376e-05	rs2289252	t	c	0.4622	0.0131	2.1e-272	rs115405153	c	g	-0.13385	0.043059	0.0018807	rs2289252	187207381	0.4052	0.4622	0.0131	2.1e-272	0.0016408	0.018083	0.9277	0.87254	1	1	1472
SomaScan_v4	2677-1	ERBB1	'EGFR	7	54586714	55824313	0	0.429828	0.00838506	1.7896e-07	1.7896e-07	rs12669749	a	c	0.1772	0.0206	8.759e-18	rs622568	c	a	0.11965	0.025458	2.6006e-06	rs12669749	55235804	0.1156	0.1772	0.0206	8.759e-18	0.01325	0.026679	0.61944	0.26862	1	1	2786
SomaScan_v4	9282-12	CRIS2	'CRISP2	6	49160073	50181274	0	0.0532207	0.00838111	0.00852809	0.00106592	rs555247	a	g	0.4988	0.011	0	rs6902413	c	t	-0.073746	0.020713	0.00037034	rs555247	49710105	0.4483	0.4988	0.011	0	-0.0013024	0.017889	0.94196	0.4086	1	0.190384	1726
SomaScan_v4	19113-66	SH3L2	'SH3BGRL2	6	79841000	80913372	0	0.0699713	0.00836279	0.00078045	0.000772709	rs2812679	t	c	0.1087	0.0123	1.102e-18	rs74415359	c	t	-0.19399	0.060356	0.0013088	rs2245410	80325857	0.4466	-0.1086	0.0123	1.263e-18	-0.0014778	0.018162	0.93515	0.39912	0.999092	1	2122
SomaScan_v4	9369-174	NGL1	'LRRC4C	11	39635753	41981323	0	0.137987	0.00833404	0.00763745	0.00950184	11:40305276_C_T	t	c	-0.1591	0.0129	4.386e-35	rs116637605	t	c	0.40968	0.10135	5.2976e-05	rs1377104	40306481	0.4806	-0.1341	0.0128	7.308e-26	-0.0081445	0.019122	0.67016	0.29868	0.868054	1	3876
SomaScan_v4	8005-1	MXRA7	'MXRA7	17	74168633	75207098	0	0.0726633	0.00831234	0.000851477	0.0451066	rs4789346	c	g	0.3858	0.0126	3.44e-205	rs62086052	t	c	0.21766	0.05467	6.8517e-05	rs4789346	74694446	0.4903	0.3858	0.0126	3.44e-205	-0.012965	0.019794	0.51247	0.48412	0.993516	0.00011352	1422
SomaScan_v4	10816-150	PILRA isoform FDF03-M14	'PILRA	7	99465153	100497719	0	0.181127	0.00822725	0.114402	0.11436	rs2405442	t	c	1.2669	0.0081	0	rs13238380	t	c	0.073636	0.018997	0.00010615	rs2405442	99971313	0.3175	1.2669	0.0081	0	0.0069937	0.022942	0.76048	0.55802	0.996777	1	1084
SomaScan_v4	6402-8	PILRA isoform FDF03-deltaTM	'PILRA	7	99465153	100497719	0	0.181127	0.00822725	0.114402	0.114402	rs1859788	a	g	1.2588	0.0081	0	rs13238380	t	c	0.073636	0.018997	0.00010615	rs1859788	99971834	0.3177	1.2588	0.0081	0	0.00093276	0.020382	0.9635	0.73979	1	1	1084
SomaScan_v4	7753-21	HTAI2	'HTATIP2	11	19885231	20905329	0	0.179717	0.00822509	0.000217204	0.000260517	rs545361154	d	i	0.1441	0.0135	1.019e-26	rs10833211	t	c	-0.0798	0.020106	7.2159e-05	rs12360593	20384003	0.4563	-0.1413	0.0133	3.158e-26	-0.0091717	0.018117	0.61267	0.3276	0.906715	1	1792
SomaScan_v4	2925-9	PAI-1	'SERPINE1	7	100270370	101282547	0	0.0745838	0.00818716	5.93979e-06	5.93979e-06	rs2227631	a	g	0.1032	0.0132	6.439e-15	rs138536698	g	c	0.20493	0.069797	0.0033239	rs2227631	100769538	0.4133	0.1032	0.0132	6.439e-15	0.0022465	0.017781	0.89946	0.68666	1	1	1822
SomaScan_v4	8221-19	MIF	'MIF	22	23736191	24737414	0	0.113406	0.00810519	0.00183795	0.000607509	rs4822455	t	c	-0.0898	0.0134	1.788e-11	rs9624286	a	g	0.11176	0.030071	0.00020198	rs4822455	24255296	0.4167	-0.0898	0.0134	1.788e-11	-0.0089089	0.020177	0.65883	0.062389	0.818437	1	1237
SomaScan_v4	2602-2	Angiopoietin-2	'ANGPT2	8	5857172	6920930	0	0.55131	0.00807573	0.00118729	0.000721152	rs1968586	t	c	-0.1025	0.0136	5.579e-14	rs73190731	t	c	0.25692	0.059911	1.8e-05	rs1968586	6279511	0.3495	-0.1025	0.0136	5.579e-14	-0.020588	0.023845	0.3879	0.68521	0.839464	1	2337
SomaScan_v4	2743-5	Sonic Hedgehog	'SHH	7	155092680	156104967	0	0.00854749	0.00803554	6.95283e-05	2.05912e-05	rs779667065	d	i	0.0983	0.0178	3.265e-08	rs9768652	t	c	-0.072265	0.024582	0.0032845	rs9333596	155603978	0.1828	0.0751	0.0171	1.137e-05	-0.041289	0.024122	0.086957	0.31067	0.815346	1	1532
SomaScan_v4	7999-23	CD39	'ENTPD1	10	96971536	98137023	0	0.206345	0.00803383	0.00143731	0.0040258	rs11598475	a	g	0.1456	0.0135	3.654e-27	rs117212650	a	g	0.38888	0.091213	2.0133e-05	rs11598475	97621266	0.3398	0.1456	0.0135	3.654e-27	-0.0029663	0.020493	0.88491	0.42337	1	0.104695	2333
SomaScan_v4	4903-72	Calcineurin	'PPP3CA|PPP3R1	4	101444566	102769435	0	0.253283	0.00796917	0.00239885	0.00239885	rs1125271	t	c	0.3521	0.0131	2.07e-158	rs11943946	a	c	-0.16049	0.037734	2.1073e-05	rs1125271	102745985	0.303	0.3521	0.0131	2.07e-158	-0.0088418	0.01985	0.656	0.17224	1	1	2457
SomaScan_v4	19388-2	Cadherin-12	'CDH12	5	21250782	23353731	0	0.0340445	0.00796316	0.000650777	0.000650777	rs140283403	a	g	-0.1297	0.0283	4.746e-06	rs150671701	c	t	-0.31589	0.095892	0.00098675	rs140283403	22100130	0.0627	-0.1297	0.0283	4.746e-06	-0.015932	0.038304	0.67745	0.21929	1	1	2931
SomaScan_v4	8885-6	CA2D3	'CACNA2D3	3	53656574	55608584	0	0.145118	0.00787838	0.00778618	0.00695345	rs9878608	c	g	-0.1876	0.0133	7.343e-45	rs79330279	c	t	0.35587	0.094403	0.00016345	rs9844348	54162931	0.4197	-0.1755	0.0133	7.944e-40	0.0028738	0.018459	0.87628	0.47045	0.930259	1	3077
SomaScan_v4	14091-42	Carbonyl reductase 3	'CBR3	21	37007210	38018864	0	0.166737	0.00778643	0.000178762	0.000178762	rs60043102	t	g	0.5345	0.0127	0	rs2835399	g	a	-0.07631	0.018805	4.9493e-05	rs60043102	37505827	0.3527	0.5345	0.0127	0	-0.0040376	0.018499	0.82722	0.060284	1	1	1371
SomaScan_v4	6897-38	B3GA3	'B3GAT3	11	61882768	62889647	0	0.635242	0.00774804	0.0129501	0.0124844	rs12794886	c	g	0.3625	0.0139	2.02e-149	rs72931336	t	c	-0.17534	0.039708	1.007e-05	rs113222038	62380027	0.2865	-0.3531	0.014	1.45e-139	0.025812	0.021705	0.23434	0.64183	0.880226	1	1330
Olink_PEA	OID01414	INHBC	'INHBC	12	57328543	58344611	0	0.43161	0.00769053	0.00047198	0.0008474	rs551623654	i	d	-0.44823	0.07444	3.42216e-09	rs75505823	t	g	-0.20852	0.044692	3.0745e-06	rs75505823	57540956	0.052577	0.098386	0.14231	0.489677	-0.20852	0.044692	3.0745e-06	0.91195	0.941363	1	1076
Olink_PEA	OID01311	GFRa-2	'GFRA2	8	21047915	22169869	0	0.206634	0.00760645	1.46914e-05	5.11928e-08	rs11774383	a	g	0.41665	0.063957	1.83738e-10	rs117184073	c	g	-0.28228	0.063951	1.0151e-05	rs62498897	21154620	0.077986	0.19117	0.11884	0.108368	0.018475	0.039895	0.6433	0.3722	0.960205	0.446403	1313
SomaScan_v4	11365-17	TEN4	'TENM4	11	77863876	79651992	0	0.0451963	0.00758946	0.00733625	0.00274628	rs554776604	d	i	-0.0781	0.0175	8.267e-06	rs7932591	g	c	-0.13108	0.031269	2.7636e-05	rs17138318	79132083	0.1918	0.0686	0.0173	7.435e-05	-0.020796	0.023879	0.38383	0.1767	0.908	0.58572	2281
SomaScan_v4	18814-21	Activin AC	'INHBA|INHBC	12	57328543	58344611	0	0.432732	0.00743477	0.000481491	0.000481491	rs3741414	t	c	-0.1089	0.0152	8.446e-13	rs75505823	t	g	-0.20852	0.044692	3.0745e-06	rs3741414	57844049	0.2426	-0.1089	0.0152	8.446e-13	-0.0021827	0.024132	0.92793	0.85854	1	1	1076
SomaScan_v4	18819-21	PPIC	'PPIC	5	121858945	122872436	0	0.285714	0.0072037	0.00766805	0.00766805	rs17388251	t	c	0.6366	0.0122	0	rs435757	t	g	-0.090389	0.022125	4.4002e-05	rs17388251	122360403	0.3767	0.6366	0.0122	0	0.0059067	0.01957	0.76279	0.10936	1	1	2008
Olink_PEA	OID00688	Furin	'FURIN	15	90911822	91926688	0	0.00744944	0.00718169	0.0118202	0.00198461	rs79529701	g	t	0.66412	0.14977	1.14446e-05	rs12916927	c	t	0.086701	0.028639	0.0024665	rs117405298	91109131	0.025738	0.01408	0.20287	0.944696	0.077555	0.069285	0.26298	0.49714	1	0.00121342	1356
SomaScan_v4	18921-30	PHEX	'PHEX	23	21550559	22769427	0	0.030457	0.00714868	3.59464e-06	2.92227e-06	rs5951683	a	g	0.2265	0.0112	2.82e-90	rs148357618	c	g	-0.084366	0.028051	0.0026328	rs178676	22039936	0.365	-0.2223	0.0111	5.06e-89	-0.0052206	0.013491	0.69879	0.60098	0.985668	0.000737664	1471
SomaScan_v4	13083-18	SYVC	'VARS	6	31245295	32263730	0	0.670206	0.00705808	0.00387129	0.0241005	rs453821	t	c	0.1897	0.0196	3.123e-22	rs2596472	a	g	-0.10919	0.023846	4.6729e-06	rs453821	31935311	0.1363	0.1897	0.0196	3.123e-22	0.022448	0.026214	0.39182	0.28991	1	0.36963	4126
SomaScan_v4	15612-5	LIN7B	'LIN7B	19	49117581	50121717	0	0.18995	0.00682917	1.96866e-05	8.56124e-05	rs4802556	t	c	-0.0619	0.0135	4.67e-06	rs35866622	t	c	-0.091381	0.021661	2.4581e-05	rs4802556	49613813	0.3649	-0.0619	0.0135	4.67e-06	0.014005	0.019032	0.46181	0.90371	1	0.861729	1004
SomaScan_v4	15686-49	INHBC	'INHBC	12	57328543	58344611	0	0.433036	0.00673812	0.000481491	0.000481491	rs3741414	t	c	-1.3065	0.0093	0	rs75505823	t	g	-0.20852	0.044692	3.0745e-06	rs3741414	57844049	0.2428	-1.3065	0.0093	0	-0.0021827	0.024132	0.92793	0.85854	1	1	1076
SomaScan_v4	9580-5	Laminin gamma-2	'LAMC2	1	182655373	183714035	0	0.40653	0.00656203	0.0541481	0.0541481	rs2276543	a	g	0.5757	0.0135	0	rs112477940	t	c	0.10857	0.027568	8.2051e-05	rs2276543	183155305	0.279	0.5757	0.0135	0	-0.0097445	0.019975	0.62567	0.95095	1	1	2070
SomaScan_v4	10903-50	STX8	'STX8	17	8653788	9979908	0	0.0123677	0.00638708	0.00028552	0.000113977	rs71361893	d	i	-0.0671	0.0149	6.308e-06	rs9896354	a	g	-0.21205	0.067016	0.0015553	rs34667645	9334168	0.2405	-0.0644	0.0149	1.496e-05	0.020655	0.022257	0.3534	0.99045	0.962288	0.000114729	1046
SomaScan_v4	4567-82	SH21A	'SH2D1A	23	122980194	124007005	0	0.0305679	0.00636941	1.09423e-05	0.00863967	rs5911814	a	g	0.1752	0.0114	6.712e-53	rs6649208	g	a	0.07163	0.022153	0.0012233	rs5911814	123475290	0.4369	0.1752	0.0114	6.712e-53	-0.0015406	0.013161	0.90681	0.21803	1	0.00272687	790
SomaScan_v4	15446-25	SMDF	'NRG1	8	30996902	33122548	0	0.0225078	0.00627126	9.36981e-05	0.0112973	rs11783353	t	c	-0.0706	0.0159	9.249e-06	rs2466051	a	g	-0.11985	0.036645	0.0010732	rs11783278	32436533	0.2512	0.0706	0.0159	9.119e-06	-0.023706	0.024112	0.32552	0.65394	0.873435	0.00124183	2825
SomaScan_v4	7173-141	T132C	'TMEM132C	12	128251948	129692460	0	0.426769	0.00622164	2.79276e-05	0.000100505	rs9669390	t	c	-0.1801	0.0136	8.176e-40	rs7965833	g	c	-0.076869	0.018722	4.0296e-05	rs11608284	128761300	0.3465	0.1801	0.0136	9.017e-40	0.0025191	0.02293	0.91252	0.8453	0.847771	1	1605
SomaScan_v4	9916-146	LRC4B	'LRRC4B	19	50520149	51571302	0	0.705107	0.00604663	1.28873e-05	1.28873e-05	rs2287819	t	c	-0.0796	0.0178	7.842e-06	rs1405655	c	t	0.11426	0.019426	4.0583e-09	rs2287819	51140752	0.1785	-0.0796	0.0178	7.842e-06	0.030938	0.025703	0.22871	0.86216	1	1	966
SomaScan_v4	18347-15	Laminin-2	'LAMA2|LAMB1|LAMC1	7	107064244	108143700	0	0.0361252	0.00600863	0.05295	0.0630175	rs41281051	t	c	0.0715	0.0135	1.267e-07	rs2237698	t	c	0.11053	0.028123	8.4805e-05	rs41281051	107613207	0.456	0.0715	0.0135	1.267e-07	-0.0070812	0.020836	0.73396	0.41561	0.81335	1	1484
SomaScan_v4	11360-39	RRM1	'RRM1	11	3615937	4660106	0	0.0137643	0.00584974	0.000843131	0.000395553	rs232044	a	g	-0.0643	0.0137	2.611e-06	rs146207061	c	a	0.28134	0.084073	0.0008187	rs9937	4159457	0.4527	0.061	0.0134	5.554e-06	0.021493	0.01841	0.24304	0.80431	0.813777	0.000193628	1010
SomaScan_v4	13934-3	MCF2L	'MCF2L	13	113048692	114254053	0	0.407757	0.00578127	0.0120528	0.011087	rs3011487	t	c	-0.3999	0.0126	8.51e-222	rs9577395	g	c	0.1006	0.021905	4.3785e-06	rs3011487	113578421	0.4135	-0.3999	0.0126	8.51e-222	0.020182	0.020692	0.32938	0.54455	0.937447	1	2001
SomaScan_v4	4831-4	sL-Selectin	'SELL	1	169159808	170180839	0	0.750554	0.00571373	0.0416502	0.0416137	rs4140655	a	t	0.5546	0.0136	0	rs78636154	a	g	-0.14532	0.03483	3.0142e-05	rs4140655	169666597	0.2605	0.5546	0.0136	0	-0.025765	0.021142	0.22297	0.053929	1	0.999794	2553
SomaScan_v4	16292-288	GIP	'GIP	17	46535916	47545958	0	0.0229047	0.00566554	0.00366624	0.00398648	rs12945070	c	g	-0.0696	0.0148	2.699e-06	rs78259596	a	g	0.17524	0.059546	0.0032515	rs7207087	46917953	0.3	0.0615	0.0147	2.905e-05	0.0079748	0.019704	0.68568	0.33352	0.951391	1	1502
SomaScan_v4	10078-5	BAG3	'BAG3	10	120910882	121937331	0	0.0200068	0.00547683	0.00104311	0.0901873	rs72842207	t	c	0.0733	0.0166	9.683e-06	rs3892879	a	g	-0.068616	0.023969	0.0042001	rs72842207	121433675	0.2135	0.0733	0.0166	9.683e-06	-0.0098481	0.024044	0.6821	0.84556	1	3.94245e-05	1987
SomaScan_v4	17460-51	Mx1	'MX1	21	42292231	43331141	0	0.55066	0.00541431	0.0260252	0.0261686	rs464138	a	c	0.4531	0.013	1.89e-267	rs9983330	g	a	-0.096573	0.021549	7.4102e-06	rs464138	42798173	0.4132	0.4531	0.013	1.89e-267	-0.019092	0.020306	0.34712	0.6926	0.986674	1	1632
SomaScan_v4	5013-2	NCC27	'CLIC1	6	31198358	32207540	0	0.687793	0.00506571	0.0724636	0.0202371	rs1265889	a	g	0.1155	0.0183	2.733e-10	rs2596472	a	g	-0.10919	0.023846	4.6729e-06	rs1265889	32033616	0.1583	0.1155	0.0183	2.733e-10	-0.0042515	0.030499	0.88914	0.88258	1	0.36963	4268
SomaScan_v4	16892-23	ENPP2	'ENPP2	8	120069326	121185693	0	0.66515	0.00449721	0.0124191	0.0124191	rs10107636	t	c	-0.2106	0.0116	6.949e-74	rs10086829	a	g	-0.097352	0.021077	3.8599e-06	rs10107636	120688930	0.3683	-0.2106	0.0116	6.949e-74	0.014514	0.01847	0.432	0.87717	1	1	2205
Olink_PEA	OID00467	NEMO	'IKBKG	23	153269414	154296782	0	0.00298759	0.0044902	0.0362687	0.0319535	X:153803782_G_C	c	g	-0.23512	0.057808	5.55776e-05	rs73247656	a	c	0.11556	0.03124	0.00021629	rs73247656	153754432	0.08866	-0.12085	0.088104	0.170801	0.11556	0.03124	0.00021629	0.60037	0.856464	1	445
SomaScan_v4	8467-9	Activin AB	'INHBA|INHBB	2	120603719	121609384	0	0.00780963	0.00434584	0.113566	0.121421	rs12614159	a	g	0.1331	0.0246	6.317e-08	rs77723031	c	a	0.28045	0.098887	0.004567	rs12614159	121212594	0.0852	0.1331	0.0246	6.317e-08	0.0063995	0.04017	0.87342	0.013363	0.858805	1	1088
SomaScan_v4	4154-57	P-Selectin	'SELP	1	169058087	170099431	0	0.751455	0.00409176	0.000951412	0.000948513	rs6136	t	g	0.3017	0.0197	6.608e-53	rs78636154	a	g	-0.14532	0.03483	3.0142e-05	rs6136	169563951	0.1135	0.3017	0.0197	6.608e-53	-0.0096713	0.032482	0.7659	0.88647	1	0.999794	2480
SomaScan_v4	9769-48	DNER	'DNER	2	229722345	231079274	0	0.649819	0.00399033	0.00098965	0.00105144	rs35709702	a	t	-0.1783	0.0141	1.157e-36	rs56156768	t	c	-0.15378	0.033525	4.4983e-06	rs35533458	230616622	0.3362	-0.1672	0.0139	3.33e-33	0.014114	0.019411	0.46716	0.3015	0.864507	1	2122
SomaScan_v4	8289-8	GPNMB	'GPNMB	7	22775586	23814727	0	0.627632	0.00349031	0.000402246	0.000402246	rs1881203	t	c	0.2955	0.0136	4.46e-105	rs61480128	t	g	-0.1478	0.034201	1.5484e-05	rs1881203	23292808	0.3772	0.2955	0.0136	4.46e-105	0.00073639	0.018932	0.96897	0.64332	1	1	2003
SomaScan_v4	17513-11	ANX11	'ANXA11	10	81410645	82465328	0	0.753491	0.00326733	0.00896252	0.0115521	rs2573375	c	g	-0.2394	0.0132	4.711e-73	rs2753674	a	g	0.12401	0.02276	5.0689e-08	rs2819946	81951635	0.4241	0.2394	0.0132	1.253e-73	0.017022	0.018946	0.36894	0.2925	0.995833	0.170462	2078
SomaScan_v4	19590-46	SP-D	'SFTPD	10	81197496	82242370	0	0.756595	0.00296151	0.204903	0.000424198	rs11201057	t	c	-0.5654	0.0132	0	rs71479671	a	g	-0.13083	0.023863	4.1908e-08	rs11201057	81749858	0.3357	-0.5654	0.0132	0	-0.012113	0.022853	0.59609	0.55149	0.997869	0.0740451	2078
SomaScan_v4	3470-1	sE-Selectin	'SELE	1	169191781	170233846	0	0.752838	0.00268904	0.0637591	0.0637575	rs2205850	a	g	-0.1264	0.0139	8.54e-20	rs78636154	a	g	-0.14532	0.03483	3.0142e-05	rs2205850	169691439	0.3485	-0.1264	0.0139	8.54e-20	-0.009476	0.020059	0.63663	0.35356	1	0.999794	2495
Olink_PEA	OID05209	DPEP1	'DPEP1	16	89179716	90204839	0	0.85798	0.0016016	0.0044171	0.0044171	rs1126464	c	g	-0.86458	0.063085	2.34423e-36	rs8052423	t	g	0.13037	0.026653	1.0019e-06	rs117169628	89262657	0.13962	-0.051027	0.086468	0.55538	0.13037	0.027552	2.2235e-06	0.6385	1	1	1920
SomaScan_v4	18319-7	ODPX	'PDHX	11	34437376	35542138	0	0.895553	0.00156573	0.000663319	0.000270467	rs573225161	d	i	-0.2478	0.019	7.348e-39	rs2924480	c	t	-0.11648	0.022682	2.817e-07	rs12275911	34966492	0.1161	-0.2465	0.0191	5.92e-38	-0.013249	0.027531	0.63036	0.30403	0.900711	0.665517	1925
SomaScan_v4	18933-4	TGM4	'TGM4	3	44416100	45456482	0	0.913442	0.00138301	0.00180079	0.00180079	rs6792580	a	g	-0.0687	0.0135	3.513e-07	rs148933092	a	g	0.40715	0.075202	6.1624e-08	rs6792580	45079167	0.4143	-0.0687	0.0135	3.513e-07	-0.0076497	0.019066	0.68825	0.54033	1	1	1692
SomaScan_v4	3488-64	Catalase	'CAT	11	33960472	34993609	0	0.89707	0.00105464	0.04524	0.0322574	rs769218	a	g	-0.2901	0.0153	7.926e-80	rs2924480	c	t	-0.11648	0.022682	2.817e-07	rs769218	34470679	0.2238	-0.2901	0.0153	7.926e-80	-0.0048316	0.020696	0.81541	0.29029	1	0.665517	1554
SomaScan_v4	16818-200	CDCP1	'CDCP1	3	44623770	45687914	0	0.933071	0.000892626	0.00391622	0.00352921	rs28364749	a	t	-0.2697	0.0162	1.381e-62	rs79457566	g	a	0.28382	0.050472	1.8725e-08	rs28364749	45188535	0.1695	-0.2697	0.0162	1.381e-62	0.011604	0.024315	0.6332	0.70746	1	0.189074	1762
SomaScan_v4	12651-21	PDK2	'PDK2	17	47672101	48689516	0	0.969413	0.000770022	1.32189e-06	1.32189e-06	rs111564639	a	c	-0.4426	0.0414	1.04e-26	rs147812915	t	c	0.23438	0.044137	1.0943e-07	rs111564639	48172095	0.0278	-0.4426	0.0414	1.04e-26	-0.014605	0.051164	0.7753	0.03717	1	1	872
SomaScan_v4	5701-81	Tetranectin	'CLEC3B	3	44543040	45577563	0	0.932583	0.000769058	0.00151529	0.00151529	rs10514712	t	c	0.2761	0.0161	4.828e-66	rs148933092	a	g	0.40715	0.075202	6.1624e-08	rs10514712	45083928	0.2206	0.2761	0.0161	4.828e-66	-0.0050055	0.02252	0.82411	0.26366	1	1	1652
SomaScan_v4	15474-7	PIN1	'PIN1	19	9445933	10460358	0	0.973825	0.000484672	0.000138445	0.000122281	rs8100984	a	g	-0.0669	0.0129	2.232e-07	rs74956615	a	t	0.34488	0.045399	3.0372e-14	rs8100984	10004894	0.4419	-0.0669	0.0129	2.232e-07	0.01734	0.020156	0.38962	0.35141	0.988787	1	1388
SomaScan_v4	5196-7	NMT1	'NMT1	17	42628978	43686384	0	0.971838	0.000337651	0.0300715	0.0282095	rs9899380	c	g	0.0745	0.0128	6.717e-09	rs56328224	t	c	-0.12791	0.023304	4.0485e-08	rs2301597	43173273	0.4262	0.0726	0.0127	1.179e-08	0.012824	0.018332	0.48422	0.82606	0.921351	1	1387
Olink_PEA	OID00358	discoidin domain receptor 1	'DDR1	6	30344198	31367933	0	0.995536	0.000288848	0.00189642	0.00189642	rs2240803	a	g	0.4552	0.079722	1.98472e-08	rs111837807	c	t	0.20363	0.030414	2.152e-11	rs2240803	30920957	0.17732	0.4552	0.079722	1.98472e-08	0.0029572	0.02431	0.90318	0.13273	1	1	5948
SomaScan_v4	12378-71	TPSN	'TAPBP	6	32767471	33782164	0	0.973684	0.000242338	0.0771226	0.0766725	rs3135408	t	c	0.47	0.0122	4.1995579896506e-322	rs9501257	g	a	0.17269	0.031483	4.1339e-08	rs3135408	33275013	0.4669	0.47	0.0122	4.1995579896506e-322	0.011866	0.02104	0.5728	0.67817	0.998803	1	3696
SomaScan_v4	8032-23	MCCD1	'MCCD1	6	30996494	31998009	0	0.999393	8.70475e-05	0.00385454	0.00385454	rs449643	t	c	-0.1154	0.0195	3.225e-09	rs111837807	c	t	0.20363	0.030414	2.152e-11	rs449643	31936679	0.1354	-0.1154	0.0195	3.225e-09	0.022546	0.026214	0.38974	0.32452	1	1	5398
SomaScan_v4	4500-50	SCGF-alpha	'CLEC11A	19	50726586	51728974	0	0.99925	2.85337e-05	4.43245e-05	4.43245e-05	rs116924815	t	c	1.1391	0.0401	1.37e-177	rs1405655	c	t	0.11426	0.019426	4.0583e-09	rs116924815	51230733	0.028	1.1391	0.0401	1.37e-177	-0.050916	0.056102	0.36411	0.60677	1	1	775
SomaScan_v4	2966-65	SCGF-beta	'CLEC11A	19	50726586	51728974	0	0.99925	2.8531e-05	4.43245e-05	4.43245e-05	rs116924815	t	c	1.0465	0.0403	8.67e-149	rs1405655	c	t	0.11426	0.019426	4.0583e-09	rs116924815	51230733	0.028	1.0465	0.0403	8.67e-149	-0.050916	0.056102	0.36411	0.60677	1	1	775
SomaScan_v4	9796-4	CEL	'CEL	9	135437365	136447248	0	0.999579	1.06175e-05	3.22047e-05	3.07142e-05	rs56272996	c	g	-0.7039	0.037	1.272e-80	rs495828	g	t	-0.13432	0.021747	6.5649e-10	rs640720	135934995	0.0311	-0.6927	0.0365	3.454e-80	-0.01726	0.050022	0.73006	0.098981	0.975294	1	932
SomaScan_v4	3175-51	ATS13	'ADAMTS13	9	135779478	136824508	0	0.999579	1.04333e-05	4.00386e-05	1.75705e-05	rs71503195	c	g	0.9386	0.0214	0	rs495828	g	t	-0.13432	0.021747	6.5649e-10	rs35516997	136297880	0.088	-0.9386	0.0214	0	-0.045826	0.03954	0.24646	0.76195	0.886841	1	1125
SomaScan_v4	8468-19	PSA	'KLK3	19	50858171	51864020	0	0.999256	9.20421e-06	9.7752e-05	9.7752e-05	rs266849	a	g	0.0806	0.0107	5e-14	rs1405655	c	t	0.11426	0.019426	4.0583e-09	rs266849	51349090	0.1995	0.0806	0.0107	5e-14	-0.011565	0.021988	0.59891	0.3411	1	1	709
SomaScan_v4	5680-54	OBP2B	'OBP2B	9	135580664	136584630	0	0.999582	7.53308e-06	0.00632566	0.00632389	rs10793958	a	g	0.34	0.0158	7.98e-103	rs495828	g	t	-0.13432	0.021747	6.5649e-10	rs4962104	136087047	0.2027	-0.34	0.0158	8.03e-103	0.022098	0.021058	0.29399	0.64899	0.999997	1	1013
SomaScan_v4	15607-56	KPYR	'PKLR	1	154759630	155771225	0	0.999978	1.80483e-06	0.00070642	0.000184815	rs141119689	d	i	-0.1996	0.0275	3.784e-13	rs35154152	c	t	-0.20528	0.030721	2.3574e-11	rs77350683	155484430	0.0664	0.1887	0.0275	6.228e-12	-0.084578	0.044153	0.055421	0.5062	0.872924	1	845
Olink_PEA	OID01230	sICAM-1	'ICAM1	19	9881511	10897291	0	0.999999	4.54434e-07	0.0659569	0.11299	rs5030377	g	a	0.47747	0.059774	1.00925e-14	rs11085727	t	c	0.17253	0.01974	2.3333e-18	rs5498	10395683	0.42887	0.44824	0.05836	8.85116e-14	-0.07573	0.018135	2.9688e-05	0.093427	0.82494	1	1471
SomaScan_v4	10445-20	ApoM	'APOM	6	31120193	32125987	0	0.999995	4.26967e-07	0.000813969	0.000813969	rs2255741	a	g	-0.7911	0.039	2.83e-91	rs111837807	c	t	0.20363	0.030414	2.152e-11	rs2255741	31605167	0.0299	-0.7911	0.039	2.83e-91	-0.079728	0.04482	0.075263	0.87483	1	1	4674
Olink_PEA	OID00561	TNF-b	'LTA	6	31039831	32042101	0	0.999995	3.02713e-07	0.0899277	0.0899277	rs2229092	c	a	-1.3763	0.1199	4.01791e-27	rs111837807	c	t	0.20363	0.030414	2.152e-11	rs111837807	31121232	0.069072	-0.13549	0.12268	0.269979	0.20363	0.030414	2.152e-11	0.00011006	1	1	5164
Olink_PEA	OID00723	MIC-A/B	'MICA	6	30871356	31883092	0	0.999995	2.51136e-07	0.0620304	0.0620304	rs3132467	a	g	-1.1355	0.049369	1.46893e-79	rs111837807	c	t	0.20363	0.030414	2.152e-11	rs111837807	31121232	0.069072	-0.64212	0.1244	3.58344e-07	0.20363	0.030414	2.152e-11	0.00011006	1	1	5772
Olink_PEA	OID00723	MIC-A/B	'MICB	6	30962658	31978901	0	0.999995	2.51136e-07	0.0620304	0.0620304	rs3132467	a	g	-1.1355	0.049369	1.46893e-79	rs111837807	c	t	0.20363	0.030414	2.152e-11	rs111837807	31121232	0.069072	-0.64212	0.1244	3.58344e-07	0.20363	0.030414	2.152e-11	0.00011006	1	1	5657
SomaScan_v4	6550-4	ICAM4	'ICAM4	19	9897643	10899198	0	0.999981	2.37206e-07	0.0659569	0.11299	rs5030377	a	g	0.1152	0.014	1.891e-16	rs11085727	t	c	0.17253	0.01974	2.3333e-18	rs5498	10395683	0.4245	0.0906	0.0136	3.049e-11	0.07573	0.018135	2.9688e-05	0.093427	0.82494	1	1461
Olink_PEA	OID05162	ADA15	'ADAM15	1	154523042	155535252	0	0.999987	2.2059e-07	0.0193079	0.0193079	rs11589479	a	g	1.0118	0.063401	2.25944e-46	rs35154152	c	t	-0.20528	0.030721	2.3574e-11	rs11589479	155033308	0.20309	1.0118	0.063401	2.25944e-46	-0.020114	0.025321	0.42698	0.20642	1	1	921
Olink_PEA	OID00960	CDSN	'CDSN	6	30582867	31588223	0	0.999995	1.24427e-07	0.0531935	0.0531935	rs6905484	c	t	0.55842	0.060722	1.10408e-18	rs111837807	c	t	0.20363	0.030414	2.152e-11	rs6905484	31071254	0.37423	0.55842	0.060722	1.10408e-18	-0.020739	0.019869	0.29658	0.93592	1	1	6227
SomaScan_v4	9786-310	IEX1	'IER3	6	30210976	31212331	0	0.999993	1.11595e-07	0.00654508	0.00654508	rs2844677	a	g	0.1862	0.0265	2.21e-12	rs111837807	c	t	0.20363	0.030414	2.152e-11	rs2844677	30955359	0.0702	0.1862	0.0265	2.21e-12	0.010962	0.033471	0.74329	0.41108	1	1	4359
SomaScan_v4	3506-49	Lymphotoxin a2/b1	'LTA|LTB	6	31048302	32050299	0	0.999995	1.04447e-07	0.00394869	0.00396602	6:31943585_T_C	t	c	-0.2357	0.0192	1.812e-34	rs111837807	c	t	0.20363	0.030414	2.152e-11	rs454212	31934372	0.1366	0.2363	0.0193	1.695e-34	0.021643	0.02615	0.40788	0.27346	0.992513	1	5122
SomaScan_v4	3506-49	Lymphotoxin a2/b1	'LTA|LTB	6	31039831	32042101	0	0.999995	1.04447e-07	0.00394869	0.00396602	6:31943585_T_C	t	c	-0.2357	0.0192	1.812e-34	rs111837807	c	t	0.20363	0.030414	2.152e-11	rs454212	31934372	0.1366	0.2363	0.0193	1.695e-34	0.021643	0.02615	0.40788	0.27346	0.992513	1	5160
SomaScan_v4	5102-55	MICB	'MICB	6	30962658	31978901	0	0.999995	1.01117e-07	0.00840689	0.00833803	rs3134900	c	g	0.9911	0.0173	0	rs111837807	c	t	0.20363	0.030414	2.152e-11	rs3099844	31448976	0.1339	-0.9809	0.0172	0	-0.024407	0.031387	0.4368	0.34792	0.978009	1	5653
SomaScan_v4	3003-29	NKp30	'NCR3	6	31056672	32060762	0	0.999995	7.62462e-08	0.00135354	0.00135354	rs986475	a	g	0.4539	0.0237	7.79e-82	rs111837807	c	t	0.20363	0.030414	2.152e-11	rs986475	31556709	0.0866	0.4539	0.0237	7.79e-82	-0.010909	0.029725	0.71361	0.96721	1	1	5092
SomaScan_v4	2849-49	AIF1	'AIF1	6	31082961	32084798	0	0.999995	5.59863e-08	0.0496163	0.0496163	rs2261033	a	g	0.2788	0.0127	2.35e-107	rs111837807	c	t	0.20363	0.030414	2.152e-11	rs2261033	31603591	0.453	0.2788	0.0127	2.35e-107	0.012272	0.018716	0.51201	0.3747	1	1	4894
SomaScan_v4	5124-69	sICAM-5	'ICAM5	19	9900657	10907454	0	1	2.04787e-09	0.115293	0.113661	rs281439	c	g	0.6908	0.0145	0	rs11085727	t	c	0.17253	0.01974	2.3333e-18	rs281440	10400304	0.225	0.6907	0.0146	0	-0.099182	0.021134	2.6923e-06	0.18128	0.988244	1	1470
SomaScan_v4	8245-27	sICAM-5	'ICAM5	19	9900657	10907454	0	1	2.04787e-09	0.115293	0.115293	rs281440	a	g	0.8329	0.0143	0	rs11085727	t	c	0.17253	0.01974	2.3333e-18	rs281440	10400304	0.225	0.8329	0.0143	0	-0.099182	0.021134	2.6923e-06	0.18128	1	1	1470
SomaScan_v4	4342-10	sICAM-1	'ICAM1	19	9881511	10897291	0	1	1.86868e-10	0.0659569	0.0659569	rs5498	a	g	1.1941	0.0075	0	rs11085727	t	c	0.17253	0.01974	2.3333e-18	rs5498	10395683	0.4242	1.1941	0.0075	0	0.07573	0.018135	2.9688e-05	0.093427	1	1	1471
SomaScan_v4	2631-50	IL-10 Rb	'IL10RB	21	34138663	35169539	0	1	6.05618e-11	0.000137266	0.000122109	rs68187568	d	i	0.1339	0.0139	7.669e-22	rs13050728	c	t	-0.16739	0.020218	1.2402e-16	rs2843717	34659868	0.4528	0.1301	0.0137	2.32e-21	0.057267	0.018875	0.0024138	0.14362	0.979309	1	1411
SomaScan_v4	18918-86	PDE4A	'PDE4A	19	10027449	11080305	0	1	6.36434e-13	0.00286322	0.00374397	rs145530718	c	g	1.595	0.0487	5.83e-235	rs11085727	t	c	0.17253	0.01974	2.3333e-18	rs35074907	10600418	0.021	1.4452	0.0469	1.6e-208	-0.12813	0.065492	0.050424	0.050219	0.871589	1	1527
SomaScan_v4	9180-6	INGR2	'IFNGR2	21	34275202	35351655	0	1	5.4546e-13	0.000112414	0.000112414	rs2284553	a	g	-0.1224	0.0137	4.596e-19	rs13050728	c	t	-0.16739	0.020218	1.2402e-16	rs2284553	34776695	0.4027	-0.1224	0.0137	4.596e-19	0.00098954	0.018354	0.957	0.56064	1	1	1553
SomaScan_v4	10851-77	IL27B	'EBI3	19	3729495	4737528	0	1	5.96827e-18	0.000555424	0.000600738	rs353705	a	g	-1.0179	0.011	0	rs2277732	a	c	0.20312	0.020667	8.4797e-23	rs4905	4237067	0.2843	1.0127	0.011	0	0.036764	0.01958	0.060436	0.29813	0.996581	1	691
Olink_PEA	OID00402	IL-27	'EBI3	19	3729495	4737528	0	1	3.54125e-18	0.000615982	0.000412423	rs353704	t	c	-0.98202	0.054213	2.7227e-56	rs2277732	a	c	0.20312	0.020667	8.4797e-23	rs4740	4236996	0.27938	-0.9648	0.053285	2.95121e-56	-0.028407	0.019372	0.14255	0.36209	0.965858	1	691
SomaScan_v4	9248-36	CS010	'MYDGF	19	4141386	5170382	0	1	2.86752e-18	0.00120469	0.00120469	rs75029446	t	c	-0.4696	0.0462	3.016e-24	rs2277732	a	c	0.20312	0.020667	8.4797e-23	rs75029446	4701727	0.0202	-0.4696	0.0462	3.016e-24	-0.013034	0.044508	0.76964	0.62469	1	1	1134
