# Supplementary material for: ELF5 is a potential respiratory epithelial cell-specific risk gene for severe COVID-19
Source: Nat Commun. 2022 Aug 15;13:4484. doi: 10.1038/s41467-022-31999-6 (PMC9378714; doi:10.1038/s41467-022-31999-6)
Supplement: Supplementary file 5 — Supplementary Data 2 [file 41467_2022_31999_MOESM5_ESM.xlsx]

## Sheet: Supplementary.Data.2
Supplementary Data 2 Results from proteome-wide colocalisation analysis at protein-encoding loci for hospitalised COVID-19 (B1, vs non-hospitalised COVID-19). Results are shown for each protein that passed quality control (preserved pQTL in SNP overlap) and with at least suggestive evidence for a genetic signal for either the protein or any COVID-19 related outcome. Effect estimates, standard err…
Results are shown based on genome biuld37. chr = chromosome; distinct = evidence for two distinct genetic signals in the same region; shared = evidence that the same underlying causal variant is affecting protein levels and COVID-19 phenotypes; LD = linkage disequilibrium; Overlap = LD between the respective lead variants in the SNP set common to both traits; Marginal = LD between regional lead v…
								Posterior Probability		LD regional lead signals (r2)		regional lead signal pQTL						regional lead signal COVID-19						Selected genetic variant common to both summary statistics										LD lead signal overlap (r2)
Platform	Platform_id	Protein	Gene	chr	region_start	region_end	candidate	distinct	shared	Overlap	Marginal	rsid	EA	NEA	beta	se	pvalue	rsid	EA	NEA	beta	se	pvalue	rsid	pos	MAF	beta.protein	se.protein	pvalue.protein	beta.COVID19	se.COVID19	pvalue.COVID19	het_p.covid19	Protein	COVID-19	#SNPs
SomaScan_v4	13457-33	ELF5	'ELF5	11	34000340	35035352	1	0.0067284	0.96678	1	1	rs766826	t	c	-0.0665	0.0146	5.382e-06	rs766826	t	c	-0.077766	0.016866	4.0119e-06	rs766826	34528766	0.3591	-0.0665	0.0146	5.382e-06	-0.077766	0.016866	4.0119e-06	0.27329	1	1	3422
SomaScan_v4	6604-59	CD031	'NDNF	4	121456768	122494176	0	0.0572646	0.804069	0.000411827	0.000411827	rs141143832	a	g	-0.4324	0.0898	1.472e-06	rs4323133	a	g	0.065959	0.015571	2.2752e-05	rs141143832	122388466	0.0061	-0.4324	0.0898	1.472e-06	-0.10643	0.11157	0.34011	0.39373	1	1	4236
SomaScan_v4	12786-61	GDE5	'GPCPD1	20	5025085	6091672	0	0.0343514	0.664934	0.771944	0.771944	rs6085222	a	g	0.1274	0.0131	1.984e-22	rs34331079	t	c	0.05454	0.015867	0.0005876	rs6085222	5573659	0.4605	0.1274	0.0131	1.984e-22	-0.054005	0.016051	0.00076676	0.07123	1	1	3485
SomaScan_v4	15594-47	HTRA1	'HTRA1	10	123721041	124774424	0	0.0615222	0.653042	0.669122	0.669122	rs76579910	t	g	-0.2851	0.0267	1.072e-26	rs76047227	c	a	-0.10605	0.029761	0.00036614	rs76579910	124202034	0.0639	-0.2851	0.0267	1.072e-26	-0.10758	0.034822	0.0020059	0.79172	1	1	3465
SomaScan_v4	16916-19	SLIK6	'SLITRK6	13	85866925	86873623	0	0.0524006	0.569918	0.99928	0.956985	rs150325889	d	i	-0.2408	0.0163	2.224e-49	rs67534835	d	i	0.084447	0.023053	0.00024907	rs78969649	85913341	0.2181	-0.2385	0.0162	8.352e-49	0.059248	0.019352	0.0022023	0.59023	0.983199	0.971808	3389
SomaScan_v4	3348-49	BMP-1	'BMP1	8	21522249	22569839	0	0.0580501	0.485638	1	2.63987e-05	rs149714437	a	g	-0.2029	0.034	2.475e-09	rs200838068	t	c	0.61536	0.17067	0.00031148	rs149714437	22056259	0.0384	-0.2029	0.034	2.475e-09	-0.14279	0.044917	0.0014784	0.6323	1	2.63987e-05	2729
SomaScan_v4	3310-62	FCG2B	'FCGR2B	1	161051101	162148444	0	0.0609151	0.466296	0.82801	NA	1:161641384_G_A	a	g	1.3415	0.0122	0	rs6665610	a	g	-0.089551	0.024078	0.00019984	rs72480273	161644871	0.1802	-1.302	0.0128	0	0.06298	0.020743	0.0023956	0.97425	0.8499	0.712918	3019
SomaScan_v4	10361-25	OAS1	'OAS1	12	112844582	113869990	0	0.104818	0.4102	0.989902	0.989902	rs6489868	c	g	-0.078	0.0134	5.943e-09	rs10774679	t	c	0.060806	0.015763	0.00011455	rs6489868	113363692	0.3623	-0.078	0.0134	5.943e-09	0.049913	0.016681	0.0027695	0.93297	1	1	2199
SomaScan_v4	5132-71	TCCR	'IL27RA	19	13642560	14663743	0	0.0535289	0.373717	3.12652e-05	0.0146265	rs35026308	t	c	0.7826	0.0157	0	rs559434150	g	c	0.77721	0.22367	0.0005111	rs35026308	14153293	0.1762	0.7826	0.0157	0	-0.062831	0.02182	0.0039833	0.0652	1	0.000467696	2309
SomaScan_v4	12411-60	MAX	'MAX	14	64972892	66069413	0	0.0880597	0.352109	0.795807	0.00118091	rs762810	a	c	-0.2277	0.0128	8.018e-71	rs546837402	t	c	0.92862	0.26517	0.0004619	rs762810	65544367	0.3535	-0.2277	0.0128	8.018e-71	-0.041927	0.016609	0.011591	0.72141	1	0.00121387	3193
SomaScan_v4	17761-2	NUDT5	'NUDT5	10	11707324	12738143	0	0.0690264	0.33489	0.654556	0.325988	rs7895525	t	c	-0.109	0.0156	3.285e-12	rs5783244	d	i	0.063728	0.01815	0.00044601	rs7895525	12250620	0.2411	-0.109	0.0156	3.285e-12	0.047717	0.017682	0.0069624	0.62289	1	0.232363	3627
SomaScan_v4	15559-5	ANTR2	'ANTXR2	4	80322303	81546608	0	0.142173	0.326494	0.409869	0.000357591	rs9996178	c	g	0.242	0.0162	3.605e-50	rs146410178	a	g	0.83677	0.21543	0.00010267	rs9996178	80741698	0.2088	0.242	0.0162	3.605e-50	-0.054423	0.018134	0.0026893	0.24858	1	0.00165387	3312
SomaScan_v4	7849-3	Glutaminyl cyclase	'QPCT	2	37071717	38100465	0	0.148426	0.322432	0.000107826	0.000107826	rs10189564	a	g	-1.1913	0.0748	4.079e-57	rs35576045	g	t	0.17553	0.044726	8.6926e-05	rs10189564	37581254	0.0073	-1.1913	0.0748	4.079e-57	0.025748	0.045767	0.57371	0.26628	1	1	3695
SomaScan_v4	10346-5	STAT3	'STAT3	17	39965342	41040586	0	0.061357	0.303045	0.994791	0.980743	rs35950888	a	g	0.2649	0.013	1.28e-91	rs4796791	c	t	-0.056309	0.016396	0.00059428	rs8081037	40499158	0.3532	-0.2645	0.013	1.61e-92	0.045236	0.015767	0.0041176	0.21979	0.985877	1	1612
SomaScan_v4	17722-5	FKBP52 protein	'FKBP4	12	2404119	3414576	0	0.0655159	0.285506	0.057871	0.000490005	rs57120900	a	g	0.2508	0.0353	1.211e-12	rs187176064	a	g	0.59304	0.15047	8.1102e-05	rs57120900	2905888	0.0365	0.2508	0.0353	1.211e-12	0.092559	0.035552	0.0092286	0.66944	1	0.000156751	3102
Olink_PEA	OID00608	SP-D	'SFTPD	10	81197496	82242370	0	0.259751	0.25717	0.00153172	0.00153172	rs721917	g	a	-0.66674	0.053614	5.37032e-31	rs9421450	a	g	0.11263	0.02732	3.7441e-05	rs721917	81706324	0.40206	-0.66674	0.053614	5.37032e-31	0.044335	0.015155	0.0034399	0.72407	1	1	3549
Olink_PEA	OID01267	sICAM-3	'ICAM3	19	9944452	10950499	0	0.0532344	0.246603	0.000317542	3.69092e-06	rs2304237	c	t	0.31017	0.070662	1.39605e-05	rs187199770	a	g	0.57333	0.16229	0.00041138	rs7250300	10448660	0.23077	0.29505	0.070788	3.63915e-05	-0.054208	0.018295	0.0030466	0.20683	1	0.000811128	2729
SomaScan_v4	12428-2	LYPL1	'LYPLAL1	1	218847186	219886207	0	0.105111	0.237501	0.669726	1.05732e-05	rs3084102	d	i	0.371	0.0198	3.375e-78	rs182278427	c	t	0.92352	0.23457	8.2471e-05	rs12093892	219368348	0.1149	0.3702	0.0198	1.178e-77	0.058211	0.02259	0.0099695	0.86059	0.994926	8.42326e-06	3266
SomaScan_v4	3554-24	Adiponectin	'ADIPOQ	3	186060463	187076252	0	0.100004	0.22103	7.4328e-06	3.94417e-05	rs141134215	a	c	-0.6644	0.0364	2.225e-74	rs183203439	a	g	0.90184	0.23663	0.00013831	rs141134215	186561201	0.026	-0.6644	0.0364	2.225e-74	-0.11812	0.051231	0.021125	0.49694	1	4.23276e-05	3382
SomaScan_v4	19617-5	LTB4DH	'PTGR1	9	113812002	114862135	0	0.277343	0.197154	0.206339	0.206339	rs59165439	t	c	-0.6647	0.0141	0	rs10739317	t	c	0.066944	0.016262	3.845e-05	rs59165439	114357952	0.2504	-0.6647	0.0141	0	0.049015	0.017844	0.0060174	0.331	1	1	3611
SomaScan_v4	16857-2	RAB2A	'RAB2A	8	60929416	62036186	0	0.123601	0.193611	0.534804	0.00560581	rs6995515	a	c	-0.0729	0.0131	2.573e-08	rs546026097	a	g	1.196	0.34615	0.00054987	rs6995515	61511366	0.3658	-0.0729	0.0131	2.573e-08	-0.039227	0.015576	0.01179	0.74124	1	0.0094946	2897
SomaScan_v4	9380-2	sPLA(2)-XIII	'PLA2G12B	10	74194928	75214536	0	0.0388308	0.187572	0.456431	3.1113e-06	rs10823949	t	c	-0.2677	0.0315	2.143e-17	rs138520194	a	g	-0.53796	0.16673	0.0012532	rs10823949	74632924	0.0478	-0.2677	0.0315	2.143e-17	-0.071234	0.031423	0.023395	0.70816	1	0.000116502	1414
SomaScan_v4	3179-51	Cathepsin A	'CTSA	20	44018783	45027459	0	0.0917628	0.179301	1.84586e-05	4.09812e-05	rs149720880	a	g	-0.4328	0.0702	7.039e-10	rs11541733	t	c	-0.32957	0.092106	0.000346	rs149720880	44474775	0.0093	-0.4328	0.0702	7.039e-10	0.16392	0.087142	0.059963	0.40797	1	9.15548e-05	3140
SomaScan_v4	3581-53	a2-HS-Glycoprotein	'AHSG	3	185830712	186839107	0	0.102958	0.158718	0.00662377	0.00488329	rs10937258	t	g	0.5588	0.014	0	rs183203439	a	g	0.90184	0.23663	0.00013831	rs10937254	186325246	0.2675	-0.5578	0.014	0	-0.04674	0.017154	0.0064356	0.0018439	0.938699	4.23276e-05	3146
SomaScan_v4	9002-36	SPA11	'SERPINA11	14	94408801	95419127	0	0.194722	0.157059	0.00943134	1	rs56026704	a	t	-0.2932	0.0146	4.34e-89	rs1951021	t	c	-0.16783	0.041594	5.4637e-05	rs1885066	94917060	0.1698	-0.2947	0.0147	5.48e-90	0.053308	0.021334	0.012466	0.6085	0.998127	1	4165
SomaScan_v4	3325-2	MATN2	'MATN2	8	98381068	99548944	0	0.0838883	0.144642	1.07904e-07	0.000275372	rs17831160	a	g	0.5048	0.035	3.75e-47	rs71273127	i	d	-0.10224	0.026768	0.00013363	rs17831160	99045866	0.0323	0.5048	0.035	3.75e-47	-0.097003	0.045839	0.034329	0.92916	1	0.000157733	3101
SomaScan_v4	14047-78	BDNF	'BDNF	11	27176440	28243605	0	0.0827781	0.143159	8.90401e-05	8.90401e-05	rs59579819	t	g	-0.2994	0.0404	1.346e-13	rs11030067	t	c	0.060046	0.017946	0.00082019	rs59579819	27777126	0.0247	-0.2994	0.0404	1.346e-13	-0.093962	0.042553	0.027238	0.29534	1	1	2122
SomaScan_v4	2421-7	BDNF	'BDNF	11	27176440	28243605	0	0.0834868	0.135902	8.90401e-05	8.90401e-05	rs59579819	t	g	-0.289	0.0404	8.529e-13	rs11030067	t	c	0.060046	0.017946	0.00082019	rs59579819	27777126	0.0247	-0.289	0.0404	8.529e-13	-0.093962	0.042553	0.027238	0.29534	1	1	2122
SomaScan_v4	14203-3	ANXA7	'ANXA7	10	74634859	75673834	0	0.0498378	0.132487	0.000170864	3.32987e-08	rs553718083	c	g	-0.6814	0.0827	1.696e-16	rs142665465	t	c	0.7499	0.20072	0.00018694	rs565697677	75371487	0.008	-0.5773	0.0758	2.716e-14	0.1745	0.099416	0.079221	0.20905	0.88214	0.231165	1602
SomaScan_v4	18244-1	ANXA7	'ANXA7	10	74634859	75673834	0	0.0499184	0.13111	0.000170864	3.32987e-08	rs553718083	c	g	-0.7058	0.0826	1.243e-17	rs142665465	t	c	0.7499	0.20072	0.00018694	rs565697677	75371487	0.008	-0.6063	0.0757	1.186e-15	0.1745	0.099416	0.079221	0.20905	0.88214	0.231165	1602
SomaScan_v4	3580-25	a1-Antitrypsin	'SERPINA1	14	94343084	95357030	0	0.200966	0.128254	0.000131508	1	rs28929474	t	c	-1.9024	0.0422	0	rs1951021	t	c	-0.16783	0.041594	5.4637e-05	rs28929474	94844947	0.0208	-1.9024	0.0422	0	0.12677	0.062821	0.043604	0.40225	1	1	4135
Olink_PEA	OID00372	TrkC	'NTRK3	15	87918230	89299999	0	0.237377	0.127794	0.0011139	0.0011139	rs28521337	g	c	0.34393	0.059591	1.41156e-08	rs11633752	a	c	-0.082399	0.020807	7.4906e-05	rs4887298	88088447	0.16495	-0.024097	0.079422	0.761711	-0.07825	0.020183	0.0001057	0.42992	1	1	3683
SomaScan_v4	9962-1	MUCDL	'CDHR5	11	116565	1126078	0	0.0910343	0.124402	0.000149728	2.12514e-06	rs61877853	a	g	-0.1265	0.0166	2.624e-14	rs190761951	t	c	0.70682	0.20103	0.00043809	rs35467761	571568	0.1966	-0.1262	0.017	1.27e-13	-0.047393	0.018647	0.011037	0.7314	0.810535	0.000116737	3249
SomaScan_v4	11369-23	ADHX	'ADH5	4	99492132	100509952	0	0.163585	0.123886	0.00650097	0.00650097	rs62325239	a	g	0.5796	0.032	2.883e-73	rs66748088	a	g	0.080089	0.020333	8.1862e-05	rs62325239	99987492	0.0378	0.5796	0.032	2.883e-73	-0.091718	0.04312	0.033417	0.48225	1	1	3479
SomaScan_v4	9234-8	TWSG1	'TWSG1	18	8834765	9902418	0	0.124982	0.122234	8.40055e-06	8.40055e-06	rs4798783	a	g	0.2802	0.0137	4.29e-93	rs75518760	c	t	0.11638	0.031347	0.00020501	rs4798783	9174885	0.2953	0.2802	0.0137	4.29e-93	0.033041	0.016536	0.045706	0.51999	1	1	3976
SomaScan_v4	18347-15	Laminin-2	'LAMA2|LAMB1|LAMC1	7	107064244	108143700	0	0.0706953	0.121695	0.00106284	0.00106284	rs41281051	t	c	0.0715	0.0135	1.267e-07	rs182297109	g	a	0.30027	0.083526	0.00032446	rs41281051	107613207	0.456	0.0715	0.0135	1.267e-07	0.039035	0.015869	0.013898	0.38492	1	1	2837
SomaScan_v4	18206-18	ADH6	'ADH6	4	99623795	100640694	0	0.176494	0.118755	0.00650097	0.00650097	rs62325239	a	g	0.4075	0.0314	1.45e-38	rs66748088	a	g	0.080089	0.020333	8.1862e-05	rs62325239	99987492	0.0378	0.4075	0.0314	1.45e-38	-0.091718	0.04312	0.033417	0.48225	1	1	3613
SomaScan_v4	13125-45	Vitronectin	'VTN	17	26191290	27200110	0	0.0412188	0.116404	0.00328398	1	rs704	a	g	1.2203	0.0068	0	rs565863929	g	a	-0.82336	0.28634	0.0040345	rs704	26694861	0.4727	1.2203	0.0068	0	0.036412	0.015041	0.015484	0.6554	1	1	1302
SomaScan_v4	15333-11	SDF2	'SDF2	17	26475374	27489207	0	0.0412769	0.116396	0.0600353	0.000435535	rs704	a	g	0.3094	0.0133	8.08e-120	rs190491431	c	a	0.711	0.25175	0.0047392	rs704	26694861	0.4725	0.3094	0.0133	8.08e-120	0.036412	0.015041	0.015484	0.6554	1	6.55394e-07	1457
SomaScan_v4	17697-2	OVCA2	'OVCA2	17	1445327	2446724	0	0.122136	0.111654	0.00115067	1	rs145234879	a	c	0.6388	0.0568	2.377e-29	rs34829060	d	i	-0.082128	0.022821	0.00031962	rs145234879	1945354	0.0155	0.6388	0.0568	2.377e-29	-0.12572	0.067559	0.062758	0.72272	1	1	2791
SomaScan_v4	5487-7	SLAF7	'SLAMF7	1	160209037	161224611	0	0.488401	0.104742	0.0982531	0.0982531	rs11581248	t	c	-1.2978	0.0164	0	rs509749	g	a	0.068453	0.015404	8.841e-06	rs11581248	160720074	0.1293	-1.2978	0.0164	0	-0.063723	0.025792	0.013486	0.021578	1	1	2621
SomaScan_v4	17856-23	NT5M	'NT5M	17	16706649	17750977	0	0.0788309	0.0992852	6.63136e-05	0.000119896	rs192436452	c	g	0.5982	0.029	1.34e-94	rs138018405	a	g	0.29695	0.084758	0.00045921	rs7219752	17207201	0.0482	-0.5801	0.0283	2.77e-93	0.06455	0.03151	0.040507	0.86792	0.93553	0.976938	2714
SomaScan_v4	18184-28	GUAA	'GMPS	3	155088325	156161815	0	0.0883948	0.0986901	0.00106771	0.0014468	rs819837	t	c	0.1143	0.022	2.017e-07	rs559397497	t	g	-0.42586	0.13255	0.0013149	rs408583	155580839	0.0945	0.1121	0.0222	4.404e-07	0.058725	0.024539	0.016707	0.26688	0.959803	0.000315589	3042
SomaScan_v4	8035-6	CA198	'C1orf198	1	230472865	231505335	0	0.231967	0.0960752	9.85844e-05	9.85844e-05	rs61826310	t	c	0.2091	0.0173	1.592e-33	rs183364342	a	g	0.31344	0.073171	1.8386e-05	rs61826310	231002496	0.1704	0.2091	0.0173	1.592e-33	0.045638	0.020778	0.028058	0.30192	1	1	3712
SomaScan_v4	18241-18	HEM6	'CPOX	3	97739976	98812567	0	0.0953381	0.0937003	8.20925e-05	7.16977e-05	rs72928816	a	t	-0.6418	0.0654	9.387e-23	rs147014990	t	c	0.67902	0.17225	8.0791e-05	rs72928816	98386246	0.0104	-0.6418	0.0654	9.387e-23	-0.0028556	0.042902	0.94693	0.24558	1	7.20965e-05	4044
SomaScan_v4	18918-86	PDE4A	'PDE4A	19	10027449	11080305	0	0.112559	0.0893268	0.0022727	3.77003e-05	rs145530718	c	g	1.595	0.0487	5.83e-235	rs187199770	a	g	0.57333	0.16229	0.00041138	rs35074907	10600418	0.021	1.4452	0.0469	1.6e-208	-0.097479	0.057913	0.092336	0.30523	1	0.000811128	2739
SomaScan_v4	3311-27	FCG3B	'FCGR3B	1	161092986	162101753	0	0.0972309	0.0892549	0.080837	0.108216	rs10800573	a	g	-0.4875	0.0143	2.19e-256	rs6665610	a	g	-0.089551	0.024078	0.00019984	rs10919544	161508763	0.3304	-0.4829	0.0142	1.11e-254	-0.037744	0.016504	0.022195	0.65059	0.959033	0.712918	2755
SomaScan_v4	15388-24	FcRIIIa	'FCGR3A	1	161011549	162100917	0	0.104615	0.0890512	0.080837	0.108216	rs10800573	a	g	-1.2441	0.0086	0	rs6665610	a	g	-0.089551	0.024078	0.00019984	rs10919544	161508763	0.33	-1.2401	0.0087	0	-0.037744	0.016504	0.022195	0.65059	0.959033	0.712918	2925
SomaScan_v4	17403-14	acyl-Coenzyme A dehydrogenase	'ACADSB	10	124268495	125317827	0	0.0960258	0.0868457	0.111284	0.000109762	rs7913063	a	t	-0.6526	0.0223	2.59e-188	rs76325826	t	c	0.53402	0.14776	0.00030131	rs7913063	124798683	0.0861	-0.6526	0.0223	2.59e-188	0.055284	0.026735	0.038649	0.52416	1	0.000342299	3416
SomaScan_v4	16070-7	WIF-1	'WIF1	12	64944406	66015346	0	0.0704338	0.0846523	0.00137925	0.00137925	rs462010	a	g	-0.1001	0.013	1.385e-14	rs117458648	t	a	0.20439	0.058581	0.00048493	rs462010	65338145	0.45	-0.1001	0.013	1.385e-14	-0.037318	0.015283	0.014612	0.93046	1	1	2011
SomaScan_v4	2950-57	IGFBP-4	'IGFBP4	17	38099702	39113983	0	0.117359	0.0837171	0.530966	0.530966	rs4890114	a	g	-0.0802	0.0139	9.059e-09	rs507671	c	g	0.062953	0.016535	0.00014058	rs4890114	38603549	0.4217	-0.0802	0.0139	9.059e-09	0.037121	0.016486	0.024341	0.17068	1	1	2407
SomaScan_v4	9790-28	BR serine/threonine kinase 2	'BRSK2	11	911129	1983919	0	0.310752	0.0836947	0.051764	0.051764	rs7932863	a	g	0.329	0.0143	1.08e-117	rs35705950	t	g	-0.11413	0.026895	2.2005e-05	rs7932863	1412848	0.2734	0.329	0.0143	1.08e-117	-0.040829	0.016678	0.014359	0.65317	1	1	3800
SomaScan_v4	5734-13	nectin-4	'PVRL4	1	160540785	161559389	0	0.392058	0.0766901	0.0270847	0.0270847	rs35434391	t	g	-0.104	0.0213	1.037e-06	rs509749	g	a	0.068453	0.015404	8.841e-06	rs35434391	161049509	0.1117	-0.104	0.0213	1.037e-06	-0.069062	0.02741	0.011751	0.3406	1	1	2803
SomaScan_v4	4209-60	DRG-1	'VTA1	6	141968367	143045826	0	0.080186	0.0766165	0.0025128	1	rs225629	a	g	-0.0789	0.0126	4.011e-10	rs185514607	g	a	1.0362	0.23244	8.275e-06	rs225629	142473961	0.4661	-0.0789	0.0126	4.011e-10	-0.036218	0.015347	0.018276	0.36893	1	1	2479
SomaScan_v4	11568-2	FKB1B	'FKBP1B	2	23772571	24786551	0	0.349109	0.0759704	0.1084	0.1084	rs72781699	a	g	-0.3642	0.0155	1.17e-121	rs115604908	t	c	-0.21661	0.052484	3.6717e-05	rs72781699	24277709	0.2027	-0.3642	0.0155	1.17e-121	-0.044543	0.019637	0.023309	0.27691	1	1	2825
SomaScan_v4	12517-52	TFAR19	'PDCD5	19	32571974	33578358	0	0.0932774	0.0750708	0.00154788	1	rs4499344	a	g	0.3901	0.0137	1.91e-178	rs548024505	g	a	1.313	0.35026	0.00017774	rs4499344	33073431	0.3036	0.3901	0.0137	1.91e-178	-0.037708	0.016597	0.023089	0.87464	1	NA	3334
SomaScan_v4	5620-13	AMD	'PAM	5	101589685	102866809	0	0.321802	0.0734866	0.107934	0.107934	rs35658696	a	g	1.3439	0.0285	0	rs34230	a	g	0.077792	0.018751	3.3447e-05	rs35658696	102338811	0.0491	1.3439	0.0285	0	-0.075547	0.038442	0.049389	0.77738	1	1	3812
SomaScan_v4	13460-4	CHAD	'CHAD	17	48041857	49046327	0	0.108506	0.0723289	0.00151134	0.00128924	rs144030994	t	g	-0.8975	0.0951	3.791e-21	rs17562516	a	t	-0.066442	0.017961	0.00021634	rs181257397	48408118	0.0058	-0.8427	0.0946	5.057e-19	0.13647	0.11292	0.22687	0.75299	0.894486	1	2788
SomaScan_v4	13992-12	NSF	'NSF	17	44168035	45334830	0	0.191433	0.0710723	0.000415572	0.000415572	rs2532240	t	c	0.1061	0.0124	1.393e-17	rs151011422	a	g	0.23902	0.062015	0.00011612	rs2532240	44265839	0.4242	0.1061	0.0124	1.393e-17	-0.035693	0.016014	0.025823	0.71435	1	1	1824
SomaScan_v4	9095-5	MTFR1	'MTFR1	8	66056969	67183496	0	0.142905	0.0700872	0.00284886	0.000628614	rs140729430	d	i	0.1786	0.0161	1.851e-28	rs4335162	t	a	0.20237	0.055994	0.00030128	rs35524385	66568501	0.2283	-0.1773	0.0161	4.198e-28	-0.039888	0.018338	0.029621	0.88975	0.988361	0.676231	3222
SomaScan_v4	11117-2	SPT20	'SPATA20	17	48120419	49133213	0	0.107528	0.0678993	0.0128088	0.0128088	rs8076632	c	g	0.7826	0.012	0	rs17562516	a	t	-0.066442	0.017961	0.00021634	rs8076632	48625928	0.3643	0.7826	0.012	0	-0.034165	0.015699	0.029541	0.33739	1	1	2694
SomaScan_v4	5066-134	CLM6	'CD300C	17	72037247	73042282	0	0.146673	0.0678074	0.000684861	0.000684861	rs62087200	a	g	-0.7811	0.0311	2.13e-139	rs902727	g	c	0.062482	0.015997	9.3855e-05	rs62087200	72459776	0.0494	-0.7811	0.0311	2.13e-139	0.056427	0.030894	0.067778	0.94099	1	1	3014
SomaScan_v4	17704-74	HS105	'HSPH1	13	31210762	32236525	0	0.131731	0.0674193	0.000108484	1	rs12018206	a	c	-0.0901	0.0147	8.112e-10	rs75797986	a	g	0.29462	0.084897	0.00051981	rs9599008	31772946	0.2941	-0.0847	0.0144	4.443e-09	-0.030466	0.016543	0.065534	0.24344	1	NA	3094
SomaScan_v4	17466-72	ACSF2	'ACSF2	17	48003519	49052206	0	0.111553	0.0670102	0.00052514	0.00052514	rs202107007	a	c	-0.5479	0.0844	8.668e-11	rs17562516	a	t	-0.066442	0.017961	0.00021634	rs202107007	48503763	0.0065	-0.5479	0.0844	8.668e-11	0.13055	0.12067	0.2793	0.10838	1	1	2921
SomaScan_v4	11428-31	PDLI1	'PDLIM1	10	96497329	97550781	0	0.108436	0.0664115	0.000659258	8.92448e-05	rs1328599	t	g	-0.2004	0.0249	8.376e-16	rs550574361	a	g	0.95624	0.26869	0.0003725	rs1328599	97053775	0.0799	-0.2004	0.0249	8.376e-16	0.05622	0.030384	0.064271	0.062058	1	2.06384e-06	3525
SomaScan_v4	18893-26	GPR56	'GPR56	16	57144564	58198944	0	0.176117	0.0663753	0.000185168	0.000185168	rs1801257	c	g	-0.1042	0.0133	4.261e-15	rs56097461	t	c	-0.1604	0.042256	0.00014718	rs1801257	57689385	0.4786	-0.1042	0.0133	4.261e-15	0.035851	0.016405	0.028866	0.052237	1	1	3312
SomaScan_v4	10938-13	sLFA-3	'CD58	1	116557157	117613661	0	0.135633	0.0658534	4.55512e-05	4.55512e-05	rs35768283	a	g	-1.3819	0.0503	4.97e-166	rs115851490	c	t	0.1917	0.053023	0.00029979	rs35768283	117078729	0.0179	-1.3819	0.0503	4.97e-166	-0.074104	0.041529	0.074361	0.10765	1	1	2253
SomaScan_v4	3796-79	ANGL4	'ANGPTL4	19	7928173	8939257	0	0.132121	0.0646079	9.99113e-05	0.000525996	rs116843064	a	g	-0.3266	0.0529	6.664e-10	rs555433782	t	c	-0.82046	0.19603	2.8479e-05	rs116843064	8429323	0.0163	-0.3266	0.0529	6.664e-10	-0.092462	0.062659	0.14004	0.84542	1	0.000722913	2928
SomaScan_v4	10396-6	Mcl-1	'MCL1	1	150047032	151052066	0	0.0649784	0.0644309	0.000289215	0.000289215	rs190596489	a	c	1.4688	0.0532	1.19e-167	rs41317517	t	c	-0.30167	0.086741	0.00050541	rs190596489	150562043	0.016	1.4688	0.0532	1.19e-167	0.095341	0.071706	0.18365	0.31473	1	1	2117
SomaScan_v4	8024-64	TPST2	'TPST2	22	26421458	27492681	0	0.12558	0.0638949	0.0999495	0.00374736	rs2283824	a	g	0.245	0.0129	4.228e-80	rs117196014	g	t	0.5105	0.13893	0.00023834	rs6005067	26923325	0.425	0.245	0.0129	4.252e-80	0.034494	0.015552	0.02655	0.22035	0.997561	0.000222956	3838
SomaScan_v4	8992-1	TMEM2	'TMEM2	9	73798282	74931606	0	0.105467	0.063295	0.000847994	0.000281465	rs4143770	c	g	-0.2084	0.0147	2.262e-45	rs187468809	a	g	0.64205	0.18151	0.00040416	rs4143770	74267330	0.284	-0.2084	0.0147	2.262e-45	-0.035746	0.017564	0.041837	0.79366	1	6.88559e-06	3002
SomaScan_v4	12813-18	EHBP1	'EHBP1	2	62400986	63773622	0	0.0820838	0.0620426	0.0017009	0.00254192	rs73934251	a	c	0.1577	0.0207	2.931e-14	rs190110426	a	g	0.21885	0.066827	0.0010572	rs73934251	62727986	0.1152	0.1577	0.0207	2.931e-14	-0.048951	0.023129	0.034309	0.030373	1	0.000561211	2852
SomaScan_v4	17170-15	CALCB	'CALCB	11	14426543	15603888	0	0.106102	0.0616371	4.77013e-05	3.13581e-05	rs536318931	d	i	0.2751	0.015	4.817e-75	rs535689187	c	t	1.1944	0.31623	0.00015872	rs7110243	15088434	0.2681	0.2691	0.0147	1.316e-74	-0.033452	0.016715	0.045349	0.39248	0.975582	1.2744e-05	2518
SomaScan_v4	15339-32	COF2	'CFL2	14	34679593	35684029	0	0.196772	0.0613834	1.63146e-05	2.71528e-05	rs111787365	d	i	0.1628	0.0187	3.197e-18	rs200265032	i	d	0.445	0.11348	8.8069e-05	rs11849114	35178281	0.1524	0.1568	0.0186	2.864e-17	0.030127	0.020564	0.14291	0.11243	0.990025	0.880432	3282
SomaScan_v4	9931-20	Keratin-1	'KRT1	12	52568520	53574191	0	0.201683	0.0610408	0.00025392	0.00025392	rs117006546	a	t	-0.2366	0.036	4.881e-11	rs4761882	a	g	-0.090768	0.025025	0.00028671	rs117006546	53259655	0.0334	-0.2366	0.036	4.881e-11	0.069667	0.046678	0.13556	0.73382	1	1	3912
SomaScan_v4	3210-1	METAP1	'METAP1	4	99416771	100483964	0	0.17078	0.0596983	0.00219427	0.00219427	rs1230187	a	g	0.0645	0.0131	9.321e-07	rs66748088	a	g	0.080089	0.020333	8.1862e-05	rs1230187	99963977	0.2816	0.0645	0.0131	9.321e-07	-0.03666	0.017913	0.040699	0.53879	1	1	3606
SomaScan_v4	12534-10	CACO2	'CALCOCO2	17	46408350	47443884	0	0.110095	0.0588609	0.000255013	0.000398947	rs550510	a	g	-0.157	0.0188	7.918e-17	rs79932237	t	c	0.82065	0.22047	0.00019745	rs550510	46926615	0.146	-0.157	0.0188	7.918e-17	0.033997	0.02197	0.12175	0.24578	1	1.46215e-05	2645
SomaScan_v4	11265-8	Retinal dehydrogenase 1	'ALDH1A1	9	75015578	76195358	0	0.153758	0.0580362	0.0170107	0.0175143	rs5898287	d	i	-0.1484	0.0137	3.275e-27	rs530990814	t	c	-0.39155	0.097903	6.3511e-05	rs7849271	75597830	0.3103	0.1436	0.0135	2.233e-26	-0.034808	0.016356	0.033325	0.81527	0.920381	0.509325	2930
SomaScan_v4	9981-18	K1467	'KIAA1467	12	12697218	13795455	0	0.103095	0.0569108	0.000608791	7.17754e-05	rs117688503	a	g	0.4992	0.0443	1.945e-29	rs187065273	a	g	0.77268	0.21228	0.00027272	rs117688503	13215613	0.0215	0.4992	0.0443	1.945e-29	0.078551	0.056744	0.16626	0.10778	1	2.78527e-06	3219
SomaScan_v4	8310-6	U773	'ZG16B	16	2380170	3388967	0	0.0533792	0.056892	0.00119864	NA	rs56411639	d	i	-0.1313	0.0149	1.234e-18	rs749246541	a	c	0.94629	0.29291	0.001235	rs4785908	2879279	0.3144	-0.1277	0.0145	1.609e-18	-0.028892	0.017112	0.091328	0.33976	0.901034	1	1917
SomaScan_v4	9028-5	PAPD1	'MTPAP	10	30098730	31163377	0	0.0976054	0.0568539	6.36197e-05	1	rs2254706	t	c	0.1645	0.015	4.874e-28	rs79493251	t	c	0.16874	0.052366	0.0012712	rs2254706	30628478	0.2804	0.1645	0.015	4.874e-28	0.029593	0.017511	0.091032	0.21469	1	1	3431
Olink_PEA	OID00693	nectin-4	'PVRL4	1	160540785	161559389	0	0.489813	0.0553876	0.0270847	0.0270847	rs35434391	t	g	-0.5241	0.093167	3.14123e-08	rs509749	g	a	0.068453	0.015404	8.841e-06	rs509749	160793560	0.41134	0.11282	0.065598	0.0860994	0.068453	0.015404	8.841e-06	0.16469	1	1	2801
SomaScan_v4	17682-1	CD46	'CD46	1	207425402	208468858	0	0.078767	0.0551275	0.00538851	0.374473	rs113208992	a	g	-0.4022	0.0132	1.4e-202	rs11302038	d	i	0.080425	0.019932	5.4629e-05	rs2488252	207938228	0.4013	-0.4017	0.0132	1.67e-202	0.031345	0.015831	0.047709	0.31421	1	0.00683758	2821
Olink_PEA	OID01113	PVALB	'PVALB	22	36696728	37715523	0	0.10174	0.0538229	7.60117e-08	5.04898e-05	rs4821544	c	t	-0.89095	0.05702	8.27942e-45	rs73881655	a	t	-0.17522	0.051749	0.00070928	rs4821544	37258503	0.27526	-0.89095	0.05702	8.27942e-45	0.033589	0.016553	0.042436	0.31234	1	4.69387e-05	3310
SomaScan_v4	6252-62	Secretoglobin family 3A member 1	'SCGB3A1	5	179517103	180518540	0	0.151925	0.0532999	1.34744e-05	1.34744e-05	rs307802	t	c	-0.1398	0.0136	1.187e-24	rs116371485	g	a	-0.21185	0.055452	0.00013322	rs307802	180019237	0.4058	-0.1398	0.0136	1.187e-24	-0.03211	0.016097	0.046071	0.66594	1	1	3639
SomaScan_v4	4498-62	NCAM-120	'NCAM1	11	112331997	113649158	0	0.143158	0.0527796	4.27915e-06	4.27915e-06	rs11214489	t	c	-0.3073	0.017	3.075e-73	rs78887043	t	c	0.19944	0.056927	0.00045925	rs11214489	112975934	0.1847	-0.3073	0.017	3.075e-73	0.038398	0.019028	0.04359	0.33028	1	1	3859
SomaScan_v4	19136-22	MMSA	'ALDH6A1	14	74023553	75051196	0	0.105458	0.0511911	0.00054716	NA	rs139579994	a	g	-1.0403	0.077	1.497e-41	rs561734646	t	c	-1.0597	0.30742	0.00056677	rs139579994	74535660	0.007	-1.0403	0.077	1.497e-41	-0.086881	0.10373	0.40229	0.69406	1	1	3213
SomaScan_v4	15474-7	PIN1	'PIN1	19	9445933	10460358	0	0.107257	0.050424	1.05351e-07	0.000978135	rs8100984	a	g	-0.0669	0.0129	2.232e-07	rs187199770	a	g	0.57333	0.16229	0.00041138	rs8100984	10004894	0.4419	-0.0669	0.0129	2.232e-07	0.031764	0.015625	0.042058	0.15446	1	0.000811128	2826
SomaScan_v4	15533-97	Macrophage scavenger receptor	'MSR1	8	15465387	16924999	0	0.208771	0.0501494	0.000417209	2.9718e-05	rs41341748	a	g	-1.3839	0.0596	4.33e-119	rs192940733	g	a	-0.50814	0.12988	9.1402e-05	rs41341748	16012594	0.0111	-1.3839	0.0596	4.33e-119	0.096779	0.085172	0.25584	0.50144	1	2.93556e-05	6513
SomaScan_v4	18191-23	RANG	'RANBP1	22	19603461	20614878	0	0.0588738	0.049988	0.00091209	1	rs737935	a	g	0.1268	0.0257	7.901e-07	rs145192746	g	a	0.13377	0.046916	0.0043537	rs737935	20082570	0.0665	0.1268	0.0257	7.901e-07	-0.050135	0.034427	0.14532	0.91522	1	1	2370
SomaScan_v4	11493-169	DYL2	'DYNLL2	17	55660776	56672897	0	0.0573576	0.0498053	0.179731	0.177944	rs398100562	d	i	0.0596	0.0132	6.529e-06	rs77154762	a	c	0.12146	0.03125	0.0001016	rs8071026	56174489	0.3152	0.0595	0.0132	6.605e-06	-0.034572	0.016901	0.040794	0.45189	0.986517	1	2505
SomaScan_v4	12488-9	MCTS1	'MCTS1	23	119227865	120254929	0	0.0551306	0.049588	0.000563078	2.63067e-05	rs148197434	a	g	0.9819	0.146	1.737e-11	rs184337904	g	a	0.54393	0.16681	0.0011114	rs148197434	119739984	0.0024	0.9819	0.146	1.737e-11	0.042093	0.15757	0.78936	0.68044	1	4.90747e-05	1642
SomaScan_v4	19482-11	HDHD3	'HDHD3	9	115635699	116639279	0	0.103754	0.0493226	6.79965e-05	5.96985e-08	rs1043836	t	c	0.1875	0.0128	2.32e-48	rs191810671	t	c	0.49179	0.12013	4.2423e-05	rs1043836	116136198	0.3608	0.1875	0.0128	2.32e-48	0.031415	0.01561	0.044163	0.94477	1	0.00032467	3119
Olink_PEA	OID00402	IL-27	'EBI3	19	3729495	4737528	0	0.184445	0.049308	0.000309997	0.000309997	rs353704	t	c	-0.98202	0.054213	2.7227e-56	rs12610495	g	a	0.074114	0.017245	1.7252e-05	rs4740	4236996	0.27938	-0.9648	0.053285	2.95121e-56	-0.033729	0.016239	0.037791	0.37185	1	1	2773
SomaScan_v4	8296-117	KDEL2	'KDELC2	11	107842832	108869159	0	0.073315	0.0492028	0.000111146	1	rs74911261	a	g	-1.3026	0.038	1.72e-257	rs138350741	t	g	1.16	0.33991	0.00064309	rs74911261	108357137	0.0262	-1.3026	0.038	1.72e-257	-0.069244	0.054022	0.19992	0.35532	1	1	2029
SomaScan_v4	3299-29	Contactin-5	'CNTN5	11	98391683	100729616	0	0.297817	0.048787	0.000214052	0.000214052	rs898776	a	g	-0.6852	0.0243	2.25e-175	rs117467460	t	a	0.32301	0.08171	7.7135e-05	rs2511796	99181710	0.0762	-0.6787	0.0243	5.39e-171	-0.045681	0.028857	0.11342	0.99816	1	1	9275
SomaScan_v4	11204-80	CXAR	'CXADR	21	18384700	19465897	0	0.0643511	0.0484573	4.80783e-09	1.23672e-05	rs117810636	a	g	0.3072	0.0618	6.724e-07	rs148128469	c	t	0.48318	0.1283	0.00016594	rs117810636	19195985	0.0128	0.3072	0.0618	6.724e-07	-0.12524	0.086051	0.14554	0.17301	1	3.37975e-08	3338
SomaScan_v4	4984-83	Esterase D	'ESD	13	46845391	47871367	0	0.0979736	0.0481393	0.000641715	3.09807e-05	rs15303	t	c	-0.9285	0.0497	9.051e-78	rs180726412	g	a	0.5311	0.1214	1.2162e-05	rs15303	47345630	0.018	-0.9285	0.0497	9.051e-78	-0.074576	0.064114	0.24476	0.28556	1	0.000209126	2805
SomaScan_v4	14688-6	PTN7	'PTPN7	1	201616141	202630716	0	0.0610837	0.0477069	0.000664273	0.000664273	rs76841249	t	c	-0.411	0.0576	9.316e-13	rs114094953	a	g	-0.19101	0.059693	0.0013753	rs76841249	202097309	0.0146	-0.411	0.0576	9.316e-13	-0.078138	0.08146	0.33745	0.74066	1	1	2332
SomaScan_v4	3324-51	LY9	'LY9	1	160265864	161298051	0	0.520511	0.0470713	0.329032	0.329032	rs12128261	t	g	-0.4098	0.0151	3.01e-161	rs509749	g	a	0.068453	0.015404	8.841e-06	rs12128261	160762784	0.2144	-0.4098	0.0151	3.01e-161	-0.042926	0.019353	0.026553	0.23072	1	1	2794
SomaScan_v4	9802-27	PLPL2	'PNPLA2	11	318902	1325573	0	0.180626	0.0468588	0.0014457	0.00171282	rs66460720	d	i	0.0753	0.0149	4.79e-07	rs35705950	t	g	-0.11413	0.026895	2.2005e-05	rs7925131	820268	0.2754	-0.0736	0.0146	4.544e-07	0.037021	0.017205	0.031415	0.92744	0.984986	1	3337
SomaScan_v4	9876-20	aldolase C	'ALDOC	17	26400133	27404282	0	0.0424111	0.0467058	5.1297e-06	5.97331e-05	rs141921160	t	c	-0.9431	0.0841	3.539e-29	rs190491431	c	a	0.711	0.25175	0.0047392	rs141921160	26903928	0.0087	-0.9431	0.0841	3.539e-29	-0.067986	0.085576	0.42693	0.3152	1	6.55394e-07	1325
SomaScan_v4	3415-61	BSP	'IBSP	4	88220733	89233074	0	0.160945	0.0462935	0.000478274	1	rs2616262	t	g	-0.1251	0.0135	1.454e-20	rs770924890	g	a	1.2829	0.32862	9.4698e-05	rs2616262	88723210	0.499	-0.1251	0.0135	1.454e-20	0.03057	0.015048	0.042212	0.61964	1	1	3392
SomaScan_v4	12651-21	PDK2	'PDK2	17	47672101	48689516	0	0.17999	0.0461861	4.93603e-07	4.93603e-07	rs111564639	a	c	-0.4426	0.0414	1.04e-26	rs7225180	t	g	0.13508	0.035309	0.00013041	rs111564639	48172095	0.0278	-0.4426	0.0414	1.04e-26	0.066985	0.047115	0.15511	0.37591	1	1	2537
SomaScan_v4	8397-147	QSOX2	'QSOX2	9	138598179	139637687	0	0.149616	0.0460495	2.46127e-06	7.87437e-06	rs77836657	d	i	0.3583	0.0131	3.78e-165	rs11103186	t	c	0.33169	0.085201	9.9027e-05	rs10858248	139108324	0.4977	0.3491	0.0129	1.72e-161	0.031283	0.015611	0.045076	0.43871	0.959004	1	3069
SomaScan_v4	5852-6	S100A12	'S100A12	1	152846184	153848125	0	0.0565174	0.0457113	0.00681713	0.000756688	rs3014874	a	g	-0.2694	0.015	1.692e-72	rs201890491	a	g	1.1406	0.31919	0.00035231	rs3014874	153337943	0.2643	-0.2694	0.015	1.692e-72	-0.03401	0.018241	0.062263	0.6782	1	1.77462e-05	2395
SomaScan_v4	4903-72	Calcineurin	'PPP3CA|PPP3R1	4	101444566	102769435	0	0.113389	0.0450164	0.012819	3.66285e-07	rs1125271	t	c	0.3521	0.0131	2.07e-158	rs182582913	c	t	0.61715	0.1449	2.0522e-05	rs1125271	102745985	0.303	0.3521	0.0131	2.07e-158	-0.031484	0.016622	0.058203	0.36164	1	5.40513e-05	4105
SomaScan_v4	12851-5	DPOLM	'POLM	7	43611846	44622139	0	0.0653057	0.044874	0.000987709	9.88325e-05	rs142059440	c	g	0.7037	0.0594	2.02e-32	rs559151772	a	g	-1.2271	0.34881	0.00043471	rs142059440	44113855	0.0134	0.7037	0.0594	2.02e-32	0.068275	0.074045	0.35649	0.23575	1	0.000125814	2413
SomaScan_v4	3640-14	RAP	'LRPAP1	4	3008103	4034286	0	0.0793616	0.0443044	0.000226679	0.000111683	rs1800493	t	c	-1.0953	0.0521	2.83e-98	rs566879594	t	c	1.026	0.26301	9.5764e-05	rs1800493	3516559	0.0166	-1.0953	0.0521	2.83e-98	-0.068381	0.075177	0.36303	0.54105	1	0.000563326	3148
SomaScan_v4	6955-68	SNX1	'SNX1	15	63886322	64938289	0	0.223161	0.0442497	0.0813681	0.0813681	rs1802376	a	g	0.7712	0.047	1.615e-60	rs3848143	a	g	0.06686	0.017532	0.00013691	rs1802376	64428559	0.0204	0.7712	0.047	1.615e-60	-0.074525	0.057964	0.19854	0.93904	1	1	2402
SomaScan_v4	10760-107	GRIA4	'GRIA4	11	104980721	106352819	0	0.0885342	0.0437008	0.000106925	0.000106925	rs72991733	a	g	0.307	0.0601	3.221e-07	rs11607209	a	g	0.23632	0.070419	0.0007909	rs72991733	105509256	0.0123	0.307	0.0601	3.221e-07	-0.067009	0.077291	0.38596	0.11464	1	1	3372
SomaScan_v4	14088-38	IGFBP-6	'IGFBP6	12	52991220	53996129	0	0.15566	0.0434605	0.000457151	0.000457151	rs3814774	t	g	0.1694	0.0303	2.229e-08	rs12812139	t	g	0.129	0.036527	0.00041283	rs3814774	53473298	0.0518	0.1694	0.0303	2.229e-08	0.022502	0.03518	0.52242	0.73576	1	1	2726
SomaScan_v4	2864-2	MEK1	'MAP2K1	15	66179155	67284650	0	0.105424	0.0433128	0.000220657	1	rs11854159	t	g	0.1755	0.0255	6.135e-12	rs73486052	t	a	0.17706	0.050416	0.00044496	rs11854159	66597110	0.0731	0.1755	0.0255	6.135e-12	0.042035	0.029586	0.15538	0.059169	1	NA	3714
SomaScan_v4	5636-10	MFAP4	'MFAP4	17	18786755	19790553	0	0.0310455	0.0430768	0.000621059	1.27655e-05	rs139356332	c	g	-0.6813	0.0486	1.018e-44	rs2386256	t	c	0.20961	0.068995	0.0023818	rs139356332	19289286	0.0213	-0.6813	0.0486	1.018e-44	0.061809	0.0641	0.33491	0.20709	1	0.00283309	1318
SomaScan_v4	4468-21	SPHK2	'SPHK2	19	48622548	49633974	0	0.0756872	0.0430416	0.00092146	0.000473751	rs386243	t	c	0.1545	0.0156	3.466e-23	rs143774083	a	g	0.94672	0.25373	0.00019056	rs386243	49127490	0.2518	0.1545	0.0156	3.466e-23	0.030427	0.017204	0.076956	0.51989	1	0.000324108	3036
SomaScan_v4	4878-3	Coagulation Factor X	'F10	13	113277128	114303843	0	0.104801	0.0429532	0.00204248	0.000108171	rs547138	a	t	0.2145	0.0142	1.845e-51	rs191387050	a	g	0.60474	0.17504	0.00055064	rs547138	113792170	0.3927	0.2145	0.0142	1.845e-51	-0.031481	0.015981	0.048849	0.39773	1	1.23957e-05	3049
SomaScan_v4	15521-4	Alcadein alpha-1	'CLSTN1	1	9289084	10384584	0	0.090692	0.0427827	6.85361e-05	0.000255906	rs116383848	c	g	2.1381	0.0466	0	rs115119559	g	t	0.81142	0.22371	0.00028653	rs144966243	9798509	0.0191	2.12	0.0463	0	0.066049	0.064321	0.30448	0.197	0.986488	0.000144029	2552
SomaScan_v4	17786-5	GGPPS	'GGPS1	1	234990665	236007847	0	0.0969658	0.0426318	0.00259099	0.00259099	rs116088703	a	g	0.2425	0.0189	9.352e-38	rs115075335	a	t	0.25746	0.067849	0.00014787	rs116088703	235498377	0.1247	0.2425	0.0189	9.352e-38	-0.040744	0.02302	0.076742	0.7655	1	1	2361
SomaScan_v4	13536-56	POLI	'POLI	18	51295774	52347636	0	0.105921	0.0423896	0.000796189	0.000808732	rs3218784	a	g	0.72	0.0409	2.352e-69	rs74508605	t	c	-0.34286	0.084761	5.2312e-05	rs3218784	51807260	0.0283	0.72	0.0409	2.352e-69	0.062192	0.050803	0.22089	0.3911	1	0.782949	2952
SomaScan_v4	7141-21	MGT4B	'MGAT4B	5	178724597	179733952	0	0.118123	0.0422243	8.08506e-05	0.00011056	rs113756550	a	g	-1.2628	0.042	2.41e-198	rs141491958	a	g	-0.57783	0.15077	0.00012682	rs113756550	179228377	0.0227	-1.2628	0.042	2.41e-198	-0.069708	0.058076	0.23003	0.82797	1	0.000214106	3256
SomaScan_v4	10851-77	IL27B	'EBI3	19	3729495	4737528	0	0.185911	0.0416547	0.000511283	0.000511283	rs353705	a	g	-1.0179	0.011	0	rs12610495	g	a	0.074114	0.017245	1.7252e-05	rs4905	4237067	0.2843	1.0127	0.011	0	0.0389	0.016432	0.017919	0.30862	1	1	2772
SomaScan_v4	3305-6	DLL4	'DLL4	15	40721538	41731237	0	0.135113	0.0412022	0.000218119	0.000219725	rs150398020	d	i	-0.2734	0.0476	8.957e-09	rs149727009	g	a	0.41429	0.09837	2.5361e-05	rs77960703	41261915	0.0199	0.2619	0.0476	3.833e-08	0.070297	0.062413	0.26003	0.6599	0.993121	1	2328
SomaScan_v4	10818-36	ASM	'SMPD1	11	5911655	6916228	0	0.0995045	0.0411824	0.000124681	0.000124681	rs1050239	a	g	-0.3905	0.0154	1.91e-141	rs11500741	c	t	-0.12381	0.037167	0.00086466	rs1050239	6415463	0.2405	-0.3905	0.0154	1.91e-141	0.033445	0.01827	0.067168	0.45954	1	1	3284
SomaScan_v4	3367-8	FETUB	'FETUB	3	185853758	186870930	0	0.11733	0.0410979	0.000402628	7.18461e-05	rs114780909	a	t	-2.1047	0.067	1.68e-216	rs183203439	a	g	0.90184	0.23663	0.00013831	rs114780909	186360255	0.0099	-2.1047	0.067	1.68e-216	0.057916	0.090376	0.52163	0.66991	1	4.23276e-05	3140
SomaScan_v4	4126-22	BPI	'BPI	20	36388551	37465907	0	0.094456	0.0410522	0.00123609	4.18638e-06	rs6127742	a	g	-0.6855	0.0211	5.35e-231	rs34578077	d	i	-0.082353	0.021264	0.0001076	rs6127742	36950550	0.1022	-0.6855	0.0211	5.35e-231	-0.042023	0.024587	0.087428	0.84116	1	0.000201937	2656
SomaScan_v4	5735-54	C1GLC	'C1GALT1C1	23	119259648	120264005	0	0.0614333	0.0408286	0.000117471	8.05565e-05	rs149340486	t	c	-1.6031	0.0564	1.62e-177	rs184337904	g	a	0.54393	0.16681	0.0011114	rs149340486	119760720	0.0092	-1.6031	0.0564	1.62e-177	-0.035123	0.095347	0.7126	0.6588	1	4.90747e-05	1607
SomaScan_v4	3809-1	FGFR-3	'FGFR3	4	1295034	2310599	0	0.0264431	0.0407714	0.0317296	0.0317296	rs2305181	t	c	0.5046	0.1059	1.889e-06	rs2305183	c	t	-0.065205	0.02028	0.0013037	rs2305181	1803251	0.0045	0.5046	0.1059	1.889e-06	0.095725	0.040171	0.017175	0.80006	1	1	2665
SomaScan_v4	14008-22	DCP1A	'DCP1A	3	52817449	53881613	0	0.0615943	0.0406029	0.000142204	0.000684315	rs41275531	a	g	0.1341	0.0278	1.427e-06	rs533313637	g	a	0.63314	0.17778	0.00036888	rs41275531	53220375	0.0596	0.1341	0.0278	1.427e-06	-0.037982	0.03	0.20548	0.4705	1	0.000135998	2553
SomaScan_v4	9263-57	SIAE	'SIAE	11	124003009	125065603	0	0.0822887	0.0403276	0.000312926	0.000753059	rs78778622	t	c	0.3243	0.0281	8.327e-31	rs117770287	t	c	0.27402	0.087518	0.001742	rs78778622	124530664	0.0569	0.3243	0.0281	8.327e-31	-0.051161	0.0369	0.1656	0.21707	1	0.000196257	3267
SomaScan_v4	3077-66	Coagulation Factor Xa	'F10	13	113277128	114303843	0	0.105105	0.0402009	0.00204248	0.000108171	rs547138	a	t	0.2116	0.0143	8.491e-50	rs191387050	a	g	0.60474	0.17504	0.00055064	rs547138	113792170	0.3927	0.2116	0.0143	8.491e-50	-0.031481	0.015981	0.048849	0.39773	1	1.23957e-05	3049
SomaScan_v4	7110-2	DJB11	'DNAJB11	3	185785192	186815061	0	0.119247	0.0400861	0.00198842	5.23781e-06	rs56324474	a	g	-0.2844	0.0226	3.507e-36	rs183203439	a	g	0.90184	0.23663	0.00013831	rs12330837	186285706	0.0866	-0.2797	0.0224	7.276e-36	0.047602	0.026415	0.071532	0.46497	0.97824	4.23276e-05	3177
SomaScan_v4	7950-142	BTNL9	'BTNL9	5	179967225	180988523	0	0.124904	0.0398933	0.000307014	0.000713943	rs138692142	t	c	-0.618	0.0738	5.426e-17	rs148101330	c	t	0.43548	0.10674	4.5073e-05	rs138692142	180349778	0.0105	-0.618	0.0738	5.426e-17	-0.056796	0.086207	0.51001	0.7454	1	8.1497e-07	2469
SomaScan_v4	5691-2	CRLD2	'CRISPLD2	16	84353590	85454374	0	0.213051	0.0394328	0.000199734	9.52605e-05	rs149615348	a	g	-0.8378	0.0744	2.197e-29	rs565787638	c	a	0.94429	0.23599	6.2987e-05	rs149615348	84900645	0.0084	-0.8378	0.0744	2.197e-29	-0.067651	0.098636	0.4928	0.40458	1	8.26272e-05	5812
SomaScan_v4	2827-23	Fractalkine/CX3CL-1	'CX3CL1	16	56906370	57918960	0	0.0982538	0.0389008	0.00136607	9.9435e-05	rs62037084	t	c	0.9156	0.0762	2.955e-33	rs112441975	c	g	-0.24932	0.074213	0.0007809	rs62037084	57413660	0.0076	0.9156	0.0762	2.955e-33	-0.0047062	0.10064	0.9627	0.92814	1	0.0131169	3464
SomaScan_v4	5660-51	SOD3	'SOD3	4	24291534	25302464	0	0.163984	0.0388579	0.000923094	0.000923094	rs1799895	c	g	-2.1887	0.0503	0	rs2133508	a	g	0.11516	0.032092	0.00033274	rs1799895	24801834	0.0149	-2.1887	0.0503	0	0.062183	0.083261	0.45516	0.56711	1	1	2848
SomaScan_v4	3396-54	Renin	'REN	1	203623944	204635465	0	0.230099	0.0385095	0.00208724	0.00208724	rs193280350	a	g	1.0649	0.0738	3.001e-47	rs2369094	a	c	0.070157	0.017368	5.3573e-05	rs193280350	204148649	0.009	1.0649	0.0738	3.001e-47	0.064045	0.099803	0.52106	0.27106	1	1	2778
SomaScan_v4	7841-84	ESAM	'ESAM	11	124122026	125132186	0	0.0775636	0.0383914	0.000892339	0.00119992	rs12792040	a	g	-0.5269	0.0226	1.5e-120	rs117770287	t	c	0.27402	0.087518	0.001742	rs12792040	124624150	0.0935	-0.5269	0.0226	1.5e-120	0.042355	0.027593	0.12479	0.19028	1	0.000196257	3035
SomaScan_v4	18214-2	GSH0	'GCLM	1	93850761	94874966	0	0.0661369	0.038078	0.00631462	0.000365692	rs12563495	a	g	-0.1017	0.0122	7.467e-17	rs140863248	a	g	0.3023	0.095676	0.0015796	rs12563495	94384624	0.4966	-0.1017	0.0122	7.467e-17	0.02865	0.015805	0.069867	0.86097	1	0.000258392	2562
SomaScan_v4	16049-43	OLR1	'OLR1	12	9810902	10824737	0	0.0964645	0.037634	0.00118394	0.00118394	rs11611438	c	g	-0.1265	0.024	1.363e-07	rs12822999	c	t	-0.052877	0.016428	0.001288	rs11611438	10318409	0.091	-0.1265	0.024	1.363e-07	0.044485	0.028417	0.11748	0.585	1	1	3545
SomaScan_v4	9894-13	MYO6	'MYO6	6	75958909	77129254	0	0.0700365	0.0373701	1.02147e-05	1.02147e-05	rs41269323	a	g	-0.6171	0.0638	3.937e-22	rs190968092	a	g	0.33595	0.10288	0.0010925	rs41269323	76624538	0.0107	-0.6171	0.0638	3.937e-22	0.045462	0.07939	0.56689	0.97474	1	1	2462
SomaScan_v4	7228-2	SIA7F	'ST6GALNAC6	9	130147600	131167687	0	0.0870356	0.0372197	0.00051617	3.43955e-05	rs61740973	t	c	-0.3774	0.0558	1.303e-11	rs78917295	a	g	0.19947	0.053407	0.00018771	rs61740973	130656953	0.0168	-0.3774	0.0558	1.303e-11	0.05333	0.068894	0.43888	0.63839	1	2.63622e-07	1951
SomaScan_v4	2201-17	Endostatin	'COL18A1	21	46325052	47433634	0	0.115592	0.037165	0.000754238	0.000205893	rs144147445	a	g	-1.4332	0.0491	2.18e-187	rs73238103	t	a	-0.16297	0.042734	0.00013698	rs144147445	46930092	0.0184	-1.4332	0.0491	2.18e-187	-0.055158	0.07171	0.44178	0.31136	1	0.00589563	3709
SomaScan_v4	3508-78	MDC	'CCL22	16	56892684	57900102	0	0.0994624	0.0368857	0.0010929	0.000114683	rs41398344	t	c	1.3018	0.0707	1.108e-75	rs112441975	c	g	-0.24932	0.074213	0.0007809	rs41398344	57394393	0.0089	1.3018	0.0707	1.108e-75	-0.01575	0.093122	0.86569	0.43523	1	0.0131169	3435
SomaScan_v4	11104-13	YKL-40	'CHI3L1	1	202648059	203655877	0	0.111438	0.03676	1.0655e-05	1.0655e-05	rs2071579	c	g	0.9866	0.0098	0	rs76159015	c	t	0.081853	0.023029	0.00037886	rs2071579	203153634	0.4725	0.9866	0.0098	0	0.03103	0.015874	0.050609	0.22398	1	1	2604
SomaScan_v4	18408-26	ARF4	'ARF4	3	57057090	58083947	0	0.107523	0.0361665	0.0134072	0.000492193	rs141818286	a	g	-0.1957	0.0293	2.276e-11	rs116225486	c	g	0.65297	0.16754	9.7206e-05	rs141818286	57921087	0.0514	-0.1957	0.0293	2.276e-11	0.050994	0.036683	0.16449	0.90231	1	0.00102539	2414
SomaScan_v4	18178-13	SYSC	'SARS	1	109256540	110280791	0	0.127194	0.0361441	0.000385508	0.000363504	rs140717526	a	g	0.3143	0.0591	1.056e-07	rs7538453	g	a	0.092761	0.023748	9.3838e-05	rs140717526	109779073	0.0123	0.3143	0.0591	1.056e-07	0.071839	0.075619	0.34211	0.32304	1	0.56498	2656
SomaScan_v4	14012-17	LGP2	'DHX58	17	39753422	40764751	0	0.0934357	0.0360431	0.0557031	0.0596071	rs544381672	d	i	-0.5561	0.0166	1.26e-244	rs4796791	c	t	-0.056309	0.016396	0.00059428	rs2074164	40270238	0.1871	-0.5461	0.0164	2.78e-243	0.033078	0.019228	0.085388	0.93898	0.962718	1	1979
SomaScan_v4	4763-31	Afamin	'AFM	4	73847400	74869691	0	0.0736779	0.0359019	2.27353e-05	0.000215525	rs72856641	t	c	1.1075	0.0465	2.75e-125	rs561713373	a	g	1.0466	0.29902	0.00046518	rs72856641	74359582	0.0203	1.1075	0.0465	2.75e-125	0.053099	0.042291	0.20928	0.25464	1	0.000167574	1978
SomaScan_v4	15566-10	Calponin-1	'CNN1	19	11149532	12161138	0	0.132534	0.035743	0.000101394	0.000101394	rs73512794	t	c	0.3769	0.027	3.571e-44	rs111282584	c	t	0.23775	0.068808	0.00054964	rs73512794	11620979	0.0513	0.3769	0.027	3.571e-44	0.042284	0.026704	0.11333	0.74028	1	1	2834
SomaScan_v4	6990-44	SDF2L	'SDF2L1	22	21496550	22498587	0	0.0593735	0.0356654	0.0116821	1	rs73166641	a	g	1.0037	0.0555	4.226e-73	rs575233405	c	t	1.2629	0.35188	0.00033184	rs73166641	21998280	0.0146	1.0037	0.0555	4.226e-73	-0.034928	0.077334	0.65152	0.61382	1	1	1534
SomaScan_v4	9796-4	CEL	'CEL	9	135437365	136447248	0	0.149734	0.0356028	1.28466e-05	1.04404e-07	rs56272996	c	g	-0.7039	0.037	1.272e-80	rs188110518	a	g	0.47869	0.1127	2.1608e-05	rs640720	135934995	0.0311	-0.6927	0.0365	3.454e-80	0.062973	0.044176	0.15401	0.80193	0.975294	1	3228
SomaScan_v4	17383-4	STAR5	'STARD5	15	81101394	82116524	0	0.0579376	0.0354908	0.000604935	0.000439265	rs4392019	t	c	1.2875	0.0332	0	rs201666493	a	t	0.14209	0.041242	0.00057036	rs4392019	81616559	0.0352	1.2875	0.0332	0	0.046278	0.036403	0.20363	0.80597	1	0.0013816	2134
Olink_PEA	OID00669	LY9	'LY9	1	160265864	161298051	0	0.527084	0.0350189	0.34585	0.34585	rs2271967	c	t	0.66439	0.075066	1.65959e-17	rs509749	g	a	0.068453	0.015404	8.841e-06	rs34378534	160510652	0.091602	-0.13709	0.11152	0.219543	0.086373	0.030352	0.0044307	0.35209	1	1	2792
SomaScan_v4	6531-29	F162A	'FAM162A	3	121603023	122631181	0	0.180476	0.0350058	0.0139192	0.0139192	rs7615673	c	g	-0.1828	0.0167	1.01e-27	rs6438715	c	t	0.081111	0.021415	0.00015213	rs7615673	122125544	0.1611	-0.1828	0.0167	1.01e-27	0.037016	0.021729	0.088469	0.15599	1	1	2906
SomaScan_v4	13384-110	FUMH	'FH	1	241160903	242183061	0	0.0921156	0.0346036	0.00490477	8.99403e-08	rs12071124	a	c	0.1683	0.0147	2.673e-30	rs142824216	t	c	0.48201	0.13533	0.00036821	rs12071124	241683705	0.2764	0.1683	0.0147	2.673e-30	0.030526	0.017426	0.079805	0.79019	1	3.27145e-05	3635
SomaScan_v4	18225-13	HEBP1	'HEBP1	12	12627798	13653207	0	0.0978403	0.034377	0.000871531	0.000871531	rs1941	c	g	1.6083	0.0316	0	rs11055145	a	t	0.30692	0.08513	0.00031179	rs1941	13128263	0.0395	1.6083	0.0316	0	0.050112	0.044967	0.26511	0.52068	1	1	2884
SomaScan_v4	13088-397	BTC	'BTC	4	75169969	76219896	0	0.103255	0.0342279	0.00317054	0.00317054	rs28690341	c	g	0.5629	0.0187	1.97e-198	rs62314921	a	g	0.072084	0.021179	0.00066515	rs28690341	75719768	0.1335	0.5629	0.0187	1.97e-198	0.03363	0.02032	0.097917	0.63785	1	1	3008
SomaScan_v4	13654-1	ROCK2	'ROCK2	2	10819887	11988456	0	0.182604	0.0341861	0.000587182	6.20683e-05	rs35898907	a	g	0.069	0.0131	1.248e-07	rs528634728	c	a	1.1084	0.23839	3.326e-06	rs35898907	11306492	0.4862	0.069	0.0131	1.248e-07	-0.032875	0.015626	0.035386	0.654	1	0.0056859	4051
SomaScan_v4	5508-62	Cathepsin D	'CTSD	11	1273982	2285222	0	0.233177	0.0340397	0.00342088	0.00342088	rs55861089	a	g	0.4704	0.0216	2.73e-105	rs10837865	t	c	0.11148	0.028579	9.5856e-05	rs55861089	1783757	0.0976	0.4704	0.0216	2.73e-105	0.042295	0.026309	0.10792	0.81692	1	1	3495
SomaScan_v4	6379-62	ATL2	'ADAMTSL2	9	135897286	136940641	0	0.184025	0.0339422	0.000400129	0.000400129	rs1008250	a	g	-0.1118	0.0161	4.473e-12	rs188110518	a	g	0.47869	0.1127	2.1608e-05	rs1008250	136397834	0.2748	-0.1118	0.0161	4.473e-12	0.032972	0.017401	0.058122	0.11323	1	1	4007
SomaScan_v4	11643-73	DTX3L	'DTX3L	3	121783085	122794050	0	0.191586	0.0337687	0.00130126	0.00130126	rs138733337	a	g	0.5274	0.0697	3.96e-14	rs6438715	c	t	0.081111	0.021415	0.00015213	rs138733337	122083268	0.0086	0.5274	0.0697	3.96e-14	-0.013677	0.095891	0.88658	0.56247	1	1	2988
SomaScan_v4	12387-7	PDLI4	'PDLIM4	5	131093364	132109147	0	0.0555911	0.0337465	0.00356313	0.000863515	rs4877	t	g	-0.4954	0.0228	1.8e-104	rs192296358	a	g	0.54543	0.1529	0.00036088	rs4877	131607588	0.0919	-0.4954	0.0228	1.8e-104	0.037593	0.02635	0.15367	0.50863	1	6.83737e-05	2087
SomaScan_v4	2516-57	6Ckine	'CCL21	9	34209002	35210121	0	0.0751645	0.0333939	0.0344427	0.000904233	rs10814138	a	c	-0.0996	0.0145	7.14e-12	rs7047839	a	g	0.37135	0.10309	0.00031531	rs10814138	34723035	0.3105	-0.0996	0.0145	7.14e-12	-0.034546	0.017522	0.048653	0.39672	1	0.000187777	2209
SomaScan_v4	4276-10	prostatic binding protein	'PEBP1	12	118073663	119083389	0	0.157669	0.0333566	0.00237149	0.000140815	rs1050625	t	c	-1.5222	0.0624	2.06e-131	rs149381820	a	g	0.24729	0.061565	5.9012e-05	rs76597567	118584885	0.0101	1.4085	0.0611	1.54e-117	-0.03916	0.068682	0.56857	0.34326	1	0.00010612	3071
SomaScan_v4	12656-1	KLC1	'KLC1	14	103528233	104667888	0	0.184784	0.0333375	0.42719	0.426389	rs142008283	d	i	0.1453	0.0135	8.043e-27	rs10129899	a	c	-0.06345	0.016383	0.00010759	rs61637848	104096031	0.3271	0.1435	0.0135	2.09e-26	0.028561	0.016685	0.086949	0.85715	0.988773	1	3471
SomaScan_v4	11356-19	DGC14	'DGCR14	22	18617792	19632197	0	0.0849735	0.0332721	0.00235593	1	rs715544	a	g	-0.4069	0.023	6.934e-70	rs147828180	i	d	-0.086744	0.0236	0.00023726	rs715544	19133605	0.0917	-0.4069	0.023	6.934e-70	-0.035571	0.024544	0.14727	0.40913	1	1	2217
SomaScan_v4	2571-12	IGFBP-3	'IGFBP3	7	45451949	46461473	0	0.101942	0.0331981	6.88673e-05	6.88673e-05	rs145188037	a	g	1.2659	0.0551	1.05e-116	rs117970879	a	g	0.34584	0.09039	0.0001302	rs148562589	45996425	0.0126	-1.2432	0.0559	1.71e-109	0.039115	0.075645	0.60509	0.49114	1	1	3488
Olink_PEA	OID01031	CLEC1A	'CLEC1A	12	9722153	10764226	0	0.0942525	0.0328976	0.00100832	0.00100832	rs7961483	t	c	-0.31352	0.062191	6.55994e-07	rs12822999	c	t	-0.052877	0.016428	0.001288	rs12822999	9968349	0.43289	0.13479	0.061279	0.0283139	-0.052877	0.016428	0.001288	0.58698	1	1	3648
SomaScan_v4	10042-8	SGK3	'SGK3	8	67124653	68274257	0	0.0646981	0.0328463	0.00131989	0.00223606	rs142632105	a	g	0.4397	0.0593	1.227e-13	rs76880666	a	c	-0.080078	0.024801	0.0012429	rs145451983	67758692	0.0143	0.4111	0.0561	2.433e-13	0.011863	0.076043	0.87603	0.55057	1	0.0101922	2116
SomaScan_v4	7218-87	AT1B2	'ATP1B2	17	7049945	8061086	0	0.0788426	0.0326979	0.0905108	0.0012668	rs1641523	t	c	-0.1825	0.0127	1.611e-46	rs73246870	g	c	-0.16899	0.052	0.001155	rs1641523	7549681	0.4329	-0.1825	0.0127	1.611e-46	0.027574	0.015698	0.078991	0.98078	1	5.71595e-05	2672
SomaScan_v4	8288-27	b2-Glycoprotein I	'APOH	17	63708151	64752643	0	0.092963	0.0325582	0.000134844	1	rs1801689	a	c	1.6559	0.0376	0	rs763756383	g	a	0.75858	0.23981	0.0015602	rs1801689	64210580	0.0292	1.6559	0.0376	0	0.047353	0.04581	0.30129	0.85359	1	1	3663
SomaScan_v4	17785-11	RCL	'RCL	6	42693367	43697222	0	0.0930702	0.0323827	0.128154	0.000329732	rs138632789	d	i	-0.1803	0.0202	4.403e-19	rs146365693	t	c	-0.55725	0.15199	0.000246	rs45448395	43189645	0.1038	-0.1856	0.021	1.02e-18	0.035836	0.026496	0.17621	0.3551	0.892613	0.00283024	2177
SomaScan_v4	6925-26	SNX8	'SNX8	7	1791405	2893953	0	0.140272	0.0323634	3.45159e-06	7.6302e-05	rs34750471	a	g	-1.0254	0.0595	1.541e-66	rs544413799	t	c	0.79586	0.186	1.8788e-05	rs34413455	2287023	0.0115	1.0261	0.0597	3.249e-66	0.021774	0.066795	0.74443	0.60174	0.968017	0.000105171	4434
SomaScan_v4	2977-7	EDAR	'EDAR	2	109010927	110105828	0	0.0954927	0.0322793	0.000373712	0.000574592	rs75147553	a	g	1.8569	0.0539	5.22e-260	rs2577604	t	g	-0.44449	0.13753	0.0012295	rs75147553	109600755	0.0137	1.8569	0.0539	5.22e-260	0.03585	0.071206	0.61463	0.17986	1	0.0790692	3318
SomaScan_v4	3060-43	C9	'C9	5	38784364	39924970	0	0.14453	0.0322494	7.72809e-05	0.00106918	rs62358361	t	g	-1.1631	0.0712	5.099e-60	rs4608944	c	a	0.11018	0.030207	0.00026485	rs62358361	39327888	0.0087	-1.1631	0.0712	5.099e-60	-0.0052747	0.085202	0.95064	0.56796	1	1.95652e-05	3723
SomaScan_v4	9416-77	CBPM	'CPM	12	68735977	69865350	0	0.0985573	0.0320378	9.4056e-05	4.68604e-05	rs7976135	t	c	-0.1522	0.0167	7.673e-20	rs556447364	a	g	-1.413	0.40892	0.00054962	rs7976135	69425957	0.1889	-0.1522	0.0167	7.673e-20	-0.033604	0.019843	0.090371	0.047027	1	0.000159901	3410
SomaScan_v4	13929-27	OCTC	'CROT	7	86474997	87529111	0	0.157881	0.0320123	0.00197018	0.00197018	rs31653	a	g	-0.7618	0.0194	0	rs79360121	c	a	0.29361	0.069502	2.3949e-05	rs31653	87032613	0.1076	-0.7618	0.0194	0	0.038442	0.025637	0.13375	0.24907	1	1	2386
SomaScan_v4	8289-8	GPNMB	'GPNMB	7	22775586	23814727	0	0.110296	0.0319022	0.264532	1	rs1881203	t	c	0.2955	0.0136	4.46e-105	rs767463197	t	g	0.95838	0.23559	4.7407e-05	rs1881203	23292808	0.3772	0.2955	0.0136	4.46e-105	-0.027384	0.015606	0.079308	0.49454	1	1	2879
SomaScan_v4	12691-44	GLYM	'SHMT2	12	57123110	58128718	0	0.0503277	0.0317717	6.26484e-05	5.20609e-05	rs73338162	t	c	-0.3537	0.0712	6.912e-07	rs536224813	a	g	1.1317	0.327	0.00053858	rs73338162	57624701	0.0086	-0.3537	0.0712	6.912e-07	-0.079344	0.058115	0.17216	0.69176	1	7.19909e-05	1833
SomaScan_v4	12486-8	GLRX2	'GLRX2	1	192565598	193575244	0	0.101839	0.0316849	0.00126138	0.00058111	rs148212596	a	g	-1.2211	0.0463	2.14e-153	rs146459870	d	i	0.5224	0.13194	7.511e-05	rs148212596	193074511	0.0189	-1.2211	0.0463	2.14e-153	-0.042654	0.061318	0.48667	0.38958	1	0.0689101	2438
SomaScan_v4	8664-36	PKDCC	'PKDCC	2	41775160	42785668	0	0.13452	0.0313487	0.000615312	0.000728317	rs534845187	d	i	-0.5756	0.0602	1.194e-21	rs17028715	a	c	0.096851	0.024803	9.4297e-05	rs34372645	42281312	0.014	0.537	0.0578	1.54e-20	-0.021231	0.080253	0.79136	0.098611	0.832571	1	3710
SomaScan_v4	4564-2	PLXC1	'PLXNC1	12	94042499	95201451	0	0.122192	0.0312937	0.00040988	0.000197377	rs115651556	a	g	-1.7031	0.0537	1.92e-220	rs112125013	t	a	0.67299	0.19582	0.00058853	rs115651556	94613898	0.0142	-1.7031	0.0537	1.92e-220	-0.020013	0.076912	0.7947	0.67178	1	0.000138799	3912
SomaScan_v4	11313-100	PHS	'PCBD1	10	72142037	73148541	0	0.105212	0.0311941	2.6677e-05	1	rs55763022	c	g	-0.3007	0.0336	3.952e-19	rs765268800	t	c	-0.96877	0.26177	0.00021485	rs55763022	72583601	0.0395	-0.3007	0.0336	3.952e-19	0.041334	0.035944	0.25017	0.88771	1	1	3911
SomaScan_v4	5480-49	RANTES	'CCL5	17	33698495	34707797	0	0.227511	0.0310998	0.263167	0.263167	rs3817655	a	t	0.275	0.0158	1.503e-67	rs1065341	c	t	0.10993	0.028372	0.00010684	rs3817655	34199641	0.1827	0.275	0.0158	1.503e-67	-0.029644	0.018744	0.11376	0.2203	1	1	2130
SomaScan_v4	3773-15	sTie-2	'TEK	9	26609139	27730173	0	0.1439	0.0309046	0.000277525	2.37985e-06	rs117982767	t	g	-0.5758	0.0301	1.384e-81	rs144882313	a	g	1.0757	0.25232	2.0136e-05	rs117982767	27201551	0.0497	-0.5758	0.0301	1.384e-81	-0.047103	0.036783	0.20034	0.9628	1	0.109934	3949
SomaScan_v4	4968-50	CAPG	'CAPG	2	85121871	86145555	0	0.168349	0.0308471	9.6892e-08	0.000458485	rs62623452	t	c	-1.6459	0.0536	3.09e-207	rs76800443	a	t	0.30803	0.086576	0.00037377	rs62623452	85629266	0.0146	-1.6459	0.0536	3.09e-207	-0.033808	0.075395	0.65385	0.98708	1	0.000885518	2983
SomaScan_v4	17453-34	Ceruloplasmin	'CP	3	148380197	149439842	0	0.140292	0.0308079	3.43413e-07	4.31142e-07	rs34454179	t	c	0.4803	0.0795	1.526e-09	rs1820936	a	g	-0.076314	0.020184	0.00015629	rs36099841	148896105	0.0073	-0.4734	0.0795	2.599e-09	-0.030778	0.060769	0.61252	0.79698	0.968208	1	3604
SomaScan_v4	9173-21	PGM1	'PGM1	1	63558947	64625916	0	0.133915	0.0304393	8.82432e-05	8.82432e-05	rs2269247	t	c	0.2107	0.0176	4.106e-33	rs112149876	g	a	0.25391	0.061821	4.0059e-05	rs2269247	64107284	0.1748	0.2107	0.0176	4.106e-33	0.038373	0.019632	0.050628	0.83466	1	1	2942
SomaScan_v4	4909-68	Galectin-8	'LGALS8	1	236181300	237216281	0	0.0911117	0.0301971	3.02727e-05	3.72306e-05	rs75416658	a	t	0.3061	0.04	1.885e-14	rs188169757	t	a	0.34672	0.11385	0.0023235	rs78430179	236732871	0.0289	0.301	0.0401	5.766e-14	-0.03402	0.043406	0.43319	0.29672	0.993331	3.9744e-05	3874
Olink_PEA	OID00300	LIMP II	'SCARB2	4	76579890	77635046	0	0.118727	0.0301666	0.0103012	0.00033702	rs7697777	t	c	0.45677	0.079161	1.42233e-08	rs543111380	t	a	0.91053	0.23615	0.00011536	rs7697777	77075196	0.15956	0.45677	0.079161	1.42233e-08	0.030294	0.020008	0.12999	0.15207	1	0.000466009	3326
SomaScan_v4	5091-28	ILT-4	'LILRB2	19	54277675	55285039	0	0.157483	0.0300648	0.0344985	0.0341443	rs448092	t	c	-1.1344	0.0132	0	rs35740980	a	c	0.055812	0.016367	0.00064981	rs383369	54784130	0.1911	1.1315	0.0132	0	-0.032808	0.020225	0.10477	0.72705	0.997963	1	3095
SomaScan_v4	5648-28	CTRB2	'CTRB2	16	74737994	75741083	0	0.265176	0.0298048	0.00104443	0.00102751	rs66584288	d	i	-1.0037	0.014	0	rs61078946	t	a	-0.088421	0.022316	7.426e-05	rs889515	75251299	0.1991	1.0035	0.014	0	-0.03494	0.020668	0.090923	0.80498	0.986312	1	3608
SomaScan_v4	2602-2	Angiopoietin-2	'ANGPT2	8	5857172	6920930	0	0.193288	0.0297927	8.00141e-07	8.00141e-07	rs1968586	t	c	-0.1025	0.0136	5.579e-14	rs11137047	t	a	0.13789	0.039331	0.00045494	rs1968586	6279511	0.3495	-0.1025	0.0136	5.579e-14	-0.029999	0.017582	0.087977	0.59667	1	1	6483
SomaScan_v4	16304-6	LGR4	'LGR4	11	26887508	27994322	0	0.144668	0.0297501	0.00188009	0.00188009	rs79076592	t	c	-0.6509	0.0586	1.238e-28	rs11030067	t	c	0.060046	0.017946	0.00082019	rs79076592	27391525	0.0136	-0.6509	0.0586	1.238e-28	-0.0016595	0.075825	0.98254	0.38213	1	1	2641
SomaScan_v4	5698-60	Tenascin-X	'TNXB	6	31508931	32583111	0	0.184515	0.0296698	0.00161458	0.00161458	rs45451301	t	c	1.7878	0.0388	0	rs9268576	c	t	0.10451	0.02913	0.00033377	rs45531831	31938120	0.0265	-1.7452	0.038	0	-0.056549	0.053252	0.28828	0.79727	1	1	5301
SomaScan_v4	17802-4	SIAS	'NANS	9	100319021	101345357	0	0.0781837	0.0296418	0.00601699	0.000352149	rs1058446	c	g	0.1788	0.015	1.489e-32	rs183402189	g	t	0.79328	0.23587	0.00077031	rs1058446	100823135	0.2422	0.1788	0.015	1.489e-32	-0.030787	0.018101	0.088966	0.50926	1	2.18242e-05	2979
SomaScan_v4	12698-72	IMA4	'KPNA4	3	159712783	160783376	0	0.0636949	0.0296334	8.06554e-05	2.78233e-05	rs77185015	t	g	0.2226	0.0424	1.491e-07	rs4077034	c	t	-0.34606	0.10588	0.0010811	rs77185015	160302288	0.0231	0.2226	0.0424	1.491e-07	-0.03654	0.056007	0.51413	0.92002	1	4.60662e-05	2623
SomaScan_v4	9940-35	DUS28	'DUSP28	2	240999471	242003431	0	0.103918	0.0296047	0.000134449	0.000367588	rs148245427	c	g	0.9585	0.0532	1.607e-72	rs75216241	a	g	0.091761	0.026029	0.00042301	rs148245427	241386175	0.0158	0.9585	0.0532	1.607e-72	0.010492	0.071939	0.88404	0.7671	1	0.00066299	3950
SomaScan_v4	5339-49	calgranulin B	'S100A9	1	152830330	153833503	0	0.0437843	0.0295935	0.00681713	0.000756688	rs3014874	a	g	-0.0755	0.0152	7.034e-07	rs201890491	a	g	1.1406	0.31919	0.00035231	rs3014874	153337943	0.2643	-0.0755	0.0152	7.034e-07	-0.03401	0.018241	0.062263	0.6782	1	1.77462e-05	2383
SomaScan_v4	8841-65	CILP2	'CILP2	19	19149057	20157468	0	0.0860665	0.0295534	0.00653309	1	rs1006057	t	c	-0.0587	0.0122	1.454e-06	rs532105373	g	a	1.1729	0.30892	0.00014668	rs1006057	19274147	0.4638	-0.0587	0.0122	1.454e-06	0.018542	0.015663	0.2365	0.59674	1	1	2644
SomaScan_v4	9231-23	IMPA3	'IMPAD1	8	57370492	58406403	0	0.101769	0.0292786	2.28688e-05	NA	rs112433249	t	c	1.6979	0.0637	1e-156	rs190696174	c	g	1.3623	0.34039	6.2726e-05	rs112433249	57876576	0.0109	1.6979	0.0637	1e-156	-0.0070549	0.071223	0.9211	0.92704	1	1	3692
SomaScan_v4	14101-2	CNTFR alpha	'CNTFR	9	34051430	35090121	0	0.0765884	0.0292627	0.01699	0.000213987	rs10972159	a	g	-0.7266	0.0497	2.162e-48	rs7047839	a	g	0.37135	0.10309	0.00031531	rs10972159	34593086	0.019	-0.7266	0.0497	2.162e-48	-0.04056	0.047979	0.39791	0.018829	1	0.000187777	2356
SomaScan_v4	7753-21	HTAI2	'HTATIP2	11	19885231	20905329	0	0.100949	0.0290962	1.73721e-05	NA	rs545361154	d	i	0.1441	0.0135	1.019e-26	rs138329458	t	c	1.1815	0.28738	3.9367e-05	rs12360593	20384003	0.4563	-0.1413	0.0133	3.158e-26	0.027795	0.015544	0.073753	0.21904	0.906715	1	3624
SomaScan_v4	8237-56	SOSD1	'SOSTDC1	7	16001106	17070205	0	0.271441	0.0290563	0.00010724	0.000349594	rs12532139	a	g	-0.1285	0.0196	4.969e-11	rs150882686	c	t	-0.38686	0.096443	6.0387e-05	rs12532139	16284902	0.1412	-0.1285	0.0196	4.969e-11	-0.026568	0.02306	0.24927	0.63031	1	0.817792	4045
SomaScan_v4	18886-28	DSCL1	'DSCAML1	11	116798489	118188240	0	0.180756	0.0287348	0.00114625	0.00114625	rs11216545	a	g	-0.0743	0.0134	2.9e-08	rs76425189	g	c	0.18069	0.0453	6.6423e-05	rs11216545	117659322	0.4346	-0.0743	0.0134	2.9e-08	0.0025908	0.015553	0.8677	0.53758	1	1	4675
SomaScan_v4	17769-28	PCNP	'PCNP	3	100792939	101813281	0	0.060565	0.0286601	0.0164141	0.00125842	rs10936715	a	g	-0.1526	0.0126	1.389e-33	rs545980912	c	t	0.78576	0.19621	6.2115e-05	rs10936715	101345965	0.4914	-0.1526	0.0126	1.389e-33	0.026251	0.015318	0.086567	0.50887	1	5.39612e-06	2530
SomaScan_v4	17828-3	S100A14	'S100A14	1	153086731	154089462	0	0.065052	0.0286548	0.0104448	0.000417411	rs9330298	a	c	-0.1126	0.0136	1.52e-16	rs201890491	a	g	1.1406	0.31919	0.00035231	rs9330298	153590254	0.4801	-0.1126	0.0136	1.52e-16	0.026782	0.015968	0.093494	0.064275	1	1.77462e-05	2038
SomaScan_v4	4962-52	ARMEL	'CDNF	10	14361249	15380574	0	0.189072	0.0286188	7.34115e-05	7.34115e-05	rs61738953	c	g	1.1681	0.037	2.59e-219	rs11815636	t	c	0.20211	0.050482	6.2388e-05	rs61738953	14862082	0.0365	1.1681	0.037	2.59e-219	-0.046743	0.049799	0.34792	0.54302	1	1	3859
Olink_PEA	OID01260	Tenascin-X	'TNXB	6	31508931	32583111	0	0.184285	0.0284186	0.223373	0.223373	rs9267785	t	c	1.797	0.2224	5.21195e-15	rs9268576	c	t	0.10451	0.02913	0.00033377	rs7889	31605448	0.3701	-0.058561	0.063975	0.360446	-0.0070016	0.015531	0.65213	0.20133	1	1	5302
SomaScan_v4	2436-49	CXCL16, soluble	'CXCL16	17	4136821	5143217	0	0.0835652	0.0282885	0.00012066	0.00158858	rs1876444	t	c	-0.1815	0.0133	3.047e-42	rs138825640	t	c	0.77969	0.21913	0.00037357	rs1876444	4638484	0.4442	-0.1815	0.0133	3.047e-42	-0.011199	0.0152	0.46127	0.35066	1	8.36996e-07	2902
SomaScan_v4	11615-16	DAPP1	'DAPP1	4	100237990	101291311	0	0.159398	0.0282256	0.00228529	0.00228529	rs2162386	a	c	0.0954	0.0132	5.714e-13	rs66748088	a	g	0.080089	0.020333	8.1862e-05	rs2162386	100753152	0.4742	0.0954	0.0132	5.714e-13	-0.026755	0.015331	0.08097	0.44593	1	1	3679
SomaScan_v4	2811-27	Angiopoietin-1	'ANGPT1	8	107761721	109010283	0	0.088921	0.0281644	0.000642281	0.000321927	rs79118604	t	c	-0.3332	0.0531	3.439e-10	rs75225575	a	g	-0.32215	0.092267	0.00048032	rs79118604	108245500	0.0157	-0.3332	0.0531	3.439e-10	0.025224	0.056246	0.65382	0.92243	1	0.000617203	3876
SomaScan_v4	5116-62	ROBO2	'ROBO2	3	75455846	78199115	0	0.20877	0.0278156	0.00121013	0.00012248	rs2272163	a	c	-0.1107	0.0131	2.772e-17	rs188217668	a	g	0.71215	0.19299	0.00022417	rs2272163	77671721	0.3964	-0.1107	0.0131	2.772e-17	-0.028879	0.015824	0.068002	0.13725	1	0.000138241	6534
SomaScan_v4	13642-90	CIG49	'IFIT3	10	90587651	91600728	0	0.134877	0.0276303	0.0130442	0.0130442	rs2274878	c	g	0.1338	0.0152	1.429e-18	rs78319414	a	g	0.15579	0.045724	0.00065621	rs2274878	91102098	0.2427	0.1338	0.0152	1.429e-18	0.029439	0.017647	0.095282	0.38983	1	1	3431
SomaScan_v4	17396-23	ADH1A	'ADH1A	4	99697524	100712185	0	0.192267	0.0275974	0.000814779	0.000814779	rs28364331	a	g	0.7858	0.052	1.539e-51	rs66748088	a	g	0.080089	0.020333	8.1862e-05	rs28364331	100201295	0.017	0.7858	0.052	1.539e-51	-0.035011	0.067329	0.60306	0.26039	1	1	3561
SomaScan_v4	6404-20	C1QRF	'C1QL1	17	42537061	43545439	0	0.0826496	0.0275431	0.0459821	0.00083642	rs1055646	c	g	-0.2117	0.0122	6.455e-68	rs201078894	g	c	0.6236	0.16107	0.0001081	rs1055646	43037191	0.4777	-0.2117	0.0122	6.455e-68	0.026028	0.015608	0.095382	0.84405	1	0.001006	2448
SomaScan_v4	18236-3	LEGL	'HSPC159	2	64181103	65188515	0	0.129091	0.0273593	9.90806e-07	0.006198	rs76392037	a	c	-0.2217	0.0283	4.541e-15	rs1477045	c	a	-0.1495	0.042802	0.00047814	rs76392037	64568900	0.056	-0.2217	0.0283	4.541e-15	-0.040158	0.036954	0.27717	0.99166	1	0.0113722	2768
SomaScan_v4	5676-54	ASIP	'ASIP	20	32282375	33357150	0	0.175068	0.0273294	0.0412622	0.0391472	rs565102642	d	i	-0.9654	0.0218	0	rs910397	t	c	0.058915	0.015123	9.7966e-05	rs62209647	32505658	0.0851	0.9699	0.0222	0	0.039758	0.030982	0.19941	0.82211	0.914031	1	1659
SomaScan_v4	13931-22	PSMD9	'PSMD9	12	121826637	122856203	0	0.0627967	0.0273261	0.00147917	0.000165157	rs7971607	a	g	0.1098	0.0137	1.127e-15	rs76092962	d	i	-0.17162	0.04558	0.00016647	rs7971607	122330480	0.4265	0.1098	0.0137	1.127e-15	-0.019108	0.015591	0.22035	0.60842	1	0.00625755	2326
SomaScan_v4	5680-54	OBP2B	'OBP2B	9	135580664	136584630	0	0.167441	0.0273225	0.000175826	0.000175782	rs10793958	a	g	0.34	0.0158	7.98e-103	rs188110518	a	g	0.47869	0.1127	2.1608e-05	rs4962104	136087047	0.2027	-0.34	0.0158	8.03e-103	0.028716	0.017773	0.10616	0.75124	0.999997	1	3490
SomaScan_v4	12494-99	GBRL2	'GABARAPL2	16	75100249	76111779	0	0.241818	0.0272788	0.271129	0.274393	rs201560860	a	t	-0.141	0.0195	4.658e-13	rs61078946	t	a	-0.088421	0.022316	7.426e-05	rs2738794	75558810	0.1176	0.1382	0.0192	6.749e-13	0.033273	0.020502	0.10461	0.67839	0.943512	1	3358
SomaScan_v4	6342-10	Nephronectin	'NPNT	4	106315932	107425184	0	0.13714	0.0271515	0.00191408	0.00191408	rs34712979	a	g	-0.172	0.0158	1.274e-27	rs143396422	a	g	0.29715	0.085682	0.00052417	rs34712979	106819053	0.2557	-0.172	0.0158	1.274e-27	-0.03068	0.019735	0.12004	0.83234	1	1	2706
SomaScan_v4	3340-53	TSP4	'THBS4	5	78787134	79879110	0	0.162727	0.0268602	0.000237178	0.000207996	rs13167730	t	g	0.4853	0.0218	7.5e-110	rs13163112	a	g	-0.081722	0.018983	1.6695e-05	rs13167730	79370247	0.0976	0.4853	0.0218	7.5e-110	-0.038253	0.028885	0.1854	0.90722	1	0.969299	3307
Olink_PEA	OID01221	ApoM	'APOM	6	31120193	32125987	0	0.13555	0.0263434	2.18821e-05	2.19464e-05	rs555855080	i	d	-0.77085	0.17503	1.30828e-05	rs9263794	g	a	-0.08025	0.020799	0.00011411	rs111837807	31121232	0.069072	0.11111	0.12621	0.379071	0.041333	0.027122	0.12752	0.50963	0.997875	1	7644
SomaScan_v4	4246-40	NCAM-L1	'L1CAM	23	152626969	153674677	0	0.0440004	0.0261759	6.84981e-06	NA	X:153129038_G_A	a	g	-0.1852	0.038	1.1e-06	rs184063898	t	c	0.44938	0.10127	9.1091e-06	X:153129038_G_A	153129038	0.0228	-0.1852	0.038	1.1e-06	0.040961	0.046233	0.37564	0.72748	1	NA	1449
SomaScan_v4	9015-1	PRG3	'PRG3	11	56644242	57648623	0	0.228181	0.0261697	0.00202693	0.00202693	rs10896613	c	g	-0.1485	0.021	1.46e-12	rs112227924	a	g	0.2269	0.055246	4.0057e-05	rs10896613	57144500	0.1132	-0.1485	0.021	1.46e-12	0.033064	0.024212	0.17207	0.77621	1	1	2307
SomaScan_v4	14747-9	CRLF1	'CRLF1	19	18183030	19218551	0	0.069803	0.0261407	6.8587e-05	0.00467927	rs4808828	a	g	0.2576	0.0165	1.029e-54	rs183675660	g	a	0.17159	0.041107	2.9894e-05	rs4808828	18721492	0.2009	0.2576	0.0165	1.029e-54	-0.028551	0.019281	0.13866	0.54148	1	0.000129204	2615
SomaScan_v4	3336-50	TFPI	'TFPI	2	187828957	188930487	0	0.150193	0.0260046	2.16664e-05	0.0102679	rs116011690	t	c	-0.3732	0.0423	1.052e-18	rs200162398	t	g	-0.074639	0.022777	0.0010493	rs116011690	188324459	0.0227	-0.3732	0.0423	1.052e-18	-0.025976	0.060714	0.66877	0.30598	1	0.00900417	2802
SomaScan_v4	2182-54	C4b	'C4A|C4B	6	31482539	32503195	0	0.186729	0.0259263	3.50973e-05	3.50973e-05	rs2763982	c	g	-0.7148	0.0125	0	rs9268576	c	t	0.10451	0.02913	0.00033377	rs2763982	31872551	0.3498	-0.7148	0.0125	0	-0.027871	0.01677	0.096533	0.7082	1	1	5103
SomaScan_v4	6408-2	INHBC	'INHBC	12	57328543	58344611	0	0.0639597	0.0258954	0.00169699	0.000762747	rs539603055	d	i	-0.0961	0.0159	1.351e-09	rs536224813	a	g	1.1317	0.327	0.00053858	rs2943693	57835965	0.2366	0.0906	0.0154	3.997e-09	0.022524	0.01786	0.20726	0.5445	0.871497	7.19909e-05	1739
SomaScan_v4	9017-58	LPH	'LCT	2	136045410	137094750	0	0.0496705	0.0257929	0.350295	0.171478	rs4988235	a	g	0.8821	0.0108	0	rs112210616	c	a	0.066173	0.023856	0.0055408	rs4988235	136608646	0.3071	0.8821	0.0108	0	-0.027356	0.018142	0.13157	0.30268	1	0.107316	1703
SomaScan_v4	2182-54	C4b	'C4A|C4B	6	31449801	32470458	0	0.19469	0.0256725	3.50973e-05	0.0270941	rs2763982	c	g	-0.7148	0.0125	0	rs113013684	a	g	-0.21119	0.057549	0.00024278	rs2763982	31872551	0.3498	-0.7148	0.0125	0	-0.027871	0.01677	0.096533	0.7082	1	7.58995e-05	5460
SomaScan_v4	13972-4	DHB14	'HSD17B14	19	48816274	49839935	0	0.0764715	0.0256606	0.000870097	0.000252066	rs35299026	a	g	-0.3197	0.0323	4.477e-23	rs143774083	a	g	0.94672	0.25373	0.00019056	rs35299026	49318380	0.0477	-0.3197	0.0323	4.477e-23	-0.026435	0.038569	0.4931	0.3477	1	0.000324108	2898
SomaScan_v4	19197-95	THIL	'ACAT1	11	107492243	108518503	0	0.0772111	0.0254673	0.0357492	1	rs112087419	a	g	0.4476	0.0167	2.02e-157	rs138350741	t	g	1.16	0.33991	0.00064309	rs112087419	107998126	0.1785	0.4476	0.0167	2.02e-157	0.028351	0.021002	0.17705	0.74286	1	1	2521
SomaScan_v4	11102-22	REG4	'REG4	1	119836641	120854283	0	0.125845	0.0252942	0.00125428	0.00125428	rs79795228	a	c	0.4684	0.0515	1.001e-19	rs2236398	c	g	0.08837	0.02133	3.4283e-05	rs79795228	120359286	0.0175	0.4684	0.0515	1.001e-19	0.086479	0.069684	0.2146	0.69064	1	1	1621
SomaScan_v4	9580-5	Laminin gamma-2	'LAMC2	1	182655373	183714035	0	0.103465	0.0251948	0.000319456	0.00119854	rs2276543	a	g	0.5757	0.0135	0	rs529737764	t	c	0.87317	0.25042	0.00048885	rs2276543	183155305	0.279	0.5757	0.0135	0	0.02696	0.017237	0.11781	0.32739	1	1.86968e-05	2969
SomaScan_v4	15431-31	OTCase	'OTC	23	37711798	38780703	0	0.0799104	0.0251484	0.0100232	0.0100232	rs1800328	a	g	0.4014	0.0284	2.003e-45	rs5917556	c	t	-0.049444	0.01546	0.0013835	rs1800328	38268220	0.0399	0.4014	0.0284	2.003e-45	0.034918	0.038468	0.36403	0.48369	1	1	2373
SomaScan_v4	5708-1	LEAP2	'LEAP2	5	131708014	132710738	0	0.0649095	0.0251236	0.00370708	0.01692	rs55767930	a	g	0.3752	0.0171	8.67e-107	rs192296358	a	g	0.54543	0.1529	0.00036088	rs55767930	132203952	0.1662	0.3752	0.0171	8.67e-107	-0.030058	0.021794	0.16784	0.20108	1	0.000156558	2293
SomaScan_v4	3309-2	FCG2A	'FCGR2A	1	160975220	161993803	0	0.109734	0.0250595	0.106318	0.0783401	rs4657041	t	c	-1.2187	0.0071	0	rs6665610	a	g	-0.089551	0.024078	0.00019984	rs4657041	161478859	0.4827	-1.2187	0.0071	0	0.024839	0.015082	0.099583	0.80853	1	0.712918	2672
SomaScan_v4	13658-31	PDGF-CC	'PDGFC	4	157181606	158392546	0	0.190545	0.0249158	0.00185855	0.00201143	rs72494011	a	g	0.153	0.0178	8.575e-18	rs72683395	g	a	-0.52271	0.10546	7.1828e-07	rs72494011	157977619	0.1647	0.153	0.0178	8.575e-18	0.037174	0.020908	0.075404	0.47586	1	0.919746	3455
SomaScan_v4	6897-38	B3GA3	'B3GAT3	11	61882768	62889647	0	0.107497	0.0248224	0.00070558	1	rs12794886	c	g	0.3625	0.0139	2.02e-149	rs771972682	c	t	0.92487	0.27909	0.00092002	rs113222038	62380027	0.2865	-0.3531	0.014	1.45e-139	0.027048	0.017813	0.1289	0.43024	0.880612	1	2338
SomaScan_v4	5400-52	sLeptin R	'LEPR	1	65386248	66607242	0	0.102329	0.024676	0.00221548	0.00221548	rs10399687	t	c	-1.3837	0.0115	0	rs12094974	a	g	0.099491	0.033208	0.0027358	rs10399687	66073982	0.1763	-1.3837	0.0115	0	-0.028766	0.019837	0.14703	0.1714	1	1	3345
SomaScan_v4	4125-52	sRAGE	'AGER	6	31648745	32652101	0	0.164669	0.0245325	0.00206693	0.00206693	rs2070600	t	c	-0.6511	0.0287	1.24e-113	rs9268576	c	t	0.10451	0.02913	0.00033377	rs41268932	32154711	0.0473	0.6749	0.0312	4.7e-104	0.035418	0.041825	0.3971	0.79933	1	1	5408
SomaScan_v4	11365-17	TEN4	'TENM4	11	77863876	79651992	0	0.11251	0.0245044	0.0393124	0.0353407	rs554776604	d	i	-0.0781	0.0175	8.267e-06	rs10899625	t	c	-0.093907	0.022608	3.2709e-05	rs17138318	79132083	0.1918	0.0686	0.0173	7.435e-05	0.036286	0.019661	0.064962	0.19725	0.908	1	4963
SomaScan_v4	11109-56	SVEP1	'SVEP1	9	112627531	113842160	0	0.11872	0.02449	0.000404368	1	rs61751937	c	g	0.9411	0.0382	2.84e-134	rs762194656	g	t	1.0482	0.28875	0.00028321	rs61751937	113312231	0.0292	0.9411	0.0382	2.84e-134	-0.030794	0.048733	0.52746	0.1484	1	1	4215
SomaScan_v4	11178-21	SVEP1	'SVEP1	9	112627531	113842160	0	0.11872	0.02449	0.000404368	1	rs61751937	c	g	1.0255	0.0378	5.74e-162	rs762194656	g	t	1.0482	0.28875	0.00028321	rs61751937	113312231	0.0292	1.0255	0.0378	5.74e-162	-0.030794	0.048733	0.52746	0.1484	1	1	4215
SomaScan_v4	17408-2	PMM1	'PMM1	22	41472898	42485894	0	0.0988654	0.0244645	0.0164379	0.000790209	rs35117663	d	i	-0.1219	0.0173	1.604e-12	rs112806224	g	c	0.7825	0.22065	0.00039066	rs132787	42058949	0.1862	0.1223	0.0174	1.935e-12	-0.018972	0.01816	0.29615	0.62104	0.941256	0.000192437	2067
SomaScan_v4	19262-219	ACADV	'ACADVL	17	6620444	7628592	0	0.0864124	0.0243409	1.01482e-05	0.000214225	rs9646410	t	c	0.1002	0.0129	8.422e-15	rs78672472	a	g	-0.37092	0.10155	0.00025977	rs446994	7116853	0.4003	-0.0993	0.0129	1.45e-14	0.02401	0.015369	0.11825	0.67475	0.986666	0.001913	2681
SomaScan_v4	19372-7	MDGA2	'MDGA2	14	46811134	48643999	0	0.173911	0.0243131	0.0437102	0.00201795	rs61991840	t	c	-0.5302	0.0202	1.42e-151	rs77498089	t	c	0.44111	0.092772	1.9871e-06	rs61991840	48306376	0.1074	-0.5302	0.0202	1.42e-151	-0.033671	0.024972	0.17754	0.82248	1	3.42842e-05	6002
SomaScan_v4	19372-7	MDGA2	'MDGA2	14	46808826	48644157	0	0.173968	0.0243114	0.0437102	0.00201795	rs61991840	t	c	-0.5302	0.0202	1.42e-151	rs77498089	t	c	0.44111	0.092772	1.9871e-06	rs61991840	48306376	0.1074	-0.5302	0.0202	1.42e-151	-0.033671	0.024972	0.17754	0.82248	1	3.42842e-05	6006
SomaScan_v4	18884-22	DNJB4	'DNAJB4	1	77944859	78983648	0	0.188711	0.0242729	0.00129351	0.00129351	rs6699769	a	g	0.2419	0.0158	6.349e-53	rs150284928	a	t	0.23134	0.054227	1.989e-05	rs6699769	78504264	0.2141	0.2419	0.0158	6.349e-53	0.029711	0.019268	0.12309	0.15774	1	1	2526
SomaScan_v4	18830-1	Omentin	'ITLN1	1	160346329	161354960	0	0.532661	0.024241	0.00250243	0.00250243	rs11265507	t	c	1.1586	0.0896	2.842e-38	rs509749	g	a	0.068453	0.015404	8.841e-06	rs28794254	160873011	0.0059	1.095	0.0858	2.485e-37	0.064789	0.054924	0.23816	0.74421	1	1	2911
SomaScan_v4	6544-33	NELL1	'NELL1	11	20191117	22097227	0	0.199964	0.0241455	9.17365e-05	9.11661e-05	rs61652119	a	g	1.0231	0.0299	3.04e-256	rs188268316	c	g	0.33663	0.096093	0.00045985	rs61652119	20955270	0.0468	1.0231	0.0299	3.04e-256	-0.040774	0.037506	0.27697	0.99677	1	8.27944e-06	6729
SomaScan_v4	12475-48	CLIC5	'CLIC5	6	45368045	46548132	0	0.120767	0.0241106	0.00103599	0.000232162	rs35822882	t	g	-1.0454	0.0356	1.41e-189	rs141195661	g	c	1.047	0.25112	3.0537e-05	rs35822882	45916999	0.0285	-1.0454	0.0356	1.41e-189	-0.024795	0.052535	0.63695	0.2508	1	0.000867612	2941
SomaScan_v4	13969-24	IMA7	'KPNA6	1	32073639	33142169	0	0.0907018	0.0241047	0.000788603	0.000788603	rs72666722	t	g	0.5818	0.0447	9.636e-39	rs143436449	c	t	0.18668	0.048646	0.00012431	rs72666722	32462654	0.0226	0.5818	0.0447	9.636e-39	0.00082597	0.058586	0.98875	0.053429	1	1	1564
SomaScan_v4	13107-9	LYPD3	'LYPD3	19	43464939	44469812	0	0.0942173	0.0240296	0.000259	0.00900656	rs35107209	c	g	-0.1923	0.0161	4.787e-33	rs189201949	c	g	0.361	0.081784	1.0148e-05	rs35107209	43992228	0.218	-0.1923	0.0161	4.787e-33	0.028145	0.018939	0.13725	0.30308	1	0.000977334	2063
SomaScan_v4	13738-8	Inhibin bA chain	'INHBA	7	41224712	42242706	0	0.102986	0.0239008	0.00311975	0.000443998	rs995104	a	g	-0.0896	0.0149	1.72e-09	rs11981416	t	c	0.85353	0.23474	0.00027691	rs995104	41761667	0.2438	-0.0896	0.0149	1.72e-09	0.0274	0.018569	0.14005	0.40644	1	0.000922181	2859
SomaScan_v4	19584-33	FGF9	'FGF9	13	21745522	22778637	0	0.111361	0.0237044	0.00128308	0.00128308	rs7335358	t	c	-0.0868	0.0152	1.23e-08	rs73158470	a	c	0.081696	0.022676	0.00031478	rs7335358	22325759	0.2607	-0.0868	0.0152	1.23e-08	0.011147	0.017741	0.52979	0.7381	1	1	3012
SomaScan_v4	6366-38	TXD15	'TXNDC15	5	133709493	134737215	0	0.245007	0.0236741	0.00235095	0.00235095	rs77625575	t	c	0.3211	0.0197	1.344e-59	rs112279902	g	a	0.18219	0.04841	0.00016753	rs77625575	134306890	0.1275	0.3211	0.0197	1.344e-59	-0.03296	0.024319	0.17531	0.22704	1	1	2130
SomaScan_v4	15523-9	HEM2	'ALAD	9	115648597	116663613	0	0.107069	0.0236659	3.37763e-05	0.00041113	rs1800435	c	g	0.4219	0.0257	1.935e-60	rs191810671	t	c	0.49179	0.12013	4.2423e-05	rs1800435	116153891	0.0812	0.4219	0.0257	1.935e-60	0.033684	0.031228	0.28075	0.38978	1	0.00032467	3124
SomaScan_v4	6649-51	NET1	'NTN1	17	8424859	9647317	0	0.1188	0.0236596	0.0211165	4.17328e-06	rs9897200	t	g	-0.5778	0.0199	1.26e-184	rs192843674	a	g	0.41748	0.11503	0.00028431	rs9897200	8985510	0.1119	-0.5778	0.0199	1.26e-184	0.032299	0.026017	0.21445	0.79359	1	4.30648e-07	3264
SomaScan_v4	7897-75	DLG3	'DLG3	23	69164711	70225337	0	0.131303	0.0235841	0.000793887	NA	rs5980712	c	g	0.4919	0.01	0	rs55925441	a	c	0.42474	0.098282	1.549e-05	rs5980712	69733949	0.3909	0.4919	0.01	0	0.025246	0.015836	0.1109	0.68852	1	NA	1798
SomaScan_v4	12871-10	TWF1	'TWF1	12	43687526	44700178	0	0.124466	0.0235084	0.00345077	0.000294699	rs539173019	d	i	0.1267	0.0221	1.054e-08	rs145235182	t	c	0.44487	0.10798	3.7885e-05	rs11182268	44194910	0.0988	-0.1227	0.0221	3.024e-08	0.015044	0.02512	0.54924	0.17045	0.991839	0.000955455	3080
SomaScan_v4	15522-2	GAPR1	'GLIPR2	9	35636732	36663910	0	0.0856084	0.0234951	0.0320413	0.000921242	rs4878643	c	g	-0.2769	0.0145	8.764e-81	rs147829414	t	c	-0.84435	0.20631	4.2667e-05	rs4878643	36153437	0.2936	-0.2769	0.0145	8.764e-81	0.025937	0.016968	0.12638	0.80353	1	1.03711e-06	2457
SomaScan_v4	3484-60	Angiotensinogen	'AGT	1	230338269	231350043	0	0.250628	0.0234651	0.000141447	0.000141447	rs11122580	t	c	-0.3835	0.0209	3.185e-75	rs183364342	a	g	0.31344	0.073171	1.8386e-05	rs11122580	230851044	0.1092	-0.3835	0.0209	3.185e-75	0.032729	0.022434	0.14459	0.68091	1	1	3917
SomaScan_v4	19237-17	D-dopachrome decarboxylase	'DDT	22	23813554	24822660	0	0.0701295	0.0233394	0.000485886	0.000485886	rs140117085	t	c	0.558	0.0386	2.703e-47	rs17627359	g	c	0.084439	0.025515	0.00093499	rs114869228	24246395	0.0361	0.5237	0.0368	5.475e-46	0.029256	0.043644	0.50264	0.21159	1	1	2550
SomaScan_v4	17680-12	EPHB1	'EPHB1	3	133816643	135479309	0	0.117185	0.0233026	5.95631e-05	5.51088e-05	rs34196572	d	i	-0.2855	0.013	7.51e-107	rs145003259	c	g	0.45033	0.13047	0.00055732	rs10935143	134665159	0.4542	0.282	0.0129	3.82e-105	-0.025173	0.015329	0.10055	0.92401	0.953634	3.77354e-06	4236
SomaScan_v4	9248-36	CS010	'MYDGF	19	4141386	5170382	0	0.194379	0.0231731	0.00114896	0.00114896	rs75029446	t	c	-0.4696	0.0462	3.016e-24	rs12610495	g	a	0.074114	0.017245	1.7252e-05	rs75029446	4701727	0.0202	-0.4696	0.0462	3.016e-24	0.029622	0.039217	0.45004	0.21766	1	1	3185
SomaScan_v4	4906-35	Coagulation Factor V	'F5	1	168983404	170055826	0	0.122339	0.0231665	0.00287241	0.000504301	rs9332701	a	g	0.6681	0.0336	7.944e-88	rs114538555	c	t	-0.33497	0.095867	0.00047572	rs9332701	169484767	0.0492	0.6681	0.0336	7.944e-88	-0.036339	0.041051	0.37603	0.60488	1	0.000672214	3726
SomaScan_v4	12569-25	TCP-1-epsilon	'CCT5	5	9750033	10766524	0	0.0659711	0.023116	0.00477814	3.46763e-06	rs11557652	a	t	0.2365	0.0462	3.149e-07	rs143299226	a	g	-0.52116	0.1322	8.0762e-05	rs11557652	10256172	0.0215	0.2365	0.0462	3.149e-07	0.032547	0.05759	0.57196	0.057077	1	5.97319e-05	2957
SomaScan_v4	4533-76	ATS15	'ADAMTS15	11	129818869	130846532	0	0.0848819	0.0229798	0.000319695	NA	rs116897071	t	c	-0.3159	0.0612	2.495e-07	rs185866693	g	c	1.1791	0.30349	0.00010231	rs116897071	130332457	0.0126	-0.3159	0.0612	2.495e-07	0.012679	0.069606	0.85546	0.70127	1	1	3231
SomaScan_v4	9745-20	IF4E2	'EIF4E2	2	232914762	233948354	0	0.121913	0.0229494	0.000895893	7.23376e-06	rs2293338	a	g	0.0871	0.0145	2.106e-09	rs568335736	t	c	0.86961	0.19458	7.8561e-06	rs2293338	233438786	0.2853	0.0871	0.0145	2.106e-09	-0.024737	0.018264	0.17561	0.044444	1	0.0010634	3045
SomaScan_v4	12457-10	MTND	'ADI1	2	3001132	4023507	0	0.18363	0.0229473	0.0236443	0.000768778	rs13393515	a	g	-0.1784	0.0145	1.243e-34	rs144297650	a	g	0.75842	0.20751	0.00025726	rs13029383	3507344	0.3521	0.1746	0.0143	4.201e-34	0.026053	0.016526	0.11491	0.19917	0.97061	5.81432e-06	3628
SomaScan_v4	18398-1	AK1D1	'AKR1D1	7	137187070	138302732	0	0.127809	0.0228964	0.000492047	0.000492047	rs79993433	c	g	0.2409	0.0432	2.463e-08	rs2465909	c	t	-0.064927	0.016295	6.7595e-05	rs79993433	137772004	0.0239	0.2409	0.0432	2.463e-08	-0.0066165	0.059639	0.91166	0.83619	1	1	2848
SomaScan_v4	6391-52	LIRA3	'LILRA3	19	54299854	55309952	0	0.156937	0.0227394	0.00176162	0.00176162	rs367070	a	g	1.2336	0.0117	0	rs35740980	a	c	0.055812	0.016367	0.00064981	rs103294	54797848	0.2122	-1.2289	0.0117	0	0.030865	0.019282	0.10945	0.95636	1	1	2974
SomaScan_v4	19187-21	STABP	'STAMBP	2	73556086	74600786	0	0.061958	0.0226628	6.4661e-05	5.02956e-05	rs17009404	t	c	0.2649	0.0457	6.671e-09	rs148800163	t	c	0.9136	0.22756	5.9517e-05	rs17009404	74084359	0.0202	0.2649	0.0457	6.671e-09	0.0098659	0.03526	0.77963	0.66296	1	0.000108747	2108
SomaScan_v4	3651-50	VEGF sR2	'KDR	4	55444644	56491756	0	0.121886	0.0225445	0.00134904	1	rs34231037	a	g	1.1219	0.0385	2.04e-186	rs561464432	c	t	1.5544	0.3678	2.3767e-05	rs34231037	55972946	0.0317	1.1219	0.0385	2.04e-186	-0.016854	0.051806	0.74494	0.47268	1	1	3458
SomaScan_v4	15381-45	Discoidin domain receptor 2	'DDR2	1	162101163	163257190	0	0.0694906	0.0225075	0.000380175	8.16468e-06	rs147711199	t	c	0.2141	0.044	1.141e-06	rs193164400	c	t	0.79331	0.22623	0.0004538	rs147711199	162726968	0.0216	0.2141	0.044	1.141e-06	-0.011228	0.05888	0.84876	0.20521	1	0.000251859	3714
SomaScan_v4	5900-11	HINT1	'HINT1	5	129994720	131007428	0	0.0613698	0.0224361	0.0207016	0.00394724	rs6889109	t	g	-0.1141	0.0149	2.143e-14	rs554333481	a	c	-0.60941	0.13394	5.3692e-06	rs6889109	130474409	0.2475	-0.1141	0.0149	2.143e-14	-0.018356	0.017362	0.2904	0.12061	1	0.000621671	1766
SomaScan_v4	12558-3	UBS3B	'UBASH3B	11	122026383	123185181	0	0.106143	0.0223779	0.000802771	0.000802771	rs7116968	t	c	-0.2099	0.0146	7.91e-47	rs147187894	c	t	0.30733	0.082967	0.00021207	rs7116968	122526069	0.2489	-0.2099	0.0146	7.91e-47	-0.026419	0.017665	0.13477	0.13104	1	1	3367
SomaScan_v4	16756-30	GDF7	'GDF7	2	20366424	21373418	0	0.111265	0.0222516	0.000361348	0.000361348	rs11678116	t	g	0.0788	0.0142	2.628e-08	rs147249956	a	g	0.31129	0.094222	0.0009539	rs11678116	20876760	0.45	0.0788	0.0142	2.628e-08	0.026806	0.016827	0.11114	0.81549	1	1	2948
SomaScan_v4	12560-9	NT5C	'NT5C	17	72626320	73627890	0	0.128668	0.0221818	0.0267241	0.0267241	rs78625720	a	g	-1.7173	0.0346	0	rs902727	g	c	0.062482	0.015997	9.3855e-05	rs78625720	73140941	0.0308	-1.7173	0.0346	0	0.016126	0.051533	0.75433	0.79851	1	1	2555
Olink_PEA	OID00431	PRELP	'PRELP	1	202944956	203960480	0	0.110943	0.0220693	0.000468051	0.000468051	rs56073037	t	c	-1.9048	0.27569	1.55239e-11	rs13374988	t	g	-0.061021	0.015774	0.00010954	rs12123037	203102632	0.23157	0.015717	0.070195	0.822928	-0.019565	0.019138	0.30662	0.17699	1	1	2655
Olink_PEA	OID05189	Glycodelin	'PAEP	9	137953602	138958801	0	0.16294	0.0219937	9.85419e-05	1.63362e-05	rs9409964	a	g	0.80081	0.062718	2.21309e-32	rs111667613	t	c	0.57751	0.13553	2.0326e-05	rs10858114	138361044	0.29968	0.080462	0.064902	0.21567	0.021729	0.018105	0.23007	0.80565	1	8.99676e-05	3618
SomaScan_v4	2813-11	ART	'AGRP	16	67016474	68017716	0	0.0711304	0.0219893	0.00124623	1	rs3892816	t	c	-0.5231	0.0306	1.449e-65	rs181275000	a	g	-0.88495	0.21089	2.7145e-05	rs3892816	67499714	0.0463	-0.5231	0.0306	1.449e-65	-0.028787	0.030225	0.34089	0.34388	1	1	1307
SomaScan_v4	4920-10	Lysozyme	'LYZ	12	69242121	70248014	0	0.0752196	0.0218855	0.000155258	0.00120365	rs4761234	t	c	0.6087	0.0122	0	rs556447364	a	g	-1.413	0.40892	0.00054962	rs4761234	69732105	0.4714	0.6087	0.0122	0	-0.02394	0.016007	0.13476	0.81216	1	8.58068e-05	3225
SomaScan_v4	9398-30	GALP	'GALP	19	56187389	57197144	0	0.131088	0.0218316	0.000277189	0.000277189	rs111265125	c	g	0.332	0.0521	1.852e-10	rs145418878	t	c	0.12765	0.036381	0.00045034	rs111265125	56688781	0.0194	0.332	0.0521	1.852e-10	-0.0083727	0.048033	0.86162	0.23242	1	1	3744
SomaScan_v4	3184-25	Coagulation Factor VII	'F7	13	113260105	114274995	0	0.107003	0.021734	0.00179966	0.000119788	rs3093253	a	g	-1.3799	0.0166	0	rs191387050	a	g	0.60474	0.17504	0.00055064	rs3093253	113774092	0.1089	-1.3799	0.0166	0	-0.029028	0.0232	0.21085	0.76287	1	1.23957e-05	3054
SomaScan_v4	15607-56	KPYR	'PKLR	1	154759630	155771225	0	0.452069	0.0217257	0.00424051	0.000266236	rs141119689	d	i	-0.1996	0.0275	3.784e-13	rs187683389	g	a	1.2865	0.24787	2.1015e-07	rs77350683	155484430	0.0664	0.1887	0.0275	6.228e-12	-0.050058	0.034218	0.1435	0.80043	0.872924	6.88948e-05	1425
SomaScan_v4	12662-82	ECH1	'ECH1	19	38806062	39822645	0	0.106008	0.0217083	0.00321363	0.000368667	rs2229259	t	c	0.7184	0.02	1.39e-282	rs188989320	t	c	0.78306	0.19654	6.7692e-05	rs2229259	39307103	0.1053	0.7184	0.02	1.39e-282	-0.030026	0.025854	0.2455	0.14675	1	5.25231e-05	3147
SomaScan_v4	13578-98	ABLM3	'ABLIM3	5	148021046	149140105	0	0.114456	0.0216931	0.000398018	0.000375523	rs114464628	a	g	-0.4446	0.0335	3.637e-40	rs112748528	g	c	0.48437	0.13297	0.00026986	rs114464628	148533724	0.0369	-0.4446	0.0335	3.637e-40	0.024649	0.044431	0.57906	0.73779	1	0.000280902	3206
SomaScan_v4	12524-18	SAT2	'SAT2	17	7029552	8031194	0	0.0791204	0.021639	0.0905403	0.00171984	rs858522	a	c	-0.4588	0.0128	2.94e-282	rs73246870	g	c	-0.16899	0.052	0.001155	rs858522	7526887	0.4279	-0.4588	0.0128	2.94e-282	0.021665	0.015548	0.16348	0.45732	1	5.71595e-05	2651
SomaScan_v4	5687-5	GLU2B	'PRKCSH	19	11046109	12061783	0	0.13452	0.0215969	3.16053e-05	3.16053e-05	rs11557488	a	g	0.1177	0.0164	6.076e-13	rs111282584	c	t	0.23775	0.068808	0.00054964	rs11557488	11558275	0.2145	0.1177	0.0164	6.076e-13	-0.027642	0.020021	0.16739	0.16776	1	1	2864
SomaScan_v4	15368-3	BMPER	'BMPER	7	33444523	34695484	0	0.0920836	0.0215912	0.000527473	0.00104405	rs16879245	a	g	0.2155	0.0241	3.607e-19	rs140329484	g	a	-0.45497	0.11772	0.0001111	rs16879245	33804485	0.0799	0.2155	0.0241	3.607e-19	-0.032991	0.02765	0.2328	0.69925	1	0.0122366	3370
SomaScan_v4	13963-7	tollip	'TOLLIP	11	795601	1830884	0	0.314609	0.0215683	0.00325894	0.00306605	rs201324084	t	g	-0.1807	0.0386	2.869e-06	rs35705950	t	g	-0.11413	0.026895	2.2005e-05	rs117913875	1267688	0.0314	0.1672	0.0365	4.75e-06	0.073276	0.049388	0.13789	0.51511	0.940445	1	3653
SomaScan_v4	12471-47	STAU1	'STAU1	20	47229878	48304904	0	0.0965794	0.0214783	0.000133889	0.0181655	rs348276	a	g	-0.0693	0.0137	4.121e-07	rs73261394	t	c	0.081451	0.023842	0.00063466	rs348276	47786190	0.3008	-0.0693	0.0137	4.121e-07	0.030964	0.016432	0.05951	0.057524	1	0.0010083	3016
SomaScan_v4	17686-27	TBCB	'TBCB	19	36105191	37116849	0	0.0794375	0.0214371	0.000155849	0.000155849	rs2231569	t	g	0.244	0.0346	1.631e-12	rs76176628	c	t	0.12797	0.042125	0.0023819	rs2231569	36605875	0.0422	0.244	0.0346	1.631e-12	-0.025841	0.042191	0.54022	0.63476	1	1	2296
SomaScan_v4	17332-3	ARHL2	'ADPRHL2	1	36054476	37059533	0	0.0474238	0.0212817	0.00012196	7.14264e-05	rs9651004	t	g	0.6582	0.0975	1.482e-11	rs193269717	t	c	0.46799	0.15189	0.0020626	rs9651004	36567309	0.0051	0.6582	0.0975	1.482e-11	0.014734	0.042524	0.72898	0.71034	1	1.96937e-05	1586
SomaScan_v4	17739-1	HCDH	'HADH	4	108410870	109456331	0	0.152492	0.0212698	0.00151778	0.00151778	rs62311424	t	c	0.1908	0.0263	4.299e-13	rs116252621	t	c	0.17083	0.041752	4.2871e-05	rs62311424	108925253	0.0605	0.1908	0.0263	4.299e-13	0.031859	0.035862	0.37434	0.62362	1	1	2580
SomaScan_v4	7784-1	Kininogen, HMW	'KNG1	3	185935065	186961743	0	0.124232	0.0212388	4.43755e-05	3.48697e-05	rs76438938	t	c	-1.1904	0.0384	2.02e-211	rs183203439	a	g	0.90184	0.23663	0.00013831	rs76438938	186461524	0.0302	-1.1904	0.0384	2.02e-211	0.02364	0.044528	0.59549	0.48086	1	4.23276e-05	3233
SomaScan_v4	12799-65	DJC27	'DNAJC27	2	24666505	25694963	0	0.279163	0.0212028	0.0296101	0.0395472	rs531054141	d	i	-0.1533	0.0209	2.429e-13	rs34173044	d	i	-0.089722	0.021522	3.0617e-05	rs6733301	25276284	0.1197	0.1503	0.0209	5.851e-13	0.033556	0.022734	0.13993	0.5911	0.980343	0.681608	2428
SomaScan_v4	2687-2	MIA	'MIA	19	40777553	41783395	0	0.40486	0.0211911	0.340717	0.340717	rs8107978	t	c	-1.3981	0.0222	0	rs112889062	t	c	-0.18301	0.046156	7.3382e-05	rs8107978	41282275	0.0713	-1.3981	0.0222	0	0.038493	0.026686	0.14917	0.68687	1	1	2871
SomaScan_v4	8866-53	QPCTL	'QPCTL	19	45695741	46707247	0	0.254807	0.0211481	0.00353989	0.00353989	rs117220573	t	c	-1.9206	0.0851	8.48e-113	rs35506173	t	c	0.069325	0.017019	4.6356e-05	rs117220573	46206249	0.0058	-1.9206	0.0851	8.48e-113	-0.11752	0.1119	0.29362	0.98327	1	1	2908
SomaScan_v4	5062-60	CD226	'CD226	18	66998394	68129039	0	0.0960814	0.0210623	0.000740872	0.000485692	rs28665408	a	c	-0.0678	0.0132	2.867e-07	rs189478907	g	a	0.53065	0.14808	0.00033891	rs1788229	67533961	0.4732	-0.0639	0.0131	1.094e-06	0.0094581	0.015294	0.5363	0.96219	0.801349	0.000252397	3490
SomaScan_v4	19488-1	PDCD6	'PDCD6	5	0	853971	0	0.0771499	0.0210602	0.00491357	0.00047914	rs62345187	t	c	0.1594	0.0208	1.757e-14	rs540923640	t	c	1.0669	0.24045	9.1231e-06	rs34398974	317440	0.1186	0.1605	0.0211	2.786e-14	0.030367	0.027772	0.2742	0.63279	0.923561	0.000118344	2406
SomaScan_v4	2966-65	SCGF-beta	'CLEC11A	19	50726586	51728974	0	0.17577	0.0209885	6.57115e-07	6.57115e-07	rs116924815	t	c	1.0465	0.0403	8.67e-149	rs3745502	a	g	-0.097147	0.024381	6.762e-05	rs116924815	51230733	0.028	1.0465	0.0403	8.67e-149	-0.012372	0.052602	0.81406	0.19249	1	1	3112
SomaScan_v4	4500-50	SCGF-alpha	'CLEC11A	19	50726586	51728974	0	0.175772	0.0209772	6.57115e-07	6.57115e-07	rs116924815	t	c	1.1391	0.0401	1.37e-177	rs3745502	a	g	-0.097147	0.024381	6.762e-05	rs116924815	51230733	0.028	1.1391	0.0401	1.37e-177	-0.012372	0.052602	0.81406	0.19249	1	1	3112
SomaScan_v4	17836-17	S100A16	'S100A16	1	153079362	154085621	0	0.0656941	0.0209386	2.76253e-05	0.000482077	rs35760493	a	g	0.1827	0.0129	2.235e-45	rs201890491	a	g	1.1406	0.31919	0.00035231	rs35760493	153596603	0.4538	0.1827	0.0129	2.235e-45	0.022154	0.015736	0.15916	0.050289	1	1.77462e-05	2050
SomaScan_v4	8925-25	RIR2B	'RRM2B	8	102716730	103751346	0	0.100661	0.0209081	0.000244963	0.000230054	rs16869295	a	c	-0.4685	0.0252	4.117e-77	rs553767658	c	t	0.71	0.21211	0.00081585	rs16869295	103244599	0.0655	-0.4685	0.0252	4.117e-77	0.032527	0.029882	0.27636	0.4983	1	2.16679e-05	3285
SomaScan_v4	5737-61	SEM4D	'SEMA4D	9	91475702	92613045	0	0.10872	0.0208707	0.000891689	3.94771e-06	rs45464494	t	c	-1.4919	0.0204	0	rs185955301	c	t	0.70507	0.21495	0.0010373	rs45464494	91994433	0.0773	-1.4919	0.0204	0	0.029699	0.029089	0.30727	0.84262	1	9.47581e-05	3275
SomaScan_v4	11217-16	CTBP1	'CTBP1	4	705236	1743741	0	0.1138	0.0208255	0.000314588	0.000314588	rs111227886	t	c	-0.1554	0.0323	1.466e-06	rs150779200	t	a	0.4201	0.11075	0.00014861	rs111227886	1199518	0.0413	-0.1554	0.0323	1.466e-06	-0.046918	0.040527	0.24699	0.52724	1	1	3730
SomaScan_v4	17391-10	SPF45	'RBM17	10	5630950	6659420	0	0.136685	0.0207982	0.000221425	0.000221425	rs7096838	t	c	0.5926	0.033	3.846e-72	rs143629640	c	t	-0.19241	0.056894	0.00071974	rs3752987	6143568	0.0389	-0.5925	0.033	5.857e-72	0.033123	0.041456	0.42429	0.2803	1	1	3790
SomaScan_v4	7810-20	C1QTNF5	'C1QTNF5	11	118709652	119717383	0	0.0714438	0.0207754	0.000425542	2.75771e-05	rs2509656	a	g	0.2528	0.0181	3.894e-44	rs633992	t	c	0.18565	0.045971	5.3802e-05	rs2509656	119208576	0.1453	0.2528	0.0181	3.894e-44	-0.027691	0.021632	0.20051	0.1895	1	7.71381e-05	2344
SomaScan_v4	16561-9	Alpha-1B-glycoprotein	'A1BG	19	58356544	59364865	0	0.0601428	0.020697	0.00139191	0.0015843	rs893184	t	c	-1.0714	0.0279	1.77863632502849e-322	rs140178948	a	g	-0.14926	0.049837	0.0027439	rs893184	58864479	0.0519	-1.0714	0.0279	1.77863632502849e-322	-0.0285	0.027604	0.30185	0.9472	1	0.00855366	1797
SomaScan_v4	5703-26	NOE1	'OLFM1	9	137467268	138513025	0	0.124641	0.0206967	0.000212518	6.4765e-05	rs10858334	c	g	-0.1745	0.0188	1.629e-20	rs111667613	t	c	0.57751	0.13553	2.0326e-05	rs10858334	137989785	0.1428	-0.1745	0.0188	1.629e-20	-0.02879	0.023535	0.22122	0.28595	1	6.38067e-05	4183
SomaScan_v4	10445-20	ApoM	'APOM	6	31120193	32125987	0	0.307145	0.0206436	1.90453e-05	1.90453e-05	rs2255741	a	g	-0.7911	0.039	2.83e-91	rs9263794	g	a	-0.08025	0.020799	0.00011411	rs2255741	31605167	0.0299	-0.7911	0.039	2.83e-91	0.037935	0.035036	0.27893	0.17875	1	1	7641
Olink_PEA	OID01442	CD177	'CD177	19	43357811	44367480	0	0.0558276	0.0206207	0.00160476	0.00106872	rs78530667	c	t	-0.70433	0.09247	1.37721e-13	rs189201949	c	g	0.361	0.081784	1.0148e-05	rs76174952	43834587	0.021542	0.23231	0.22773	0.308184	0.20317	0.061522	0.00095887	0.20352	1	0.000239524	1855
SomaScan_v4	17673-34	Carbonic Anhydrase VB	'CA5B	23	15206953	16305747	0	0.092545	0.0205996	0.00139383	0.00139383	rs5936043	a	g	0.1208	0.0114	4.048e-26	rs5980163	g	c	0.24513	0.069022	0.00038317	rs5936043	15782443	0.3507	0.1208	0.0114	4.048e-26	-0.024114	0.016073	0.13355	0.1838	1	1	1852
SomaScan_v4	5722-78	Prolylcarboxypeptidase	'PRCP	11	82034544	83181626	0	0.12929	0.0205706	0.00149793	0.00149793	rs2229437	t	g	-0.3019	0.0175	5.045e-67	rs117346479	t	c	-0.23563	0.062194	0.00015146	rs2229437	82564294	0.1755	-0.3019	0.0175	5.045e-67	-0.026828	0.020125	0.18251	0.81171	1	1	3292
SomaScan_v4	18216-22	IL-11 RA	'IL11RA	9	34150699	35161889	0	0.075818	0.0205562	0.0732148	0.000228289	rs11575578	a	g	0.539	0.0255	6.19e-99	rs7047839	a	g	0.37135	0.10309	0.00031531	rs11575578	34656479	0.0674	0.539	0.0255	6.19e-99	-0.025414	0.032912	0.44002	0.54441	1	0.000187777	2250
SomaScan_v4	12554-10	RA51D	'RAD51L3	17	32926811	33948541	0	0.0876481	0.020516	0.00120744	0.000173622	rs4796033	t	c	-0.1066	0.0186	1.055e-08	rs140405829	g	a	0.56521	0.16668	0.00069638	rs4796033	33433487	0.1351	-0.1066	0.0186	1.055e-08	-0.026423	0.022365	0.23744	0.46752	1	8.68646e-06	2649
SomaScan_v4	18285-6	SVIP	'SVIP	11	22335345	23351845	0	0.0779915	0.0204828	0.000425932	0.00809896	rs77816866	a	g	-0.1066	0.0191	2.218e-08	rs61889439	g	a	-0.17114	0.051072	0.00080504	rs77816866	22729534	0.1742	-0.1066	0.0191	2.218e-08	0.026895	0.023213	0.24663	0.66581	1	0.000248449	3258
SomaScan_v4	12573-80	TRIM3	'TRIM3	11	5969843	6995689	0	0.100072	0.0204215	5.04903e-05	5.04903e-05	rs60616451	t	c	0.2397	0.0165	1.218e-47	rs11500741	c	t	-0.12381	0.037167	0.00086466	rs60616451	6493153	0.1729	0.2397	0.0165	1.218e-47	-0.02678	0.019739	0.17487	0.0088297	1	1	3330
SomaScan_v4	3045-72	PTN	'PTN	7	136412088	137528611	0	0.0922413	0.0204204	0.00902815	0.00122063	rs10255150	a	g	0.1686	0.0113	4.344e-50	rs572310086	t	c	-0.8994	0.26078	0.00056297	rs10255150	137013466	0.4227	0.1686	0.0113	4.344e-50	-0.023486	0.015466	0.12887	0.35033	1	1.44191e-05	2775
SomaScan_v4	9901-28	EGLN1	'EGLN1	1	230999497	232060790	0	0.139484	0.0203687	0.000417105	0.000417105	rs1339891	t	c	0.2112	0.0197	8.621e-27	rs148858198	a	g	0.27875	0.068158	4.3183e-05	rs2095935	231553419	0.1344	0.203	0.0193	9e-26	0.0317	0.021245	0.13566	0.83241	1	1	3091
SomaScan_v4	8007-19	Cathepsin B	'CTSB	8	11200033	12226957	0	0.0848348	0.0203481	0.0271605	0.000500207	rs1736084	t	c	0.6205	0.0141	0	rs79188421	g	c	-0.38545	0.10164	0.00014925	rs1736084	11703657	0.2643	0.6205	0.0141	0	0.024872	0.018326	0.17473	0.12779	1	2.94497e-07	3201
SomaScan_v4	12008-3	CD7	'CD7	17	79772744	80775478	0	0.223817	0.020293	0.35515	1	rs3176831	t	c	-0.8035	0.0313	4.62e-145	rs373707483	d	i	0.25008	0.059911	2.9897e-05	rs3176831	80272491	0.0446	-0.8035	0.0313	4.62e-145	0.031063	0.042531	0.46517	0.89989	1	1	2951
SomaScan_v4	10451-11	NUCB1	'NUCB1	19	48903307	49926629	0	0.0762695	0.0202481	0.000420546	2.59341e-05	rs113587416	d	i	-0.2096	0.021	1.949e-23	rs143774083	a	g	0.94672	0.25373	0.00019056	rs10426739	49400336	0.1171	-0.2062	0.0209	5.856e-23	0.023143	0.021147	0.2738	0.85141	0.975325	0.000324108	2893
SomaScan_v4	12386-11	AMPB	'RNPEP	1	201451500	202475275	0	0.0758003	0.0200968	0.00108044	0.00108044	rs11810017	t	c	-0.3211	0.0137	7.09e-122	rs114094953	a	g	-0.19101	0.059693	0.0013753	rs11810017	201950949	0.313	-0.3211	0.0137	7.09e-122	-0.022641	0.016747	0.17639	0.45528	1	1	2637
SomaScan_v4	3438-10	FSTL3	'FSTL3	19	176392	1183385	0	0.119835	0.0200652	0.000323221	0.000323221	rs112418024	a	g	-0.3012	0.0423	1.075e-12	rs62132629	t	c	-0.13513	0.038765	0.00049035	rs112418024	692790	0.028	-0.3012	0.0423	1.075e-12	-0.029471	0.04632	0.52461	0.87602	1	1	3844
SomaScan_v4	13082-9	UN45A	'UNC45A	15	90973410	91997323	0	0.0787447	0.0200502	0.000118117	1	rs7173521	t	c	-0.2643	0.0375	1.689e-12	rs533391198	t	c	1.433	0.31678	6.08e-06	rs7173521	91493207	0.0283	-0.2643	0.0375	1.689e-12	-0.016544	0.034449	0.63106	0.13834	1	NA	3004
SomaScan_v4	9744-139	DNJA4	'DNAJA4	15	78056428	79074538	0	0.0608532	0.0200193	0.000100395	0.000100395	rs61752771	t	c	0.2083	0.0461	6.295e-06	rs62007830	t	c	-0.28757	0.083462	0.00056989	rs61752771	78562867	0.0222	0.2083	0.0461	6.295e-06	0.074953	0.061285	0.22132	0.099601	1	1	3150
SomaScan_v4	7968-15	CRTAM	'CRTAM	11	122209208	123243347	0	0.0927447	0.019961	0.00688567	1	rs2370794	a	g	-0.255	0.0138	1.616e-76	rs17127202	g	a	-0.22929	0.066157	0.0005287	rs2370794	122714782	0.3276	-0.255	0.0138	1.616e-76	-0.023062	0.015928	0.14766	0.97086	1	NA	3196
SomaScan_v4	6433-57	FA20A	'FAM20A	17	66031254	67097530	0	0.122992	0.0199575	7.19936e-07	1	rs77594545	t	c	0.2339	0.0252	1.886e-20	rs200213103	i	d	-0.096528	0.023883	5.3059e-05	rs77594545	66623113	0.0669	0.2339	0.0252	1.886e-20	0.03283	0.027933	0.23986	0.68231	1	1	3022
SomaScan_v4	9525-1	PTK7	'PTK7	6	42544006	43629457	0	0.092248	0.0198556	0.0410727	8.20439e-05	rs140147428	t	c	0.4105	0.0352	1.674e-31	rs146365693	t	c	-0.55725	0.15199	0.000246	rs140147428	43067044	0.0371	0.4105	0.0352	1.674e-31	-0.00036999	0.046032	0.99359	0.4379	1	0.00283024	2277
SomaScan_v4	17758-79	DCXR	'DCXR	17	79493012	80495608	0	0.21902	0.0197994	0.00277801	1	rs60390379	t	c	0.2601	0.0188	1.687e-43	rs373707483	d	i	0.25008	0.059911	2.9897e-05	rs60390379	79993388	0.1236	0.2601	0.0188	1.687e-43	-0.026024	0.021811	0.23282	0.44863	1	1	2827
SomaScan_v4	3168-8	ADAMTS-5	'ADAMTS5	21	27790231	28838832	0	0.152022	0.0197487	0.000297046	0.000297046	rs2830586	t	g	0.7278	0.0157	0	rs62215715	t	g	-0.19086	0.050745	0.00016912	rs2830586	28305477	0.1591	0.7278	0.0157	0	0.027249	0.021232	0.19937	0.019135	1	1	3874
SomaScan_v4	10630-5	HTAI2	'HTATIP2	11	19885231	20905329	0	0.10193	0.0197476	1.48569e-05	1	rs10437608	a	g	0.8508	0.0109	0	rs138329458	t	c	1.1815	0.28738	3.9367e-05	rs10437608	20385606	0.4565	0.8508	0.0109	0	-0.02273	0.01551	0.14278	0.14028	1	1	3624
SomaScan_v4	10074-128	BRD2	'BRD2	6	32436437	33449282	0	0.181142	0.0197381	0.00809058	0.0278519	rs2855448	t	c	-0.0632	0.0143	9.355e-06	rs9275641	t	c	0.069647	0.019965	0.0004858	rs2855448	33136575	0.3468	-0.0632	0.0143	9.355e-06	0.031518	0.016018	0.049109	0.66041	1	NA	7446
SomaScan_v4	12575-30	C1TC	'MTHFD1	14	64354749	65426722	0	0.0825693	0.0197096	4.72438e-05	8.51736e-05	rs377112209	d	i	-0.1273	0.0129	6.737e-23	rs35263628	c	g	0.88753	0.27027	0.0010239	rs11158538	64859191	0.4465	-0.1263	0.0128	4.759e-23	-0.022436	0.015594	0.15023	0.65733	0.967807	7.44735e-08	2996
SomaScan_v4	6556-5	ENPP5	'ENPP5	6	45626924	46638708	0	0.111204	0.0196912	0.000172479	7.2757e-05	rs77991465	t	g	-1.6792	0.0235	0	rs141195661	g	c	1.047	0.25112	3.0537e-05	rs77991465	46130825	0.0513	-1.6792	0.0235	0	0.025443	0.036315	0.48354	0.82885	1	0.000867612	2500
SomaScan_v4	13416-8	T132D	'TMEM132D	12	129056270	130888211	0	0.198703	0.0196692	7.45039e-05	0.000272095	rs61943557	a	g	0.4012	0.0263	2.381e-52	rs554710833	t	c	0.99162	0.24143	4.0018e-05	rs61943557	130106271	0.0588	0.4012	0.0263	2.381e-52	-0.03302	0.034441	0.33768	0.98382	1	5.29572e-06	6961
SomaScan_v4	3472-40	Survivin	'BIRC5	17	75710267	76721717	0	0.0903305	0.0196627	0.000714723	1	rs78158764	t	c	-0.2306	0.0522	9.851e-06	rs571926139	a	g	1.6163	0.32557	6.8894e-07	rs78158764	75744024	0.0184	-0.2306	0.0522	9.851e-06	-0.025129	0.054643	0.64561	0.34014	1	1	3789
SomaScan_v4	11387-3	ATF6B	'ATF6B	6	31565953	32596030	0	0.168528	0.0195672	0.00107342	0.00107342	rs8111	t	c	0.2635	0.0137	6.631e-82	rs9268576	c	t	0.10451	0.02913	0.00033377	rs9267803	32101762	0.2714	0.2647	0.0138	3.335e-82	-0.025186	0.018064	0.16323	0.66212	1	1	5339
SomaScan_v4	10558-26	PCDH9	'PCDH9	13	66376967	68304468	0	0.242847	0.0195288	0.00376854	0.00376854	rs4883797	a	g	0.1604	0.014	3.134e-30	rs12855007	g	a	0.28593	0.078274	0.00025925	rs4883797	67723553	0.3146	0.1604	0.014	3.134e-30	0.01491	0.016639	0.37022	0.86779	1	1	5300
SomaScan_v4	4546-27	EMR2	'ADGRE2	19	14343205	15389353	0	0.157796	0.0195244	0.00142154	0.00142154	rs12973667	c	g	-0.3617	0.0147	5.84e-134	rs8109241	a	g	-0.097853	0.027265	0.00033202	rs12973667	14505748	0.2746	-0.3617	0.0147	5.84e-134	0.025229	0.018013	0.16132	0.68749	1	1	3766
SomaScan_v4	13748-4	MCP-2	'CCL8	17	32146055	33148421	0	0.0741295	0.0195212	0.0180555	0.0610439	rs1133763	a	c	1.2391	0.014	0	rs79477626	a	c	-0.28726	0.09114	0.0016222	rs1133763	32647831	0.1633	1.2391	0.014	0	0.02536	0.021093	0.22926	0.42502	1	0.0044466	3189
SomaScan_v4	4886-3	MCP-3	'CCL7	17	32097240	33099261	0	0.0763542	0.0195137	0.0180456	0.0610422	rs3138037	t	c	0.9129	0.0159	0	rs79477626	a	c	-0.28726	0.09114	0.0016222	rs3138037	32647744	0.1633	0.9129	0.0159	0	0.025626	0.021157	0.22581	0.43431	1	0.0044466	3237
SomaScan_v4	18921-30	PHEX	'PHEX	23	21550559	22769427	0	0.116874	0.0194087	5.08944e-05	5.08944e-05	rs5951683	a	g	0.2265	0.0112	2.82e-90	rs4353026	a	g	0.30606	0.083283	0.00023789	rs178676	22039936	0.365	-0.2223	0.0111	5.06e-89	0.02797	0.016438	0.088847	0.24489	1	1	2983
SomaScan_v4	5392-73	Fas, soluble	'FAS	10	90250414	91275542	0	0.137173	0.0193882	7.69923e-05	7.69923e-05	rs10887882	a	t	-0.1837	0.0128	9.118e-47	rs78319414	a	g	0.15579	0.045724	0.00065621	rs10887882	90782922	0.4105	-0.1837	0.0128	9.118e-47	0.022605	0.015643	0.14843	0.51288	1	1	3212
Olink_PEA	OID00638	IGFBP-7	'IGFBP7	4	57396939	58476551	0	0.11533	0.0193797	0.00241156	0.000727177	rs10013945	g	a	-0.37106	0.067472	6.18586e-08	rs142251399	c	g	0.44709	0.11106	5.6785e-05	rs10013945	57939654	0.2219	-0.37106	0.067472	6.18586e-08	-0.029997	0.018733	0.10932	0.69469	1	0.328364	4058
SomaScan_v4	17325-10	KGUA	'GUK1	1	227827663	228836685	0	0.0820989	0.0193654	0.000289593	0.00509597	rs10495278	c	g	-0.6747	0.0337	3.31e-89	rs1188479	c	a	0.115	0.035669	0.0012645	rs10495278	228314350	0.0373	-0.6747	0.0337	3.31e-89	0.022946	0.037861	0.54448	0.38165	1	0.00306636	2323
SomaScan_v4	3593-72	Caspase-3	'CASP3	4	185048850	186070663	0	0.241268	0.0193615	0.0010959	0.00100051	rs150986391	d	i	-0.3213	0.0194	1.917e-61	rs6854508	a	g	0.087308	0.0202	1.5444e-05	rs55880126	185591237	0.1223	0.321	0.0194	1.907e-61	0.036855	0.024297	0.12931	0.916	0.993867	1	3739
SomaScan_v4	17410-5	CETN3	'CETN3	5	89188078	90205603	0	0.0713318	0.0192302	0.00136736	0.00136736	rs6864721	a	t	-0.1776	0.0146	6.219e-34	rs137887377	c	t	0.34417	0.10214	0.00075245	rs6864721	89750018	0.2731	-0.1776	0.0146	6.219e-34	0.023919	0.017946	0.18259	0.54952	1	1	2100
SomaScan_v4	8376-25	LSHB	'LHB	19	49019237	50020338	0	0.0709566	0.0192198	0.00195865	7.92929e-05	rs144948359	t	c	0.4073	0.0235	2.306e-67	rs143774083	a	g	0.94672	0.25373	0.00019056	rs139643250	49517146	0.081	-0.388	0.0227	2.37e-65	-0.027231	0.029815	0.36106	0.88651	0.95208	0.000186528	2855
SomaScan_v4	13717-15	FCN2	'FCN2	9	137272654	138279924	0	0.108042	0.0191891	0.00765867	0.00284873	rs7851696	t	g	-1.0503	0.0193	0	rs118043295	a	g	0.21322	0.06	0.00037987	rs7851696	137779091	0.1089	-1.0503	0.0193	0	0.026453	0.022874	0.2475	0.21415	1	3.60126e-05	3888
SomaScan_v4	12831-21	TESC	'TESC	12	116976728	118037284	0	0.166925	0.0191555	0.00206317	0.00206317	rs59756806	t	c	0.6989	0.0118	0	rs73208191	t	c	0.30771	0.07825	8.4118e-05	rs59756806	117479019	0.3492	0.6989	0.0118	0	0.023659	0.016092	0.14149	0.68696	1	1	3060
SomaScan_v4	8258-22	UXS1	'UXS1	2	106209759	107310795	0	0.114308	0.0191552	0.00115155	0.00135868	rs76465958	d	i	-0.2314	0.0243	2.033e-21	rs13417084	g	c	0.11353	0.033991	0.00083819	rs1025869	106781670	0.0771	0.227	0.0242	6.2e-21	-0.020741	0.027952	0.45807	0.39044	0.970589	1	3886
SomaScan_v4	10959-125	BET1L	'BET1L	11	0	707428	0	0.0512349	0.0191346	0.000355901	1	rs11604127	t	c	0.5362	0.0149	2.26e-282	rs191592478	t	c	-0.6287	0.19752	0.0014581	rs11602954	202856	0.2222	0.527	0.0148	9.93e-277	0.017534	0.019632	0.37178	0.70128	1	1	2005
SomaScan_v4	17495-141	SIR3	'SIRT3	11	0	736931	0	0.0529296	0.0190048	0.000355901	1	rs11604127	t	c	0.217	0.0158	3.838e-43	rs191592478	t	c	-0.6287	0.19752	0.0014581	rs11602954	202856	0.2223	0.2067	0.0156	7.331e-40	0.017534	0.019632	0.37178	0.70128	1	1	2081
SomaScan_v4	12689-56	ARC1B	'ARPC1B	7	98471872	99492424	0	0.0579246	0.0189695	0.00102362	4.07617e-05	rs75944999	a	g	0.2837	0.0336	3.038e-17	rs554974850	c	g	0.99081	0.31691	0.0017692	rs75944999	98995724	0.0413	0.2837	0.0336	3.038e-17	0.0051963	0.040123	0.89695	0.75607	1	6.77936e-05	1838
SomaScan_v4	7128-9	VWA2	'VWA2	10	115499018	116551272	0	0.0876105	0.018883	9.4465e-05	9.4465e-05	rs35060624	t	c	0.3254	0.0246	6.178e-40	rs11196867	a	g	-0.079293	0.024469	0.0011932	rs35060624	115899540	0.0867	0.3254	0.0246	6.178e-40	0.025434	0.03052	0.40464	0.65167	1	1	2748
SomaScan_v4	2953-31	Luteinizing hormone	'CGA|LHB	19	49019237	50020338	0	0.070983	0.0188595	0.00195865	7.67412e-05	rs3795052	a	c	0.5991	0.0205	2.21e-187	rs143774083	a	g	0.94672	0.25373	0.00019056	rs139643250	49517146	0.081	-0.5954	0.0205	4.02e-186	-0.027231	0.029815	0.36106	0.88651	1	0.000186528	2855
SomaScan_v4	4914-10	HCG	'CGA|CGB	19	49047105	50048568	0	0.0706538	0.0188576	0.00193362	7.62659e-05	rs79785970	c	g	-0.9223	0.0196	0	rs143774083	a	g	0.94672	0.25373	0.00019056	rs139643250	49517146	0.081	0.9228	0.0197	0	-0.027231	0.029815	0.36106	0.88651	1	0.000186528	2891
SomaScan_v4	4914-10	HCG	'CGA|CGB	19	49047141	50048568	0	0.0706538	0.0188576	0.00193362	7.62659e-05	rs79785970	c	g	-0.9223	0.0196	0	rs143774083	a	g	0.94672	0.25373	0.00019056	rs139643250	49517146	0.081	0.9228	0.0197	0	-0.027231	0.029815	0.36106	0.88651	1	0.000186528	2891
SomaScan_v4	4914-10	HCG	'CGA|CGB	19	49050895	50052363	0	0.0707192	0.0188562	0.00193362	7.62659e-05	rs79785970	c	g	-0.9223	0.0196	0	rs143774083	a	g	0.94672	0.25373	0.00019056	rs139643250	49517146	0.081	0.9228	0.0197	0	-0.027231	0.029815	0.36106	0.88651	1	0.000186528	2896
SomaScan_v4	4914-10	HCG	'CGA|CGB	19	49050895	50052400	0	0.0707192	0.0188562	0.00193362	7.62659e-05	rs79785970	c	g	-0.9223	0.0196	0	rs143774083	a	g	0.94672	0.25373	0.00019056	rs139643250	49517146	0.081	0.9228	0.0197	0	-0.027231	0.029815	0.36106	0.88651	1	0.000186528	2896
SomaScan_v4	4914-10	HCG	'CGA|CGB	19	49057531	50062117	0	0.0708926	0.0188527	0.00193362	7.62659e-05	rs79785970	c	g	-0.9223	0.0196	0	rs143774083	a	g	0.94672	0.25373	0.00019056	rs139643250	49517146	0.081	0.9228	0.0197	0	-0.027231	0.029815	0.36106	0.88651	1	0.000186528	2899
SomaScan_v4	4914-10	HCG	'CGA|CGB	19	49026126	50027590	0	0.0714996	0.0188404	0.00193362	7.62659e-05	rs79785970	c	g	-0.9223	0.0196	0	rs143774083	a	g	0.94672	0.25373	0.00019056	rs139643250	49517146	0.081	0.9228	0.0197	0	-0.027231	0.029815	0.36106	0.88651	1	0.000186528	2865
SomaScan_v4	8842-16	GRM1C	'GRAMD1C	3	113047029	114166021	0	0.0888624	0.0188316	0.000382703	1	rs1872823	c	g	-0.5309	0.0135	0	rs143546770	g	c	1.0144	0.2976	0.00065249	rs1872823	113621837	0.3623	-0.5309	0.0135	0	-0.020441	0.01642	0.21319	0.54399	1	1	2667
SomaScan_v4	15509-2	NAG	'NAGLU	17	40188190	41196467	0	0.0829134	0.0187679	0.0238459	0.0238459	rs77942990	a	g	1.3027	0.0309	0	rs4796791	c	t	-0.056309	0.016396	0.00059428	rs77942990	40622538	0.0406	1.3027	0.0309	0	-0.014097	0.04017	0.72563	0.85219	1	1	1426
SomaScan_v4	13686-2	IL-5 Ra	'IL5RA	3	2611233	3668297	0	0.186074	0.0187308	0.000436789	5.93747e-07	rs77400868	a	g	-0.4919	0.019	1e-147	rs540870855	c	g	0.66518	0.15333	1.4353e-05	rs77400868	3150964	0.1417	-0.4919	0.019	1e-147	-0.028251	0.024085	0.24082	0.21661	1	4.71754e-05	4704
SomaScan_v4	9343-16	IL-2 sRb	'IL2RB	22	37021878	38071094	0	0.107449	0.0187091	0.000545515	0.000192173	rs228958	c	g	0.0971	0.0131	1.039e-13	rs182373863	t	g	0.63193	0.17921	0.00042142	rs228958	37533795	0.4387	0.0971	0.0131	1.039e-13	0.024211	0.015419	0.11637	0.43938	1	1.29838e-05	3247
SomaScan_v4	12381-26	CBR1	'CBR1	21	36942239	37945464	0	0.11668	0.0184953	8.33151e-05	0.000224131	rs16993864	a	c	-1.1984	0.0484	3.22e-135	rs192132070	c	t	0.57867	0.14125	4.1913e-05	rs16993864	37446599	0.0196	-1.1984	0.0484	3.22e-135	-0.00027387	0.043387	0.99496	0.77479	1	2.22959e-05	3405
SomaScan_v4	15427-35	LOXL3	'LOXL3	2	74259541	75282817	0	0.0845894	0.0184595	0.000104987	0.000300859	rs17010021	a	t	-0.2027	0.0335	1.419e-09	rs148800163	t	c	0.9136	0.22756	5.9517e-05	rs17010021	74761539	0.0373	-0.2027	0.0335	1.419e-09	0.014041	0.037774	0.71012	0.46652	1	9.17229e-05	1980
SomaScan_v4	12594-5	GRAN	'GCA	2	162675350	163728105	0	0.102632	0.0183163	0.01737	0.000632561	rs17783344	t	g	0.586	0.0191	6.54e-207	rs149511960	t	c	-0.94674	0.24839	0.00013816	rs17783344	163208893	0.1439	0.586	0.0191	6.54e-207	-0.025567	0.02407	0.28816	0.14962	1	2.64081e-06	2175
SomaScan_v4	4960-72	annexin I	'ANXA1	9	75266673	76285309	0	0.155451	0.0183111	0.000538404	0.000225419	rs62541553	t	c	0.4858	0.0315	1.098e-53	rs530990814	t	c	-0.39155	0.097903	6.3511e-05	rs62541553	75777421	0.0428	0.4858	0.0315	1.098e-53	-0.028914	0.033512	0.38826	0.56489	1	0.509325	2464
SomaScan_v4	3381-24	LYNB	'LYN	8	56292372	57423940	0	0.126048	0.018199	0.00976599	1	rs333613	t	c	-0.0823	0.0134	7.238e-10	rs762922544	c	g	1.1192	0.31523	0.00038464	rs333613	56785685	0.3944	-0.0823	0.0134	7.238e-10	0.025011	0.016366	0.12644	0.40311	1	1	3523
SomaScan_v4	3000-66	MBL	'MBL2	10	54025140	55031460	0	0.0801543	0.018177	0.00107113	1	rs7899547	t	g	-0.9006	0.0117	0	rs749584355	c	t	1.1692	0.33956	0.00057453	rs7899547	54536839	0.3476	-0.9006	0.0117	0	0.022271	0.016662	0.18135	0.54129	1	1	3091
Olink_PEA	OID00561	TNF-b	'LTA	6	31039831	32042101	0	0.388624	0.0181587	0.00685636	0.00685636	rs2229092	c	a	-1.3763	0.1199	4.01791e-27	rs12364	a	t	-0.079932	0.020608	0.00010498	rs111837807	31121232	0.069072	-0.13549	0.12268	0.269979	0.041333	0.027122	0.12752	0.50963	1	1	8336
SomaScan_v4	15573-110	CSPG3	'NCAN	19	18822782	19863042	0	0.0823492	0.018157	0.00433221	0.000358019	rs2228603	t	c	-0.2873	0.0233	7.068e-35	rs183675660	g	a	0.17159	0.041107	2.9894e-05	rs2228603	19329924	0.0781	-0.2873	0.0233	7.068e-35	0.022876	0.031715	0.47074	0.46181	1	0.000312198	2264
SomaScan_v4	5355-69	LIGHT	'TNFSF14	19	6163148	7170599	0	0.132547	0.0181021	0.000235743	0.000235743	rs413141	a	g	0.3783	0.0194	1.472e-84	rs6510907	c	t	0.09207	0.0256	0.00032249	rs413141	6675989	0.136	0.3783	0.0194	1.472e-84	0.025745	0.022586	0.25435	0.43485	1	1	3644
SomaScan_v4	6049-64	PTPRS	'PTPRS	19	4658506	5840814	0	0.207956	0.0180156	0.000362873	0.000362873	rs55763631	a	c	0.2109	0.0339	4.853e-10	rs12610495	g	a	0.074114	0.017245	1.7252e-05	rs55763631	5293583	0.0495	0.2109	0.0339	4.853e-10	0.020575	0.042585	0.62898	0.17149	1	1	3844
SomaScan_v4	12675-14	SYDC	'DARS	2	136164247	137243670	0	0.0648091	0.0180001	0.187717	0.10108	rs2304371	a	g	-0.1585	0.0179	8.113e-19	rs112210616	c	a	0.066173	0.023856	0.0055408	rs2304371	136561557	0.1527	-0.1585	0.0179	8.113e-19	-0.015873	0.01874	0.39698	0.37806	1	0.107316	2126
SomaScan_v4	16621-77	AIBP	'APOA1BP	1	156061554	157064091	0	0.0790021	0.0179749	4.96282e-05	3.18299e-05	rs6427322	a	c	-0.623	0.0346	1.366e-72	rs566883558	g	a	0.89654	0.21177	2.3011e-05	rs77181873	156564726	0.0314	0.6222	0.0346	3.997e-72	0.018979	0.037403	0.61186	0.78232	1	0.00166339	2337
SomaScan_v4	19360-22	LRRT1	'LRRTM1	2	80015483	81031874	0	0.110874	0.0178473	1.62561e-05	3.1132e-05	rs17019392_G_T	t	g	0.2897	0.0405	8.904e-13	rs182799259	t	a	0.95772	0.25362	0.00015928	rs62150758	80805858	0.0291	0.2902	0.0407	9.662e-13	0.016071	0.035297	0.64889	0.66764	1	0.000537684	2876
SomaScan_v4	13983-27	QOR	'CRYZ	1	74671170	75699092	0	0.0651596	0.0178324	0.000171651	0.000171651	rs28602706	t	c	0.954	0.0096	0	rs188960384	c	t	0.39605	0.1069	0.00021149	rs28602706	75199973	0.4616	0.954	0.0096	0	0.021257	0.015727	0.17647	0.13584	1	1	2120
SomaScan_v4	9313-27	CBLN1	'CBLN1	16	48811828	49815742	0	0.163508	0.0178269	0.000830635	0.000830635	rs12596832	a	g	-1.109	0.0158	0	rs76796131	t	c	0.16972	0.04137	4.0882e-05	rs12596832	49004958	0.1389	-1.109	0.0158	0	0.025775	0.020032	0.1982	0.5891	1	1	2739
SomaScan_v4	13132-14	SEM5A	'SEMA5A	5	8535138	10046187	0	0.169107	0.0178146	0.000955332	1.53697e-06	rs17329324	c	g	-1.5247	0.0173	0	rs143299226	a	g	-0.52116	0.1322	8.0762e-05	rs17329324	9547958	0.0964	-1.5247	0.0173	0	-0.027005	0.028586	0.34482	0.7084	1	1.06462e-05	5120
Olink_PEA	OID01372	NINJ1	'NINJ1	9	95383771	96396570	0	0.110686	0.0178143	0.0213281	0.00159806	rs12342201	a	g	-0.45011	0.05888	1.14288e-13	rs372792317	t	c	0.70176	0.21462	0.0010762	rs11790517	95782667	0.28322	0.042657	0.070471	0.545255	-0.011381	0.017186	0.50784	0.57059	1	0.000545752	3127
SomaScan_v4	3151-6	IL-2 sRa	'IL2RA	10	5552652	6604288	0	0.133641	0.0177649	0.00097118	0.00097118	rs12722497	a	c	0.1616	0.0242	2.647e-11	rs143629640	c	t	-0.19241	0.056894	0.00071974	rs12722497	6095928	0.0931	0.1616	0.0242	2.647e-11	0.02637	0.027916	0.34485	0.14625	1	1	3900
SomaScan_v4	9557-5	MANS1	'MANSC1	12	11982198	13003475	0	0.0884343	0.0177037	0.000147088	1.7759e-05	rs56829405	a	g	0.5217	0.0198	2.53e-152	rs142708744	c	g	0.62919	0.19666	0.0013773	rs56829405	12496935	0.1192	0.5217	0.0198	2.53e-152	0.030446	0.023879	0.20231	0.090855	1	1.0423e-05	2948
SomaScan_v4	9175-48	DSCAM	'DSCAM	21	40882926	42719065	0	0.174598	0.0176569	0.000342923	0.000342923	rs78111814	t	c	-0.5241	0.0339	7.587e-54	rs78376720	a	g	0.39733	0.10304	0.00011521	rs78111814	42060498	0.0444	-0.5241	0.0339	7.587e-54	-0.018047	0.040564	0.6564	0.73058	1	1	6845
SomaScan_v4	5637-81	NTNG1	'NTNG1	1	107182629	108526080	0	0.118559	0.0175515	0.000299506	0.000299506	rs115668827	c	g	1.4146	0.0283	0	rs7545326	t	c	-0.092299	0.026634	0.00052947	rs115668827	107678268	0.0472	1.4146	0.0283	0	-0.0065137	0.040978	0.8737	0.76507	1	1	3544
SomaScan_v4	2697-7	PF-4	'PF4	4	74346794	75347841	0	0.0628134	0.0175421	0.00196308	0.00205028	rs11574452	a	c	-0.2552	0.0296	6.969e-18	rs56762446	a	t	0.08085	0.024599	0.0010136	rs11574452	74846661	0.0447	-0.2552	0.0296	6.969e-18	-0.0051878	0.038219	0.89203	0.81512	1	0.949693	2117
SomaScan_v4	3473-78	Thrombopoietin Receptor	'MPL	1	43303478	44318443	0	0.174959	0.0175421	0.00894525	3.56886e-05	rs12731981	a	g	-0.3054	0.0343	5.797e-19	rs556573942	t	c	0.798	0.19693	5.0753e-05	rs12731981	43804340	0.0358	-0.3054	0.0343	5.797e-19	-4.2876e-05	0.044511	0.99923	0.10464	1	0.00133035	2469
SomaScan_v4	6255-74	CPXM1	'CPXM1	20	2274715	3281283	0	0.165971	0.0175353	0.000164323	0.000164323	rs13043754	a	g	0.6483	0.0197	6.44e-238	rs6036675	g	c	0.080607	0.019448	3.4034e-05	rs13043754	2783771	0.114	0.6483	0.0197	6.44e-238	-0.026162	0.023625	0.26812	0.12993	1	1	2997
SomaScan_v4	13472-35	HDHD2	'HDHD2	18	44133774	45176891	0	0.101877	0.0175188	0.00163455	0.00019709	rs75934126	t	c	-0.4377	0.0256	2.521e-65	rs184943067	a	c	0.55968	0.15323	0.00025975	rs75934126	44679781	0.0578	-0.4377	0.0256	2.521e-65	0.0031782	0.034723	0.92707	0.90515	1	0.000451756	3366
SomaScan_v4	9870-17	SYWC	'WARS	14	100300125	101343142	0	0.138576	0.0174882	0.00412481	0.0189311	rs4905957	t	c	0.3586	0.0147	1.04e-131	rs60228115	a	g	-0.071114	0.018564	0.00012777	rs4905957	100837230	0.2533	0.3586	0.0147	1.04e-131	0.023939	0.01731	0.16668	0.85842	1	0.0318263	2627
SomaScan_v4	17823-40	SMD2	'SNRPD2	19	45690712	46695827	0	0.220309	0.0174478	0.00159079	0.00159079	rs117473794	t	c	-0.163	0.0318	2.893e-07	rs35506173	t	c	0.069325	0.017019	4.6356e-05	rs117473794	45732931	0.0473	-0.163	0.0318	2.893e-07	0.028102	0.043017	0.51357	0.34789	1	1	2912
SomaScan_v4	13973-62	TTL	'TTL	2	112739731	113799316	0	0.0676525	0.017333	0.0660727	0.0660727	rs142185492	t	c	0.1933	0.0233	1.114e-16	rs183185162	c	t	-0.33913	0.10372	0.0010766	rs142185492	113205116	0.0822	0.1933	0.0233	1.114e-16	-0.021488	0.031112	0.48976	0.59334	1	1	2433
Olink_PEA	OID00588	TRML2	'TREML2	6	40658015	41668932	0	0.737592	0.0173061	6.14278e-05	6.14278e-05	rs11759347	a	c	0.37832	0.074492	5.43876e-07	rs41435745	c	g	0.19493	0.039492	7.9747e-07	rs11759347	41167097	0.23319	0.37832	0.074492	5.43876e-07	0.0056872	0.019207	0.76715	0.088483	1	1	3288
SomaScan_v4	7203-125	RFNG	'RFNG	17	79505778	80509707	0	0.152449	0.017278	0.00144802	1	rs7212485	t	c	-0.0638	0.0139	4.392e-06	rs373707483	d	i	0.25008	0.059911	2.9897e-05	rs7212485	80011434	0.457	-0.0638	0.0139	4.392e-06	0.015545	0.015233	0.30748	0.30722	1	1	2839
SomaScan_v4	3320-49	IGFBP-7	'IGFBP7	4	57396939	58476551	0	0.116564	0.0171988	0.00256874	0.000841606	rs6827768	a	t	-0.43	0.0162	4.35e-155	rs142251399	c	g	0.44709	0.11106	5.6785e-05	rs10013945	57939654	0.206	0.4193	0.0161	7.97e-149	0.029997	0.018733	0.10932	0.69469	1	0.328364	4057
SomaScan_v4	6984-6	IGSF8	'IGSF8	1	159561130	160568733	0	0.0771937	0.0171503	0.0016841	0.000760955	rs2295621	a	g	-0.1927	0.0162	1.65e-32	rs147388394	t	c	-0.57405	0.19083	0.0026287	rs2295621	160062727	0.2132	-0.1927	0.0162	1.65e-32	0.021755	0.019745	0.27054	0.44074	1	0.000295053	2634
SomaScan_v4	8269-327	ARSK	'ARSK	5	94390778	95440768	0	0.106428	0.017135	0.000700328	0.000817365	rs17084933	t	c	0.3245	0.0333	1.737e-22	rs116107464	c	t	0.44329	0.11205	7.6134e-05	rs17084933	94942780	0.0415	0.3245	0.0333	1.737e-22	-0.019125	0.030501	0.53064	0.50483	1	0.0001097	2488
SomaScan_v4	5109-24	Nr-CAM	'NRCAM	7	107288068	108597161	0	0.0951951	0.0169868	0.000200498	0.000200498	rs11762280	t	c	0.1781	0.0366	1.124e-06	rs182297109	g	a	0.30027	0.083526	0.00032446	rs11762280	108091603	0.0406	0.1781	0.0366	1.124e-06	0.070315	0.043929	0.10946	0.40824	1	1	3636
SomaScan_v4	5443-62	ANP	'NPPA	1	11405766	12408402	0	0.106216	0.0169712	0.0001378	8.29609e-05	rs55741089	a	g	0.1645	0.0288	1.054e-08	rs145131474	g	a	0.46928	0.13112	0.00034476	rs55741089	11898859	0.056	0.1645	0.0288	1.054e-08	-0.031266	0.036418	0.3906	0.88895	1	0.000347531	2879
SomaScan_v4	10940-25	SRCA	'SRL	16	3739375	4792081	0	0.540352	0.0169641	2.195e-06	2.195e-06	rs9922726	a	c	0.1863	0.0135	4.859e-43	rs76564172	t	g	0.35422	0.075314	2.5607e-06	rs9922726	4257281	0.4318	0.1863	0.0135	4.859e-43	0.026808	0.015729	0.088314	0.56209	1	1	2997
SomaScan_v4	7980-72	B3GN2	'B3GNT2	2	61923248	62951866	0	0.0840783	0.016895	0.00137042	0.00779876	rs112392179	d	i	-0.2155	0.0136	1.839e-56	rs190110426	a	g	0.21885	0.066827	0.0010572	rs4073090	62563774	0.439	-0.2091	0.0133	2.594e-55	0.020581	0.01611	0.20142	0.8606	0.842318	0.000173423	2662
SomaScan_v4	10530-8	PSB6	'PSMB6	17	4199439	5201790	0	0.076911	0.0168327	0.000102673	9.08785e-05	rs4790256	a	g	0.1362	0.0277	8.605e-07	rs138825640	t	c	0.77969	0.21913	0.00037357	rs4790256	5155278	0.0653	0.1362	0.0277	8.605e-07	0.018521	0.025361	0.46522	0.68891	1	8.36996e-07	3016
SomaScan_v4	6919-3	HBAZ	'HBZ	16	0	704502	0	0.0449866	0.0167967	0.00020323	0.000542845	rs2461286	a	g	0.6955	0.0124	0	rs145695945	t	c	1.2247	0.30434	5.7196e-05	rs2541638	207611	0.3245	0.6664	0.0129	0	-0.0062988	0.017182	0.71392	0.33169	1	8.90845e-05	1706
SomaScan_v4	13955-33	DAPK1	'DAPK1	9	89612143	90823548	0	0.0972103	0.0167943	0.000115504	0.000208854	rs10114612	t	c	-0.3143	0.0668	2.501e-06	rs200776604	g	c	0.50644	0.12376	4.2761e-05	rs10114612	90657936	0.0093	-0.3143	0.0668	2.501e-06	0.049616	0.036893	0.17867	0.99991	1	3.81727e-05	3908
SomaScan_v4	5404-53	DR6	'TNFRSF21	6	46699268	47777641	0	0.184587	0.0167113	0.0139055	0.0155134	rs6458555	a	g	0.1452	0.0146	2.531e-23	rs545724038	c	a	0.089219	0.022575	7.7443e-05	rs6458555	47277569	0.3064	0.1452	0.0146	2.531e-23	-0.022834	0.016817	0.17454	0.98203	1	0.905229	3465
SomaScan_v4	9834-62	ADH1B	'ADH1B	4	99726121	100742558	0	0.194781	0.0166754	0.000220381	0.000220381	rs1229984	t	c	-0.2497	0.0368	1.134e-11	rs66748088	a	g	0.080089	0.020333	8.1862e-05	rs1229984	100239319	0.033	-0.2497	0.0368	1.134e-11	0.0074322	0.042612	0.86154	0.22707	1	1	3564
Olink_PEA	OID05190	CTACK	'CCL27	9	34161877	35164045	0	0.049542	0.0166494	0.0564907	0.000267941	rs148778217	c	g	-0.61407	0.13043	3.27341e-06	rs7047839	a	g	0.37135	0.10309	0.00031531	rs148778217	34574139	0.056934	-0.61407	0.13043	3.27341e-06	-0.04085	0.036892	0.26816	0.34321	1	0.000187777	2219
SomaScan_v4	9359-9	EGFL9	'DLK2	6	42918090	43924370	0	0.0896765	0.0166357	0.00014764	0.0118123	rs67861980	t	c	-0.1768	0.0148	8.632e-33	rs146365693	t	c	-0.55725	0.15199	0.000246	rs67861980	43408105	0.256	-0.1768	0.0148	8.632e-33	-0.022293	0.017515	0.20308	0.61049	1	0.00283024	2366
SomaScan_v4	7198-197	FA20B	'FAM20B	1	178494939	179545697	0	0.0795895	0.0166243	0.000510621	0.000386925	rs45499094	a	c	-0.1992	0.0241	1.22e-16	rs149060057	t	c	0.85245	0.22555	0.00015715	rs45499094	179057597	0.0821	-0.1992	0.0241	1.22e-16	0.0096808	0.027446	0.7243	0.27057	1	7.31743e-05	3395
SomaScan_v4	3647-49	TLR4:MD-2 complex	'TLR4|LY96	9	119966610	120979149	0	0.128764	0.0165898	4.32036e-05	4.32036e-05	rs117343502	a	g	-0.8586	0.0273	1.82e-217	rs73517283	a	g	0.11121	0.029913	0.00020111	rs117343502	120473466	0.0561	-0.8586	0.0273	1.82e-217	0.021209	0.032614	0.51549	0.3283	1	1	3068
SomaScan_v4	10075-75	ACBD6	'ACBD6	1	179744515	180972089	0	0.140435	0.0165154	0.00300024	0.00300024	rs75468761	t	g	0.1839	0.0299	7.732e-10	rs146096658	a	g	0.14776	0.046753	0.0015747	rs75468761	180250338	0.0497	0.1839	0.0299	7.732e-10	-0.0039203	0.038055	0.91795	0.05715	1	1	3346
SomaScan_v4	9233-71	TFPI -2	'TFPI2	7	93014709	94020303	0	0.0743391	0.0164953	0.000347311	0.000155311	rs62466701	t	c	-0.1701	0.0288	3.575e-09	rs144431348	t	g	0.79296	0.23874	0.0008954	rs62466701	93585663	0.0579	-0.1701	0.0288	3.575e-09	-0.017938	0.033555	0.59295	0.14211	1	8.50391e-05	2263
SomaScan_v4	15370-5	BOLA1	'BOLA1	1	149359440	150372351	0	0.0186457	0.0164911	0.00215718	0.00215718	rs1451641	a	g	-1.277	0.0211	0	rs12022137	a	g	0.08071	0.025926	0.0018513	rs1451641	149865880	0.0784	-1.277	0.0211	0	0.013243	0.03181	0.67718	0.63722	1	1	860
SomaScan_v4	19153-53	MPPD2	'MPPED2	11	29906040	31108419	0	0.087401	0.0164191	0.00315823	0.00264132	rs11031140	a	g	-0.3984	0.0164	1.54e-130	rs78004187	a	g	-0.4606	0.12298	0.00018018	rs11031140	30608133	0.1967	-0.3984	0.0164	1.54e-130	0.022384	0.020567	0.27645	0.50808	1	0.760858	2513
SomaScan_v4	4534-10	BSSP4	'PRSS22	16	2402728	3408171	0	0.0563643	0.0163396	0.000223219	1	rs7204669	a	g	0.2628	0.0138	1.019e-80	rs749246541	a	c	0.94629	0.29291	0.001235	rs7204669	2910736	0.3312	0.2628	0.0138	1.019e-80	-0.018456	0.016567	0.26528	0.44132	1	1	1981
SomaScan_v4	18881-7	CD97	'CD97	19	13991313	15019537	0	0.134601	0.0163242	0.000325643	0.000325643	rs59179632	t	c	-0.1575	0.0233	1.417e-11	rs8109241	a	g	-0.097853	0.027265	0.00033202	rs59179632	14504661	0.0944	-0.1575	0.0233	1.417e-11	-0.0016199	0.026106	0.95052	0.57642	1	1	2866
SomaScan_v4	16825-20	ATX3	'ATXN3	14	92024896	93072965	0	0.137222	0.0162712	0.00175796	9.06519e-05	rs61988390	a	g	0.3019	0.0135	4.55e-110	rs141538252	a	g	0.56773	0.16247	0.00047524	rs61988390	92476005	0.3269	0.3019	0.0135	4.55e-110	-0.022216	0.016261	0.17186	0.41706	1	0.0295432	3541
SomaScan_v4	15384-15	KLOTHO	'KL	13	33090207	34140282	0	0.0817415	0.0162662	0.00050199	0.000241109	rs73176817	t	c	-0.1661	0.0243	8.665e-12	rs533745980	a	g	-0.56521	0.13678	3.5948e-05	rs73176817	33592313	0.0864	-0.1661	0.0243	8.665e-12	0.011622	0.029222	0.69085	0.69746	1	0.000444359	2616
SomaScan_v4	6947-4	SIA10	'ST3GAL6	3	97951080	99040045	0	0.107428	0.0162655	0.00855806	0.000347132	rs72934623	a	g	-1.8366	0.0249	0	rs147014990	t	c	0.67902	0.17225	8.0791e-05	rs72934623	98509705	0.0512	-1.8366	0.0249	0	-0.014817	0.034552	0.66805	0.091403	1	7.20965e-05	3734
SomaScan_v4	3813-3	FYN	'FYN	6	111481535	112694655	0	0.112245	0.0161944	0.000774955	0.00109619	rs9487736	a	g	-0.0997	0.0181	3.627e-08	rs78189449	t	c	-0.26315	0.059319	9.1535e-06	rs9487736	112168309	0.1406	-0.0997	0.0181	3.627e-08	-0.012674	0.020472	0.53584	0.67873	1	2.59533e-05	3209
SomaScan_v4	17734-13	a-endosulfine	'ENSA	1	150073327	151102088	0	0.0726598	0.0161917	0.000196489	0.000196489	rs111428433	t	c	0.2502	0.0269	1.192e-20	rs41317517	t	c	-0.30167	0.086741	0.00050541	rs111428433	150527629	0.0582	0.2502	0.0269	1.192e-20	-0.014078	0.030266	0.64182	0.61394	1	1	2214
SomaScan_v4	18271-43	OXSM	'OXSM	3	25324408	26336025	0	0.0887027	0.0161694	0.000953049	0.00146328	rs41285081	a	c	0.1496	0.0238	3.415e-10	rs76299499	g	c	-0.23332	0.058567	6.7842e-05	rs41285081	25831594	0.0813	0.1496	0.0238	3.415e-10	-0.016574	0.03212	0.60585	0.65625	1	0.000403173	2702
SomaScan_v4	5107-7	Notch 1	'NOTCH1	9	138888896	139940314	0	0.0827393	0.0161565	0.00162268	0.000136379	rs9411207	t	c	0.1066	0.0137	8.048e-15	rs577202840	a	g	0.68763	0.1846	0.00019538	rs9411207	139408551	0.3483	0.1066	0.0137	8.048e-15	0.020535	0.016248	0.20629	0.81491	1	2.35086e-05	2981
SomaScan_v4	17377-1	Aldose reductase-like C3	'AKR1C3	10	4577546	5649878	0	0.112149	0.0161235	1.6505e-05	1.68323e-05	10:5150516_I_D	d	i	-0.2468	0.0133	1.009e-76	rs181662755	a	g	0.68687	0.20941	0.001038	rs3209896	5149703	0.3984	-0.2454	0.0133	2.974e-76	0.020495	0.015555	0.18767	0.14102	0.992396	0.00012757	4758
SomaScan_v4	12859-33	PECI	'ECI2	6	3615923	4635831	0	0.0865984	0.0161034	0.00108208	9.18453e-06	rs620484	a	g	-0.7089	0.0119	0	rs370558929	c	a	0.84597	0.19693	1.7403e-05	rs619873	4107455	0.3226	0.7089	0.0119	0	0.019975	0.016209	0.21783	0.89276	0.998014	0.000150202	3400
SomaScan_v4	2515-14	GFRa-2	'GFRA2	8	21047915	22169869	0	0.211314	0.0160982	0.000269653	1	rs15881	a	c	-0.3449	0.0136	2.48e-141	rs767034922	c	t	1.3431	0.36016	0.00019205	rs15881	21550768	0.4658	-0.3449	0.0136	2.48e-141	-0.022016	0.015669	0.16	0.85674	1	1	3526
SomaScan_v4	13563-259	ACBD7	'ACBD7	10	14619522	15630775	0	0.184208	0.0160955	0.000345302	0.000345302	rs72774385	c	g	0.328	0.0284	8.652e-31	rs11815636	t	c	0.20211	0.050482	6.2388e-05	rs72774385	15130453	0.0598	0.328	0.0284	8.652e-31	0.022467	0.033744	0.50553	0.38117	1	1	3841
SomaScan_v4	8606-39	GPNMB	'GPNMB	7	22775586	23814727	0	0.11212	0.016015	0.00888691	1	rs2268748	t	c	-0.6425	0.0328	3.157e-85	rs767463197	t	g	0.95838	0.23559	4.7407e-05	rs2268748	23313171	0.0406	-0.6425	0.0328	3.157e-85	-0.006425	0.036808	0.86143	0.23235	1	1	2879
SomaScan_v4	3600-2	Chitotriosidase-1	'CHIT1	1	202681955	203742769	0	0.115886	0.016014	5.73843e-06	5.73843e-06	rs872583	t	c	1.0618	0.0127	0	rs76159015	c	t	0.081853	0.023029	0.00037886	rs872583	203184766	0.2064	1.0618	0.0127	0	0.022254	0.019676	0.25806	0.06233	1	1	2711
SomaScan_v4	18307-71	PPase 2	'PPA2	4	105790234	106895238	0	0.15755	0.0158806	0.00116878	0.00116878	rs62317329	t	c	-0.087	0.0141	7.104e-10	rs143396422	a	g	0.29715	0.085682	0.00052417	rs17617811	106467767	0.27	0.0831	0.0141	3.626e-09	0.022424	0.018385	0.2226	0.68247	1	1	2906
SomaScan_v4	14067-6	PKP2	'PKP2	12	32443679	33549774	0	0.0964757	0.0158773	0.000429756	0.000349226	rs9919823	t	c	-0.3166	0.0384	1.544e-16	rs563339171	a	t	0.29124	0.086489	0.00075906	rs9919823	32974611	0.0286	-0.3166	0.0384	1.544e-16	0.0011208	0.033256	0.97311	0.3898	1	0.000373122	4238
SomaScan_v4	9092-33	ANGL1	'ANGPTL1	1	178318840	179340187	0	0.0683772	0.0158703	3.66817e-06	0.00456146	rs113318616	t	c	0.0976	0.0153	1.915e-10	rs149060057	t	c	0.85245	0.22555	0.00015715	rs12751889	178906110	0.2821	0.0959	0.0152	2.593e-10	0.023835	0.017365	0.16989	0.89054	0.958415	7.31743e-05	2589
SomaScan_v4	11270-17	CHC10	'CHCHD10	22	23608021	24610630	0	0.0781332	0.0158691	0.000279826	0.000227532	rs144959026	d	i	0.1247	0.0135	2.405e-20	rs17627359	g	c	0.084439	0.025515	0.00093499	rs8136828	24004311	0.4914	-0.1234	0.0134	3.234e-20	0.019873	0.015516	0.20025	0.29006	0.977632	1	2880
SomaScan_v4	8336-267	GRM1C	'GRAMD1C	3	113047029	114166021	0	0.0891354	0.0158478	0.000382703	1	rs1872823	c	g	-0.2733	0.014	2.874e-85	rs143546770	g	c	1.0144	0.2976	0.00065249	rs1872823	113621837	0.3623	-0.2733	0.014	2.874e-85	-0.020441	0.01642	0.21319	0.54399	1	1	2667
SomaScan_v4	9748-31	GSTM3-3	'GSTM3	1	109776554	110784384	0	0.120799	0.0158457	0.00382767	2.93896e-05	rs28743105	c	g	0.8307	0.0126	0	rs7538453	g	a	0.092761	0.023748	9.3838e-05	rs11101989	110253741	0.3377	0.8038	0.0125	0	0.021089	0.016722	0.20724	0.89713	0.867851	0.56498	2207
SomaScan_v4	2828-82	HAI-1	'SPINT1	15	40636216	41650405	0	0.141614	0.0158432	0.000671425	0.000671425	rs17658212	t	c	-0.3177	0.029	6.985e-28	rs149727009	g	a	0.41429	0.09837	2.5361e-05	rs17658212	41145919	0.0591	-0.3177	0.029	6.985e-28	-0.016669	0.033897	0.62288	0.91828	1	1	2395
SomaScan_v4	13109-82	NEGR1	'NEGR1	1	71361623	73248417	0	0.22202	0.0158425	0.00774649	0.00774649	rs1194278	t	c	0.1875	0.0132	1.542e-45	rs12731489	g	c	-0.15451	0.038296	5.4667e-05	rs1194278	72714220	0.4961	0.1875	0.0132	1.542e-45	-0.023282	0.01546	0.13208	0.81063	1	1	4104
SomaScan_v4	13934-3	MCF2L	'MCF2L	13	113048692	114254053	0	0.120522	0.0158361	0.011087	9.42515e-07	rs3011487	t	c	-0.3999	0.0126	8.51e-222	rs191387050	a	g	0.60474	0.17504	0.00055064	rs3011487	113578421	0.4135	-0.3999	0.0126	8.51e-222	0.020611	0.015809	0.19233	0.88585	1	1.23957e-05	3743
SomaScan_v4	2743-5	Sonic Hedgehog	'SHH	7	155092680	156104967	0	0.0839353	0.015835	0.000110989	0.000153249	rs779667065	d	i	0.0983	0.0178	3.265e-08	rs7802404	t	c	0.061701	0.01742	0.00039707	rs9333596	155603978	0.1828	0.0751	0.0171	1.137e-05	-0.038429	0.02134	0.071727	0.08788	0.816294	1	3876
SomaScan_v4	13449-25	SF3B4	'SF3B4	1	149395209	150400236	0	0.0203449	0.0158202	0.00124989	0.00124989	rs72692816	a	g	0.1985	0.0251	2.741e-15	rs12022137	a	g	0.08071	0.025926	0.0018513	rs72692816	149902588	0.0775	0.1985	0.0251	2.741e-15	0.0074806	0.031887	0.81452	0.47045	1	1	945
SomaScan_v4	5452-71	ASGR1	'ASGR1	17	6576750	7582883	0	0.0927929	0.0157926	0.00220242	0.000411082	rs55714927	t	c	-0.1676	0.0166	5.296e-24	rs78672472	a	g	-0.37092	0.10155	0.00025977	rs55714927	7080316	0.1872	-0.1676	0.0166	5.296e-24	0.022697	0.020327	0.26418	0.90362	1	0.001913	2727
SomaScan_v4	19622-7	Activin A	'INHBA	7	41224712	42242706	0	0.102015	0.0157768	4.6362e-05	0.000543837	rs37302	c	g	0.0788	0.0155	3.434e-07	rs11981416	t	c	0.85353	0.23474	0.00027691	rs37302	41356699	0.2279	0.0788	0.0155	3.434e-07	-0.013473	0.018117	0.4571	0.64813	1	0.000922181	2859
SomaScan_v4	7266-4	SPA9	'SERPINA9	14	94429054	95446026	0	0.226612	0.0157325	0.0114042	NA	rs77569737	d	i	0.1845	0.0168	5.039e-28	rs1951021	t	c	-0.16783	0.041594	5.4637e-05	rs11628722	94931105	0.1603	0.1845	0.017	1.58e-27	0.02067	0.018849	0.27281	0.63429	0.912951	1	4161
SomaScan_v4	6375-75	XXLT1	'XXYLT1	3	194289008	195491896	0	0.130119	0.0157182	0.166029	2.00273e-05	rs1538767	t	c	-0.1785	0.0133	4.548e-41	rs201780621	g	a	0.10921	0.030748	0.0003827	rs9840346	195011895	0.4141	-0.1744	0.0132	1.208e-39	0.023305	0.015531	0.13347	0.33085	1	0.000376168	4224
SomaScan_v4	18382-109	Catechol O-methyltransferase	'COMT	22	19429130	20457498	0	0.0770632	0.0156965	0.00013387	0.00017445	rs165656	c	g	-0.1217	0.0136	4.691e-19	rs561091975	c	t	0.67545	0.19165	0.00042456	rs165656	19948863	0.4827	-0.1217	0.0136	4.691e-19	0.021083	0.015205	0.16556	0.92355	1	0.000252903	2946
SomaScan_v4	18873-8	CEAM8	'CEACAM8	19	42584393	43599207	0	0.0288746	0.0156576	0.00266633	0.025537	rs10411458	a	g	0.0949	0.0189	5.31e-07	rs150980497	a	g	0.34919	0.081691	1.9157e-05	rs10411458	43054460	0.1466	0.0949	0.0189	5.31e-07	0.01744	0.020049	0.38439	0.35359	1	0.000221784	1006
SomaScan_v4	9839-148	Tirap	'TIRAP	11	125652960	126668740	0	0.124809	0.0156388	0.00130915	0.00130915	rs7949566	a	g	-0.2149	0.0127	1.38e-64	rs11826700	a	g	-0.061493	0.015711	9.0798e-05	rs7949566	126285301	0.4369	-0.2149	0.0127	1.38e-64	0.020293	0.015405	0.18774	0.53547	1	1	3358
SomaScan_v4	5036-50	TSG-6	'TNFAIP6	2	151714106	152736560	0	0.10333	0.0156205	0.0216848	0.0216848	rs2278089	t	g	-0.3184	0.0128	1.15e-135	rs62169394	t	c	0.047211	0.015844	0.0028844	rs2278089	152146672	0.3885	-0.3184	0.0128	1.15e-135	0.019672	0.016147	0.2231	0.96706	1	1	2829
SomaScan_v4	2429-27	C8	'C8A|C8B|C8G	1	56894883	57931813	0	0.100326	0.0155973	0.00102648	0.000710561	rs12067507	t	c	0.5879	0.0292	5.46e-90	rs3729545	g	a	-0.35217	0.078327	6.9205e-06	rs12067507	57422511	0.0508	0.5879	0.0292	5.46e-90	0.013936	0.032512	0.66818	0.43754	1	0.000930284	3617
SomaScan_v4	12536-46	MTMR6	'MTMR6	13	25302307	26362147	0	0.162968	0.0155792	0.00236181	0.00236181	rs7999040	a	t	-0.1425	0.0181	3.108e-15	rs61947625	a	g	0.12729	0.037759	0.00074848	rs7999040	25823207	0.1668	-0.1425	0.0181	3.108e-15	-0.023146	0.019433	0.23361	0.60541	1	1	3359
SomaScan_v4	2429-27	C8	'C8A|C8B|C8G	1	56820479	57883894	0	0.101632	0.0155746	0.00102648	0.000710561	rs12067507	t	c	0.5879	0.0292	5.46e-90	rs3729545	g	a	-0.35217	0.078327	6.9205e-06	rs12067507	57422511	0.0508	0.5879	0.0292	5.46e-90	0.013936	0.032512	0.66818	0.43754	1	0.000930284	3686
SomaScan_v4	14273-19	PPCE	'PREP	6	105225440	106350959	0	0.0925032	0.0155124	9.59332e-05	9.41043e-05	rs71748560	d	i	0.2211	0.0193	2.488e-30	rs186256668	t	c	0.42392	0.11857	0.00034996	rs12192054	105776866	0.1385	0.2176	0.0193	1.834e-29	0.024809	0.021845	0.2561	0.16621	0.998393	1	2586
SomaScan_v4	9772-153	NLGN2	'NLGN2	17	6808193	7823179	0	0.0809368	0.0154676	0.00552854	0.000390675	rs114576150	t	g	0.2355	0.0221	1.987e-26	rs73246870	g	c	-0.16899	0.052	0.001155	rs114576150	7307950	0.0985	0.2355	0.0221	1.987e-26	0.019638	0.026318	0.45556	0.25254	1	5.71595e-05	2607
SomaScan_v4	15426-5	NEUR1	'NEU1	6	31325436	32330683	0	0.180987	0.0154421	0.00269326	0.00361646	rs2904602	a	g	0.0924	0.02	3.776e-06	rs113013684	a	g	-0.21119	0.057549	0.00024278	rs2904602	31451847	0.1141	0.0924	0.02	3.776e-06	-0.0099464	0.025369	0.69501	0.4276	1	0.0179315	5750
SomaScan_v4	9916-146	LRC4B	'LRRC4B	19	50520149	51571302	0	0.153996	0.0154197	0.000269493	0.000269493	rs2287819	t	c	-0.0796	0.0178	7.842e-06	rs3745502	a	g	-0.097147	0.024381	6.762e-05	rs2287819	51140752	0.1785	-0.0796	0.0178	7.842e-06	-0.021784	0.02051	0.28817	0.82825	1	1	3190
SomaScan_v4	9884-8	PPIL1	'PPIL1	6	36322603	37342800	0	0.384419	0.0154108	0.00012194	0.00012194	rs12194408	c	g	1.6602	0.0365	0	rs7742104	a	t	0.21637	0.04891	9.6958e-06	rs12194408	36839598	0.028	1.6602	0.0365	0	-0.0073368	0.052622	0.88912	0.98078	1	1	3290
SomaScan_v4	12880-1	SV2A	'SV2A	1	149374870	150389434	0	0.0198938	0.0154044	0.00147079	0.00147079	rs16836630	c	g	-0.3763	0.0242	2.631e-54	rs12022137	a	g	0.08071	0.025926	0.0018513	rs16836630	149898951	0.0779	-0.3763	0.0242	2.631e-54	0.0040388	0.028516	0.88737	0.7183	1	1	918
SomaScan_v4	9177-6	FAM3B	'FAM3B	21	42176139	43229358	0	0.11773	0.0154006	0.00310194	0.00310194	rs17000823	a	c	0.8493	0.034	2.58e-137	rs383510	c	t	-0.055413	0.015418	0.00032547	rs17000823	42721107	0.0382	0.8493	0.034	2.58e-137	0.01845	0.02977	0.53541	0.10168	1	1	3760
SomaScan_v4	8859-51	CAH11	'CA11	19	48641199	49649569	0	0.0775203	0.0153882	0.000620027	0.000208641	rs425879	t	c	0.1735	0.0183	2.306e-21	rs143774083	a	g	0.94672	0.25373	0.00019056	rs425879	49115440	0.141	0.1735	0.0183	2.306e-21	0.021424	0.021128	0.31057	0.38892	1	0.000324108	3023
SomaScan_v4	8768-4	Bcl-10	'BCL10	1	85231931	86242773	0	0.073618	0.0153807	0.0104199	4.11459e-06	rs75345056	d	i	0.2191	0.0252	3.737e-18	rs190032639	t	c	0.65623	0.18929	0.00052686	rs9887811	85744370	0.0885	0.1743	0.0225	1.057e-14	0.016064	0.026329	0.54179	0.39489	0.816828	0.000730612	3033
SomaScan_v4	12333-87	RPIA	'RPIA	2	88491162	89550452	0	0.044425	0.0153641	0.00377926	0.000101833	rs7574761	a	g	-0.6757	0.0353	1.527e-81	rs114216741	a	g	-0.53089	0.16524	0.001314	rs13409405	88974531	0.0329	-0.6762	0.0357	7.763e-80	-0.00092774	0.036966	0.97998	0.90168	0.999558	0.0376189	1480
Olink_PEA	OID01150	ANGL1	'ANGPTL1	1	178318840	179340187	0	0.0571953	0.0153577	8.85498e-06	0.000467924	rs3766642	a	g	-0.51194	0.10216	7.60852e-07	rs149060057	t	c	0.85245	0.22555	0.00015715	rs116713328	178664169	0.0080896	0.40374	0.37635	0.28391	0.23311	0.079107	0.0032117	0.0711	1	7.31743e-05	2589
SomaScan_v4	18930-28	SLIT2	'SLIT2	4	19754883	21122184	0	0.108345	0.0153391	0.000790811	0.00185972	rs33981021	d	i	-0.0806	0.0141	1.116e-08	rs115347568	g	a	0.47401	0.107	9.4315e-06	rs2760128	20239195	0.315	-0.0785	0.0138	1.228e-08	-0.021761	0.016487	0.18689	0.80359	0.864509	0.000874816	4406
SomaScan_v4	12620-3	Septin-11	'11-Sep	4	77370856	78461537	0	0.11187	0.0153227	4.85339e-08	0.0012773	rs201159384	d	i	0.1142	0.014	3.86e-16	rs543111380	t	a	0.91053	0.23615	0.00011536	rs1497072	77886096	0.3775	-0.1094	0.0135	5.719e-16	-0.014213	0.016021	0.37501	0.52402	0.864128	0.000119523	3697
Olink_PEA	OID00605	Chitotriosidase-1	'CHIT1	1	202681955	203742769	0	0.11598	0.0152742	5.73843e-06	9.52646e-07	rs150192398	i	d	-1.0996	0.056001	1.5417e-63	rs76159015	c	t	0.081853	0.023029	0.00037886	rs35668790	202924810	0.19688	0.0026349	0.074729	0.971888	-0.0026092	0.019573	0.89395	0.55455	0.956282	1	2711
SomaScan_v4	18922-27	CD68	'CD68	17	6982785	7985429	0	0.0831897	0.0152388	0.0058587	0.000167477	rs9901675	a	g	-0.2105	0.0279	4.697e-14	rs73246870	g	c	-0.16899	0.052	0.001155	rs9901675	7484812	0.0512	-0.2105	0.0279	4.697e-14	-0.0077215	0.033393	0.81714	0.61881	1	5.71595e-05	2700
SomaScan_v4	8235-48	SCG1	'CHGB	20	5392076	6406007	0	0.140354	0.0151122	3.73198e-05	3.73198e-05	rs36054946	t	c	0.3047	0.0556	4.18e-08	rs34331079	t	c	0.05454	0.015867	0.0005876	rs36054946	5866690	0.0194	0.3047	0.0556	4.18e-08	-0.0038146	0.068106	0.95533	0.866	1	1	3501
SomaScan_v4	15322-35	CRADD	'CRADD	12	93571151	94788616	0	0.107709	0.0150756	9.37806e-06	0.000990328	rs56944668	t	c	-0.1563	0.0178	1.881e-18	rs141176920	a	c	0.50432	0.13978	0.00030857	rs56944668	94243853	0.1595	-0.1563	0.0178	1.881e-18	-0.020273	0.021033	0.3351	0.32834	1	4.68635e-07	3769
Olink_PEA	OID00720	TCL1A	'TCL1A	14	95676304	96680533	0	0.15314	0.0150634	0.00151002	0.00151002	rs10131341	c	a	-0.38015	0.081715	4.25011e-06	rs76537510	c	a	-0.15884	0.041606	0.00013466	rs17092254	95908736	0.24586	-0.031895	0.07143	0.65542	-0.0040883	0.018193	0.8222	0.60922	1	1	4215
SomaScan_v4	15394-79	UNC5B	'UNC5B	10	72472327	73562621	0	0.110747	0.0150084	0.0020579	1	rs78747281	t	c	0.2109	0.0304	4.154e-12	rs765268800	t	c	-0.96877	0.26177	0.00021485	rs78747281	73021817	0.0507	0.2109	0.0304	4.154e-12	0.00329	0.034737	0.92454	0.40749	1	1	4144
SomaScan_v4	6485-59	IGLL1	'IGLL1	22	23415312	24422495	0	0.0820376	0.0149948	0.00345267	0.00345267	rs9624216	a	g	-0.5362	0.0254	1.36e-98	rs17627359	g	c	0.084439	0.025515	0.00093499	rs9624216	23922552	0.0922	-0.5362	0.0254	1.36e-98	0.016911	0.02807	0.54686	0.65243	1	1	2986
SomaScan_v4	11969-5	S100A2	'S100A2	1	153033584	154040366	0	0.0646608	0.0149806	0.00128107	0.000183329	rs55955983	t	g	0.3348	0.0303	2.548e-28	rs201890491	a	g	1.1406	0.31919	0.00035231	rs55955983	153526349	0.0498	0.3348	0.0303	2.548e-28	0.017132	0.028019	0.54091	0.33465	1	1.77462e-05	2132
SomaScan_v4	5070-76	DcR3	'TNFRSF6B	20	61828021	62830037	0	0.129755	0.0149301	0.0062692	0.00018327	rs6011040	a	g	0.1101	0.0146	3.926e-14	rs143208510	t	g	0.55017	0.14326	0.00012287	rs6011040	62337406	0.3263	0.1101	0.0146	3.926e-14	0.021549	0.016646	0.19549	0.47001	1	0.000213343	3448
SomaScan_v4	17210-2	TCL1A	'TCL1A	14	95676304	96680533	0	0.285714	0.0149164	0.000465292	0.000465292	rs78986913	a	g	-0.5549	0.0335	1.036e-61	rs76537510	c	a	-0.15884	0.041606	0.00013466	rs78986913	96162418	0.042	-0.5549	0.0335	1.036e-61	-0.014368	0.041062	0.7264	0.85977	1	1	4216
SomaScan_v4	7050-5	NEGR1	'NEGR1	1	71361623	73248417	0	0.222236	0.014887	0.00776551	0.00776551	rs1194282	t	c	-0.1589	0.0134	2.895e-32	rs12731489	g	c	-0.15451	0.038296	5.4667e-05	rs1194282	72713559	0.4958	-0.1589	0.0134	2.895e-32	0.02716	0.015493	0.079593	0.78987	1	1	4104
SomaScan_v4	9326-33	ITI heavy chain H2	'ITIH2	10	7245232	8291483	0	0.122228	0.0148808	0.000156086	0.00052982	rs4463754	a	g	-1.1987	0.0253	0	rs75922000	t	a	-0.12274	0.033701	0.0002705	rs4463754	7753366	0.0637	-1.1987	0.0253	0	0.017745	0.030083	0.55527	0.18811	1	8.80396e-05	3891
SomaScan_v4	4801-13	PERL	'LPO	17	55795909	56845879	0	0.102262	0.0148498	9.79027e-05	9.79027e-05	rs8178290	a	c	-0.2661	0.016	4.006e-62	rs77154762	a	c	0.12146	0.03125	0.0001016	rs8178290	56320158	0.2183	-0.2661	0.016	4.006e-62	-0.020765	0.018836	0.27026	0.24366	1	1	2433
SomaScan_v4	12563-2	TFIP8	'TNFAIP8	5	118104387	119235383	0	0.0864971	0.0148411	6.51692e-05	5.3212e-05	rs1032859	a	t	0.3201	0.0186	1.109e-66	rs139640958	c	a	0.98255	0.24419	5.7303e-05	rs1032859	118641300	0.1203	0.3201	0.0186	1.109e-66	-0.018842	0.024053	0.43342	0.07301	1	5.08953e-05	3064
SomaScan_v4	3364-76	Cathepsin V	'CTSV	9	99294940	100301925	0	0.0469966	0.0148235	0.126553	0.00111813	rs12686511	t	c	0.2163	0.0161	5.044e-41	rs182107590	g	a	0.83501	0.20887	6.3971e-05	rs12686511	99909044	0.2088	0.2163	0.0161	5.044e-41	-0.015085	0.018332	0.41059	0.6688	1	3.37955e-05	1713
SomaScan_v4	9288-7	FKBP7	'FKBP7	2	178828391	179843327	0	0.0713844	0.0147825	0.00136616	0.000379649	rs6704545	a	g	0.459	0.0154	5.27e-195	rs186862991	t	g	0.51095	0.18654	0.0061617	rs6704545	179341953	0.1931	0.459	0.0154	5.27e-195	0.019798	0.018012	0.27169	0.14949	1	0.000243361	2521
Olink_PEA	OID00611	Aminopeptidase N	'ANPEP	15	89828120	90858633	0	0.10816	0.0147596	0.00020051	0.00020051	rs1042499	c	t	0.83742	0.13058	3.40095e-10	rs1699487	g	a	-0.065555	0.018868	0.00051189	rs72746723	89979507	0.17808	-0.12821	0.083256	0.124237	-0.0026248	0.020082	0.89601	0.74921	1	1	2601
SomaScan_v4	13090-17	S100A6	'S100A6	1	153007075	154008720	0	0.064556	0.0147439	1.00204e-05	4.34643e-05	rs78031781	t	c	0.4414	0.0693	1.865e-10	rs201890491	a	g	1.1406	0.31919	0.00035231	rs78031781	153520513	0.0086	0.4414	0.0693	1.865e-10	0.061853	0.091828	0.50058	0.27892	1	1.77462e-05	2189
SomaScan_v4	9478-69	KPRA	'PRPSAP1	17	73805567	74880602	0	0.0954114	0.014709	0.00186217	2.81365e-05	rs388283	a	g	0.1413	0.016	1.249e-18	rs150749547	c	t	0.60872	0.19474	0.0017729	rs388283	74335069	0.2145	0.1413	0.016	1.249e-18	-0.023322	0.018907	0.2174	0.25953	1	0.000108351	2940
SomaScan_v4	2633-52	IL-13 Ra1	'IL13RA1	23	117361535	118428502	0	0.0637182	0.0147062	0.13396	0.134136	rs3121671	a	t	-0.4071	0.0136	1.4e-196	rs144041474	a	g	0.15927	0.050297	0.001543	rs2248633	117906239	0.1692	-0.4068	0.0136	6.74e-197	-0.020271	0.020707	0.32762	0.59386	0.999523	1	1806
SomaScan_v4	2705-5	TECK	'CCL25	19	7617651	8627534	0	0.199595	0.014696	0.000245539	0.00057232	rs74959615	a	g	-1.1806	0.0228	0	rs555433782	t	c	-0.82046	0.19603	2.8479e-05	rs74959615	8121096	0.0769	-1.1806	0.0228	0	0.021022	0.029485	0.47587	0.483	1	0.000111703	3606
SomaScan_v4	18347-15	Laminin-2	'LAMA2|LAMB1|LAMC1	1	182492595	183614727	0	0.112666	0.0146605	0.00141688	0.00143742	rs533016075	d	i	-0.183	0.0202	1.403e-19	rs75367415	a	g	0.31187	0.083229	0.00017886	rs10911183	182965071	0.1247	-0.1807	0.0202	3.12e-19	-0.011579	0.02201	0.59885	0.27793	0.95161	1	3082
SomaScan_v4	9765-4	NDE1	'NDE1	16	15237124	16320210	0	0.0740521	0.0146463	0.0877854	4.34122e-05	rs7206272	a	c	-0.126	0.0152	1.024e-16	rs186087595	t	c	1.0034	0.30876	0.0011549	rs7206272	15726293	0.233	-0.126	0.0152	1.024e-16	0.016357	0.018217	0.36924	0.97436	1	1.23235e-05	2414
SomaScan_v4	3453-87	LYN	'LYN	8	56292372	57423940	0	0.126534	0.0146442	0.00359187	1	rs6983130	a	g	-0.1176	0.0161	2.777e-13	rs762922544	c	g	1.1192	0.31523	0.00038464	rs6983130	56793239	0.1887	-0.1176	0.0161	2.777e-13	0.0095972	0.019555	0.62358	0.31817	1	1	3523
Olink_PEA	OID00678	LYPD3	'LYPD3	19	43464939	44469812	0	0.0951308	0.0146439	9.88037e-05	0.0107922	rs2599459	g	c	0.52735	0.077042	2.33346e-11	rs189201949	c	g	0.361	0.081784	1.0148e-05	rs2599459	44037370	0.1866	0.52735	0.077042	2.33346e-11	-0.017402	0.02002	0.38473	0.2339	1	0.000977334	2063
SomaScan_v4	8248-222	SIG14	'SIGLEC14	19	51645806	52650054	0	0.124742	0.0146434	6.05847e-05	0.000221499	rs872629	a	c	-1.1393	0.0182	0	rs191632360	g	a	1.1365	0.26661	2.0175e-05	rs872629	52130638	0.1166	-1.1393	0.0182	0	-0.020247	0.024467	0.40794	0.13729	1	0.000486573	3800
SomaScan_v4	5701-81	Tetranectin	'CLEC3B	3	44543040	45577563	0	0.112235	0.0146386	0.00147677	0.00147677	rs10514712	t	c	0.2761	0.0161	4.828e-66	rs114103287	a	g	0.27769	0.076283	0.00027229	rs10514712	45083928	0.2206	0.2761	0.0161	4.828e-66	0.020379	0.01901	0.28374	0.88981	1	1	2857
SomaScan_v4	6434-18	Amine oxidase	'AOC2	17	40496617	41502724	0	0.0320738	0.0146299	0.00461878	0.00461878	rs34230945	a	g	-0.1847	0.0415	8.524e-06	rs4796791	c	t	-0.056309	0.016396	0.00059428	rs34230945	40996656	0.0274	-0.1847	0.0415	8.524e-06	-0.0064632	0.0541	0.9049	0.49991	1	1	1560
SomaScan_v4	16792-4	Siglec-5	'SIGLEC5	19	51614781	52650151	0	0.125978	0.0146227	6.05847e-05	0.000221499	rs872629	a	c	-1.1339	0.0183	0	rs191632360	g	a	1.1365	0.26661	2.0175e-05	rs872629	52130638	0.1166	-1.1339	0.0183	0	-0.020247	0.024467	0.40794	0.13729	1	0.000486573	3838
SomaScan_v4	5618-50	FAM3B	'FAM3B	21	42176139	43229358	0	0.117838	0.0145075	0.00177108	0.00177108	rs57529409	t	c	-0.545	0.0318	4.86e-66	rs383510	c	t	-0.055413	0.015418	0.00032547	rs60265870	42716967	0.0459	-0.5472	0.0322	8.566e-65	-0.0078933	0.028155	0.77921	0.023917	1	1	3760
SomaScan_v4	7009-8	CD72	'CD72	9	35109530	36146807	0	0.079904	0.0144897	0.000492654	0.0467006	rs7465764	a	g	-0.359	0.0285	2.12e-36	rs147829414	t	c	-0.84435	0.20631	4.2667e-05	rs7465764	35614924	0.059	-0.359	0.0285	2.12e-36	-0.0093535	0.029829	0.75385	0.33577	1	8.47291e-05	2280
SomaScan_v4	2590-69	ROR1	'ROR1	1	63739693	65147181	0	0.150638	0.0144837	0.00452668	0.00452668	rs61765448	t	c	-0.2344	0.0175	4.211e-41	rs112149876	g	a	0.25391	0.061821	4.0059e-05	rs61765448	64611828	0.1679	-0.2344	0.0175	4.211e-41	-0.021381	0.020767	0.30322	0.10437	1	1	3679
SomaScan_v4	3505-6	Lymphotoxin a1/b2	'LTA|LTB	6	31048302	32050299	0	0.389614	0.0144766	0.0285786	0.0285786	rs2518030	a	g	0.1076	0.0167	1.233e-10	rs12364	a	t	-0.079932	0.020608	0.00010498	rs2518030	31431082	0.1567	0.1076	0.0167	1.233e-10	0.026753	0.021401	0.21127	0.079852	1	1	8285
SomaScan_v4	3505-6	Lymphotoxin a1/b2	'LTA|LTB	6	31039831	32042101	0	0.390244	0.0144616	0.0285786	0.0285786	rs2518030	a	g	0.1076	0.0167	1.233e-10	rs12364	a	t	-0.079932	0.020608	0.00010498	rs2518030	31431082	0.1567	0.1076	0.0167	1.233e-10	0.026753	0.021401	0.21127	0.079852	1	1	8333
SomaScan_v4	18876-77	CHST4	'CHST4	16	71059136	72072649	0	0.0528232	0.0144493	0.0126197	0.00634139	rs58134724	t	c	0.1635	0.0147	1.201e-28	rs191743717	a	t	0.55164	0.14064	8.7704e-05	rs58134724	71526091	0.2902	0.1635	0.0147	1.201e-28	-0.015066	0.017605	0.39212	0.060289	1	5.05461e-07	2208
SomaScan_v4	6609-22	CN37	'CNP	17	39618759	40629749	0	0.0951032	0.0143957	0.000389165	0.000389165	rs11079027	a	g	-0.1055	0.0146	5.875e-13	rs4796791	c	t	-0.056309	0.016396	0.00059428	rs11079027	40123521	0.2628	-0.1055	0.0146	5.875e-13	0.021438	0.017555	0.22202	0.43483	1	1	2197
SomaScan_v4	9960-2	TBCD5	'TBC1D5	3	16698654	18986309	0	0.200427	0.0143719	0.00181886	0.00181886	rs283940	a	t	0.0596	0.013	4.525e-06	rs192229373	c	t	0.44845	0.10775	3.156e-05	rs283940	17344285	0.4572	0.0596	0.013	4.525e-06	-0.018175	0.015242	0.23311	0.96445	1	1	5987
SomaScan_v4	4567-82	SH21A	'SH2D1A	23	122980194	124007005	0	0.0624186	0.0143678	0.000972882	0.00141484	rs5911814	a	g	0.1752	0.0114	6.712e-53	rs73215120	g	c	0.10552	0.030159	0.00046722	rs5911814	123475290	0.4369	0.1752	0.0114	6.712e-53	0.019161	0.015573	0.21856	0.93691	1	1.39668e-06	1517
SomaScan_v4	3447-64	IL-8	'CXCL8	4	74106223	75109433	0	0.0606184	0.014344	0.00101037	0.00120927	rs1247669	c	g	0.1052	0.0212	7.197e-07	rs561713373	a	g	1.0466	0.29902	0.00046518	rs1247669	74447417	0.1129	0.1052	0.0212	7.197e-07	0.0169	0.022718	0.45693	0.71256	1	0.000167574	1929
SomaScan_v4	7655-11	N-terminal pro-BNP	'NPPB	1	11417521	12418988	0	0.108284	0.014313	2.53766e-05	0.00077845	rs198379	t	c	-0.2368	0.0125	8.697e-80	rs145131474	g	a	0.46928	0.13112	0.00034476	rs198379	11915467	0.4122	-0.2368	0.0125	8.697e-80	-0.019058	0.015627	0.22262	0.93095	1	0.000347531	2865
SomaScan_v4	8697-38	Glypican 1	'GPC1	2	240875088	241907493	0	0.112228	0.014285	0.00106255	0.00432968	rs1126920	t	c	0.5818	0.0202	1.23e-181	rs75216241	a	g	0.091761	0.026029	0.00042301	rs1126920	241405479	0.1129	0.5818	0.0202	1.23e-181	-0.019353	0.025218	0.44282	0.55468	1	0.00066299	4144
SomaScan_v4	7962-11	ISK8	'SPINK8	3	47848336	48869831	0	0.214764	0.01427	0.00105553	0.00105553	rs13069677	c	g	0.138	0.0302	4.893e-06	rs11918619	g	t	-0.27856	0.064392	1.5183e-05	rs13069677	48568138	0.0572	0.138	0.0302	4.893e-06	-0.01177	0.027816	0.6722	0.60886	1	1	1347
SomaScan_v4	17447-52	SFRP4	'SFRP4	7	37445543	38565297	0	0.110627	0.0142537	8.83126e-05	0.00204281	rs75207237	a	t	0.2772	0.0186	4.721e-50	rs75875821	t	c	-0.10324	0.022045	2.8254e-06	rs75207237	37972390	0.1256	0.2772	0.0186	4.721e-50	-0.018883	0.025473	0.45853	0.92721	1	0.0030848	3994
SomaScan_v4	10561-5	PGRP-I-alpha	'PGLYRP3	1	152770338	153783194	0	0.0574018	0.0142377	0.000489631	0.000476945	rs1865234	t	c	0.1738	0.024	4.909e-13	rs201890491	a	g	1.1406	0.31919	0.00035231	rs3014863	153315579	0.0859	0.1738	0.024	4.909e-13	0.0091293	0.027581	0.74065	0.11287	1	1.77462e-05	2393
SomaScan_v4	17791-25	HPCL1	'HPCAL1	2	9943015	11067743	0	0.163295	0.0142199	0.00054774	0.000130344	rs375285744	t	c	-0.3697	0.0181	5.08e-93	rs528634728	c	a	1.1084	0.23839	3.326e-06	rs6745569	10476532	0.1547	-0.3586	0.0178	9.75e-91	-0.018992	0.020055	0.34366	0.87954	0.967864	0.0056859	4560
SomaScan_v4	15453-3	a1-Microglobulin	'AMBP	9	116322407	117340752	0	0.128667	0.0141996	6.94923e-05	0.000613831	rs10817564	t	c	-0.1539	0.0149	4.905e-25	rs191810671	t	c	0.49179	0.12013	4.2423e-05	rs10817564	116827079	0.2696	-0.1539	0.0149	4.905e-25	-0.020121	0.017318	0.24531	0.8794	1	0.00034337	3250
SomaScan_v4	17746-77	FIS1	'FIS1	7	100382739	101395597	0	0.0935938	0.0141888	6.87833e-05	6.87833e-05	rs7808669	a	g	-0.5144	0.0269	2.817e-81	rs10264081	t	c	0.063264	0.018996	0.00086722	rs7808669	100882090	0.0549	-0.5144	0.0269	2.817e-81	-0.010854	0.031308	0.72884	0.62319	1	1	3469
SomaScan_v4	2771-35	IGFBP-1	'IGFBP1	7	45427956	46433267	0	0.104941	0.0141674	0.000379703	0.000338293	rs10577484	d	i	-0.0909	0.0128	1.043e-12	rs117970879	a	g	0.34584	0.09039	0.0001302	rs12702179	45913913	0.4945	0.0887	0.0126	2.013e-12	-0.019098	0.015096	0.20584	0.81493	0.985107	1	3480
SomaScan_v4	3024-18	a2-Antiplasmin	'SERPINF2	17	1146130	2158562	0	0.16002	0.0141608	6.40579e-05	6.40579e-05	rs11078597	t	c	0.3283	0.0167	2.009e-86	rs17833825	t	a	0.074616	0.020018	0.00019348	rs11078597	1618363	0.1924	0.3283	0.0167	2.009e-86	-0.020793	0.01886	0.27025	0.97735	1	1	3204
SomaScan_v4	15316-262	TXN4B	'TXNL4B	16	71578188	72628330	0	0.0724492	0.0141538	0.0077265	0.000243506	rs116891509	t	c	0.4246	0.0239	1.356e-70	rs191743717	a	t	0.55164	0.14064	8.7704e-05	rs116891509	72105560	0.075	0.4246	0.0239	1.356e-70	-0.0040923	0.0311	0.89531	0.23201	1	0.0122242	2481
SomaScan_v4	16872-248	MAAI	'GSTZ1	14	77287227	78297940	0	0.649999	0.0141508	0.000255549	0.000255549	rs7975	a	g	1.192	0.0091	0	rs888071	c	a	-0.086214	0.019164	6.8362e-06	rs7975	77793207	0.3215	1.192	0.0091	0	0.02962	0.016258	0.068479	0.99805	1	1	3408
SomaScan_v4	18198-51	HBAT	'HBQ1	16	0	731180	0	0.0280572	0.0141498	0.00103758	0.00371161	rs111856736	t	c	-0.1172	0.0264	9.346e-06	rs145695945	t	c	1.2247	0.30434	5.7196e-05	rs111856736	229189	0.0671	-0.1172	0.0264	9.346e-06	0.033435	0.031334	0.28595	0.82507	1	8.90845e-05	1801
SomaScan_v4	19254-125	GMPR1	'GMPR	6	15738811	16795780	0	0.172905	0.0141492	0.031108	0.031108	rs2327958	a	g	-1.1986	0.0076	0	rs112839209	g	a	0.14428	0.038542	0.0001815	rs2327958	16288615	0.3957	-1.1986	0.0076	0	-0.020038	0.015967	0.20948	0.91629	1	1	3300
SomaScan_v4	4437-56	ENTP5	'ENTPD5	14	73924713	74986102	0	0.109429	0.0140989	0.0017494	1	rs147326645	c	g	-1.1686	0.0259	0	rs561734646	t	c	-1.0597	0.30742	0.00056677	rs147326645	74447785	0.0592	-1.1686	0.0259	0	0.0095374	0.03114	0.75939	0.40258	1	1	3197
SomaScan_v4	10833-64	HHIP	'HHIP	4	145067173	146166423	0	0.0714578	0.0140816	0.00652201	0.000101939	rs11727676	t	c	-0.2459	0.0232	2.477e-26	rs142102937	a	g	0.80383	0.23332	0.00057056	rs11727676	145659064	0.0978	-0.2459	0.0232	2.477e-26	0.012652	0.0281	0.65254	0.30127	1	7.7907e-05	1882
SomaScan_v4	13603-7	RFESD	'RFESD	5	94482458	95520477	0	0.0915329	0.0140803	5.06744e-05	0.000242179	rs77881626	t	g	0.1557	0.0343	5.603e-06	rs116107464	c	t	0.44329	0.11205	7.6134e-05	rs77881626	95017852	0.0404	0.1557	0.0343	5.603e-06	0.011762	0.037262	0.75226	0.5626	1	3.48707e-05	2406
SomaScan_v4	19135-5	Cytosolic 5'-nucleotidase III-like protein	'NT5C3L	17	39481335	40492523	0	0.0763549	0.0140769	0.000356033	0.000360188	17:39982432_A_C	a	c	0.9008	0.0125	0	rs60219262	c	a	0.10174	0.030162	0.00074359	rs1319763	39991790	0.2548	-0.9007	0.0125	0	-0.018906	0.017878	0.29028	0.69206	0.996625	1	2311
SomaScan_v4	12661-44	GBRL1	'GABARAPL1	12	9865057	10875727	0	0.0902566	0.0140728	0.000293728	0.000330911	rs2734423	a	g	-0.0681	0.0135	4.453e-07	rs12822999	c	t	-0.052877	0.016428	0.001288	rs2460740	10581446	0.3212	0.0647	0.0134	1.355e-06	-0.019408	0.016235	0.2319	0.85787	0.964995	1	3419
SomaScan_v4	9370-69	GGH	'GGH	8	63427638	64451730	0	0.0943181	0.0140526	0.00126991	0.000203847	rs12676348	t	c	-0.9079	0.0263	8.26e-261	rs190343442	a	g	0.32345	0.086808	0.00019447	rs12676348	63943175	0.0633	-0.9079	0.0263	8.26e-261	-0.0095104	0.02963	0.74823	0.29903	1	0.000784041	2959
SomaScan_v4	4911-49	Glutathione S-transferase Pi	'GSTP1	11	66851066	67854131	0	0.0599044	0.0140428	0.000574542	0.0111879	rs72932599	c	g	0.3637	0.0246	2.556e-49	rs7126792	a	c	0.074133	0.023496	0.0016039	rs72932599	67376887	0.0908	0.3637	0.0246	2.556e-49	-0.0042782	0.030745	0.88933	0.3317	1	0.031845	2124
SomaScan_v4	7089-42	SYT11	'SYT11	1	155329300	156354990	0	0.133633	0.0140404	0.00594875	0.00025176	rs145976521	a	g	-0.2504	0.0213	7.262e-32	rs187683389	g	a	1.2865	0.24787	2.1015e-07	rs145976521	155816085	0.1103	-0.2504	0.0213	7.262e-32	0.018423	0.02705	0.49583	0.89554	1	4.98282e-05	1459
SomaScan_v4	7227-75	COCH	'COCH	14	30843720	31864271	0	0.0887337	0.0140261	0.000205767	0.000290441	rs28400019	a	g	0.4953	0.0207	2.21e-126	rs144783654	d	i	-0.20371	0.050531	5.5445e-05	rs12879594	31336432	0.1279	0.4364	0.0191	4.76e-115	-0.03083	0.0241	0.20081	0.034149	1	0.00817668	2136
SomaScan_v4	7779-86	CHSTB	'CHST11	12	104349073	105655792	0	0.115033	0.0140202	0.000206932	0.000685034	rs61022741	d	i	-0.3769	0.0129	6.26e-189	rs185061841	g	a	0.92311	0.24513	0.00016604	rs1650132	104981657	0.4737	0.3712	0.0128	2.17e-186	0.01797	0.01542	0.24387	0.52342	0.982605	0.000164472	4115
SomaScan_v4	2677-1	ERBB1	'EGFR	7	54586714	55824313	0	0.179097	0.0140044	0.000497304	0.000497304	rs12669749	a	c	0.1772	0.0206	8.759e-18	rs184571186	a	c	0.31051	0.087159	0.00036728	rs12669749	55235804	0.1156	0.1772	0.0206	8.759e-18	-0.02119	0.022976	0.3564	0.16034	1	1	4682
SomaScan_v4	17748-21	QORX	'TP53I3	2	23800303	24808731	0	0.370796	0.0139931	0.00654099	0.00654099	rs1134516	a	g	-0.6009	0.016	0	rs115604908	t	c	-0.21661	0.052484	3.6717e-05	rs1134516	24342532	0.1616	-0.6009	0.016	0	0.025883	0.020778	0.21288	0.59813	1	1	2757
Olink_PEA	OID01096	CRH	'CRH	8	66588620	67590960	0	0.0592914	0.01396	0.000351381	0.000351381	rs35742039	a	g	-0.91842	0.16353	3.30826e-08	rs200075755	g	t	0.105	0.030662	0.00061632	rs149090860	66714393	0.010278	-0.11006	0.31117	0.723719	0.044916	0.080796	0.57826	0.54955	1	1	2754
SomaScan_v4	16057-6	IGF-II receptor	'IGF2R	6	159890131	161034539	0	0.119311	0.0139548	0.00295495	1	rs3777404	a	g	0.8285	0.0183	0	rs73590539	c	t	0.25084	0.056957	1.0621e-05	rs3777404	160498049	0.1322	0.8285	0.0183	0	0.019938	0.022227	0.36973	0.5511	1	1	3502
SomaScan_v4	11142-11	ANGL1	'ANGPTL1	1	178318840	179340187	0	0.068517	0.013916	0.000501945	0.000283157	rs4548397	t	c	0.4044	0.0126	7.65e-225	rs149060057	t	c	0.85245	0.22555	0.00015715	rs4548397	178523947	0.4686	0.4044	0.0126	7.65e-225	-0.019579	0.015361	0.20247	0.9297	1	7.31743e-05	2589
Olink_PEA	OID01385	IL-17B R	'IL17RB	3	53380607	54399827	0	0.0961654	0.013908	0.00911022	0.00130976	rs35518479	g	a	0.84943	0.050837	8.95365e-50	rs533313637	g	a	0.63314	0.17778	0.00036888	rs62250933	53861327	0.08041	0.18152	0.11109	0.102908	0.03495	0.026999	0.1955	0.34721	1	0.000198106	2896
Olink_PEA	OID00362	ASAHL	'NAAA	4	76331809	77362204	0	0.111584	0.0139021	0.00168129	0.00492428	rs71657399	i	d	-0.62786	0.066767	2.1677e-19	rs58453307	i	d	0.088147	0.023739	0.00020469	rs145761320	76365341	0.026173	-0.32929	0.20353	0.106351	-0.023157	0.05147	0.65278	0.098493	0.857769	0.000238632	3065
SomaScan_v4	14708-59	CO8G	'C8G	9	139339698	140341426	0	0.0545782	0.0138997	0.00108018	0.0021625	rs7862602	t	g	-0.4484	0.013	6.46e-261	rs577202840	a	g	0.68763	0.1846	0.00019538	rs10116414	139831696	0.4952	-0.4175	0.013	3.01e-226	0.017933	0.015294	0.24098	0.37485	1	0.000113525	2335
SomaScan_v4	17398-55	HO-1	'HMOX1	22	35276354	36290207	0	0.167811	0.013871	0.000795469	0.00017462	rs73172715	t	c	0.2092	0.0292	7.538e-13	rs143314241	a	g	-0.49557	0.12107	4.252e-05	rs17885522	35777856	0.0551	-0.2019	0.0289	2.595e-12	0.00021122	0.027593	0.99389	0.84162	1	1.18703e-05	3043
SomaScan_v4	3495-15	GCP-2	'CXCL6	4	74202214	75214781	0	0.0698993	0.0138592	0.00587153	0.00158801	rs16850073	t	c	0.8474	0.0113	0	rs561713373	a	g	1.0466	0.29902	0.00046518	rs16850073	74703999	0.3761	0.8474	0.0113	0	0.018326	0.016724	0.27316	0.65064	1	0.000167574	2122
SomaScan_v4	10612-18	PLOD3	'PLOD3	7	100349258	101361701	0	0.0904729	0.0138409	1.09242e-05	1.09242e-05	rs10215699	t	c	-0.1254	0.0269	3.118e-06	rs10264081	t	c	0.063264	0.018996	0.00086722	rs10215699	100862768	0.06	-0.1254	0.0269	3.118e-06	0.011378	0.028722	0.69202	0.45657	1	1	3425
SomaScan_v4	11143-32	NOE3	'OLFM3	1	101768130	102962586	0	0.121154	0.0138341	0.000740308	0.000740308	rs1938364	a	g	-0.1673	0.0161	3.383e-25	rs148108094	t	c	-0.34	0.10578	0.0013072	rs1938364	102667388	0.2285	-0.1673	0.0161	3.383e-25	0.02016	0.017877	0.25943	0.86215	1	1	4527
Olink_PEA	OID00723	MIC-A/B	'MICB	6	30962658	31978901	0	0.400887	0.0138217	0.00413755	0.00413755	rs3132467	a	g	-1.1355	0.049369	1.46893e-79	rs12364	a	t	-0.079932	0.020608	0.00010498	rs111837807	31121232	0.069072	-0.64212	0.1244	3.58344e-07	0.041333	0.027122	0.12752	0.50963	1	1	9051
SomaScan_v4	10627-87	APLP2	'APLP2	11	129439732	130514699	0	0.109111	0.0137819	0.000587914	NA	rs541398240	d	i	-0.4006	0.0284	4.823e-45	rs185866693	g	c	1.1791	0.30349	0.00010231	rs11221941	129945198	0.049	0.4019	0.0285	2.728e-45	0.0030735	0.029743	0.9177	0.49207	0.99514	1	3308
Olink_PEA	OID00723	MIC-A/B	'MICA	6	30871356	31883092	0	0.40276	0.0137785	0.00413755	0.00413755	rs3132467	a	g	-1.1355	0.049369	1.46893e-79	rs12364	a	t	-0.079932	0.020608	0.00010498	rs111837807	31121232	0.069072	-0.64212	0.1244	3.58344e-07	0.041333	0.027122	0.12752	0.50963	1	1	9322
SomaScan_v4	3313-21	FCN2	'FCN2	9	137272654	138279924	0	0.108648	0.0137392	0.00528451	0.00313922	rs57136797	a	t	0.547	0.0187	1.31e-188	rs118043295	a	g	0.21322	0.06	0.00037987	rs57136797	137752540	0.1481	0.547	0.0187	1.31e-188	0.018015	0.023732	0.4478	0.64307	1	3.60126e-05	3888
Olink_PEA	OID00630	Caspase-3	'CASP3	4	185048850	186070663	0	0.221538	0.0137344	0.000305668	0.000305668	rs4647601	a	c	0.32276	0.065347	1.08268e-06	rs6854508	a	g	0.087308	0.0202	1.5444e-05	rs6854508	185412068	0.17106	0.10147	0.082372	0.218585	0.087308	0.0202	1.5444e-05	0.73801	1	1	3739
SomaScan_v4	8252-2	NOTUM	'NOTUM	17	79410388	80419716	0	0.178393	0.0137118	0.000551007	1	rs74002709	a	c	-0.3862	0.033	1.264e-31	rs373707483	d	i	0.25008	0.059911	2.9897e-05	rs111343749	79924784	0.0489	-0.3852	0.0331	2.414e-31	-0.010096	0.030545	0.74101	0.71181	1	1	2935
SomaScan_v4	9848-22	Cyclin H	'CCNH	5	86187311	87208836	0	0.0958367	0.0137079	0.000477566	0.000477566	rs62368956	a	g	-0.1639	0.0166	5.368e-23	rs150413491	a	c	0.28433	0.071827	7.5418e-05	rs62368956	86735368	0.2034	-0.1639	0.0166	5.368e-23	0.019278	0.019886	0.33233	0.28477	1	1	2177
SomaScan_v4	10372-18	STAT6	'STAT6	12	56989191	58025922	0	0.0628503	0.0136805	0.00293084	0.00269219	rs841718	a	g	0.0925	0.0129	7.943e-13	rs536224813	a	g	1.1317	0.327	0.00053858	rs841718	57492996	0.3981	0.0925	0.0129	7.943e-13	0.018036	0.015411	0.24188	0.77372	1	7.19909e-05	1821
SomaScan_v4	2826-53	EDA	'EDA	23	68335911	69759319	0	0.193506	0.0136524	0.000880569	NA	rs2274469	a	t	0.5863	0.0151	0	rs55925441	a	c	0.42474	0.098282	1.549e-05	rs2274469	69243118	0.1435	0.5863	0.0151	0	0.020941	0.02316	0.3659	0.17451	1	NA	2630
SomaScan_v4	12727-7	FPRP	'PTGFRN	1	116952679	118032980	0	0.120585	0.0135776	2.75456e-05	0.000131759	rs4233450	t	g	0.7066	0.0159	0	rs534765974	g	a	-1.1535	0.34548	0.00084156	rs4233450	117490261	0.172	0.7066	0.0159	0	-0.01918	0.01987	0.33441	0.24941	1	0.00126747	2363
SomaScan_v4	9253-52	BGAT	'ABO	9	135625788	136650617	0	0.179853	0.0135634	0.00208169	0.00178555	rs576123	t	c	-1.2278	0.0079	0	rs188110518	a	g	0.47869	0.1127	2.1608e-05	rs505922	136149229	0.3329	-1.2299	0.0083	0	-0.018244	0.015793	0.24802	0.79592	0.988088	1	3622
SomaScan_v4	5663-18	PF4V	'PF4V1	4	74218906	75219872	0	0.0666637	0.0135421	0.00128395	0.00192861	rs2367288	a	g	-0.8677	0.0122	0	rs561713373	a	g	1.0466	0.29902	0.00046518	rs2367288	74714098	0.2965	-0.8677	0.0122	0	-0.017778	0.01711	0.29877	0.41761	1	0.000167574	2106
SomaScan_v4	8244-16	FUT8	'FUT8	14	65377310	66710839	0	0.17521	0.0135158	1.3147e-06	0.00012995	rs2127870	c	g	-1.1531	0.0116	0	rs546837402	t	c	0.92862	0.26517	0.0004619	rs2127870	65796846	0.2142	-1.1531	0.0116	0	0.020119	0.017987	0.26335	0.98859	1	0.000102126	3799
SomaScan_v4	10781-19	CLC4G	'CLEC4G	19	7293843	8298792	0	0.157528	0.0134198	0.0296599	1.43772e-05	rs117034642	t	g	-0.161	0.0241	2.423e-11	rs555433782	t	c	-0.82046	0.19603	2.8479e-05	rs117034642	7796587	0.074	-0.161	0.0241	2.423e-11	0.0069596	0.03172	0.82633	0.89365	1	0.000111703	3360
SomaScan_v4	2611-72	Dtk	'TYRO3	15	41349873	42371536	0	0.126946	0.0134019	0.000333629	0.000333629	rs2588323	c	g	0.1366	0.0139	7.956e-23	rs149727009	g	a	0.41429	0.09837	2.5361e-05	rs2588323	41842078	0.2955	0.1366	0.0139	7.956e-23	0.019171	0.016834	0.25476	0.34136	1	1	2706
SomaScan_v4	3032-11	FSH	'CGA|FSHB	11	29752563	30756808	0	0.0909062	0.0133664	0.00024526	0.00307398	rs11031006	a	g	-0.1696	0.0147	6.802e-31	rs184856852	g	a	1.0515	0.27094	0.00010405	rs11031006	30226528	0.1418	-0.1696	0.0147	6.802e-31	-0.014471	0.023084	0.53075	0.90106	1	6.18653e-05	2437
SomaScan_v4	6491-59	kallikrein 15	'KLK15	19	50828545	51840469	0	0.0651915	0.0133596	2.54792e-05	2.54792e-05	rs55848944	a	g	0.1088	0.0232	2.869e-06	rs2691242	t	c	0.060928	0.016738	0.00027254	rs55848944	51352677	0.0915	0.1088	0.0232	2.869e-06	-0.033415	0.031223	0.28453	0.87345	1	1	2958
SomaScan_v4	6557-50	LRC15	'LRRC15	3	193575976	194590472	0	0.136177	0.0133542	0.000247912	0.00697705	rs34461611	c	g	-0.6121	0.0215	1.52e-178	rs201780621	g	a	0.10921	0.030748	0.0003827	rs34461611	194089001	0.1059	-0.6121	0.0215	1.52e-178	-0.019032	0.023215	0.41232	0.53026	1	0.00086906	4053
SomaScan_v4	19556-12	Complement receptor type 1	'CR1	1	207169492	208313992	0	0.0841676	0.0133247	0.00629345	0.0733778	rs679515	t	c	0.5857	0.0167	1.3e-270	rs11302038	d	i	0.080425	0.019932	5.4629e-05	rs679515	207750568	0.18	0.5857	0.0167	1.3e-270	0.017479	0.021128	0.40807	0.56879	1	0.00683758	2875
SomaScan_v4	11330-15	CSK2B	'CSNK2B	6	31133013	32138120	0	0.258049	0.0133077	0.00408926	0.000555716	rs444921	t	c	-0.1018	0.0197	2.456e-07	rs113013684	a	g	-0.21119	0.057549	0.00024278	rs444921	31932177	0.1362	-0.1018	0.0197	2.456e-07	0.011198	0.020774	0.58986	0.37985	1	0.00367895	7581
SomaScan_v4	5012-67	Myokinase, human	'AK1	9	130128759	131140022	0	0.0831232	0.0132356	0.00166354	0.00111661	rs9919018	a	g	-0.0806	0.0148	5.054e-08	rs78917295	a	g	0.19947	0.053407	0.00018771	rs9919018	130642755	0.2441	-0.0806	0.0148	5.054e-08	0.018437	0.0185	0.31898	0.22644	1	2.63622e-07	1943
SomaScan_v4	4535-50	BST1	'BST1	4	15204573	16239936	0	0.138493	0.0132324	0.0853126	0.00816727	rs73224660	a	g	-1.2932	0.0128	0	rs540913950	a	g	-0.59891	0.16342	0.00024737	rs73224660	15714762	0.1602	-1.2932	0.0128	0	-0.018958	0.02102	0.36712	0.11495	1	0.000599	3204
SomaScan_v4	19448-104	UPP1	'UPP1	7	47628225	48648330	0	0.140258	0.0132134	0.000153197	9.11653e-05	rs6463455	a	g	0.1771	0.0156	1.065e-29	rs74870840	a	g	0.59556	0.17481	0.000657	rs6463455	47987296	0.2091	0.1771	0.0156	1.065e-29	-0.018976	0.017582	0.28046	0.53194	1	0.0121566	3842
SomaScan_v4	13621-31	AP2A2	'AP2A2	11	424894	1512239	0	0.24595	0.0132089	0.00235306	0.00235306	rs117126836	a	g	0.2022	0.0221	5.504e-20	rs35705950	t	g	-0.11413	0.026895	2.2005e-05	rs117126836	948299	0.0932	0.2022	0.0221	5.504e-20	-0.014594	0.028188	0.60464	0.12528	1	1	3726
SomaScan_v4	17474-106	YETS4	'YEATS4	12	69253483	70284576	0	0.0792355	0.0132088	6.75041e-05	0.00135779	rs11443013	d	i	0.1198	0.0131	6.411e-20	rs556447364	a	g	-1.413	0.40892	0.00054962	rs7976537	69784986	0.4054	0.1198	0.0132	9.009e-20	-0.025261	0.016668	0.12964	0.3698	0.815788	8.58068e-05	3337
SomaScan_v4	5483-1	RGMA	'RGMA	15	93086636	94132433	0	0.121917	0.0131548	0.000301795	0.000301795	rs4778091	a	g	0.2094	0.0135	3.14e-54	rs11074176	c	t	0.052706	0.015697	0.0007856	rs4778091	93609771	0.4583	0.2094	0.0135	3.14e-54	-0.015213	0.015809	0.3359	0.38936	1	1	4652
SomaScan_v4	19388-2	Cadherin-12	'CDH12	5	21250782	23353731	0	0.0783511	0.013149	0.000478908	0.000478908	rs140283403	a	g	-0.1297	0.0283	4.746e-06	rs1948548	g	a	0.066363	0.018131	0.00025193	rs140283403	22100130	0.0627	-0.1297	0.0283	4.746e-06	0.041311	0.030337	0.17328	0.74376	1	1	5426
SomaScan_v4	14157-21	14-3-3E	'YWHAE	17	747566	1803672	0	0.172664	0.013139	0.000745788	0.000745788	rs62089574	t	c	0.1457	0.0257	1.374e-08	rs17833825	t	a	0.074616	0.020018	0.00019348	rs62089574	1301896	0.0714	0.1457	0.0257	1.374e-08	-0.0071714	0.031467	0.81972	0.15067	1	1	3805
SomaScan_v4	3329-14	PGRP-S	'PGLYRP1	19	46022411	47026323	0	0.277446	0.0131374	0.000297192	0.000197752	rs12462367	a	g	-0.1976	0.015	1.028e-39	rs35506173	t	c	0.069325	0.017019	4.6356e-05	rs2072563	46526648	0.3207	-0.1938	0.0149	9.265e-39	-0.021788	0.017193	0.20507	0.99819	0.991469	1	3248
SomaScan_v4	4413-3	SLPI	'SLPI	20	43380880	44383205	0	0.0814889	0.0131344	0.00164877	1.85853e-07	rs916311	t	g	-0.1637	0.0142	1.227e-30	rs11541733	t	c	-0.32957	0.092106	0.000346	rs916311	43736533	0.337	-0.1637	0.0142	1.227e-30	-0.021206	0.017974	0.23808	0.22963	1	0.000273114	2914
SomaScan_v4	13434-172	PARVA	'PARVA	11	11898732	13052348	0	0.11811	0.0131178	0.00017762	0.00017762	rs4757383	a	t	-0.2526	0.023	4.373e-28	rs11022146	t	g	-0.1436	0.041691	0.00057204	rs4757383	12371909	0.0902	-0.2526	0.023	4.373e-28	0.013179	0.027145	0.62733	0.34589	1	1	3574
SomaScan_v4	3074-6	LBP	'LBP	20	36474759	37505665	0	0.0999948	0.0130809	0.0181868	0.00274785	rs2232613	t	c	-1.2145	0.0227	0	rs34578077	d	i	-0.082353	0.021264	0.0001076	rs2232613	36997655	0.0761	-1.2145	0.0227	0	0.0088859	0.028397	0.75434	0.49021	1	0.000201937	2630
SomaScan_v4	2278-61	TIMP-2	'TIMP2	17	76349059	77421469	0	0.149973	0.0130524	0.000555874	0.0115662	rs931227	t	c	-0.0951	0.0168	1.592e-08	rs3038740	i	d	-0.090124	0.02458	0.00024578	rs931227	76858539	0.1967	-0.0951	0.0168	1.592e-08	0.027283	0.021104	0.19609	0.48772	1	0.000165333	4135
SomaScan_v4	19563-3	SEZ6L	'SEZ6L	22	26065440	27279562	0	0.145494	0.01305	0.000812613	0.00018782	rs111967410	d	i	-0.142	0.0168	2.851e-17	rs117196014	g	t	0.5105	0.13893	0.00023834	rs595915	26766089	0.1776	-0.1368	0.0166	2.095e-16	0.023696	0.020642	0.251	0.36811	0.972845	0.000222956	4007
SomaScan_v4	8467-9	Activin AB	'INHBA|INHBB	2	120603719	121609384	0	0.098334	0.0129721	0.00174898	0.000481653	rs12614159	a	g	0.1331	0.0246	6.317e-08	rs190897318	g	c	0.3813	0.087987	1.4668e-05	rs12614159	121212594	0.0852	0.1331	0.0246	6.317e-08	0.0071355	0.026769	0.78981	0.025734	1	0.199252	2397
SomaScan_v4	2985-35	Gro-a	'CXCL1	4	74235110	75236959	0	0.0636488	0.0129721	4.06658e-05	0.000538163	rs3097411	c	g	-1.0136	0.0121	0	rs577013698	t	c	0.95732	0.2937	0.0011162	rs3097411	74738454	0.2426	-1.0136	0.0121	0	-0.017259	0.017538	0.32507	0.56577	1	0.000167675	2105
SomaScan_v4	13119-26	protein Z inhibitor	'SERPINA10	14	94249650	95259608	0	0.225462	0.0129474	0.00217692	1	rs12434093	t	c	-0.945	0.0153	0	rs1951021	t	c	-0.16783	0.041594	5.4637e-05	rs12434093	94755184	0.1725	-0.945	0.0153	0	-0.020544	0.019449	0.29085	0.22262	1	1	4009
Olink_PEA	OID01016	CLC7A	'CLEC7A	12	9769376	10782857	0	0.102108	0.0128975	0.0063748	0.0063748	rs79522375	g	t	-1.5335	0.080224	4.28549e-61	rs12822999	c	t	-0.052877	0.016428	0.001288	rs12822999	9968349	0.43289	-0.029536	0.062492	0.636693	-0.052877	0.016428	0.001288	0.58698	1	1	3547
SomaScan_v4	18222-34	SHLB2	'SH3GLB2	9	131269315	132290582	0	0.0852776	0.0128775	0.00984463	0.000824399	rs7870053	c	g	0.4195	0.0124	4.51e-252	rs140467959	d	i	0.19399	0.044467	1.2851e-05	rs7870053	131788129	0.475	0.4195	0.0124	4.51e-252	0.017009	0.015964	0.28665	0.079606	1	1.07804e-05	1926
SomaScan_v4	18837-9	SGTB	'SGTB	5	64461755	65518862	0	0.0870273	0.012865	0.0213126	0.00187223	rs28342	a	g	0.0743	0.0146	3.408e-07	rs189096996	a	g	-0.41168	0.1258	0.0010663	rs28342	64968615	0.3211	0.0743	0.0146	3.408e-07	0.01247	0.016559	0.45142	0.71828	1	0.000637414	2471
SomaScan_v4	18432-32	RALB	'RALB	2	120497640	121552289	0	0.110114	0.01284	0.0347881	0.00671429	rs6722943	t	c	-0.2262	0.0142	1.934e-57	rs190897318	g	c	0.3813	0.087987	1.4668e-05	rs6722943	121025601	0.3069	-0.2262	0.0142	1.934e-57	0.01711	0.016596	0.30255	0.43861	1	0.199252	2413
SomaScan_v4	9076-25	PENK	'PENK	8	56849233	57859293	0	0.104533	0.0128357	0.000294281	NA	rs34217211	d	i	-0.412	0.0125	1.41e-236	rs190696174	c	g	1.3623	0.34039	6.2726e-05	rs2576575	57361293	0.4682	-0.4106	0.0125	3.79e-236	-0.017092	0.015311	0.26428	0.1144	0.971123	1	3041
SomaScan_v4	16751-15	BNP	'NPPB	1	11417521	12418988	0	0.108431	0.0128268	2.53766e-05	0.00077845	rs198379	t	c	-0.0849	0.0134	2.68e-10	rs145131474	g	a	0.46928	0.13112	0.00034476	rs198379	11915467	0.4121	-0.0849	0.0134	2.68e-10	-0.019058	0.015627	0.22262	0.93095	1	0.000347531	2865
SomaScan_v4	4154-57	P-Selectin	'SELP	1	169058087	170099431	0	0.113912	0.0128048	0.00355036	0.000460899	rs6136	t	g	0.3017	0.0197	6.608e-53	rs114538555	c	t	-0.33497	0.095867	0.00047572	rs6136	169563951	0.1135	0.3017	0.0197	6.608e-53	-0.013189	0.026047	0.6126	0.882	1	0.000672214	3624
SomaScan_v4	17696-1	TIRP	'TICAM2	5	114414339	115461876	0	0.217554	0.0127464	0.00504244	0.00504244	rs256989	t	c	-0.0736	0.0138	9.366e-08	rs149966865	c	t	0.26657	0.072198	0.00022237	rs10075869	114956959	0.3955	-0.0712	0.0138	2.61e-07	0.014521	0.015604	0.35206	0.94843	1	1	3642
SomaScan_v4	13473-55	IP3KA	'ITPKA	15	41285591	42295747	0	0.125624	0.012737	0.00177366	0.00177366	rs316617	t	c	-0.2308	0.0133	1.314e-67	rs149727009	g	a	0.41429	0.09837	2.5361e-05	rs316617	41795900	0.3672	-0.2308	0.0133	1.314e-67	-0.017407	0.015814	0.271	0.24171	1	1	2405
SomaScan_v4	12408-333	RB22A	'RAB22A	20	56384752	57442563	0	0.107225	0.012735	0.000250756	0.000250756	rs12480383	t	c	0.213	0.0244	2.343e-18	rs182837056	t	c	0.35252	0.093294	0.00015771	rs12480383	56887156	0.072	0.213	0.0244	2.343e-18	-0.007688	0.027341	0.77857	0.95716	1	1	3380
SomaScan_v4	18332-17	CPLX1	'CPLX1	4	278745	1319986	0	0.137868	0.0127225	1.06792e-05	1.06792e-05	rs79590461	a	g	-0.1285	0.024	8.892e-08	rs150779200	t	a	0.4201	0.11075	0.00014861	rs79590461	822264	0.0871	-0.1285	0.024	8.892e-08	0.013953	0.027124	0.60696	0.25472	1	1	3524
SomaScan_v4	17692-2	BT3A3	'BTN3A3	6	25940700	26953643	0	0.152653	0.0127222	0.000831009	0.000831009	rs9393711	t	c	-1.3423	0.0158	0	rs116060951	t	a	-0.21089	0.058952	0.00034718	rs9393711	26370659	0.1259	-1.3423	0.0158	0	0.01565	0.025556	0.54029	0.80814	1	1	2851
SomaScan_v4	9595-11	B4GT2	'B4GALT2	1	43944615	44956840	0	0.16092	0.0127221	0.0171147	0.00037395	rs3762423	t	c	0.7063	0.0282	4.51e-138	rs150963518	a	g	0.9384	0.23872	8.4636e-05	rs3762423	44445667	0.0555	0.7063	0.0282	4.51e-138	-0.0070233	0.029945	0.81456	0.98486	1	0.000387626	2249
SomaScan_v4	18162-167	IRAK4	'IRAK4	12	43652747	44683346	0	0.129228	0.0127212	0.00399047	2.05622e-05	rs60813848	t	c	0.2054	0.0244	3.998e-17	rs145235182	t	c	0.44487	0.10798	3.7885e-05	rs60813848	44120092	0.0729	0.2054	0.0244	3.998e-17	-0.015215	0.028131	0.5886	0.27993	1	0.000955455	3142
SomaScan_v4	8345-27	GPX7	'GPX7	1	52568044	53574723	0	0.2127	0.012714	0.000157565	0.000157565	rs1097234	a	c	1.0014	0.0139	0	rs147869669	t	c	-0.39784	0.089464	8.7132e-06	rs1097234	53063559	0.1728	1.0014	0.0139	0	0.020778	0.021441	0.33251	0.49091	1	1	2341
SomaScan_v4	14158-17	Annexin V	'ANXA5	4	122089110	123118268	0	0.13957	0.0126484	0.000215838	0.000215838	rs9998908	c	g	0.3818	0.0239	1.772e-57	rs112481526	g	a	-0.068038	0.018685	0.00027128	rs9998908	122616863	0.0848	0.3818	0.0239	1.772e-57	-0.012541	0.026555	0.63673	0.62551	1	1	3691
SomaScan_v4	11187-11	CL12A	'CLEC12A	12	9603915	10648293	0	0.104503	0.0126415	4.53918e-05	4.53918e-05	rs588272	t	g	1.2184	0.0075	0	rs12822999	c	t	-0.052877	0.016428	0.001288	rs588272	10137645	0.3594	1.2184	0.0075	0	-0.017349	0.015899	0.2752	0.5808	1	1	3255
Olink_PEA	OID00633	YKL-40	'CHI3L1	1	202648059	203655877	0	0.114259	0.0126264	1.84424e-05	1.84424e-05	rs4950928	c	g	0.85184	0.068066	2.54097e-31	rs76159015	c	t	0.081853	0.023029	0.00037886	rs35668790	202924810	0.19688	0.04332	0.075626	0.567035	-0.0026092	0.019573	0.89395	0.55455	1	1	2604
SomaScan_v4	12459-13	PKHA1	'PLEKHA1	10	123634212	124691867	0	0.17845	0.0125989	0.0111558	0.0111558	rs10788274	a	g	-0.5247	0.0124	0	rs76047227	c	a	-0.10605	0.029761	0.00036614	rs911775	124045302	0.4681	0.4731	0.0126	5.61e-308	0.019544	0.015686	0.21277	0.4908	1	1	3560
SomaScan_v4	8053-16	DJB14	'DNAJB14	4	100317405	101367883	0	0.157103	0.0125547	0.00212181	0.00212181	rs55797991	t	c	-0.1278	0.0186	5.939e-12	rs66748088	a	g	0.080089	0.020333	8.1862e-05	rs55797991	100771395	0.1493	-0.1278	0.0186	5.939e-12	0.016984	0.020553	0.40862	0.41616	1	1	3494
SomaScan_v4	8097-77	LIPN	'LIPN	10	90021163	91037999	0	0.131808	0.0124875	0.117495	0.117495	rs10509554	t	c	0.7464	0.0126	0	rs1815326	t	c	-0.10029	0.031649	0.0015314	rs10509554	90525792	0.3107	0.7464	0.0126	0	0.017823	0.017306	0.30306	0.87851	1	1	3044
Olink_PEA	OID01239	Coagulation Factor VII	'F7	13	113260105	114274995	0	0.108031	0.012475	0.00149253	1.50087e-05	rs9670535	t	c	-0.77165	0.091443	3.74111e-16	rs191387050	a	g	0.60474	0.17504	0.00055064	rs9577395	113534984	0.22995	-0.13544	0.073247	0.0650579	0.063221	0.018998	0.00087575	0.00034094	0.927771	1.23957e-05	3055
SomaScan_v4	4922-13	MIP-3b	'CCL19	9	34189564	35191274	0	0.0715787	0.0124223	0.0533099	0.000678542	rs62549297	a	g	-0.1071	0.0217	8.135e-07	rs7047839	a	g	0.37135	0.10309	0.00031531	rs62549297	34747944	0.1056	-0.1071	0.0217	8.135e-07	0.011675	0.025439	0.64627	0.27705	1	0.000187777	2216
SomaScan_v4	3617-80	HGFA	'HGFAC	4	2943614	3951211	0	0.0851515	0.0123892	1.84491e-05	1.825e-05	rs2498323	a	g	-1.5158	0.0175	0	rs566879594	t	c	1.026	0.26301	9.5764e-05	rs2498323	3451109	0.099	-1.5158	0.0175	0	0.0096579	0.025848	0.70867	0.70903	1	0.000563326	3138
SomaScan_v4	10948-14	PLD3	'PLD3	19	40354363	41386346	0	0.391411	0.0123804	4.35476e-06	4.35476e-06	rs12151243	t	g	-0.1327	0.0178	8.904e-14	rs112889062	t	c	-0.18301	0.046156	7.3382e-05	rs8111619	40784838	0.1537	0.1251	0.0174	6.947e-13	-0.014437	0.020257	0.47602	0.087996	1	1	2687
SomaScan_v4	15526-33	GSHB	'GSS	20	33016236	34043620	0	0.0518061	0.0123523	0.0211654	0.0020118	rs3787215	a	g	-0.2408	0.0127	1.446e-79	rs140201616	g	a	0.74918	0.19593	0.00013141	rs3787215	33493877	0.3822	-0.2408	0.0127	1.446e-79	-0.014966	0.016295	0.35839	0.040483	1	5.06662e-05	1851
SomaScan_v4	5632-6	CRAC1	'CRTAC1	10	99124757	100290585	0	0.297569	0.0123087	0.00174845	0.00037943	rs684225	a	c	-0.3991	0.0125	5.34e-224	rs11598867	a	g	-0.11298	0.025998	1.3886e-05	rs684225	99642362	0.4185	-0.3991	0.0125	5.34e-224	0.020325	0.015918	0.20165	0.72725	1	0.603913	2896
SomaScan_v4	17156-72	DCAK1	'DCLK1	13	35845478	37205443	0	0.116784	0.0122735	0.000450517	2.14636e-05	rs7982300	t	c	-0.1956	0.0158	2.681e-35	rs149517048	a	g	1.2023	0.29954	5.9688e-05	rs7982300	36641930	0.2244	-0.1956	0.0158	2.681e-35	0.017098	0.017648	0.33264	0.23726	1	0.000183734	4277
SomaScan_v4	6409-57	GP116	'ADGRF5	6	46320249	47422680	0	0.105435	0.0122366	0.000111291	0.000224904	rs476374	t	c	1.4967	0.0241	0	rs147382432	a	g	0.85553	0.21657	7.8034e-05	rs476374	46831060	0.0623	1.4967	0.0241	0	0.012075	0.025529	0.63622	0.33873	1	0.00024992	3135
SomaScan_v4	16890-37	ATL1	'ADAMTSL1	9	17973892	19410948	0	0.252872	0.0122312	0.00428441	0.00428441	rs776786	a	g	-0.4456	0.0313	4.706e-46	rs62550597	t	c	-0.088747	0.02262	8.7292e-05	rs776786	18650547	0.0406	-0.4456	0.0313	4.706e-46	-0.0059772	0.03217	0.8526	0.23864	1	1	5335
SomaScan_v4	12572-236	EFS	'EFS	14	23325611	24334961	0	0.0893115	0.0122219	2.21072e-07	2.21072e-07	rs10137082	t	c	-0.1072	0.0152	1.532e-12	rs7159172	a	g	0.066643	0.01768	0.00016369	rs10137082	23840033	0.243	-0.1072	0.0152	1.532e-12	0.013997	0.018106	0.43948	0.59621	1	1	2311
Olink_PEA	OID01253	IL-7 Ra	'IL7R	5	35352797	36379705	0	0.15477	0.0122017	0.00630817	0.00630817	rs11742270	a	g	-0.67342	0.06548	1.43219e-22	rs13179014	c	a	-0.065054	0.016851	0.00011311	rs13179014	35693227	0.33761	0.051282	0.066618	0.441804	-0.065054	0.016851	0.00011311	0.11087	1	1	2995
SomaScan_v4	5713-9	IFN-lambda 3	'IFNL3	19	39234246	40235646	0	0.0678005	0.0121969	0.000989141	3.01742e-05	rs62122869	t	c	0.0899	0.0171	1.365e-07	rs188989320	t	c	0.78306	0.19654	6.7692e-05	rs62122869	39777323	0.1903	0.0899	0.0171	1.365e-07	0.020367	0.020212	0.31361	0.93125	1	6.25428e-06	3036
SomaScan_v4	13939-14	UGPA1	'UGP2	2	63568074	64618696	0	0.113141	0.0121669	0.0218468	0.00970379	rs72891006	t	c	-0.1567	0.0254	6.481e-10	rs75119641	d	i	0.098347	0.028454	0.00054765	rs72891006	64056938	0.075	-0.1567	0.0254	6.481e-10	0.008644	0.026391	0.74326	0.81725	1	0.302404	2664
SomaScan_v4	5465-32	H6ST1	'HS6ST1	2	128494290	129576151	0	0.107243	0.0121481	0.000953033	0.000953033	rs13010149	t	c	-0.2811	0.0156	2.801e-72	rs705049	c	t	0.055814	0.016914	0.00096736	rs13010149	129065971	0.2161	-0.2811	0.0156	2.801e-72	-0.014624	0.019733	0.45864	0.031192	1	1	3406
SomaScan_v4	4332-6	CLC1B	'CLEC1B	12	9638241	10666023	0	0.103278	0.0121387	0.00210083	0.00210083	rs4763395	a	c	0.1872	0.0129	1.473e-47	rs12822999	c	t	-0.052877	0.016428	0.001288	rs4763395	10109841	0.3866	0.1872	0.0129	1.473e-47	0.017343	0.015682	0.26877	0.60194	1	1	3215
Olink_PEA	OID00740	VEGF sR3	'FLT4	5	179528506	180576624	0	0.072142	0.0121121	0.000604485	0.000604485	rs76645654	t	c	-0.51596	0.10847	2.60555e-06	rs116371485	g	a	-0.21185	0.055452	0.00013322	rs149726987	179845783	0.10018	-0.055624	0.10802	0.606806	0.0039548	0.027506	0.88568	0.47646	1	1	3770
SomaScan_v4	18878-15	GREM1	'GREM1	15	32510175	33526870	0	0.0695375	0.0120834	0.000303667	1	rs58658771	a	t	1.1048	0.0138	0	rs61123978	t	g	0.14857	0.048875	0.0023669	rs58658771	33001734	0.1812	1.1048	0.0138	0	-0.015316	0.019442	0.43083	0.86108	1	1	2546
SomaScan_v4	3535-84	DKK1	'DKK1	10	53574056	54577802	0	0.0847372	0.0120827	0.00404142	1	rs7097068	t	g	0.1616	0.0127	2.617e-37	rs749584355	c	t	1.1692	0.33956	0.00057453	rs56265462	54127141	0.4383	0.158	0.0126	5.402e-36	-0.011155	0.015923	0.48358	0.23222	1	1	3213
Olink_PEA	OID01413	ANGL4	'ANGPTL4	19	7928173	8939257	0	0.139336	0.0120348	9.12114e-05	8.2604e-05	rs2042899	t	c	0.34854	0.063234	5.78229e-08	rs555433782	t	c	-0.82046	0.19603	2.8479e-05	rs62123121	8044223	0.023711	0.1951	0.20534	0.342531	-0.0049414	0.056565	0.93039	0.90637	1	0.000722913	2927
Olink_PEA	OID00593	TR	'TFRC	3	195254054	196309060	0	0.552059	0.012015	0.0157439	0.0157439	rs9852883	c	a	-0.39087	0.059064	9.7051e-11	rs11924263	t	c	0.087421	0.019649	8.6179e-06	rs2260685	195497743	0.45876	0.10164	0.063643	0.110923	-0.0054899	0.015683	0.7263	0.4564	1	1	2832
Olink_PEA	OID01284	PTPRS	'PTPRS	19	4658506	5840814	0	0.091267	0.0120096	0.00093192	0.00093192	rs7246791	c	t	-0.26389	0.066152	7.65773e-05	rs12610495	g	a	0.074114	0.017245	1.7252e-05	rs2277732	4723670	0.30223	-0.061907	0.068977	0.369905	0.068842	0.017304	6.9407e-05	0.61437	1	1	3843
SomaScan_v4	18934-50	Tissue transglutaminase	'TGM2	20	36256863	37294980	0	0.0712337	0.0120036	0.0235135	0.0230461	rs13044109	t	g	0.1961	0.0137	3.41e-46	rs13040190	c	t	0.094354	0.027814	0.00069318	rs2067027	36793501	0.3756	-0.1944	0.0136	4.247e-46	0.014917	0.016298	0.36007	0.43458	0.987334	1	2371
SomaScan_v4	10424-31	NPDC1	'NPDC1	9	139433922	140440655	0	0.0432287	0.0119852	0.0005187	0.000529111	rs35063411	c	g	-0.1127	0.0239	2.527e-06	rs568403010	a	g	0.71143	0.18741	0.00014699	rs7038961	139914574	0.0825	0.1112	0.0239	3.42e-06	-0.0051304	0.025994	0.84354	0.16498	0.983883	6.90909e-05	2151
SomaScan_v4	15570-99	Complement receptor type 2	'CR2	1	207127575	208163240	0	0.0730731	0.0119632	0.012263	0.0134674	rs17044525	a	g	0.2704	0.0209	3.973e-38	rs11302038	d	i	0.080425	0.019932	5.4629e-05	rs17044525	207632796	0.1089	0.2704	0.0209	3.973e-38	0.0054394	0.024803	0.82641	0.23062	1	0.850031	2552
SomaScan_v4	9202-309	ATPO	'ATP5O	21	34775757	35788284	0	0.064876	0.0119456	0.000572223	2.58967e-05	rs76633561	a	g	-0.3805	0.0805	2.251e-06	rs561132823	t	c	1.0867	0.23861	5.256e-06	rs76633561	35688283	0.0075	-0.3805	0.0805	2.251e-06	-0.063006	0.096722	0.51478	0.95989	1	1.07209e-05	2225
SomaScan_v4	5604-30	HPSE	'HPSE	4	83713614	84756306	0	0.054963	0.0119125	0.00224438	6.5208e-05	rs61751211	t	c	0.8437	0.0661	2.619e-37	rs141746758	c	t	-0.9631	0.30836	0.0017883	rs61751211	84223426	0.0115	0.8437	0.0661	2.619e-37	-0.08755	0.084043	0.29754	0.58646	1	7.2731e-05	2315
SomaScan_v4	11377-19	ADH7	'ADH7	4	99833418	100856894	0	0.18995	0.0118974	0.0172074	0.0173442	rs146315698	d	i	-0.4686	0.0223	2.42e-98	rs66748088	a	g	0.080089	0.020333	8.1862e-05	rs1573496	100349669	0.0968	0.4618	0.0223	1.17e-95	0.01323	0.026571	0.61855	0.96203	0.989438	1	3562
SomaScan_v4	4961-17	annexin II	'ANXA2	15	60139333	61195082	0	0.101295	0.0118948	0.000663578	0.00151697	rs34293839	a	g	-0.8554	0.0168	0	rs76317630	c	t	-0.49403	0.13478	0.00024688	rs34293839	60715248	0.1384	-0.8554	0.0168	0	-0.01203	0.023672	0.6113	0.60888	1	1.82733e-06	2947
SomaScan_v4	3607-71	DKK3	'DKK3	11	11484653	12531316	0	0.129976	0.0118862	0.00170044	1.85564e-05	rs11022114	a	g	0.338	0.0144	1.28e-122	rs11021957	t	c	0.085616	0.022052	0.00010341	rs11022114	12038874	0.3213	0.338	0.0144	1.28e-122	0.016877	0.017856	0.34455	0.84688	1	0.000243619	3860
SomaScan_v4	6414-8	OAF	'OAF	11	119581475	120601041	0	0.0766542	0.0118407	0.000161316	0.000524166	rs2508490	a	g	-0.6202	0.0148	0	rs545959385	t	c	0.80981	0.22321	0.00028558	rs2508490	120099679	0.2056	-0.6202	0.0148	0	-0.016398	0.017705	0.35435	0.53354	1	6.34249e-05	3060
Olink_PEA	OID01001	FAM3B	'FAM3B	21	42176139	43229358	0	0.118125	0.0118252	0.00269853	0.00269853	rs11909649	t	c	-1.0248	0.099466	1.21899e-22	rs383510	c	t	-0.055413	0.015418	0.00032547	rs9977560	42395765	0.21172	-0.038661	0.07713	0.616425	0.016486	0.020044	0.41079	0.65298	1	1	3758
SomaScan_v4	3376-49	IL-17 RD	'IL17RD	3	56624010	57704334	0	0.141656	0.0118045	0.00258775	0.00130676	rs76645245	a	g	-0.7163	0.0163	0	rs116225486	c	g	0.65297	0.16754	9.7206e-05	rs76645245	57140794	0.1624	-0.7163	0.0163	0	0.014443	0.020603	0.4833	0.014388	1	0.00102539	3075
SomaScan_v4	3719-2	p27Kip1	'CDKN1B	12	12367992	13375305	0	0.103347	0.0118036	4.89291e-06	4.89291e-06	rs3759217	t	c	0.2051	0.0207	3.432e-23	rs11055145	a	t	0.30692	0.08513	0.00031179	rs3759217	12868452	0.1151	0.2051	0.0207	3.432e-23	-0.011822	0.023492	0.61479	0.95329	1	1	2720
SomaScan_v4	13405-61	ISK2	'SPINK2	4	57176026	58187908	0	0.604323	0.0117983	3.32313e-05	3.32313e-05	rs28656303	a	g	-0.7186	0.0455	3.986e-56	rs2030366	c	a	-0.087804	0.021475	4.34e-05	rs28488855	57688372	0.0208	0.7186	0.0455	4.547e-56	0.038425	0.034069	0.25938	0.16546	1	1	3584
SomaScan_v4	15604-18	JNK2	'MAPK9	5	179160143	180219099	0	0.171684	0.0117876	3.0069e-05	0.00637131	rs113096165	t	c	0.2821	0.0158	3.722e-71	rs141491958	a	g	-0.57783	0.15077	0.00012682	rs11744073	179740239	0.1997	0.2797	0.0157	1.358e-70	-0.016762	0.019066	0.37932	0.6422	0.991283	0.00181267	3743
SomaScan_v4	16035-8	VEGF sR3	'FLT4	5	179528506	180576624	0	0.160045	0.0117559	0.00077014	0.00077014	rs1565818	c	g	-0.1699	0.0213	1.364e-15	rs116371485	g	a	-0.21185	0.055452	0.00013322	rs1565818	180032500	0.108	-0.1699	0.0213	1.364e-15	-0.0074765	0.027358	0.78464	0.64825	1	1	3778
SomaScan_v4	5261-13	ABL2	'ABL2	1	178568462	179698819	0	0.0849826	0.0117177	0.00101634	0.0219688	rs72709461	t	c	-0.1415	0.0205	5.662e-12	rs149060057	t	c	0.85245	0.22555	0.00015715	rs72709483	179171173	0.1131	-0.1356	0.0204	2.849e-11	0.00090283	0.025906	0.9722	0.046457	1	7.31743e-05	3639
SomaScan_v4	13459-30	CI167	'TOR4A	9	139672201	140677093	0	0.047318	0.0117137	5.47854e-05	6.80113e-06	rs28434439	t	c	0.0849	0.017	6.425e-07	rs568403010	a	g	0.71143	0.18741	0.00014699	rs28434439	140130261	0.203	0.0849	0.017	6.425e-07	-0.020896	0.018747	0.26499	0.64567	1	3.79973e-05	2055
SomaScan_v4	4188-1	Aflatoxin B1 aldehyde reductase	'AKR7A2	1	19130459	20138640	0	0.0951555	0.0117136	0.0027695	0.0198703	rs12122880	t	c	0.2558	0.0134	1.12e-80	rs9660883	a	g	0.12451	0.037496	0.00089812	rs12122880	19661156	0.3447	0.2558	0.0134	1.12e-80	0.016013	0.016549	0.33324	0.99939	1	0.000841304	3637
SomaScan_v4	14271-23	RAB6B	'RAB6B	3	133043083	134114680	0	0.0826318	0.0117069	0.00163105	0.000253122	rs10212397	a	g	-0.4532	0.0174	8.62e-149	rs145003259	c	g	0.45033	0.13047	0.00055732	rs10212397	133607140	0.1467	-0.4532	0.0174	8.62e-149	0.013143	0.022624	0.56129	0.1972	1	1.23619e-05	3074
SomaScan_v4	12431-13	PELO	'PELO	5	51583774	52599880	0	0.12438	0.0116568	0.000686895	7.33234e-05	rs1499280	a	c	0.161	0.0243	3.7e-11	rs148888938	a	g	0.40138	0.096566	3.2306e-05	rs1499280	52096889	0.0842	0.161	0.0243	3.7e-11	-0.003537	0.026586	0.89416	0.83778	1	0.199756	3518
SomaScan_v4	13519-112	ARHGP	'ARHGEF25	12	57503963	58513162	0	0.0668346	0.0116147	0.00224327	0.00224327	rs10437954	a	g	-0.3032	0.0232	4.111e-39	rs191557438	t	c	0.24781	0.079175	0.0017488	rs10437954	58003922	0.0932	-0.3032	0.0232	4.111e-39	-0.0093495	0.023469	0.69035	0.6661	1	1	1903
SomaScan_v4	6382-17	MANBA	'MANBA	4	103052660	104182151	0	0.0961421	0.011613	0.00526413	0.000255578	rs223492	c	g	0.4862	0.0133	1.93e-291	rs548722297	g	a	0.71737	0.20493	0.00046418	rs223471	103698786	0.3359	0.4921	0.0135	4.91e-291	0.0087885	0.016281	0.58935	0.28959	1	3.19514e-05	2675
SomaScan_v4	13062-4	GMFG	'GMFG	19	39318993	40333012	0	0.0684758	0.0115963	0.00130149	0.00309232	rs251906	c	g	0.1553	0.0231	1.62e-11	rs188989320	t	c	0.78306	0.19654	6.7692e-05	rs251906	39826838	0.0885	0.1553	0.0231	1.62e-11	-0.0099037	0.023894	0.67852	0.34615	1	6.25428e-06	3039
SomaScan_v4	5069-9	DAF	'CD55	1	206994853	208034311	0	0.0722782	0.0115928	0.00778375	0.00497082	rs6684804	t	c	-0.5476	0.015	6.38e-290	rs11302038	d	i	0.080425	0.019932	5.4629e-05	rs6684804	207439015	0.2319	-0.5476	0.015	6.38e-290	0.0151	0.017675	0.39292	0.97061	1	0.850031	2338
SomaScan_v4	12548-75	RRAGC	'RRAGC	1	38803870	39825495	0	0.0500183	0.0115867	0.000567159	0.0058567	rs11211388	a	g	0.0769	0.016	1.498e-06	rs6692918	t	c	-0.066123	0.021146	0.0017661	rs11211388	39283840	0.2527	0.0769	0.016	1.498e-06	0.018354	0.018595	0.32361	0.12714	1	0.000699793	2452
SomaScan_v4	10514-5	PGD2 synthase	'PTGDS	9	139371956	140379887	0	0.0533069	0.0115749	0.00210709	0.000415281	rs7868669	a	g	-0.1926	0.0137	1.072e-44	rs568403010	a	g	0.71143	0.18741	0.00014699	rs908839	139856639	0.4806	-0.1926	0.0137	8.56e-45	-0.015711	0.015435	0.30873	0.96832	0.990058	6.90909e-05	2277
SomaScan_v4	11696-7	RABP2	'CRABP2	1	156169398	157175608	0	0.0667527	0.0115665	0.00188539	0.000258503	rs3806412	t	g	0.3102	0.0134	9.18e-119	rs566883558	g	a	0.89654	0.21177	2.3011e-05	rs3806412	156676553	0.3928	0.3102	0.0134	9.18e-119	-0.015261	0.016238	0.34731	0.21946	1	1.14679e-05	2432
Olink_PEA	OID01213	DNER	'DNER	2	229722345	231079274	0	0.154	0.0115628	0.00244795	1.93058e-06	rs34412673	t	a	-0.33033	0.063569	3.00746e-07	rs115758678	c	t	-0.51106	0.11535	9.3992e-06	rs56156768	230456232	0.071685	-0.19519	0.12622	0.122651	-0.026937	0.030452	0.37639	0.20641	1	0.000178472	4157
SomaScan_v4	8465-52	Cathepsin H	'CTSH	15	78713400	79741916	0	0.131566	0.0115558	3.45177e-06	0.000106852	rs2289702	t	c	-1.2986	0.0184	0	rs78493226	g	a	0.21863	0.057288	0.00013545	rs2289702	79237293	0.1024	-1.2986	0.0184	0	-0.0018405	0.027322	0.94629	0.83538	1	0.000202857	2901
SomaScan_v4	7247-1	GORAB	'GORAB	1	170001270	171022587	0	0.0926315	0.0115557	0.00884589	0.00126874	rs12747299	c	g	-0.0895	0.0141	2.222e-10	rs566815985	c	t	1.2632	0.3022	2.9139e-05	rs12747299	170348725	0.3503	-0.0895	0.0141	2.222e-10	0.011637	0.015968	0.46614	0.43321	1	2.92236e-05	2975
SomaScan_v4	2774-10	IL-16	'IL16	15	80951916	82105104	0	0.0727549	0.0115522	0.000908415	0.00231622	rs58754882	a	g	-1.0744	0.0212	0	rs201666493	a	t	0.14209	0.041242	0.00057036	rs17875533	81598225	0.0881	-1.0743	0.0212	0	-0.0048093	0.025256	0.84898	0.15218	0.987014	0.0013816	2595
SomaScan_v4	5013-2	NCC27	'CLIC1	6	31198358	32207540	0	0.233339	0.011542	0.03238	0.00466134	rs1265889	a	g	0.1155	0.0183	2.733e-10	rs113013684	a	g	-0.21119	0.057549	0.00024278	rs1265889	32033616	0.1583	0.1155	0.0183	2.733e-10	-0.01798	0.023352	0.44132	0.22285	1	0.0179315	7099
SomaScan_v4	3175-51	ATS13	'ADAMTS13	9	135779478	136824508	0	0.191625	0.0115281	0.000279092	0.000277249	rs71503195	c	g	0.9386	0.0214	0	rs188110518	a	g	0.47869	0.1127	2.1608e-05	rs35516997	136297880	0.088	-0.9386	0.0214	0	-0.0025926	0.029127	0.92907	0.49861	0.998344	1	3984
SomaScan_v4	14107-1	MTHFS	'MTHFS	15	79625927	80689721	0	0.16666	0.0115171	0.000174081	0.000269635	rs4994246	a	c	-0.4874	0.0128	5.27000000034818e-315	rs117414443	g	a	-0.23322	0.063271	0.00022778	rs11855732	80198438	0.3445	-0.4873	0.0128	1.20000146258859e-318	-0.019002	0.016037	0.23607	0.62866	0.963689	1	3785
SomaScan_v4	9316-67	WFDC1	'WFDC1	16	83828252	84863450	0	0.236098	0.0115151	5.25597e-05	5.25597e-05	rs400345	t	c	-0.5287	0.017	1.45e-212	rs142222010	t	c	0.29307	0.078599	0.00019246	rs400345	84328494	0.178	-0.5287	0.017	1.45e-212	-0.01872	0.019209	0.32978	0.12793	1	1	6132
SomaScan_v4	2647-66	Rab GDP dissociation inhibitor beta	'GDI2	10	5307186	6384095	0	0.132426	0.0114919	0.0205937	0.0175872	rs60583998	d	i	-0.127	0.0147	6.001e-18	rs143629640	c	t	-0.19241	0.056894	0.00071974	rs2275774	5799613	0.1997	0.1289	0.0151	1.59e-17	0.0078051	0.020255	0.69998	0.28881	0.842395	1	4247
SomaScan_v4	17783-9	MMAB	'MMAB	12	109491542	110511679	0	0.125602	0.0114684	0.00452282	0.000960756	rs76118041	a	g	-0.8223	0.0152	0	rs112037575	a	g	0.53639	0.14057	0.0001358	rs76118041	109988723	0.1764	-0.8223	0.0152	0	0.0095228	0.021138	0.65234	0.32509	1	6.57421e-06	3077
SomaScan_v4	7185-29	GPV	'GP5	3	193615550	194619995	0	0.127311	0.0114654	0.000234986	0.00202087	rs1466733	a	g	0.1402	0.0145	3.458e-22	rs201780621	g	a	0.10921	0.030748	0.0003827	rs1964009	194128886	0.2176	-0.1301	0.0149	2.862e-18	-0.014172	0.017836	0.42688	0.76172	1	9.9531e-07	4046
Olink_PEA	OID00385	ATS13	'ADAMTS13	9	135779478	136824508	0	0.1669	0.0114632	0.000278054	0.000230102	9:136301103_T_C	c	t	-0.61641	0.12311	7.76784e-07	rs188110518	a	g	0.47869	0.1127	2.1608e-05	rs505922	136149229	0.31237	-0.073954	0.065479	0.259275	0.018244	0.015793	0.24802	0.79592	0.933534	1	3983
SomaScan_v4	19161-1	UBP15	'USP15	12	62154119	63311211	0	0.093716	0.0114402	8.34123e-05	1.14855e-05	rs73139022	t	c	-0.3014	0.022	7.94e-43	rs140498053	a	g	1.1426	0.30797	0.00020716	rs73139022	62818841	0.0992	-0.3014	0.022	7.94e-43	0.0029669	0.025211	0.90632	0.5676	1	0.00738014	3409
SomaScan_v4	2429-27	C8	'C8A|C8B|C8G	9	139339698	140341426	0	0.0517395	0.011436	0.00210374	0.000982735	rs11145949	a	g	-0.0664	0.0135	8.236e-07	rs577202840	a	g	0.68763	0.1846	0.00019538	rs11145949	139857958	0.4807	-0.0664	0.0135	8.236e-07	-0.016778	0.015442	0.27724	0.9859	1	0.000113525	2335
SomaScan_v4	4467-49	SPARCL1	'SPARCL1	4	87894487	88952213	0	0.160947	0.011419	0.00122669	1	rs7671077	t	c	0.7146	0.0146	0	rs770924890	g	a	1.2829	0.32862	9.4698e-05	rs7671077	88448925	0.2078	0.7146	0.0146	0	0.017418	0.017919	0.33105	0.17119	1	1	3428
SomaScan_v4	8221-19	MIF	'MIF	22	23736191	24737414	0	0.0713562	0.0113997	0.0013124	0.0013124	rs4822455	t	c	-0.0898	0.0134	1.788e-11	rs17627359	g	c	0.084439	0.025515	0.00093499	rs4822455	24255296	0.4167	-0.0898	0.0134	1.788e-11	-0.016093	0.01531	0.29319	0.79079	1	1	2695
SomaScan_v4	7059-14	LIRA6	'LILRA6	19	54220737	55246649	0	0.164033	0.0113676	0.00042205	3.63459e-05	rs34810796	t	c	-1.3001	0.0209	0	rs183212687	t	c	0.69557	0.18141	0.00012591	rs34810796	54748396	0.0901	-1.3001	0.0209	0	0.0081687	0.026549	0.75832	0.43831	1	0.000751572	3299
Olink_PEA	OID01416	SCGF-beta	'CLEC11A	19	50726586	51728974	0	0.0492588	0.0113514	1.15106e-06	1.15106e-06	rs142930583	c	g	0.81999	0.17535	3.79315e-06	rs3745502	a	g	-0.097147	0.024381	6.762e-05	rs1405655	50882619	0.33918	0.036348	0.067769	0.591957	0.051769	0.015794	0.0010467	0.97099	1	1	3112
SomaScan_v4	12338-27	EGFLA	'EGFLAM	5	37758511	38965123	0	0.176103	0.0113383	0.000329825	0.000113951	rs2589775	a	g	0.1216	0.0154	2.691e-15	rs35440984	g	a	0.7622	0.16589	4.3336e-06	rs2589775	38381406	0.2327	0.1216	0.0154	2.691e-15	0.017057	0.017505	0.32985	0.26509	1	0.00055997	3490
SomaScan_v4	8402-22	CYTL1	'CYTL1	4	4516313	5521199	0	0.203473	0.0113223	0.00491986	0.00491986	rs62291577	a	g	-0.2741	0.0183	1.444e-50	rs4645173	a	g	0.065917	0.016323	5.3831e-05	rs62291577	5020092	0.1592	-0.2741	0.0183	1.444e-50	-0.02507	0.021859	0.25142	0.5578	1	1	4119
SomaScan_v4	11608-5	MLP3B	'MAP1LC3B	16	86917601	87938385	0	0.108877	0.0113122	0.00731846	1	rs17853938	t	g	-0.0982	0.0216	5.385e-06	rs559799110	a	g	1.6764	0.40905	4.1634e-05	rs17853938	87902684	0.1115	-0.0982	0.0216	5.385e-06	0.0015574	0.023101	0.94625	0.3648	1	1	4622
SomaScan_v4	16818-200	CDCP1	'CDCP1	3	44623770	45687914	0	0.123645	0.011291	3.16073e-05	3.16073e-05	rs28364749	a	t	-0.2697	0.0162	1.381e-62	rs114103287	a	g	0.27769	0.076283	0.00027229	rs28364749	45188535	0.1695	-0.2697	0.0162	1.381e-62	-0.011883	0.020931	0.57025	0.58861	1	1	3024
SomaScan_v4	19150-20	KPRB	'PRPSAP2	17	18243398	19334581	0	0.0225693	0.0112905	0.000914442	0.447412	rs11078421	t	c	-0.1376	0.0128	7.174e-27	rs1004013	g	t	0.064467	0.022669	0.0044585	rs3764444	18767846	0.4733	0.1309	0.0128	1.023e-24	0.016322	0.015483	0.2918	0.56778	1	0.000392907	989
Olink_PEA	OID01305	FETUB	'FETUB	3	185853758	186870930	0	0.0350393	0.0112883	0.000402628	7.18461e-05	rs114780909	a	t	-1.8826	0.25573	7.85236e-13	rs183203439	a	g	0.90184	0.23663	0.00013831	rs76963110	186199522	0.025771	0.026938	0.19641	0.890968	0.14697	0.043794	0.00079087	0.42537	1	4.23276e-05	3140
SomaScan_v4	4153-11	alpha-1-antichymotrypsin complex	'SERPINA3	14	94578714	95590392	0	0.212292	0.0112865	0.00106872	1	rs8023057	a	g	0.5171	0.0171	7.36e-200	rs1951021	t	c	-0.16783	0.041594	5.4637e-05	rs8023057	95097556	0.1793	0.5171	0.0171	7.36e-200	0.01697	0.021357	0.42686	0.78177	1	1	3945
SomaScan_v4	13720-95	Proteinase-3	'PRTN3	19	340963	1348175	0	0.122952	0.0112849	0.000225638	0.000225638	rs6510982	c	g	-0.7142	0.0162	0	rs62132629	t	c	-0.13513	0.038765	0.00049035	rs6510982	845535	0.2459	-0.7142	0.0162	0	0.015202	0.020212	0.45198	0.95233	1	1	3787
SomaScan_v4	17781-191	MLP3A	'MAP1LC3A	20	32634658	33648149	0	0.0523431	0.0112436	0.0308395	0.0234575	rs6059913	a	g	0.0738	0.0134	3.8e-08	rs6141451	t	c	0.15532	0.048594	0.0013916	rs6059913	33143288	0.4902	0.0738	0.0134	3.8e-08	0.011911	0.015383	0.43873	0.30119	1	0.389217	1521
SomaScan_v4	3079-62	TIG2	'RARRES2	7	149535408	150538763	0	0.0568143	0.011227	0.000202693	1	rs3735167	t	c	0.3405	0.0149	5.54e-115	rs776615643	t	c	1.1328	0.26645	2.1219e-05	rs3735167	150039555	0.2593	0.3405	0.0149	5.54e-115	0.015397	0.018377	0.40212	0.38169	1	1	2559
SomaScan_v4	5129-12	SREC-I	'SCARF1	17	1037152	2049041	0	0.163648	0.0112168	9.98557e-05	9.98557e-05	rs2272011	a	g	-0.2865	0.0124	2.77e-118	rs17833825	t	a	0.074616	0.020018	0.00019348	rs2272011	1542190	0.4061	-0.2865	0.0124	2.77e-118	-0.016498	0.015302	0.28094	0.92396	1	1	3403
SomaScan_v4	2879-9	a1-Antichymotrypsin	'SERPINA3	14	94578714	95590392	0	0.212315	0.0111792	0.00106872	1	rs8023057	a	g	0.1688	0.0177	1.559e-21	rs1951021	t	c	-0.16783	0.041594	5.4637e-05	rs8023057	95097556	0.1793	0.1688	0.0177	1.559e-21	0.01697	0.021357	0.42686	0.78177	1	1	3945
SomaScan_v4	7648-9	MYPC1	'MYBPC1	12	101462131	102579796	0	0.0963204	0.0111744	0.000243069	2.61082e-05	rs80087033	a	g	-0.1307	0.018	3.979e-13	rs531113247	t	c	0.7103	0.18265	0.00010067	rs80087033	102048447	0.1517	-0.1307	0.018	3.979e-13	-0.013188	0.021163	0.53319	0.22223	1	8.26544e-05	3405
SomaScan_v4	8794-13	DPEP1	'DPEP1	16	89179716	90204839	0	0.254016	0.0111565	0.00268892	0.00275249	rs409170	a	g	-0.5277	0.0129	0	rs73264003	t	c	0.086346	0.021015	3.9767e-05	rs409170	89682350	0.3967	-0.5277	0.0129	0	0.018126	0.015685	0.24783	0.89853	1	0.975407	3671
SomaScan_v4	3519-3	TARC	'CCL17	16	56938679	57949974	0	0.156238	0.0111533	5.29611e-05	5.29611e-05	rs16956811	t	g	-0.4548	0.0242	1.304e-78	rs56097461	t	c	-0.1604	0.042256	0.00014718	rs16956811	57444002	0.0812	-0.4548	0.0242	1.304e-78	-0.010796	0.024553	0.66015	0.27393	1	1	3412
SomaScan_v4	5792-8	AFP	'AFP	4	73796855	74821891	0	0.078522	0.0111326	0.0574007	0.00115756	rs667	t	c	-0.0829	0.016	2.178e-07	rs561713373	a	g	1.0466	0.29902	0.00046518	rs667	74280265	0.2305	-0.0829	0.016	2.178e-07	0.014279	0.017747	0.42106	0.29234	1	0.000167574	2005
SomaScan_v4	2979-8	ENA-78	'CXCL5	4	74361359	75364496	0	0.0669909	0.0111005	0.00549306	0.00540956	rs352045	t	g	0.6692	0.0191	3.08e-268	rs56762446	a	t	0.08085	0.024599	0.0010136	rs187082	74873602	0.1181	0.6637	0.0192	3e-262	-0.0063138	0.025349	0.80331	0.11078	1	0.951692	2128
SomaScan_v4	5586-66	MINP1	'MINPP1	10	88764632	89813217	0	0.0607553	0.0110963	0.0231039	NA	rs138578710	d	i	-0.1211	0.0131	3.086e-20	rs571926610	t	c	0.87101	0.27207	0.0013678	rs12356259	89275057	0.4711	-0.1211	0.0131	3.041e-20	-0.014139	0.015491	0.36138	0.44957	0.9902	1	1907
SomaScan_v4	14636-25	Ribonuclease UK114	'HRSP12	8	98614572	99629469	0	0.0754266	0.011054	0.00361535	7.54102e-05	rs77539382	d	i	0.3398	0.0138	6.73e-134	rs71273127	i	d	-0.10224	0.026768	0.00013363	rs10955148	99119820	0.319	0.3369	0.0137	1.25e-132	-0.014666	0.017022	0.38893	0.83767	0.98303	0.000157733	2549
SomaScan_v4	18280-29	DTD2	'DTD2	14	31415242	32426716	0	0.0717411	0.0110419	0.00200652	0.00346914	rs138832021	a	c	-0.2292	0.0187	1.782e-34	rs144783654	d	i	-0.20371	0.050531	5.5445e-05	rs79360085	31918261	0.1245	-0.2275	0.0188	9.21e-34	-0.0070804	0.023526	0.76345	0.40648	0.991301	0.000402936	2526
SomaScan_v4	3389-7	PCI	'SERPINA5	14	94527779	95559457	0	0.216347	0.0110246	0.00497866	1	rs6119	a	g	-0.5644	0.0216	6.86e-150	rs1951021	t	c	-0.16783	0.041594	5.4637e-05	rs6119	95054012	0.1	-0.5644	0.0216	6.86e-150	-0.01594	0.02243	0.4773	0.28432	1	1	4116
Olink_PEA	OID00340	G-CSF	'CSF3	17	37671614	38674066	0	0.0857315	0.0110188	0.000651647	0.000656632	rs60082402	g	a	0.26781	0.062702	2.34531e-05	rs507671	c	g	0.062953	0.016535	0.00014058	rs3826331	38150492	0.37862	-0.24599	0.061602	7.53876e-05	-0.0061024	0.015647	0.69654	0.0071225	0.965339	1	2104
SomaScan_v4	11516-7	FABPL	'FABP1	2	87922510	88927635	0	0.0560131	0.011009	0.0105056	0.00180433	rs2241883	t	c	0.1934	0.0141	6.018e-43	rs114216741	a	g	-0.53089	0.16524	0.001314	rs2241883	88424066	0.3114	0.1934	0.0141	6.018e-43	-0.014252	0.016567	0.38966	0.52637	1	0.000102085	1533
SomaScan_v4	12556-7	UBE2C	'UBE2C	20	43941215	44945596	0	0.112191	0.0109557	0.00568126	0.000836032	rs11477536	d	i	-0.2407	0.0141	2.303e-65	rs11541733	t	c	-0.32957	0.092106	0.000346	rs6130929	44405013	0.3432	-0.2356	0.0142	4.675e-62	-0.015224	0.01582	0.33588	0.47572	0.861413	9.15548e-05	3228
SomaScan_v4	10571-14	MGAT1	'MGAT1	5	179717541	180742652	0	0.10745	0.0109406	0.000894609	3.80512e-05	rs75008666	a	g	-0.1268	0.0274	3.82e-06	rs148101330	c	t	0.43548	0.10674	4.5073e-05	rs75008666	180239308	0.0646	-0.1268	0.0274	3.82e-06	0.011843	0.028442	0.67714	0.44989	1	8.1497e-07	3552
Olink_PEA	OID00468	VEGF-D	'FIGF	23	14863713	15902498	0	0.10028	0.0109138	0.00224285	0.00224285	rs192812042	a	g	0.60301	0.06633	2.57632e-18	rs5980163	g	c	0.24513	0.069022	0.00038317	rs4830939	15399283	0.39072	-0.21855	0.050697	1.97333e-05	0.0089163	0.016813	0.59588	0.50408	1	1	1862
Olink_PEA	OID01319	NA	'FIGF	23	14863713	15902498	0	0.100281	0.0109091	0.00224285	0.00224285	rs192812042	a	g	0.61274	0.065709	4.01791e-19	rs5980163	g	c	0.24513	0.069022	0.00038317	rs4830939	15399283	0.39072	-0.23299	0.050409	4.88427e-06	0.0089163	0.016813	0.59588	0.50408	1	1	1862
SomaScan_v4	8916-32	STIM1	'STIM1	11	3375757	4614439	0	0.105458	0.0108846	0.000298516	0.0043563	rs11030122	c	g	0.13	0.0142	5.747e-20	rs199634142	t	a	0.17718	0.051404	0.00056712	rs11030122	3887176	0.2987	0.13	0.0142	5.747e-20	0.013721	0.017112	0.42267	0.31854	1	0.00102039	3482
SomaScan_v4	9244-27	PPT1	'PPT1	1	40038379	41063375	0	0.111209	0.0108735	0.00187297	0.00187297	rs6600314	t	c	0.1877	0.0135	5.335e-44	rs112751018	c	t	0.11362	0.032303	0.00043586	rs6600314	40564553	0.2884	0.1877	0.0135	5.335e-44	0.010768	0.016438	0.51243	0.075512	1	1	2710
SomaScan_v4	18901-26	HS71B	'HSPA1B	6	31295515	32298031	0	0.21136	0.0108674	0.00526971	0.000750564	rs760070	t	c	0.1119	0.0215	2.029e-07	rs113013684	a	g	-0.21119	0.057549	0.00024278	rs760070	31919956	0.0979	0.1119	0.0215	2.029e-07	-0.0089842	0.024406	0.71278	0.24477	1	0.0179315	6057
SomaScan_v4	12808-103	CHSP1	'CARHSP1	16	8446799	9462866	0	0.333306	0.0108656	0.00552051	0.00405564	rs3743804	a	g	-0.0912	0.0137	2.503e-11	rs201650529	d	i	-0.28413	0.069874	4.775e-05	rs62033507	8952113	0.4983	-0.0862	0.0136	2.299e-10	-0.023244	0.015698	0.1387	0.48675	1	0.672809	4486
Olink_PEA	OID05025	ENPP2	'ENPP2	8	120069326	121185693	0	0.211241	0.0108621	0.0296898	0.0296898	rs1989353	g	a	0.26998	0.052969	4.96021e-07	rs112295815	a	g	-0.08725	0.022852	0.00013452	rs142807785	120186812	0.019209	-0.14803	0.20666	0.474144	-0.027964	0.060703	0.64504	0.41416	1	1	3422
SomaScan_v4	9482-110	NUDT9	'NUDT9	4	87843734	88880606	0	0.157697	0.0108606	0.0117851	NA	rs35189488	d	i	-0.1064	0.0129	1.611e-16	rs770924890	g	a	1.2829	0.32862	9.4698e-05	rs4324526	88368830	0.3471	-0.1048	0.0128	3.095e-16	0.015617	0.015803	0.32305	0.19254	0.997314	1	3286
SomaScan_v4	7201-5	ISCU	'ISCU	12	108456358	109463160	0	0.108763	0.0108415	0.000190707	0.000221528	rs17040770	d	i	0.1823	0.0186	1.12e-22	rs34749142	t	c	0.38268	0.10071	0.00014487	rs10778647	108956417	0.128	0.1793	0.0185	3.911e-22	0.0066876	0.022683	0.76813	0.48861	0.992969	5.32975e-06	2834
SomaScan_v4	18343-10	DECR2	'DECR2	16	0	962487	0	0.0763161	0.0108362	1.85626e-05	5.7812e-05	rs3743890	t	g	0.7342	0.0112	0	rs145695945	t	c	1.2247	0.30434	5.7196e-05	rs1204505	462881	0.4896	-0.7321	0.0113	0	0.017499	0.015898	0.27102	0.97032	1	0.000108275	2698
SomaScan_v4	13098-93	VEGF-D	'FIGF	23	14863713	15902498	0	0.106733	0.0108288	0.00224285	0.00224285	rs192812042	a	g	0.499	0.0149	1.05e-244	rs5980163	g	c	0.24513	0.069022	0.00038317	rs192812042	15436623	0.1324	0.499	0.0149	1.05e-244	0.0063835	0.02386	0.78905	0.098213	1	1	1947
SomaScan_v4	14705-1	VEGF-D	'FIGF	23	14863713	15902498	0	0.106733	0.0108288	0.00224285	0.00224285	rs192812042	a	g	0.4618	0.0158	5.54e-189	rs5980163	g	c	0.24513	0.069022	0.00038317	rs192812042	15436623	0.1324	0.4618	0.0158	5.54e-189	0.0063835	0.02386	0.78905	0.098213	1	1	1947
SomaScan_v4	4145-58	Neurotrophin-3	'NTF3	12	5041278	6130702	0	0.0945495	0.0107885	0.00290415	0.00033913	rs10744682	a	g	-0.0903	0.0143	2.703e-10	rs12581977	t	c	0.29543	0.070494	2.7797e-05	rs10744682	5555040	0.3402	-0.0903	0.0143	2.703e-10	0.0041891	0.016065	0.79428	0.44676	1	2.25509e-05	3363
SomaScan_v4	7173-141	T132C	'TMEM132C	12	128251948	129692460	0	0.127564	0.0107876	7.47097e-05	0.000191334	rs9669390	t	c	-0.1801	0.0136	8.176e-40	rs368149074	t	c	0.6547	0.17743	0.00022442	rs11608284	128761300	0.3465	0.1801	0.0136	9.017e-40	0.016553	0.016447	0.31418	0.49613	0.984747	0.000124273	5118
SomaScan_v4	3831-21	pTEN	'PTEN	10	89122870	90231687	0	0.0800344	0.0107831	0.000811612	1	rs10749564	a	t	0.1037	0.0208	5.903e-07	rs571926610	t	c	0.87101	0.27207	0.0013678	rs10749564	89867208	0.1075	0.1037	0.0208	5.903e-07	0.016929	0.022415	0.4501	0.96004	1	1	2593
SomaScan_v4	11319-106	MRE11	'MRE11A	11	93652895	94727074	0	0.109872	0.0107794	0.000221027	0.000754586	rs12796488	a	c	-0.112	0.0165	1.032e-11	rs191484043	c	t	0.76453	0.21666	0.00041771	rs12796488	94131557	0.1776	-0.112	0.0165	1.032e-11	-0.017623	0.021868	0.42032	0.48376	1	0.000187092	3145
Olink_PEA	OID00347	FLRT2	'FLRT2	14	85496488	86595034	0	0.0932541	0.0107468	3.37349e-05	4.90748e-06	rs143299955	d	i	-0.88387	0.085916	1.44877e-22	rs189357636	c	t	0.29277	0.091544	0.0013831	rs7147635	85994068	0.4843	0.17351	0.06151	0.00498884	-0.0063904	0.015614	0.68233	0.27279	0.969909	1	3295
SomaScan_v4	3434-34	FN1.3	'FN1	2	215725163	216800895	0	0.14228	0.0107363	0.00152589	0.00152589	rs1250247	c	g	-0.1074	0.0151	1.046e-12	rs78281430	t	c	0.20487	0.052359	9.12e-05	rs1250242	216296257	0.2676	0.1068	0.0151	1.626e-12	0.022499	0.017632	0.20195	0.5841	1	1	2974
SomaScan_v4	13102-1	FAM3D	'FAM3D	3	58119673	59152575	0	0.097217	0.0107342	0.00469327	0.0016776	rs17551388	a	c	-0.4004	0.0222	1.472e-72	rs113589388	c	g	0.55736	0.14271	9.4015e-05	rs17551388	58652970	0.0987	-0.4004	0.0222	1.472e-72	-0.0055939	0.023204	0.8095	0.72543	1	0.00197526	2463
SomaScan_v4	3025-50	bFGF	'FGF2	4	123247863	124319391	0	0.229845	0.0107324	0.0181887	0.0181887	rs2922979	c	g	0.719	0.013	0	rs17388568	a	g	-0.066672	0.018194	0.00024774	rs2922979	123748616	0.3097	0.719	0.013	0	-0.017205	0.016251	0.28974	0.56338	1	1	3079
SomaScan_v4	5615-62	F172A	'FAM172A	5	92453775	93947404	0	0.105041	0.0107312	0.00111185	0.000255217	rs35107028	a	t	0.1694	0.0195	3.319e-18	rs61498063	t	g	-0.18446	0.046994	8.664e-05	rs13161885	93071242	0.1327	-0.1658	0.0191	4.761e-18	-0.0048511	0.024135	0.8407	0.58197	0.960393	0.000151199	2095
SomaScan_v4	3232-28	TrATPase	'ACP5	19	11185475	12189823	0	0.132806	0.0107306	3.09929e-05	3.09929e-05	rs111931834	a	g	0.3761	0.0188	2.57e-89	rs111282584	c	t	0.23775	0.068808	0.00054964	rs111931834	11690847	0.1264	0.3761	0.0188	2.57e-89	-0.0089817	0.022354	0.68783	0.39831	1	1	2791
SomaScan_v4	12522-6	RD23B	'RAD23B	9	109545418	110594475	0	0.10405	0.0107232	0.00064151	0.00049092	rs34731486	a	c	-0.1093	0.0199	3.759e-08	rs182223048	a	g	0.77373	0.18691	3.4783e-05	rs34731486	110046227	0.1274	-0.1093	0.0199	3.759e-08	0.011175	0.02352	0.63469	0.4892	1	1.66686e-05	3396
Olink_PEA	OID00551	TECK	'CCL25	19	7617651	8627534	0	0.200396	0.0107066	0.000295418	0.00135413	rs2032887	g	a	0.84358	0.061466	2.08449e-36	rs555433782	t	c	-0.82046	0.19603	2.8479e-05	rs62126588	7776944	0.48074	-0.032114	0.061775	0.603407	-0.063876	0.016238	8.3622e-05	0.081159	1	0.000111703	3605
SomaScan_v4	16809-1	NDKM	'NME4	16	0	960367	0	0.0758159	0.0106929	6.83534e-05	0.000148867	rs6600214	t	c	0.3594	0.0133	8.15e-162	rs145695945	t	c	1.2247	0.30434	5.7196e-05	rs6600214	444814	0.3284	0.3594	0.0133	8.15e-162	0.013932	0.016451	0.39704	0.88133	1	0.000108275	2686
SomaScan_v4	16309-30	Soggy-1	'DKKL1	19	49365040	50378373	0	0.0757939	0.0106847	0.000738923	0.000568589	rs77121881	d	i	-0.1027	0.015	7.514e-12	rs143633788	c	t	0.29485	0.086088	0.00061485	rs8108669	49845895	0.2632	-0.0984	0.0149	4.215e-11	-0.018236	0.017012	0.28375	0.76004	0.874784	1.03414e-06	2569
SomaScan_v4	3366-51	ECM1	'ECM1	1	149980538	150986265	0	0.0628748	0.01066	0.00475728	0.00475728	rs3737240	t	c	-0.7059	0.012	0	rs41317517	t	c	-0.30167	0.086741	0.00050541	rs3737240	150483355	0.3984	-0.7059	0.012	0	0.013691	0.01617	0.39717	0.070785	1	1	2059
SomaScan_v4	8005-1	MXRA7	'MXRA7	17	74168633	75207098	0	0.123756	0.0106442	0.00577755	0.00120899	rs4789346	c	g	0.3858	0.0126	3.44e-205	rs150749547	c	t	0.60872	0.19474	0.0017729	rs4789346	74694446	0.4903	0.3858	0.0126	3.44e-205	-0.01507	0.015426	0.32859	0.42259	1	0.000108351	3507
SomaScan_v4	10772-21	CGAT2	'CSGALNACT2	10	43133934	44180756	0	0.100051	0.0106241	0.00475304	0.00424528	rs2435340	t	c	0.1815	0.0148	2.131e-34	rs563360322	t	c	0.89359	0.24425	0.00025372	rs2435340	43654558	0.2816	0.1815	0.0148	2.131e-34	0.014244	0.017724	0.42161	0.24549	1	0.000113065	3497
SomaScan_v4	16892-23	ENPP2	'ENPP2	8	120069326	121185693	0	0.23486	0.0106238	0.0158622	0.0158622	rs10107636	t	c	-0.2106	0.0116	6.949e-74	rs112295815	a	g	-0.08725	0.022852	0.00013452	rs10107636	120688930	0.3683	-0.2106	0.0116	6.949e-74	0.017016	0.015652	0.27698	0.78531	1	1	3423
SomaScan_v4	12652-37	SAHH2	'AHCYL1	1	110027308	111066357	0	0.0864696	0.0106088	0.00151012	0.00437358	rs7517624	a	g	-0.0601	0.0129	3.397e-06	rs7538453	g	a	0.092761	0.023748	9.3838e-05	rs7517624	110346115	0.424	-0.0601	0.0129	3.397e-06	0.01988	0.015999	0.21401	0.85224	1	0.56498	2556
Olink_PEA	OID00429	VSIG2	'VSIG2	11	124117368	125122134	0	0.0571378	0.0105509	0.00018882	0.00247126	rs7114238	c	t	0.46688	0.089162	2.45301e-07	rs117770287	t	c	0.27402	0.087518	0.001742	rs111832785	124513197	0.015671	0.09915	0.25887	0.701875	0.063311	0.068912	0.35824	0.12074	1	0.000196257	3035
SomaScan_v4	17400-71	ACOT8	'ACOT8	20	43970360	44986045	0	0.11196	0.0105027	0.0222372	0.000183478	rs55931834	t	c	0.1056	0.013	5.172e-16	rs11541733	t	c	-0.32957	0.092106	0.000346	rs55931834	44472163	0.4272	0.1056	0.013	5.172e-16	-0.014795	0.01624	0.36229	0.49852	1	9.15548e-05	3216
SomaScan_v4	7808-5	GLCE	'GLCE	15	68952923	70064556	0	0.0710178	0.0104965	0.00181045	0.000127556	rs3084807	d	i	-0.7785	0.0138	0	rs201442789	i	d	-0.077883	0.020757	0.00017533	rs4776437	69542968	0.2292	0.7781	0.0138	0	-0.013801	0.017578	0.43239	0.054956	0.996205	0.00576321	2243
SomaScan_v4	3392-68	PKB a/b/g	'AKT1|AKT2|AKT3	19	40236224	41291443	0	0.278606	0.0104952	0.0249568	0.0249568	rs28649715	c	g	-0.0665	0.014	2.142e-06	rs112889062	t	c	-0.18301	0.046156	7.3382e-05	rs28649715	41125850	0.3118	-0.0665	0.014	2.142e-06	0.025077	0.016305	0.12406	0.1739	1	1	2803
SomaScan_v4	17345-12	ZADH2	'ZADH2	18	72407063	73421303	0	0.0883301	0.0104912	0.00171163	0.000287544	rs9240	t	c	0.1963	0.0126	7.933e-55	rs190202914	a	g	0.38924	0.10698	0.00027433	rs9240	72910687	0.4236	0.1963	0.0126	7.933e-55	-0.013524	0.015888	0.39467	0.7327	1	1.10102e-05	3119
SomaScan_v4	13975-56	LIPA1	'PPFIA1	11	69616806	70730509	0	0.160757	0.0104803	1.47394e-05	0.00258721	rs55678639	a	g	0.0984	0.0135	3.201e-13	rs569070044	g	a	0.60971	0.15474	8.144e-05	rs55678639	70316391	0.3471	0.0984	0.0135	3.201e-13	-0.016191	0.016731	0.33316	0.94421	1	1.71458e-05	3353
SomaScan_v4	15299-102	MESD2	'MESDC2	15	80739667	81782219	0	0.0798839	0.0104621	1.05628e-05	1	rs7179762	a	g	0.083	0.0144	7.658e-09	rs562336165	c	t	1.0733	0.31719	0.00071498	rs7179762	81397782	0.2563	0.083	0.0144	7.658e-09	-0.015351	0.017412	0.378	0.73106	1	1	2575
Olink_PEA	OID00602	IL-6 sRa	'IL6R	1	153877669	154941926	0	0.107013	0.0104573	0.0023688	0.00232205	rs12730935	a	g	1.0458	0.041703	1.70608e-89	rs139456057	t	c	-0.26106	0.076841	0.00068033	rs61812598	154420087	0.41031	1.0384	0.04161	6.54636e-89	-0.014347	0.015951	0.36841	0.28324	0.991496	1	2192
SomaScan_v4	9883-29	Glyoxalase I	'GLO1	6	38143701	39170917	0	0.187956	0.0104414	0.00627922	0.00627922	rs35152718	t	c	-0.1908	0.0213	3.785e-19	rs9394507	t	a	0.1082	0.027041	6.2944e-05	rs35152718	38588203	0.1062	-0.1908	0.0213	3.785e-19	0.0028657	0.024999	0.90873	0.061014	1	1	3220
SomaScan_v4	12940-35	AL3B1	'ALDH3B1	11	67276048	68296744	0	0.145254	0.0104282	0.00236386	0.00236386	rs2010404	a	c	0.1507	0.0154	1.329e-22	rs12296049	a	g	0.16579	0.044852	0.00021871	rs2010404	67777082	0.2279	0.1507	0.0154	1.329e-22	0.01251	0.019144	0.51343	0.66276	1	1	2421
SomaScan_v4	2652-15	suPAR	'PLAUR	19	43650247	44674699	0	0.126117	0.0104219	0.0115388	0.0112037	rs2302524	t	c	0.249	0.0162	2.881e-53	rs189201949	c	g	0.361	0.081784	1.0148e-05	rs2302524	44156472	0.1679	0.249	0.0162	2.881e-53	-0.012751	0.019721	0.51791	0.38477	1	0.000977334	2570
SomaScan_v4	9026-40	BTNL8	'BTNL8	5	179826077	180877906	0	0.145156	0.0104182	0.00061496	2.76467e-05	rs201210185	d	i	-0.3579	0.0218	1.802e-60	rs148101330	c	t	0.43548	0.10674	4.5073e-05	rs113430906	180338754	0.0955	0.3566	0.0218	6.791e-60	0.0075501	0.023635	0.74939	0.69987	0.897494	8.1497e-07	3082
SomaScan_v4	11342-59	PXDC2	'PLXDC2	10	19605168	21078785	0	0.138826	0.0103911	0.00409151	0.000581828	rs12412765	a	t	-0.1708	0.0207	1.447e-16	rs144719779	g	a	-0.55482	0.13987	7.289e-05	rs2297491	20578007	0.1017	-0.1705	0.0209	3.181e-16	0.0073001	0.024467	0.76542	0.63382	1	1.7388e-07	5789
SomaScan_v4	4129-72	Factor B	'CFB	6	31395475	32419861	0	0.205087	0.0103788	0.0020119	0.000749929	rs641153	a	g	0.7268	0.0216	5.51e-248	rs113013684	a	g	-0.21119	0.057549	0.00024278	rs641153	31914180	0.0968	0.7268	0.0216	5.51e-248	0.010308	0.024491	0.67383	0.29832	1	7.58995e-05	5757
SomaScan_v4	12696-166	ANM3	'PRMT3	11	19909076	21030840	0	0.107401	0.0103725	2.06447e-06	1	rs10833330	c	g	0.0912	0.0133	6.942e-12	rs138329458	t	c	1.1815	0.28738	3.9367e-05	rs10833330	20482099	0.4315	0.0912	0.0133	6.942e-12	-0.015997	0.015695	0.30807	0.45797	1	1	4024
SomaScan_v4	3435-53	FN1.4	'FN1	2	215725163	216800895	0	0.142335	0.0103422	0.00152589	0.00152589	rs1250247	c	g	-0.0968	0.0151	1.532e-10	rs78281430	t	c	0.20487	0.052359	9.12e-05	rs1250242	216296257	0.2676	0.0972	0.0152	1.489e-10	0.022499	0.017632	0.20195	0.5841	1	1	2974
Olink_PEA	OID00412	sRAGE	'AGER	6	31648745	32652101	0	0.0513408	0.0103279	2.11991e-06	2.11991e-06	rs2071292	g	a	0.94267	0.23257	5.89115e-05	rs9268576	c	t	0.10451	0.02913	0.00033377	rs78718262	32184410	0.014433	1.0184	0.26296	0.000122574	0.10298	0.057567	0.073633	0.98612	1	1	5409
SomaScan_v4	8346-9	DPP2	'DPP7	9	139504994	140509629	0	0.0513884	0.0102959	0.00154056	9.92796e-05	rs10747049	c	g	0.6693	0.0138	0	rs568403010	a	g	0.71143	0.18741	0.00014699	rs10747049	140008750	0.2496	0.6693	0.0138	0	-0.011382	0.018637	0.54139	0.57977	1	6.90909e-05	2176
SomaScan_v4	2754-50	C3	'C3	19	6177715	7230573	0	0.136593	0.0102924	0.00031142	0.00031142	rs11569466	t	g	-0.1328	0.0197	1.582e-11	rs6510907	c	t	0.09207	0.0256	0.00032249	rs11569470	6698454	0.1367	-0.1299	0.0197	4.697e-11	0.0026346	0.023343	0.91014	0.81031	1	1	3882
Olink_PEA	OID00954	bFGF	'FGF2	4	123247863	124319391	0	0.229902	0.0102875	0.0181887	0.0181887	rs2922979	g	c	-0.93566	0.055948	6.98232e-50	rs17388568	a	g	-0.066672	0.018194	0.00024774	rs309398	123614762	0.45913	-0.39386	0.063237	1.02494e-09	0.050728	0.015439	0.0010175	0.80482	1	1	3078
SomaScan_v4	11237-49	PCOC1	'PCOLCE	7	99699800	100705798	0	0.0696022	0.0102861	0.00260587	1	rs9801017	a	g	0.2275	0.0135	6.103e-64	rs11764527	a	g	0.69756	0.1877	0.00020208	rs7385804	100235970	0.3803	0.2275	0.0135	5.891e-64	-0.013571	0.015694	0.3872	0.65829	1	1	1768
SomaScan_v4	13676-46	Inhibin bB chain	'INHBB	2	120603719	121609384	0	0.101609	0.0102813	0.00120231	0.00115757	rs17050272	a	g	0.3017	0.0132	4.18e-115	rs190897318	g	c	0.3813	0.087987	1.4668e-05	rs17050272	121306440	0.4163	0.3017	0.0132	4.18e-115	-0.01389	0.015885	0.38189	0.2086	1	0.199252	2397
SomaScan_v4	9937-7	CXA1	'GJA1	6	121256838	122270873	0	0.0442793	0.0102727	0.00220419	1	rs2062618	a	g	-0.0964	0.0212	5.444e-06	rs139463782	g	t	1.088	0.30357	0.00033819	rs2062618	121531418	0.1118	-0.0964	0.0212	5.444e-06	0.024307	0.027521	0.3771	0.34915	1	1	3309
SomaScan_v4	4978-54	DBNL	'DBNL	7	43584239	44609055	0	0.0677541	0.0102702	0.000670408	0.00222191	rs56665454	t	c	0.1097	0.0134	2.402e-16	rs559151772	a	g	-1.2271	0.34881	0.00043471	rs1139270	44115429	0.3204	0.1077	0.0132	3.949e-16	-0.013442	0.016713	0.42122	0.68452	0.980504	0.000125814	2431
SomaScan_v4	9249-17	TMEM9	'TMEM9	1	200603900	201640702	0	0.103669	0.0102621	3.88399e-05	0.00588835	rs1106729	c	g	0.1038	0.0139	9.119e-14	rs41313898	g	c	0.3579	0.10112	0.00040132	rs2068152	201120730	0.3796	0.1038	0.0139	9.477e-14	-0.013838	0.015917	0.38463	0.95313	0.989432	0.000666521	3423
SomaScan_v4	12633-3	PTN9	'PTPN9	15	75259462	76371630	0	0.0463872	0.0102572	0.00849826	0.000469772	rs77716675	a	g	0.1558	0.015	3.746e-25	rs184950917	a	g	0.56879	0.16792	0.00070613	rs77716675	75781554	0.2551	0.1558	0.015	3.746e-25	-0.011043	0.018498	0.55052	0.43648	1	7.66756e-05	1872
SomaScan_v4	7179-69	NFASC	'NFASC	1	204297779	205491950	0	0.154795	0.0102494	0.000464048	0.000464048	rs6667532	a	g	-0.7262	0.0205	8.04e-274	rs2369094	a	c	0.070157	0.017368	5.3573e-05	rs6667532	204948659	0.1048	-0.7262	0.0205	8.04e-274	0.0018255	0.024677	0.94103	0.72244	1	1	3397
SomaScan_v4	10907-116	NTRI	'NTM	11	130740373	132706716	0	0.191031	0.0102471	0.000239747	1	rs2511504	t	c	-0.2297	0.012	1.059e-81	rs73595467	t	c	0.31394	0.066467	2.3211e-06	rs2511504	131196396	0.4421	-0.2297	0.012	1.059e-81	-0.015657	0.015841	0.32296	0.67258	1	1	6548
SomaScan_v4	8428-102	NTRI	'NTM	11	130740373	132706716	0	0.191031	0.0102471	0.000239747	1	rs2511504	t	c	-0.3836	0.0115	3.98e-244	rs73595467	t	c	0.31394	0.066467	2.3211e-06	rs2511504	131196396	0.4421	-0.3836	0.0115	3.98e-244	-0.015657	0.015841	0.32296	0.67258	1	1	6548
SomaScan_v4	9265-10	GLIP1	'GLIPR1	12	75374460	76397633	0	0.0692044	0.0102461	0.00655308	0.000359515	rs1275481	a	t	0.0662	0.014	2.305e-06	rs1275597	a	c	-0.14288	0.047121	0.0024285	rs1275481	75910334	0.3538	0.0662	0.014	2.305e-06	0.00039718	0.015734	0.97986	0.63627	1	0.00028077	2748
SomaScan_v4	7251-64	C1QT3	'C1QTNF3	5	33519553	34543937	0	0.113019	0.0102433	0.21246	5.07995e-07	rs840390	a	g	-0.2837	0.0188	2.436e-51	rs11323458	d	i	0.18051	0.041842	1.6024e-05	rs840390	34018623	0.1302	-0.2837	0.0188	2.436e-51	0.00071632	0.022525	0.97463	0.0028827	1	0.000887198	2735
SomaScan_v4	15305-7	Secretagogin	'SCGN	6	25152464	26202011	0	0.167371	0.0102423	0.0167334	0.0167334	rs115810	c	g	0.0763	0.0146	1.731e-07	rs80279176	g	t	-0.14044	0.04174	0.00076679	rs115810	25975883	0.2875	0.0763	0.0146	1.731e-07	-0.0021612	0.017191	0.89996	0.55428	1	1	3923
SomaScan_v4	16781-2	ENASE	'ENGASE	17	76571021	77584681	0	0.136424	0.010241	0.00176908	3.17401e-05	rs56107536	a	c	0.7285	0.0183	0	rs147756787	t	c	0.45692	0.11626	8.49e-05	rs56107536	77071040	0.1336	0.7285	0.0183	0	0.004052	0.02383	0.86498	0.96665	1	0.000715196	3281
SomaScan_v4	8894-80	hnRNP A/B	'HNRNPAB	5	177131508	178138164	0	0.114265	0.0102328	0.0101159	7.47308e-05	rs6897795	a	g	0.1633	0.0202	6.804e-16	rs139981446	t	c	0.52483	0.14978	0.00045844	rs6897795	177606419	0.1117	0.1633	0.0202	6.804e-16	0.0082798	0.021628	0.70184	0.99979	1	7.74617e-05	2897
SomaScan_v4	6415-90	CPN2	'CPN2	3	193560494	194572057	0	0.139346	0.0102049	0.000361857	1.17005e-06	rs3732477	t	c	-0.6457	0.0137	0	rs201780621	g	a	0.10921	0.030748	0.0003827	rs3732477	194062519	0.2826	-0.6457	0.0137	0	-0.014499	0.016531	0.38045	0.05002	1	0.00086906	3997
SomaScan_v4	6367-66	fibromodulin	'FMOD	1	202809756	203820617	0	0.108956	0.0102027	0.00838973	0.000414103	rs16851364	a	g	-0.2193	0.0194	1.469e-29	rs566174110	c	t	-1.1463	0.30074	0.00013804	rs16851364	203318144	0.1247	-0.2193	0.0194	1.469e-29	-0.0078301	0.021277	0.71287	0.16887	1	2.83716e-05	2597
SomaScan_v4	5196-7	NMT1	'NMT1	17	42628978	43686384	0	0.0859199	0.0101559	0.00545937	0.00466777	rs9899380	c	g	0.0745	0.0128	6.717e-09	rs201078894	g	c	0.6236	0.16107	0.0001081	rs2301597	43173273	0.4262	0.0726	0.0127	1.179e-08	0.013008	0.015162	0.39091	0.76035	1	0.001006	2359
SomaScan_v4	2683-1	iC3b	'C3	19	6177715	7230573	0	0.136614	0.0101526	0.00031142	0.000397964	rs5826945	a	t	0.1613	0.0186	3.717e-18	rs6510907	c	t	0.09207	0.0256	0.00032249	rs11569479	6696794	0.1366	0.1618	0.0187	5.455e-18	-0.0022744	0.023358	0.92243	0.82779	0.96401	1	3882
SomaScan_v4	14048-7	IL-1 R AcP	'IL1RAP	3	189731840	190875843	0	0.130663	0.0101524	8.67951e-07	8.67951e-07	rs1024948	t	c	-1.3925	0.0126	0	rs142943019	a	g	0.29093	0.079549	0.00025498	rs6444443	190346218	0.1537	-1.3887	0.0126	0	-0.0035902	0.023165	0.87683	0.7208	1	1	4266
SomaScan_v4	2599-51	4-1BB ligand	'TNFSF9	19	6031010	7035931	0	0.0478157	0.0101339	8.10654e-05	8.10654e-05	rs113512046	t	c	-0.194	0.0432	7.009e-06	rs6510907	c	t	0.09207	0.0256	0.00032249	rs113512046	6965894	0.0277	-0.194	0.0432	7.009e-06	0.025587	0.054055	0.63596	0.22072	1	1	3605
SomaScan_v4	5837-49	LIF sR	'LIFR	5	37975065	39108456	0	0.15326	0.0101314	0.00463596	0.000130428	rs3729741	t	c	0.1111	0.0137	4.924e-16	rs35440984	g	a	0.7622	0.16589	4.3336e-06	rs3729741	38496779	0.3411	0.1111	0.0137	4.924e-16	0.011565	0.016427	0.48139	0.77209	1	0.00055997	2945
SomaScan_v4	6521-35	NPTX2	'NPTX2	7	97746609	98759180	0	0.0636512	0.0100991	0.00157706	8.71508e-06	rs11773439	a	c	0.1945	0.0142	1.019e-42	rs75860314	t	a	0.42193	0.12501	0.0007376	rs11773439	98286099	0.2833	0.1945	0.0142	1.019e-42	0.012127	0.016626	0.46575	0.29839	1	9.66543e-05	2489
SomaScan_v4	3352-80	Carbonic anhydrase 6	'CA6	1	8505926	9535151	0	0.0839033	0.0100932	0.00220502	1	rs3765963	a	g	-0.6211	0.0121	0	rs2039630	t	c	-0.15556	0.045909	0.00070311	rs3765963	9034598	0.4065	-0.6211	0.0121	0	0.013281	0.015558	0.39331	0.91046	1	1	2657
Olink_PEA	OID00383	SLAF7	'SLAMF7	1	160209037	161224611	0	0.540073	0.0100845	0.239664	0.239664	rs11265473	g	t	-0.64631	0.065859	7.63836e-21	rs509749	g	a	0.068453	0.015404	8.841e-06	rs34378534	160510652	0.091602	-0.048446	0.11059	0.661546	0.086373	0.030352	0.0044307	0.35209	1	1	2619
Olink_PEA	OID01394	Soggy-1	'DKKL1	19	49365040	50378373	0	0.075841	0.0100816	0.00075061	0.000863206	rs2303759	g	t	-1.1335	0.044776	1.45881e-90	rs143633788	c	t	0.29485	0.086088	0.00061485	rs4801778	49370609	0.18353	0.15722	0.078238	0.0450402	-0.019446	0.020299	0.33808	0.27175	1	1.03414e-06	2569
SomaScan_v4	17821-20	NMT2	'NMT2	10	14644583	15710692	0	0.20098	0.010071	0.00228189	0.00228189	rs77275936	a	t	0.0934	0.0155	1.692e-09	rs11815636	t	c	0.20211	0.050482	6.2388e-05	rs77275936	15212488	0.1993	0.0934	0.0155	1.692e-09	-0.010543	0.021168	0.61842	0.30729	1	1	3947
SomaScan_v4	12041-33	HS71L	'HSPA1L	6	31277396	32283437	0	0.211232	0.0100484	0.00521934	0.00072081	6:31904729_I_D	d	i	0.2405	0.0227	3.328e-26	rs113013684	a	g	-0.21119	0.057549	0.00024278	rs653414	31907168	0.0968	0.2391	0.0226	4.336e-26	0.010579	0.024435	0.66505	0.23497	0.992849	0.0179315	5954
SomaScan_v4	11273-176	GSTT2	'GSTT2B	22	23799601	24803373	0	0.0702786	0.0100357	0.00172412	0.00172412	rs5751777	t	c	-0.5794	0.0128	0	rs17627359	g	c	0.084439	0.025515	0.00093499	rs5751777	24267047	0.4089	-0.5794	0.0128	0	-0.012885	0.015587	0.40843	0.84887	1	1	2545
SomaScan_v4	9769-48	DNER	'DNER	2	229722345	231079274	0	0.158606	0.0100332	0.00271964	3.35986e-06	rs35709702	a	t	-0.1783	0.0141	1.157e-36	rs115758678	c	t	-0.51106	0.11535	9.3992e-06	rs35533458	230616622	0.3362	-0.1672	0.0139	3.33e-33	-0.017485	0.016983	0.30322	0.39928	0.963698	0.000178472	4157
SomaScan_v4	2946-52	Factor D	'CFD	19	359453	1363453	0	0.124037	0.0100277	0.00060627	0.00060627	rs71335276	t	g	-0.1679	0.0166	4.482e-24	rs62132629	t	c	-0.13513	0.038765	0.00049035	rs71335276	859368	0.2382	-0.1679	0.0166	4.482e-24	0.011231	0.019869	0.5719	0.22277	1	1	3774
SomaScan_v4	19289-29	DCUP	'UROD	1	44977819	45981247	0	0.111249	0.0100249	0.00228687	0.00228687	rs8681	a	g	-0.4926	0.0149	7.28e-240	rs112104879	t	c	0.089918	0.02301	9.3157e-05	rs8681	45468606	0.2484	-0.4926	0.0149	7.28e-240	0.0085865	0.016957	0.6126	0.50981	1	1	2129
SomaScan_v4	18397-5	AK1C4	'AKR1C4	10	4737425	5760912	0	0.111195	0.0100239	0.000212625	0.000159906	rs140107293	a	g	0.7012	0.0161	0	rs181613726	t	c	-1.0171	0.30987	0.0010287	rs1832007	5254847	0.1525	0.7	0.0162	0	0.004749	0.022253	0.83101	0.55885	1	0.000138399	4637
SomaScan_v4	11211-7	TBCE	'TBCE	1	235030675	236112283	0	0.119298	0.0100145	0.0285711	0.0285711	rs9793740	t	c	0.1588	0.0131	1.313e-33	rs115075335	a	t	0.25746	0.067849	0.00014787	rs9793740	235595590	0.3668	0.1588	0.0131	1.313e-33	-0.013265	0.01645	0.42003	0.37035	1	1	2534
SomaScan_v4	8869-5	BT2A1	'BTN2A1	6	25958150	26976849	0	0.150479	0.0100013	0.0193201	0.0193201	rs2237236	a	g	-0.0706	0.0134	1.322e-07	rs116060951	t	a	-0.21089	0.058952	0.00034718	rs2237236	26451553	0.4245	-0.0706	0.0134	1.322e-07	-0.013711	0.015736	0.38359	0.11238	1	1	2850
SomaScan_v4	9869-28	NF-kappa-B p105	'NFKB1	4	102922486	104038459	0	0.100288	0.00999534	0.000602311	0.000302844	rs62328536	a	c	0.1476	0.0133	1.707e-28	rs548722297	g	a	0.71737	0.20493	0.00046418	rs62328536	103399049	0.3439	0.1476	0.0133	1.707e-28	0.013289	0.017211	0.44004	0.5955	1	8.14576e-06	2667
SomaScan_v4	5015-15	PAFAH	'PLA2G7	6	46171938	47203430	0	0.0915719	0.00998705	3.24744e-06	0.0045378	rs9472831	a	g	-0.1422	0.0135	4.456e-26	rs147382432	a	g	0.85553	0.21657	7.8034e-05	rs9472831	46689847	0.4963	-0.1422	0.0135	4.456e-26	0.011255	0.015452	0.46637	0.97062	1	0.00024992	2695
SomaScan_v4	14623-26	SUMO3	'SUMO3	21	45725532	46738694	0	0.130729	0.0099852	0.00104179	0.00104179	rs7282882	t	g	-0.0822	0.0128	1.415e-10	rs118126179	a	g	0.22552	0.059053	0.00013399	rs7282882	46237409	0.4228	-0.0822	0.0128	1.415e-10	-0.013216	0.015965	0.40779	0.96752	1	1	3315
SomaScan_v4	3445-53	IL-15 Ra	'IL15RA	10	5490855	6520150	0	0.134756	0.00996817	0.00285099	0.00285099	rs7086174	a	c	0.1057	0.0139	2.986e-14	rs143629640	c	t	-0.19241	0.056894	0.00071974	rs7086174	6016399	0.3325	0.1057	0.0139	2.986e-14	-0.01197	0.016938	0.47974	0.076433	1	1	3931
SomaScan_v4	18933-4	TGM4	'TGM4	3	44416100	45456482	0	0.109853	0.00995704	0.00398891	0.00398891	rs6792580	a	g	-0.0687	0.0135	3.513e-07	rs114103287	a	g	0.27769	0.076283	0.00027229	rs6792580	45079167	0.4143	-0.0687	0.0135	3.513e-07	0.014591	0.015665	0.35162	0.64882	1	1	2828
SomaScan_v4	15640-54	TAGL	'TAGLN	11	116570037	117575498	0	0.12397	0.00994324	0.000191627	0.000688354	rs1871757	a	t	-0.1309	0.0165	2.123e-15	rs539030095	g	t	0.95967	0.25536	0.00017121	rs1871757	117030581	0.173	-0.1309	0.0165	2.123e-15	-0.00059026	0.018389	0.97439	0.1992	1	0.000178863	3339
SomaScan_v4	6538-90	K2013	'KIAA2013	1	11479648	12486485	0	0.124057	0.0099303	8.0929e-05	0.000669805	rs926270	t	g	-0.1301	0.0135	7.033e-22	rs145131474	g	a	0.46928	0.13112	0.00034476	rs926270	11969786	0.4924	-0.1301	0.0135	7.033e-22	-0.011878	0.015318	0.4381	0.24268	1	0.000347531	2836
SomaScan_v4	5657-28	SIA4A	'ST3GAL1	8	133967091	135084183	0	0.165737	0.00992203	0.000145242	0.000145242	rs9643300	t	c	-0.2217	0.013	6.389e-65	rs12155747	c	t	0.13848	0.036348	0.00013908	rs9643300	134503148	0.4259	-0.2217	0.013	6.389e-65	0.014609	0.015726	0.35292	0.25011	1	1	4360
SomaScan_v4	10809-14	KLRB1	'KLRB1	12	9247147	10260482	0	0.104055	0.00990635	0.0312851	NA	rs4763630	a	g	0.3129	0.0131	3.34e-125	rs145202058	t	c	0.88441	0.2585	0.00062332	rs4763630	9741500	0.4134	0.3129	0.0131	3.34e-125	-0.012636	0.015615	0.41839	0.83019	1	NA	2999
SomaScan_v4	5254-69	PDE3A	'PDE3A	12	20022179	21337315	0	0.137304	0.00989655	0.00159716	0.00150417	rs954865	a	g	0.1453	0.0136	1.226e-26	rs113150763	a	c	-0.064388	0.018338	0.00044613	rs954865	20834162	0.3356	0.1453	0.0136	1.226e-26	-0.010326	0.016961	0.54264	0.9993	1	0.000231889	4795
SomaScan_v4	3291-30	CD23	'FCER2	19	7253644	8267032	0	0.158355	0.00989059	0.000117284	0.000129232	rs11260014	c	g	-0.3296	0.0135	2.13e-131	rs555433782	t	c	-0.82046	0.19603	2.8479e-05	rs11260014	7759715	0.4903	-0.3296	0.0135	2.13e-131	0.013925	0.015725	0.37588	0.33685	1	0.000111703	3366
SomaScan_v4	12348-46	SYSM	'SARS2	19	38905906	39940495	0	0.0981844	0.00988764	0.00506767	0.000387649	rs730078	a	g	0.2787	0.0128	7.02e-105	rs188989320	t	c	0.78306	0.19654	6.7692e-05	rs730078	39421388	0.3813	0.2787	0.0128	7.02e-105	0.013792	0.016462	0.40214	0.70761	1	5.25231e-05	3114
SomaScan_v4	5128-53	SLAF6	'SLAMF6	1	159954820	160993052	0	0.536836	0.00988146	2.09786e-07	2.09786e-07	rs11265413	a	t	-0.3572	0.016	4.48e-110	rs509749	g	a	0.068453	0.015404	8.841e-06	rs11265413	160460099	0.2073	-0.3572	0.016	4.48e-110	-0.024838	0.019328	0.19876	0.56975	1	1	2811
SomaScan_v4	2658-27	TrkC	'NTRK3	15	87918230	89299999	0	0.270346	0.009874	0.00506077	0.00506077	rs28735437	c	g	0.172	0.0186	1.968e-20	rs11633752	a	c	-0.082399	0.020807	7.4906e-05	rs28735437	88514855	0.1458	0.172	0.0186	1.968e-20	-0.01773	0.021186	0.40266	0.058452	1	1	3684
SomaScan_v4	9337-43	TKN1	'TAC1	7	96861220	97869784	0	0.0929837	0.00987258	0.00184547	0.00184547	rs78145257	a	g	-0.2893	0.0178	3.979e-59	rs73140485	c	t	-0.11046	0.033128	0.00085521	rs78145257	97366332	0.1705	-0.2893	0.0178	3.979e-59	-0.0083817	0.019885	0.67338	0.91786	1	1	3138
SomaScan_v4	5357-60	NLGNX	'NLGN4X	23	5258678	6646904	0	0.162753	0.00987194	0.00134297	0.000770288	rs58025219	d	i	-0.1038	0.0143	4.622e-13	rs5948769	c	g	-0.1738	0.046207	0.00016899	rs12012019	5919376	0.1919	0.1009	0.0141	8.259e-13	0.010757	0.019462	0.58045	0.20579	0.934909	0.000541464	3632
SomaScan_v4	9383-24	CH3L2	'CHI3L2	1	111243393	112286062	0	0.0823556	0.00984962	0.0491618	0.000433095	rs398103176	d	i	0.097	0.0208	3.098e-06	rs557682070	g	a	-0.97773	0.2768	0.00041194	rs112495041	111768817	0.1072	0.0991	0.0215	4.146e-06	0.00030966	0.026238	0.99058	0.19038	0.833132	0.000104446	3443
SomaScan_v4	6520-87	MGP	'MGP	12	14534115	15538860	0	0.0825521	0.0098437	3.55795e-05	0.00239409	rs2430687	t	c	0.406	0.0132	4.04e-208	rs577823997	g	a	0.75696	0.17352	1.2862e-05	rs2430687	15047396	0.3959	0.406	0.0132	4.04e-208	-0.013261	0.015387	0.38878	0.4867	1	0.00019113	2405
SomaScan_v4	19233-75	ATOX1	'ATOX1	5	150621877	151652093	0	0.146394	0.00982397	0.0176947	0.0176947	rs2915894	t	c	-0.0946	0.0134	2.048e-12	rs148504412	t	c	0.239	0.059347	5.6452e-05	rs2915894	151195933	0.4199	-0.0946	0.0134	2.048e-12	0.01649	0.015405	0.28441	0.59074	1	1	3123
SomaScan_v4	4254-6	NUDC3	'NUDCD3	7	43918720	45030479	0	0.0877598	0.00980305	0.0279639	1	rs10233273	t	c	0.2434	0.0152	7.441e-58	rs555634194	g	a	-1.1946	0.35509	0.00076739	rs10233273	44502186	0.229	0.2434	0.0152	7.441e-58	0.010762	0.018429	0.55925	0.26943	1	1	2540
SomaScan_v4	14123-34	GI24	'C10orf54	10	73007316	74033255	0	0.129611	0.00979702	8.45991e-05	8.32988e-05	rs10762477	a	g	-0.861	0.017	0	rs7894516	c	a	0.058935	0.016709	0.00042017	rs10762476	73530977	0.1418	0.861	0.017	0	0.0070178	0.021982	0.74954	0.3662	0.999494	1	3214
SomaScan_v4	11531-24	GI24	'C10orf54	10	73007316	74033255	0	0.129611	0.00979579	8.32988e-05	8.32988e-05	rs10762477	a	g	-0.7208	0.0174	0	rs7894516	c	a	0.058935	0.016709	0.00042017	rs10762477	73531069	0.1417	-0.7208	0.0174	0	-0.0056506	0.021955	0.79689	0.35888	1	1	3214
SomaScan_v4	10366-11	PDGFRA	'PDGFRA	4	54595264	55664414	0	0.184435	0.00976593	0.00128888	0.0012848	rs1105825	a	g	-0.1975	0.021	6.503e-21	rs2616411	g	a	-0.062224	0.01554	6.2213e-05	rs2307050	55141293	0.1103	-0.1975	0.021	6.331e-21	-0.0080007	0.022554	0.72279	0.68204	0.999203	1	2753
SomaScan_v4	19130-81	SPB8	'SERPINB8	18	61137159	62172278	0	0.11597	0.00976181	0.00334805	8.00674e-05	rs2009989	t	c	0.3859	0.0153	5.1e-140	rs142070799	a	g	-0.19225	0.055458	0.00052697	rs2009989	61633244	0.2132	0.3859	0.0153	5.1e-140	0.012559	0.017765	0.47959	0.77491	1	9.17798e-05	3137
SomaScan_v4	14156-33	14-3-3 protein beta/alpha	'YWHAB	20	43014317	44037173	0	0.0648838	0.00974854	8.77346e-06	0.00197118	rs12481468	t	c	0.1509	0.0138	1.222e-27	rs11541733	t	c	-0.32957	0.092106	0.000346	rs6017444	43528521	0.2731	-0.1509	0.0138	1.106e-27	-0.010714	0.016965	0.52767	0.73322	0.998662	0.000950954	2393
SomaScan_v4	6039-24	CRHBP	'CRHBP	5	75748538	76776983	0	0.0777859	0.00974421	0.010871	0.00115832	rs6871700	a	g	0.6606	0.0128	0	rs114463507	g	t	-0.79498	0.20026	7.1942e-05	rs6890905	76209174	0.3575	-0.6606	0.0128	0	0.012144	0.01713	0.47836	0.13197	0.999933	0.000270884	3155
SomaScan_v4	9350-3	FSTL4	'FSTL4	5	132032147	133448255	0	0.105735	0.00973801	0.00625143	0.00150096	rs3749820	a	t	0.1932	0.0164	3.567e-32	rs192296358	a	g	0.54543	0.1529	0.00036088	rs3749820	132533063	0.2151	0.1932	0.0164	3.567e-32	0.012143	0.018467	0.51083	0.023313	1	0.000156558	3991
SomaScan_v4	12347-29	CCM2	'CCM2	7	44539074	45616068	0	0.116661	0.00971763	0.000154129	0.000154129	rs7805382	t	c	0.1449	0.0152	1.402e-21	rs117970879	a	g	0.34584	0.09039	0.0001302	rs7805382	45031315	0.2205	0.1449	0.0152	1.402e-21	0.012731	0.018562	0.4928	0.076146	1	1	3284
SomaScan_v4	17702-53	UGT 1A1	'UGT1A1	2	234168894	235181945	0	0.113217	0.00970583	4.13053e-06	0.000882253	rs35754645	d	i	-0.2842	0.014	8.13e-92	rs555373120	g	a	1.0585	0.25007	2.308e-05	rs887829	234668570	0.3245	-0.2812	0.0139	1.96e-91	-0.014266	0.015753	0.36516	0.2076	0.987622	0.000268049	3088
SomaScan_v4	5463-22	GAS1	'GAS1	9	89059279	90062104	0	0.179967	0.00968993	8.3726e-05	7.33803e-06	rs2150719	t	c	0.0654	0.0131	5.805e-07	rs200776604	g	c	0.50644	0.12376	4.2761e-05	rs2150719	89199375	0.4655	0.0654	0.0131	5.805e-07	0.0088988	0.015974	0.57748	0.87612	1	3.81727e-05	3205
SomaScan_v4	3009-3	TGF-b R III	'TGFBR3	1	91645902	92871892	0	0.103453	0.00968291	0.00219758	0.00219758	rs12135487	a	t	-0.1248	0.0163	2.334e-14	rs41301245	t	c	0.2231	0.060135	0.00020731	rs72712461	92081844	0.2034	0.1188	0.0166	9.726e-13	0.012013	0.020435	0.55664	0.072901	1	1	3299
SomaScan_v4	18821-9	C4a	'C4A|C4B	6	31482539	32503195	0	0.189857	0.00967728	0.00299033	0.00299033	rs3117580	a	g	-0.2421	0.0172	4.681e-45	rs9268576	c	t	0.10451	0.02913	0.00033377	rs3117580	31630968	0.1874	-0.2421	0.0172	4.681e-45	0.0072812	0.019789	0.71291	0.234	1	1	5103
SomaScan_v4	12395-86	SYDM	'DARS2	1	173293641	174327684	0	0.045994	0.00967651	0.00542229	NA	rs199818983	d	i	-0.2054	0.0142	2.393e-47	rs78642336	t	a	-0.27778	0.090958	0.0022584	rs58825445	173758024	0.2585	0.2059	0.0143	4.125e-47	-0.0082946	0.016927	0.62413	0.80147	0.822866	NA	1839
SomaScan_v4	3198-4	IDS	'IDS	23	148058521	149115470	0	0.0832205	0.00967602	0.000125921	NA	X:148561274_T_C	t	c	0.0797	0.0159	5.797e-07	rs782629701	t	c	0.4254	0.12038	0.00040949	X:148559165_C_T	148559165	0.1476	-0.0796	0.0159	5.883e-07	0.0029878	0.021413	0.88903	0.55814	0.99985	NA	976
SomaScan_v4	12358-6	IGBP1	'IGBP1	23	68853299	69886174	0	0.151321	0.00966992	0.000298761	NA	rs112058234	a	g	-0.2157	0.0152	7.539e-46	rs55925441	a	c	0.42474	0.098282	1.549e-05	rs111714615	69401619	0.1449	-0.2146	0.0152	2.372e-45	-0.0070182	0.022192	0.75181	0.989	0.989367	NA	1728
SomaScan_v4	3191-50	WFKN1	'WFIKKN1	16	179239	1184116	0	0.100756	0.00966837	0.000437187	0.00279437	rs55798945	t	g	-0.1133	0.0152	7.691e-14	rs145695945	t	c	1.2247	0.30434	5.7196e-05	rs55798945	669708	0.2986	-0.1133	0.0152	7.691e-14	-0.01155	0.017554	0.51057	0.97802	1	0.000108275	3499
SomaScan_v4	19266-35	G3BP1	'G3BP1	5	150650606	151692346	0	0.141508	0.00965113	0.00931224	0.00931224	rs2915826	a	g	0.0706	0.0144	8.676e-07	rs148504412	t	c	0.239	0.059347	5.6452e-05	rs2964588	151118386	0.269	0.0703	0.0144	9.726e-07	-0.0057777	0.018111	0.74971	0.1996	1	1	3196
Olink_PEA	OID05209	DPEP1	'DPEP1	16	89179716	90204839	0	0.254631	0.00963781	0.00388351	0.00363706	rs1126464	c	g	-0.86458	0.063085	2.34423e-36	rs73264003	t	c	0.086346	0.021015	3.9767e-05	rs117169628	89262657	0.13962	-0.051027	0.086468	0.55538	0.082857	0.02265	0.00025401	0.95405	1	0.975407	3672
SomaScan_v4	3470-1	sE-Selectin	'SELE	1	169191781	170233846	0	0.112498	0.00961583	0.0185308	0.00161355	rs2205850	a	g	-0.1264	0.0139	8.54e-20	rs114538555	c	t	-0.33497	0.095867	0.00047572	rs2205850	169691439	0.3485	-0.1264	0.0139	8.54e-20	0.0091555	0.017333	0.59734	0.97469	1	0.000941588	3527
SomaScan_v4	5727-35	B3GLT	'B3GALTL	13	31274073	32406413	0	0.147114	0.00960596	2.71367e-05	1	rs1995970	t	c	0.5769	0.0143	0	rs75797986	a	g	0.29462	0.084897	0.00051981	rs1995970	31874303	0.2294	0.5769	0.0143	0	0.01303	0.017787	0.46383	0.55405	1	NA	3375
SomaScan_v4	14006-36	GNMT	'GNMT	6	42428496	43431618	0	0.0901279	0.00960282	0.0063543	0.00143496	rs6458314	a	c	-0.4001	0.0133	5.49e-198	rs146365693	t	c	-0.55725	0.15199	0.000246	rs6458314	42922215	0.4114	-0.4001	0.0133	5.49e-198	-0.012101	0.016054	0.45099	0.062529	1	0.00283024	2187
SomaScan_v4	16922-53	PLXB3	'PLXNB3	23	152529651	153544801	0	0.0623182	0.00959244	0.000884302	NA	X:153031840_G_C	c	g	0.1462	0.0163	3.304e-19	rs184063898	t	c	0.44938	0.10127	9.1091e-06	X:153031840_G_C	153031840	0.1486	0.1462	0.0163	3.304e-19	0.0025352	0.020588	0.902	0.22336	1	NA	1479
SomaScan_v4	5301-7	Eotaxin	'CCL11	17	32112687	33115353	0	0.0761123	0.00959092	0.0054034	0.00868743	rs7213460	a	g	-0.1174	0.0132	5.091e-19	rs79477626	a	c	-0.28726	0.09114	0.0016222	rs9903369	32519101	0.4223	0.1174	0.0132	6.083e-19	0.011789	0.015608	0.45007	0.92764	0.992484	0.0044466	3210
SomaScan_v4	18821-9	C4a	'C4A|C4B	6	31449801	32470458	0	0.197919	0.00958098	0.00299033	0.00577666	rs3117580	a	g	-0.2421	0.0172	4.681e-45	rs113013684	a	g	-0.21119	0.057549	0.00024278	rs3117580	31630968	0.1874	-0.2421	0.0172	4.681e-45	0.0072812	0.019789	0.71291	0.234	1	7.58995e-05	5460
SomaScan_v4	13634-209	PIR	'PIR	23	14902921	16011687	0	0.105392	0.00957778	0.037054	0.037054	rs925653	a	g	-0.6428	0.0102	0	rs5980163	g	c	0.24513	0.069022	0.00038317	rs3827466	15512734	0.3464	-0.6406	0.0102	0	-0.010554	0.018211	0.56225	0.24194	1	1	2020
SomaScan_v4	16593-3	FADD	'FADD	11	69549269	70553496	0	0.0872796	0.00957205	0.00269413	9.84241e-05	rs10751205	t	c	0.0632	0.0137	3.764e-06	rs569070044	g	a	0.60971	0.15474	8.144e-05	rs10793022	70006887	0.4151	0.0581	0.0136	1.794e-05	0.0047133	0.015441	0.76018	0.95057	1	1.71458e-05	3248
SomaScan_v4	9264-11	CATO	'CTSO	4	156345270	157375069	0	0.116955	0.00952746	0.00260897	0.000275131	rs2334114	a	c	-0.1452	0.0158	3.177e-20	rs376744126	t	c	0.94134	0.22908	3.97e-05	rs2334114	156856193	0.2116	-0.1452	0.0158	3.177e-20	-0.0089893	0.020651	0.66334	0.87561	1	0.000921856	3517
SomaScan_v4	15641-20	TEFF1	'TMEFF1	9	102704560	103839918	0	0.0809134	0.0095131	0.00332781	0.00106748	rs372969265	d	i	-0.1394	0.0172	5.775e-16	rs139373538	c	a	1.0415	0.2952	0.0004188	rs12004257	103234771	0.17	0.135	0.017	2.209e-15	-0.009137	0.019916	0.64639	0.51692	0.946097	4.69259e-05	2874
SomaScan_v4	11288-26	5NTC	'NT5C2	10	104345940	105453056	0	0.0849903	0.0095126	0.000967037	0.00726223	rs35243673	d	i	0.1664	0.0134	3.248e-35	rs143836112	t	c	0.43444	0.10836	6.0927e-05	rs12779263	104886533	0.2971	0.1658	0.0134	4.107e-35	-0.0061607	0.016737	0.71281	0.76989	0.995164	0.00102801	2540
SomaScan_v4	13590-1	ORN	'REXO2	11	113810108	114821001	0	0.0957698	0.00950547	0.000961915	0.000479429	rs7117153	a	g	-0.1711	0.017	8.543e-24	rs550057633	g	c	0.95467	0.26587	0.00032968	rs7117153	114300002	0.1517	-0.1711	0.017	8.543e-24	-0.0025631	0.02114	0.9035	0.80084	1	7.03921e-05	2713
SomaScan_v4	16919-1	ACBP	'DBI	2	119624497	120630126	0	0.153357	0.0095043	0.000849836	0.0055377	rs6733335	c	g	0.3549	0.0149	5.27e-125	rs149156871	g	t	1.1179	0.33943	0.00098929	rs6733335	120142939	0.2024	0.3549	0.0149	5.27e-125	-0.011447	0.019541	0.55803	0.49408	1	0.000395437	3044
SomaScan_v4	9197-4	LEG9	'LGALS9	17	25456824	26476586	0	0.0682174	0.00950313	0.0189054	0.00251041	rs74321993	a	g	-0.1903	0.0153	2.387e-35	rs190110168	t	c	-0.50956	0.1403	0.00028124	rs8368	25976524	0.2393	0.1898	0.0154	5.301e-35	-0.012727	0.018074	0.48132	0.15852	0.906462	0.000300167	2395
SomaScan_v4	15686-49	INHBC	'INHBC	12	57328543	58344611	0	0.0650625	0.00949129	0.0261477	0.000265129	rs3741414	t	c	-1.3065	0.0093	0	rs536224813	a	g	1.1317	0.327	0.00053858	rs3741414	57844049	0.2428	-1.3065	0.0093	0	0.0086244	0.018494	0.64098	0.42574	1	7.19909e-05	1739
SomaScan_v4	4480-59	C3b	'C3	19	6177715	7230573	0	0.136707	0.00948289	0.0002931	0.0002931	rs2230199	c	g	-0.1342	0.0161	8.525e-17	rs6510907	c	t	0.09207	0.0256	0.00032249	rs2230199	6718387	0.2071	-0.1342	0.0161	8.525e-17	-0.0095625	0.020033	0.63312	0.48909	1	1	3882
SomaScan_v4	15602-43	IL-6 sRa	'IL6R	1	153877669	154941926	0	0.107043	0.00947535	0.00233847	0.00233847	rs2228145	a	c	-1.1352	0.0082	0	rs139456057	t	c	-0.26106	0.076841	0.00068033	rs2228145	154426970	0.4044	-1.1352	0.0082	0	0.012392	0.015931	0.43667	0.40757	1	1	2191
SomaScan_v4	8974-172	COFA1	'COL15A1	9	101205461	102333069	0	0.0879633	0.00946162	0.0192279	0.00339185	rs7874287	t	c	-0.2232	0.0141	2.329e-56	rs200501175	i	d	0.25255	0.074022	0.00064543	rs7874287	101633220	0.3057	-0.2232	0.0141	2.329e-56	-0.0084277	0.017496	0.63001	0.41756	1	0.00139931	3175
SomaScan_v4	19188-21	NAP2L	'NAP1L4	11	2465667	3513607	0	0.118258	0.00945609	0.000984112	0.000626527	rs12364426	t	c	-0.2215	0.0146	4.752e-52	rs558913241	c	a	0.89758	0.21461	2.8856e-05	rs1519	2967167	0.2202	-0.2196	0.0145	1.386e-51	0.01004	0.01928	0.60254	0.34973	0.977	0.000219076	2909
SomaScan_v4	5813-58	Epo	'EPO	7	99818423	100821323	0	0.065825	0.00945554	0.00260587	1	rs9801017	a	g	0.0772	0.0136	1.322e-08	rs145780144	t	c	0.68609	0.19523	0.00044099	rs7385804	100235970	0.3803	0.0772	0.0136	1.326e-08	-0.013571	0.015694	0.3872	0.65829	1	1	1946
SomaScan_v4	5803-24	C3d	'C3	19	6177715	7230573	0	0.136711	0.00945321	0.000464031	0.000464031	rs11569415	a	g	0.2368	0.0166	5.411e-46	rs6510907	c	t	0.09207	0.0256	0.00032249	rs11569415	6716279	0.2131	0.2368	0.0166	5.411e-46	-0.0092831	0.020145	0.64493	0.32435	1	1	3882
SomaScan_v4	15475-4	PLTP	'PLTP	20	44027399	45040794	0	0.111214	0.00944829	0.00431589	0.000627514	rs6073958	t	c	0.7407	0.0154	0	rs11541733	t	c	-0.32957	0.092106	0.000346	rs6073958	44551855	0.201	0.7407	0.0154	0	0.01033	0.018486	0.57629	0.51698	1	9.15548e-05	3144
SomaScan_v4	2632-5	IL-12 Rb1	'IL12RB1	19	17669805	18709754	0	0.0876508	0.00944806	9.21844e-05	0.000728921	rs10695405	d	i	0.1414	0.0143	5.743e-23	rs187144088	a	g	1.0654	0.30284	0.00043469	rs376008	18189568	0.3172	-0.1396	0.0143	1.426e-22	0.012393	0.016601	0.45536	0.94921	0.976277	0.000194449	3114
SomaScan_v4	6617-12	FCRL6	'FCRL6	1	159270301	160286041	0	0.084029	0.00944575	0.000232315	0.000232315	rs6657365	c	g	0.2186	0.0168	1.68e-38	rs189545550	c	t	0.30892	0.094567	0.001088	rs6657365	159782549	0.1947	0.2186	0.0168	1.68e-38	0.0088506	0.018898	0.63955	0.93712	1	1	2656
SomaScan_v4	18172-71	ASF1A	'ASF1A	6	118715384	119730332	0	0.106135	0.00944484	6.10023e-05	0.00379496	rs147886588	c	g	-0.2808	0.017	3.3e-61	rs560272373	c	t	-0.21772	0.060757	0.00033902	rs147886588	119215902	0.1708	-0.2808	0.017	3.3e-61	0.0061999	0.020548	0.76286	0.93396	1	0.0301695	3162
SomaScan_v4	4374-45	MIC-1	'GDF15	19	17985541	18999986	0	0.0722046	0.00944254	0.00044267	7.91027e-05	rs75347775	a	g	0.3944	0.014	3.21e-175	rs183675660	g	a	0.17159	0.041107	2.9894e-05	rs75347775	18495908	0.2452	0.3944	0.014	3.21e-175	-0.0068569	0.018523	0.71124	0.96739	1	0.000129204	2789
SomaScan_v4	2829-19	IL-27	'IL27|EBI3	16	28010683	29023372	0	0.0215781	0.00943447	0.00233846	0.00744626	rs140934622	d	i	-0.0994	0.0145	8.112e-12	rs188160829	a	g	0.42879	0.11243	0.00013686	rs79046494	28527326	0.3419	-0.096	0.0143	1.956e-11	-0.0081411	0.016258	0.61656	0.62902	0.956448	0.00045061	1131
Olink_PEA	OID01414	INHBC	'INHBC	12	57328543	58344611	0	0.0645766	0.00941882	0.025946	0.000273823	rs551623654	i	d	-0.44823	0.07444	3.42216e-09	rs536224813	a	g	1.1317	0.327	0.00053858	rs75505823	57540956	0.052577	0.098386	0.14231	0.489677	-0.045819	0.035477	0.19652	0.24985	0.941363	7.19909e-05	1722
SomaScan_v4	14054-17	IL-15 Ra	'IL15RA	10	5490855	6520150	0	0.134831	0.00941774	0.00324422	0.00324422	rs8177683	t	c	0.3606	0.0133	1.27e-161	rs143629640	c	t	-0.19241	0.056894	0.00071974	rs8177683	6008958	0.3312	0.3606	0.0133	1.27e-161	-0.010306	0.017177	0.54853	0.020249	1	1	3931
SomaScan_v4	3326-58	Nectin-like protein 2	'CADM1	11	114539938	115875675	0	0.0902091	0.00941516	0.00626542	9.11615e-06	rs11215391	a	t	-0.1797	0.0145	4.96e-35	rs192148821	c	t	0.61927	0.18965	0.0010933	rs11215391	115036419	0.2578	-0.1797	0.0145	4.96e-35	-0.0056033	0.017941	0.75481	0.89883	1	1.26507e-05	3322
SomaScan_v4	11266-8	SELPL	'SELPLG	12	108515686	109527735	0	0.112075	0.00938566	0.0017323	0.000908979	rs73191242	a	g	-0.2317	0.0159	2.306e-48	rs34749142	t	c	0.38268	0.10071	0.00014487	rs73191231	108992282	0.1859	-0.2038	0.0162	4.357e-36	0.0069898	0.020824	0.73713	0.013645	1	5.32975e-06	2799
SomaScan_v4	18814-21	Activin AC	'INHBA|INHBC	12	57328543	58344611	0	0.0650696	0.0093839	0.0261477	0.000265129	rs3741414	t	c	-0.1089	0.0152	8.446e-13	rs536224813	a	g	1.1317	0.327	0.00053858	rs3741414	57844049	0.2426	-0.1089	0.0152	8.446e-13	0.0086244	0.018494	0.64098	0.42574	1	7.19909e-05	1739
SomaScan_v4	4982-54	Elafin	'PI3	20	43303517	44305185	0	0.0773751	0.00938271	0.00106723	2.44605e-08	rs35615384	d	i	0.4067	0.0169	2.78e-127	rs11541733	t	c	-0.32957	0.092106	0.000346	rs17423897	43780307	0.1779	-0.4061	0.0169	3.91e-127	0.00555	0.020099	0.78245	0.77946	0.99315	0.000273114	2778
SomaScan_v4	9329-28	TRML1	'TREML1	6	40617080	41622075	0	0.836177	0.0093816	0.000209791	0.000209791	rs148032261	a	g	1.2236	0.1098	8.091e-29	rs41435745	c	g	0.19493	0.039492	7.9747e-07	rs148032261	41016437	0.0042	1.2236	0.1098	8.091e-29	-0.063776	0.13657	0.6405	0.95383	1	1	3270
SomaScan_v4	3115-64	MK01	'MAPK1	22	21608789	22721970	0	0.0361593	0.00937775	0.00688761	1	rs9610500	a	g	0.059	0.0132	7.548e-06	rs575233405	c	t	1.2629	0.35188	0.00033184	rs9610500	22221167	0.3731	0.059	0.0132	7.548e-06	0.0029115	0.01567	0.8526	0.46168	1	1	1887
SomaScan_v4	3323-37	LRP8	'LRP8	1	53211217	54293742	0	0.190594	0.00937063	0.00221004	0.000108007	rs2297663	a	c	-0.1971	0.0135	4.846e-48	rs71503616	a	g	-0.12463	0.030236	3.7585e-05	rs2297663	53722752	0.4108	-0.1971	0.0135	4.846e-48	0.015362	0.016092	0.33976	0.20403	1	2.27181e-06	3091
Olink_PEA	OID00688	Furin	'FURIN	15	90911822	91926688	0	0.0267906	0.00932497	0.000297962	1	rs79529701	g	t	0.66412	0.14977	1.14446e-05	rs533391198	t	c	1.433	0.31678	6.08e-06	rs117405298	91109131	0.025738	0.01408	0.20287	0.944696	0.0034951	0.065241	0.95728	0.76204	1	NA	3007
SomaScan_v4	7891-45	UGT 1A6	'UGT1A6	2	234100253	235181946	0	0.115736	0.0093243	1.98405e-06	0.000877631	rs6742078	t	g	-0.237	0.0135	6.222e-69	rs555373120	g	a	1.0585	0.25007	2.308e-05	rs6742078	234672639	0.3234	-0.237	0.0135	6.222e-69	-0.012044	0.015766	0.4449	0.21976	1	0.000268049	3284
SomaScan_v4	10977-55	UCMA	'UCMA	10	12763767	13776334	0	0.115587	0.00930184	1.02272e-05	0.000319953	rs1537771	t	c	-0.4296	0.0189	1.33e-114	rs4750331	g	c	-0.16013	0.043856	0.00026105	rs1537771	13283177	0.1498	-0.4296	0.0189	1.33e-114	-0.0024837	0.021234	0.90689	0.23169	1	0.000536662	3729
SomaScan_v4	11672-17	KI16B	'KIF16B	20	15752749	17054078	0	0.166471	0.00930015	0.00519469	0.00519469	rs997972	a	g	0.0948	0.0192	8.001e-07	rs78500139	g	c	0.16897	0.045783	0.00022364	rs997972	16561203	0.134	0.0948	0.0192	8.001e-07	-0.0049706	0.021647	0.81839	0.29371	1	1	4869
SomaScan_v4	6470-19	fibulin 1	'FBLN1	22	45398118	46497015	0	0.113129	0.00927053	0.00712778	0.00712778	rs11090631	t	c	-0.2105	0.0166	5.187e-37	rs62224998	a	g	0.096059	0.02681	0.00033964	rs11090631	45846371	0.1912	-0.2105	0.0166	5.187e-37	-0.0092044	0.019709	0.6405	0.61215	1	1	3753
SomaScan_v4	8358-30	Peroxiredoxin-3	'PRDX3	10	120427215	121438345	0	0.193043	0.00924444	0.0109747	9.69318e-05	rs7894367	a	g	0.1125	0.0135	8.352e-17	rs193121877	c	t	0.86143	0.20307	2.2143e-05	rs7894367	120950640	0.3236	0.1125	0.0135	8.352e-17	0.0097075	0.016472	0.55564	0.96465	1	0.000495748	3161
SomaScan_v4	3197-70	IDE	'IDE	10	93711441	94833833	0	0.075575	0.00923971	0.00770089	0.000859605	rs11187046	a	g	0.1062	0.014	3.653e-14	rs374344352	a	g	0.76464	0.22686	0.00074998	rs11187046	94284001	0.3331	0.1062	0.014	3.653e-14	-0.010836	0.016054	0.4997	0.26228	1	0.000268775	2486
SomaScan_v4	8274-64	Syntaxin-7	'STX7	6	132267006	133334337	0	0.0867986	0.00922503	0.00639037	0.00057101	rs12190479	c	g	0.2099	0.0168	7.58e-36	rs192653065	a	g	0.3752	0.099112	0.00015331	rs12190479	132833954	0.1961	0.2099	0.0168	7.58e-36	-0.001324	0.020474	0.94844	0.92859	1	0.000592391	3374
SomaScan_v4	6455-52	HPLN4	'HAPLN4	19	18866450	19873605	0	0.0813486	0.00920998	0.0439593	0.000650792	rs55765017	a	g	0.1555	0.0184	3.153e-17	rs183675660	g	a	0.17159	0.041107	2.9894e-05	rs55765017	19368264	0.162	0.1555	0.0184	3.153e-17	0.0025591	0.020313	0.89974	0.11863	1	0.000312198	2183
SomaScan_v4	2944-66	DAN	'NBL1	1	19467048	20484945	0	0.0999183	0.00920926	0.000172873	0.000172873	rs2854108	a	g	0.0872	0.0156	2.428e-08	rs77525439	a	g	-0.11125	0.031505	0.0004138	rs2854108	19973920	0.2451	0.0872	0.0156	2.428e-08	0.0078914	0.019128	0.67993	0.24164	1	1	3364
SomaScan_v4	15612-5	LIN7B	'LIN7B	19	49117581	50121717	0	0.0360556	0.00919533	6.63333e-05	0.00217725	rs4802556	t	c	-0.0619	0.0135	4.67e-06	rs143633788	c	t	0.29485	0.086088	0.00061485	rs4802556	49613813	0.3649	-0.0619	0.0135	4.67e-06	-0.019181	0.015862	0.22656	0.55878	1	0.000157711	2733
SomaScan_v4	9188-119	MIG	'CXCL9	4	76422428	77428641	0	0.11656	0.00919357	0.00178665	0.00251795	rs55876513	t	g	0.1234	0.0154	9.498e-16	rs58453307	i	d	0.088147	0.023739	0.00020469	rs34740469	76911752	0.2484	-0.1227	0.0154	1.368e-15	-0.011775	0.0185	0.52447	0.26802	0.994716	0.000238632	3103
SomaScan_v4	9335-28	PSG9	'PSG9	19	43215943	44273682	0	0.0524982	0.00919005	0.00442535	0.0452137	rs28836541	a	g	0.2002	0.0155	6.242e-38	rs189201949	c	g	0.361	0.081784	1.0148e-05	rs28836541	43815234	0.2385	0.2002	0.0155	6.242e-38	-0.0055613	0.018844	0.7679	0.32563	1	0.000239524	1785
SomaScan_v4	3148-49	Gro-b/g	'CXCL3|CXCL2	4	74462752	75465010	0	0.0762229	0.00917455	0.000630092	0.000630092	rs1893319	t	c	0.091	0.0132	5.695e-12	rs62314921	a	g	0.072084	0.021179	0.00066515	rs1893319	74973129	0.3585	0.091	0.0132	5.695e-12	0.011866	0.017352	0.49407	0.85375	1	1	2118
SomaScan_v4	7015-8	LIRB5	'LILRB5	19	54254263	55261164	0	0.162307	0.00916716	0.0268832	0.0268832	rs12975366	t	c	1.1468	0.0088	0	rs35740980	a	c	0.055812	0.016367	0.00064981	rs12975366	54759361	0.3995	1.1468	0.0088	0	-0.012973	0.016041	0.41868	0.29054	1	1	3150
SomaScan_v4	5006-71	MK13	'MAPK13	6	35595586	36607842	0	0.121994	0.00916192	0.00487214	0.000348516	rs12210904	a	c	0.1878	0.0147	2.256e-37	rs73405836	a	g	0.49233	0.12263	5.9516e-05	rs12210946	36098130	0.29	0.1806	0.0146	5.704e-35	-0.014711	0.017277	0.3945	0.7947	0.982991	3.77515e-05	2553
SomaScan_v4	9312-8	AZGP1	'AZGP1	7	99064343	100073780	0	0.0644855	0.00915653	0.00200685	1	rs2527898	c	g	0.3875	0.0141	1.73e-165	rs11764527	a	g	0.69756	0.1877	0.00020208	rs2527898	99534030	0.2865	0.3875	0.0141	1.73e-165	0.01027	0.017323	0.55327	0.073027	1	1	1563
SomaScan_v4	3148-49	Gro-b/g	'CXCL3|CXCL2	4	74402306	75404524	0	0.0782763	0.00915416	0.000630092	0.000630092	rs1893319	t	c	0.091	0.0132	5.695e-12	rs62314921	a	g	0.072084	0.021179	0.00066515	rs1893319	74973129	0.3585	0.091	0.0132	5.695e-12	0.011866	0.017352	0.49407	0.85375	1	1	2216
SomaScan_v4	11683-19	GGA3	'GGA3	17	72732694	73758444	0	0.0920075	0.00914508	6.75553e-05	0.000168758	rs11267775	d	i	-0.0726	0.0163	8.153e-06	rs902727	g	c	0.062482	0.015997	9.3855e-05	rs75176280	73204252	0.1752	-0.0715	0.0164	1.281e-05	-0.0055774	0.021586	0.79611	0.65273	0.903176	1	2541
SomaScan_v4	13013-41	PRKN2	'PARK2	6	161268452	163648803	0	0.207675	0.00914259	0.00352042	0.00133267	rs540708915	d	i	0.0906	0.0168	6.755e-08	rs547251477	a	g	-0.59418	0.17576	0.0007231	rs2849534	163144657	0.214	0.0864	0.0163	1.167e-07	0.0089399	0.018512	0.62916	0.65706	0.92058	0.000111427	8125
SomaScan_v4	10903-50	STX8	'STX8	17	8653788	9979908	0	0.081872	0.00913194	0.00023209	0.000119402	rs71361893	d	i	-0.0671	0.0149	6.308e-06	rs192843674	a	g	0.41748	0.11503	0.00028431	rs34667645	9334168	0.2405	-0.0644	0.0149	1.496e-05	-0.01609	0.018546	0.38562	0.46666	0.962288	4.30648e-07	3843
SomaScan_v4	3839-60	AIP	'AIP	11	66750512	67758574	0	0.0301854	0.00910765	0.000412303	0.00652703	rs2276118	t	c	0.0571	0.0126	5.957e-06	rs7126792	a	c	0.074133	0.023496	0.0016039	rs61889868	67245831	0.4407	0.0498	0.0126	7.608e-05	0.024617	0.015599	0.11454	0.065463	1	0.015936	2081
SomaScan_v4	3852-19	HSP 40	'DNAJB1	19	14125582	15140582	0	0.148991	0.00909524	0.000333187	0.000333187	rs35258260	a	g	-0.1095	0.0176	4.612e-10	rs8109241	a	g	-0.097853	0.027265	0.00033202	rs35258260	14641037	0.1468	-0.1095	0.0176	4.612e-10	-0.003242	0.022026	0.88298	0.25202	1	1	3390
SomaScan_v4	10754-113	Prokineticin-2	'PROK2	3	71320807	72334357	0	0.0762443	0.0090647	0.000327888	0.000479142	rs7644362	a	g	-1.0805	0.0142	0	rs568819113	a	t	0.91851	0.25883	0.00038721	rs7644362	71829242	0.1755	-1.0805	0.0142	0	0.0034026	0.019621	0.86232	0.89193	1	4.63747e-05	3110
SomaScan_v4	3204-2	LKHA4	'LTA4H	12	95894606	96937298	0	0.0752916	0.00905596	0.00966029	0.00140004	rs11108368	a	g	-0.0627	0.0132	2.028e-06	rs565322563	c	a	0.83307	0.19858	2.7257e-05	rs11108368	96386138	0.3959	-0.0627	0.0132	2.028e-06	0.014702	0.015841	0.35337	0.62883	1	1.50945e-08	3617
SomaScan_v4	15579-26	ENPP6	'ENPP6	4	184509859	185642383	0	0.23643	0.00904741	0.000824627	0.000824627	rs78293932	t	c	0.3565	0.0428	8.391e-17	rs6854508	a	g	0.087308	0.0202	1.5444e-05	rs78293932	185139101	0.0256	0.3565	0.0428	8.391e-17	0.039191	0.051637	0.44787	0.88863	1	1	3900
SomaScan_v4	3516-60	SDF-1	'CXCL12	10	44293038	45381941	0	0.138598	0.00903081	0.000350124	1	rs1023264	t	c	-0.133	0.014	2.046e-21	rs2840229	a	g	0.30034	0.086727	0.00053405	rs1023264	44893756	0.3352	-0.133	0.014	2.046e-21	0.0059215	0.01656	0.72067	0.38157	1	1	4391
Olink_PEA	OID00542	TNR5	'CD40	20	44246911	45258502	0	0.101165	0.00901086	0.00740385	0.000702817	rs2425752	c	t	0.36173	0.068245	1.76319e-07	rs200605182	d	i	0.39183	0.097481	5.8305e-05	rs112618062	44495865	0.016259	-0.25843	0.25439	0.310199	-0.23623	0.066159	0.00035613	0.25028	1	0.000106197	2792
SomaScan_v4	17327-3	CNPY3	'CNPY3	6	42396938	43407025	0	0.091013	0.00900072	0.0655108	0.00205503	rs77807794	t	c	-0.4083	0.0147	6.2e-169	rs146365693	t	c	-0.55725	0.15199	0.000246	rs9471969	42906384	0.2526	-0.4068	0.0147	1.22e-167	0.0095	0.017276	0.5824	0.026409	0.978603	0.00283024	2195
SomaScan_v4	19238-12	GLNA	'GLUL	1	181850839	182861341	0	0.0891267	0.00899222	6.17793e-05	0.000108612	rs543680930	d	i	0.1409	0.0157	3.331e-19	rs75367415	a	g	0.31187	0.083229	0.00017886	rs3001272	182269395	0.2193	-0.1407	0.0157	3.07e-19	0.0075833	0.017506	0.66489	0.19523	0.99618	1	2768
SomaScan_v4	13534-20	MYOM2	'MYOM2	8	1493155	2613475	0	0.310812	0.00896716	4.86228e-05	4.86228e-05	rs3824184	a	g	-0.0989	0.0184	7.955e-08	rs2956937	c	g	-0.066927	0.017279	0.00010738	rs3824184	2046002	0.1491	-0.0989	0.0184	7.955e-08	0.0033354	0.021562	0.87707	0.79917	1	1	5170
SomaScan_v4	13083-18	SYVC	'VARS	6	31245295	32263730	0	0.225863	0.00892107	0.00529776	0.000513426	rs453821	t	c	0.1897	0.0196	3.123e-22	rs113013684	a	g	-0.21119	0.057549	0.00024278	rs453821	31935311	0.1363	0.1897	0.0196	3.123e-22	0.010087	0.020816	0.62796	0.33529	1	0.0179315	6666
SomaScan_v4	8468-19	PSA	'KLK3	19	50858171	51864020	0	0.123569	0.00890478	6.80837e-05	6.80837e-05	rs266849	a	g	0.0806	0.0107	5e-14	rs2691242	t	c	0.060928	0.016738	0.00027254	rs266849	51349090	0.1995	0.0806	0.0107	5e-14	0.0049008	0.019221	0.79874	0.32917	1	1	2978
SomaScan_v4	15527-90	DLDH	'DLD	7	107031415	108072175	0	0.0782618	0.00888582	0.000144252	0.000144252	rs886774	a	g	0.0945	0.0136	3.692e-12	rs182297109	g	a	0.30027	0.083526	0.00032446	rs886774	107495434	0.4165	0.0945	0.0136	3.692e-12	-0.001593	0.015666	0.91901	0.46569	1	1	2665
Olink_PEA	OID01487	LAMA4	'LAMA4	6	111929963	113076141	0	0.0808428	0.00885852	0.00118906	0.00104212	rs7765769	c	t	0.3	0.062536	2.14585e-06	rs78189449	t	c	-0.26315	0.059319	9.1535e-06	rs7764009	111944596	0.49757	-0.089049	0.061785	0.150152	-0.027605	0.015388	0.07282	0.65638	1	0.000156996	2954
SomaScan_v4	17513-11	ANX11	'ANXA11	10	81410645	82465328	0	0.307449	0.00881733	0.000440421	0.000471605	rs2573375	c	g	-0.2394	0.0132	4.711e-73	rs9421450	a	g	0.11263	0.02732	3.7441e-05	rs2819946	81951635	0.4241	0.2394	0.0132	1.253e-73	0.017201	0.01572	0.27388	0.62369	0.995833	1	3445
SomaScan_v4	7787-25	LIRA5	'LILRA5	19	54318353	55324409	0	0.157754	0.00879524	6.25915e-05	6.11071e-05	rs651279	t	c	0.437	0.0136	2.08e-227	rs35740980	a	c	0.055812	0.016367	0.00064981	rs431001	54813266	0.3175	-0.4364	0.0136	1.17e-224	0.012097	0.017177	0.48125	0.96109	0.994085	1	2918
SomaScan_v4	4840-73	G-CSF	'CSF3	17	37671614	38674066	0	0.0934981	0.00878063	0.0118122	0.0118909	rs139156536	d	i	0.0623	0.0134	3.486e-06	rs507671	c	g	0.062953	0.016535	0.00014058	rs8067817	38163936	0.4472	0.061	0.0134	5.06e-06	0.015291	0.015221	0.31509	0.022105	0.993694	1	2104
SomaScan_v4	17726-3	SAR1A	'SAR1A	10	71407045	72430279	0	0.123683	0.00877456	0.000146807	0.000146807	rs4746023	a	g	0.1762	0.0122	2.863e-47	rs7898989	c	g	0.096755	0.0283	0.00062875	rs4746023	71912664	0.4424	0.1762	0.0122	2.863e-47	-0.01043	0.015855	0.51064	0.55184	1	1	3875
SomaScan_v4	6207-10	prosaposin	'PSAP	10	73076055	74111126	0	0.128163	0.00876739	0.042916	0.0434718	rs2394843	a	g	-0.3568	0.013	5.4e-165	rs7894516	c	a	0.058935	0.016709	0.00042017	rs6480561	73602934	0.4564	-0.3559	0.013	2.51e-165	-0.013105	0.015319	0.39228	0.96857	0.995726	1	3087
SomaScan_v4	4929-55	SHBG	'SHBG	17	7017382	8036700	0	0.083647	0.00876431	0.0385742	0.000152663	rs1799941	a	g	0.1967	0.0135	4.314e-48	rs73246870	g	c	-0.16899	0.052	0.001155	rs62059839	7533015	0.2586	0.1961	0.0135	6.109e-48	-0.0038939	0.018818	0.83607	0.68468	1	5.71595e-05	2710
SomaScan_v4	14112-40	RELT	'RELT	11	72587309	73608519	0	0.0714349	0.00875759	6.21007e-05	6.21007e-05	rs11824050	a	c	0.102	0.0163	4.218e-10	rs947848	a	t	0.047437	0.015915	0.0028759	rs11824050	73011106	0.2155	0.102	0.0163	4.218e-10	0.0055451	0.01884	0.76851	0.40412	1	1	2170
SomaScan_v4	8458-111	a-Synuclein	'SNCA	4	90145250	91259466	0	0.100288	0.00875405	0.00227484	0.00224022	rs7356205	a	c	-0.1196	0.0131	9.497e-20	rs6838810	g	a	0.28506	0.0716	6.8529e-05	rs7356205	90813521	0.438	-0.1196	0.0131	9.497e-20	0.0040604	0.015724	0.79623	0.55753	1	0.556111	3407
SomaScan_v4	19581-15	IGFBP-5	'IGFBP5	2	217036828	218060248	0	0.512605	0.00875093	4.42036e-05	4.42036e-05	rs1030064	t	g	-0.075	0.0147	3.439e-07	rs284563	g	t	-0.081267	0.018518	1.1406e-05	rs1030064	217665966	0.2955	-0.075	0.0147	3.439e-07	-0.024596	0.016637	0.13931	0.43134	1	1	2975
SomaScan_v4	13615-60	NCK2	'NCK2	2	105861354	107010730	0	0.126585	0.00874247	0.0109968	0.0109968	rs3769485	t	c	-0.0743	0.0141	1.47e-07	rs13417084	g	c	0.11353	0.033991	0.00083819	rs3769485	106380105	0.403	-0.0743	0.0141	1.47e-07	0.0055609	0.01604	0.72883	0.13366	1	1	4400
SomaScan_v4	19297-4	G6PD	'G6PD	23	153259606	154275787	0	0.0262018	0.00873239	0.0102314	NA	X:153739058_T_G	t	g	-0.067	0.0104	1.044e-10	rs184063898	t	c	0.44938	0.10127	9.1091e-06	X:153739058_T_G	153739058	0.4832	-0.067	0.0104	1.044e-10	-0.0063234	0.016203	0.69635	0.069726	1	NA	657
SomaScan_v4	11147-17	TRML1	'TREML1	6	40617080	41622075	0	0.836634	0.00872403	5.44402e-06	5.44402e-06	rs41273762	t	c	-0.5966	0.0844	1.525e-12	rs41435745	c	g	0.19493	0.039492	7.9747e-07	rs41273762	41121974	0.0067	-0.5966	0.0844	1.525e-12	0.079288	0.0898	0.37727	0.66304	1	1	3270
SomaScan_v4	13423-94	CJ058	'FAM213A	10	81667585	82692753	0	0.284093	0.00872393	0.0732454	0.0732454	rs9787439	c	g	0.1325	0.0134	3.61e-23	rs9421450	a	g	0.11263	0.02732	3.7441e-05	rs9787439	82169598	0.477	0.1325	0.0134	3.61e-23	0.0094749	0.01523	0.53387	0.84716	1	1	3910
SomaScan_v4	4559-64	KYNU	'KYNU	2	143135067	144299890	0	0.123436	0.008712	0.00635427	0.000178919	rs73961713	a	c	-0.7857	0.0161	0	rs150619919	g	a	0.94706	0.28818	0.0010148	rs73961713	143801205	0.1727	-0.7857	0.0161	0	-0.0011258	0.020143	0.95543	0.52381	1	0.000522033	3125
SomaScan_v4	15670-15	C1QL2	'C1QL2	2	119413819	120416465	0	0.145408	0.00871008	0.00104245	0.000751866	rs13020121	a	g	-0.0755	0.0149	4.005e-07	rs149156871	g	t	1.1179	0.33943	0.00098929	rs13020121	119904953	0.293	-0.0755	0.0149	4.005e-07	-0.00079133	0.017024	0.96293	0.16748	1	0.000265721	3236
SomaScan_v4	13998-26	PURA1	'ADSSL1	14	104690523	105713662	0	0.111599	0.00869944	0.0046013	0.0046013	rs72715968	a	t	-0.4808	0.0156	1.35e-207	rs56058013	t	c	0.05601	0.017265	0.0011779	rs72715968	105186178	0.2131	-0.4808	0.0156	1.35e-207	0.0026801	0.019579	0.89112	0.070522	1	1	3116
SomaScan_v4	12422-143	LX15B	'ALOX15B	17	7442335	8452452	0	0.0803849	0.00869582	0.000784269	1.19035e-07	rs35362199	d	i	-0.2288	0.014	4.437e-60	rs184555189	t	c	-0.33066	0.095442	0.00053125	rs8073913	7961377	0.4034	0.2146	0.0138	2.549e-54	0.0097739	0.015858	0.53768	0.64304	0.918139	0.000212183	2695
SomaScan_v4	12637-7	CACP	'CRAT	9	131357089	132373468	0	0.0652753	0.00869378	0.00270846	0.00040079	rs34313463	d	i	-0.155	0.0138	3.93e-29	rs140467959	d	i	0.19399	0.044467	1.2851e-05	rs7849270	131874641	0.2959	-0.1515	0.0135	3.434e-29	0.012933	0.016425	0.43104	0.36851	0.880915	1.11517e-05	2132
SomaScan_v4	2692-74	NPS-PLA2	'PLA2G2A	1	19801925	20806932	0	0.0976733	0.00868978	8.57854e-05	8.57854e-05	rs11573156	c	g	0.8338	0.0123	0	rs77525439	a	g	-0.11125	0.031505	0.0004138	rs4744	20304926	0.2332	0.8239	0.0123	0	-0.010793	0.018894	0.56783	0.94328	1	1	3151
SomaScan_v4	6237-11	FGRL1	'FGFRL1	4	503724	1520685	0	0.134712	0.00868111	0.0012153	0.0012153	rs3796624	c	g	-0.0947	0.0169	1.94e-08	rs150779200	t	a	0.4201	0.11075	0.00014861	rs3796624	1015844	0.2109	-0.0947	0.0169	1.94e-08	0.0039951	0.019147	0.83471	0.9939	1	1	3363
SomaScan_v4	9574-11	BIN1	'BIN1	2	127305603	128364931	0	0.0811941	0.00867076	2.29263e-05	0.00172393	rs35103166	t	c	-0.2209	0.0133	1.627e-61	rs111238510	a	g	0.5991	0.11669	2.8373e-07	rs35103166	127882182	0.3768	-0.2209	0.0133	1.627e-61	0.0065284	0.015749	0.6785	0.27441	1	7.46809e-05	3496
SomaScan_v4	4992-49	GRN	'GRN	17	41922614	42930470	0	0.0689331	0.00865583	0.0324654	0.000674887	rs5848	t	c	-0.2453	0.015	6.604e-60	rs142686507	a	c	0.57442	0.14782	0.00010194	rs5848	42430244	0.2788	-0.2453	0.015	6.604e-60	0.0064098	0.017647	0.71644	0.66773	1	0.00190304	2133
SomaScan_v4	10908-2	GLT13	'GALNT13	2	154228426	155810361	0	0.298371	0.00863809	0.00256649	0.00104383	rs6753489	a	g	-0.0729	0.0134	5.025e-08	rs190422710	a	g	0.72389	0.17839	4.9517e-05	rs6753489	155221227	0.4555	-0.0729	0.0134	5.025e-08	0.0065997	0.015301	0.66623	0.46181	1	0.000230872	4651
SomaScan_v4	6923-1	PLOD2	'PLOD2	3	145287227	146381440	0	0.08601	0.00862416	3.15482e-05	7.87022e-05	rs6801418	a	c	0.2457	0.0129	2.927e-80	rs79477357	t	g	0.65181	0.1961	0.00088798	rs6801418	145833232	0.4866	0.2457	0.0129	2.927e-80	-0.0092463	0.01512	0.54084	0.94543	1	0.00018864	3895
SomaScan_v4	10815-2	HABP4	'HABP4	9	98712483	99753618	0	0.13571	0.00861221	2.02306e-05	9.98112e-06	rs10820606	a	c	-0.8033	0.0142	0	rs113626715	a	g	-0.081724	0.019848	3.8301e-05	rs58088508	99087217	0.2361	0.7609	0.014	0	0.00921	0.017657	0.60194	0.0013153	0.83201	0.98048	2279
SomaScan_v4	8786-6	F171B	'FAM171B	2	187058698	188130685	0	0.0729742	0.00859989	0.00236584	0.00722104	rs76851721	a	c	0.208	0.0159	5.651e-39	rs181781348	a	c	-0.35719	0.088969	5.951e-05	rs76851721	187642459	0.2222	0.208	0.0159	5.651e-39	-0.0028755	0.018542	0.87676	0.60227	1	0.000583675	2500
SomaScan_v4	8299-66	LIRA4	'LILRA4	19	54344456	55350421	0	0.156993	0.00859175	0.000996493	0.000996493	rs2241384	a	g	-0.5177	0.0172	2.66e-198	rs35740980	a	c	0.055812	0.016367	0.00064981	rs2241384	54849942	0.1706	-0.5177	0.0172	2.66e-198	0.0021208	0.020594	0.91798	0.79935	1	1	2854
SomaScan_v4	7935-26	LARGE	'LARGE	22	33058212	34818829	0	0.185809	0.00859142	0.00763933	0.00504954	rs3210587	a	g	0.1095	0.013	3.439e-17	rs534274411	a	g	0.6792	0.18749	0.00029168	rs3210587	34316077	0.3673	0.1095	0.013	3.439e-17	-0.011744	0.016487	0.47626	0.56052	1	0.000101609	6035
SomaScan_v4	6388-21	CC126	'CCDC126	7	23136998	24184327	0	0.114625	0.00858798	0.00697446	1	rs35121828	a	g	0.3763	0.0149	1.29e-140	rs767463197	t	g	0.95838	0.23559	4.7407e-05	rs35121828	23634985	0.2545	0.3763	0.0149	1.29e-140	-0.0065343	0.018596	0.7253	0.07312	1	1	3112
SomaScan_v4	3868-8	SGTA	'SGTA	19	2254712	3283369	0	0.0881977	0.00858189	1.83964e-05	1	rs36094868	t	c	-0.0772	0.0173	7.842e-06	rs8106089	g	a	-0.25526	0.069686	0.00024925	rs6510708	2856375	0.1561	0.0671	0.0179	0.000178	-0.0065708	0.021132	0.75584	0.92067	0.978994	1	3648
SomaScan_v4	5740-17	ROBO1	'ROBO1	3	78146390	80316965	0	0.229705	0.0085793	0.00383666	0.0038328	rs13083361	t	c	0.1345	0.0155	4.602e-18	rs74378610	a	g	-0.51374	0.12485	3.8739e-05	rs2043661	78733721	0.2031	-0.134	0.0155	6.507e-18	0.01693	0.019664	0.38927	0.7914	0.999833	1	5670
SomaScan_v4	19631-13	Kininostatin	'KNG1	3	185935065	186961743	0	0.125851	0.0085762	0.000366685	0.000968169	rs710446	t	c	-0.2451	0.0129	3.814e-80	rs183203439	a	g	0.90184	0.23663	0.00013831	rs710446	186459927	0.4018	-0.2451	0.0129	3.814e-80	0.011237	0.015154	0.45836	0.67876	1	4.23276e-05	3233
SomaScan_v4	2925-9	PAI-1	'SERPINE1	7	100270370	101282547	0	0.0943076	0.00856562	0.00152768	0.00152768	rs2227631	a	g	0.1032	0.0132	6.439e-15	rs10264081	t	c	0.063264	0.018996	0.00086722	rs2227631	100769538	0.4133	0.1032	0.0132	6.439e-15	0.010678	0.015437	0.48914	0.56495	1	1	3405
SomaScan_v4	10440-26	ACAM	'CLMP	11	122443035	123565989	0	0.136052	0.00856378	1.42207e-05	1	rs2155572	t	g	0.215	0.0123	4.585e-68	rs17127202	g	a	-0.22929	0.066157	0.0005287	rs2155572	123067655	0.4165	0.215	0.0123	4.585e-68	0.0074807	0.016094	0.64207	0.4325	1	NA	3808
SomaScan_v4	5350-14	GPC6	'GPC6	13	93379095	95559655	0	0.179396	0.00856172	0.0207128	3.595e-06	rs201590953	t	g	-0.1098	0.0147	8.07e-14	rs139694267	d	i	-0.18557	0.052773	0.00043749	rs4594115	93886189	0.287	-0.1061	0.0147	4.699e-13	0.0076911	0.016989	0.65075	0.087777	0.988787	4.75345e-05	6301
SomaScan_v4	5939-42	TWEAK	'TNFSF12	17	6952208	7964925	0	0.0850018	0.00855432	0.0361444	0.000224593	rs80067372	a	g	0.5467	0.014	0	rs73246870	g	c	-0.16899	0.052	0.001155	rs9905587	7444945	0.2705	0.5487	0.0141	0	-0.0095921	0.01784	0.5908	0.63179	1	5.71595e-05	2759
Olink_PEA	OID00667	CD48	'CD48	1	160148536	161181641	0	0.540488	0.00854527	0.00126624	0.00126624	rs2295615	g	c	-0.98079	0.081548	2.5527e-29	rs509749	g	a	0.068453	0.015404	8.841e-06	rs34378534	160510652	0.091602	-0.12316	0.11173	0.270888	0.086373	0.030352	0.0044307	0.35209	1	1	2591
SomaScan_v4	3298-52	Contactin-4	'CNTN4	3	1640497	3599645	0	0.24055	0.00853355	4.05085e-06	0.000101359	rs163352	c	g	-0.3469	0.0174	5.953e-88	rs540870855	c	g	0.66518	0.15333	1.4353e-05	rs163352	3098041	0.1834	-0.3469	0.0174	5.953e-88	-0.011555	0.019012	0.54333	0.77082	1	4.71754e-05	8782
SomaScan_v4	9786-310	IEX1	'IER3	6	30210976	31212331	0	0.362422	0.008531	5.48056e-06	5.48056e-06	rs2844677	a	g	0.1862	0.0265	2.21e-12	rs12364	a	t	-0.079932	0.020608	0.00010498	rs2844677	30955359	0.0702	0.1862	0.0265	2.21e-12	0.011788	0.027575	0.66903	0.52943	1	1	6981
SomaScan_v4	9764-79	HNRPF	'HNRNPF	10	43381065	44404614	0	0.0646634	0.00852889	0.0019406	0.000252332	rs7085915	t	c	-0.0621	0.0128	1.253e-06	rs563360322	t	c	0.89359	0.24425	0.00025372	rs7085915	44015891	0.4617	-0.0621	0.0128	1.253e-06	0.0030906	0.016243	0.84909	0.97767	1	0.000104889	3798
SomaScan_v4	14134-49	AMGO2	'AMIGO2	12	46969490	47973734	0	0.100343	0.00851587	6.15129e-05	0.00125532	rs1101752	a	g	-0.1043	0.0148	1.863e-12	rs150254132	a	g	0.58404	0.14309	4.4732e-05	rs7964534	47478914	0.293	0.1043	0.0148	1.903e-12	-0.0080596	0.016681	0.62899	0.0095965	0.96681	0.0300119	3393
SomaScan_v4	6927-7	NDST1	'NDST1	5	149365381	150437773	0	0.119617	0.00850568	0.00290814	1	rs253293	a	g	-0.1854	0.0134	3.041e-43	rs17111295	g	a	0.3294	0.085116	0.00010883	rs253293	149937956	0.409	-0.1854	0.0134	3.041e-43	0.0085533	0.016204	0.5976	0.82165	1	1	2752
SomaScan_v4	7628-40	CREL1	'CRELD1	3	9475506	10487097	0	0.0734297	0.00849642	0.0692352	1	rs7650290	c	g	1.0781	0.0118	0	rs182863994	a	g	1.0668	0.35909	0.0029705	rs4234586	9981161	0.2449	-1.077	0.0118	0	-0.0061967	0.017499	0.72325	0.55436	0.996475	1	2772
SomaScan_v4	4435-66	ENPP7	'ENPP7	17	77204681	78216021	0	0.191809	0.00847991	0.000188859	0.0020267	rs8076533	t	c	0.9325	0.0106	0	rs147756787	t	c	0.45692	0.11626	8.49e-05	rs3923265	77707120	0.396	-0.8649	0.0109	0	0.011639	0.015726	0.45923	0.97652	1	3.43221e-05	3314
SomaScan_v4	18342-2	SERC	'PSAT1	9	80412059	81445009	0	0.163449	0.00845929	0.00456882	0.00456882	rs7874282	t	c	-0.1445	0.0154	5.422e-21	rs117528617	a	g	0.33546	0.082468	4.7462e-05	rs2277148	80912115	0.2173	0.1413	0.0154	5.531e-20	-0.0062565	0.019111	0.74338	0.22243	1	1	2714
SomaScan_v4	17737-7	IVD	'IVD	15	40197686	41228146	0	0.0923213	0.00845792	0.00748272	0.00667685	rs7165012	a	g	-0.198	0.0127	9.157e-55	rs117322783	g	c	0.39071	0.11097	0.00043022	rs7165012	40654038	0.4605	-0.198	0.0127	9.157e-55	-0.0099645	0.015265	0.5139	0.77401	1	0.04103	2393
SomaScan_v4	2681-23	HGF	'HGF	7	80828322	81899754	0	0.0887357	0.00845699	0.0413519	0.000460032	rs554133413	d	i	-0.1936	0.0157	9.314e-35	rs149555375	a	g	-0.45845	0.12511	0.00024786	rs2040968	81362190	0.2397	0.1903	0.0157	5.731e-34	-0.002411	0.018091	0.89398	0.91473	0.980521	0.000123346	2986
SomaScan_v4	3212-30	ASAH2	'ASAH2	10	51442538	52508370	0	0.0301032	0.00844026	0.0402759	0.00793176	rs2842126	a	g	-0.6184	0.0152	0	rs137943880	a	g	0.17966	0.059954	0.0027296	rs2842126	52018482	0.2058	-0.6184	0.0152	0	0.0010181	0.017563	0.95378	0.8854	1	1.27796e-05	1542
SomaScan_v4	3172-28	ARSB	'ARSB	5	77573032	78781910	0	0.0983306	0.0084342	0.00039398	0.000550654	rs337835	t	c	-0.2572	0.0138	1.805e-77	rs59274849	d	i	-0.14619	0.042439	0.00057174	rs337835	78180482	0.3613	-0.2572	0.0138	1.805e-77	-0.010273	0.015693	0.51272	0.57503	1	0.000526441	3098
SomaScan_v4	16853-5	NRK1	'NRK1	9	77175489	78203133	0	0.120416	0.00842321	0.00105047	0.000202276	rs11144225	a	t	0.3236	0.0132	2.6e-133	rs144178772	t	c	0.70205	0.17768	7.775e-05	rs11144225	77707300	0.4033	0.3236	0.0132	2.6e-133	-0.010392	0.015734	0.50896	0.87751	1	4.76789e-05	3024
SomaScan_v4	18404-22	ANR54	'ANKRD54	22	37726862	38745334	0	0.0329201	0.00841667	0.0144422	5.85476e-05	rs74622487	a	g	-0.1476	0.0318	3.495e-06	rs182373863	t	g	0.63193	0.17921	0.00042142	rs35496925	38424607	0.0563	-0.1356	0.0308	1.092e-05	-0.010499	0.039555	0.79067	0.76302	0.875921	9.67011e-05	2397
SomaScan_v4	12343-14	CENB2	'ACAP2	3	194495465	195663807	0	0.142265	0.00841576	0.00137582	0.00137582	rs62285629	a	t	-0.0866	0.0152	1.3e-08	rs12636596	a	c	0.070701	0.0194	0.00026804	rs62285629	195190164	0.2574	-0.0866	0.0152	1.3e-08	0.0051141	0.017886	0.77494	0.73162	1	1	3953
SomaScan_v4	15585-304	fibulin 5	'FBLN5	14	91835756	92914331	0	0.109429	0.00839355	0.00136801	0.00133424	rs2402088	a	g	0.1043	0.0137	2.539e-14	rs192346683	t	c	0.90786	0.28103	0.0012357	rs2402088	92388714	0.4269	0.1043	0.0137	2.539e-14	-0.0025327	0.015763	0.87235	0.73161	1	2.6938e-06	3513
SomaScan_v4	16918-198	TLR3	'TLR3	4	186490306	187509223	0	0.173166	0.00837538	0.000367227	0.00018244	rs3775291	t	c	-0.8082	0.013	0	rs540953672	c	t	1.2761	0.31564	5.2817e-05	rs3775291	187004074	0.299	-0.8082	0.013	0	-0.0099196	0.017525	0.57139	0.91012	1	2.22871e-06	4015
SomaScan_v4	3327-27	NET4	'NTN4	12	95551583	96684930	0	0.203479	0.00834465	0.000797381	0.000193893	rs17288108	a	g	0.2644	0.017	2.776e-54	rs565322563	c	a	0.83307	0.19858	2.7257e-05	rs17288108	96131895	0.173	0.2644	0.017	2.776e-54	-0.0018085	0.021217	0.93207	0.81933	1	0.00141811	4109
SomaScan_v4	3290-50	CD109	'CD109	6	73905508	75038040	0	0.131188	0.00832342	0.0126934	0.012959	rs57799429	c	g	0.7071	0.0115	0	rs140801814	g	a	0.3813	0.095369	6.3822e-05	rs12663978	74505467	0.4892	-0.7004	0.0114	0	-0.010264	0.015177	0.49884	0.16898	0.980317	1	3735
SomaScan_v4	17691-1	TPP1	'TPP1	11	6134000	7140692	0	0.101711	0.00831154	0.000134683	0.00010195	rs72353957	d	i	0.193	0.0137	9.288e-45	rs11500741	c	t	-0.12381	0.037167	0.00086466	rs3758978	6641668	0.3706	-0.1913	0.0136	9.577e-45	0.0088359	0.015771	0.5753	0.55232	0.971413	1	3223
SomaScan_v4	11708-2	LCN1	'LCN1	9	137913284	138918378	0	0.17016	0.00828971	0.00119639	2.30717e-06	rs11103042	a	g	-0.1979	0.0186	1.947e-26	rs111667613	t	c	0.57751	0.13553	2.0326e-05	rs2188211	138404746	0.152	-0.1954	0.0185	4.276e-26	0.0020114	0.020073	0.92018	0.44159	0.967893	8.99676e-05	3788
SomaScan_v4	8469-41	IGFBP-2	'IGFBP2	2	216997551	218029159	0	0.518865	0.00828571	0.00822911	0.00822911	rs4674091	t	c	-0.073	0.0136	7.299e-08	rs284563	g	t	-0.081267	0.018518	1.1406e-05	rs4674091	217400448	0.4195	-0.073	0.0136	7.299e-08	0.012328	0.015622	0.43003	0.16385	1	1	2980
SomaScan_v4	4337-49	CRP	'CRP	1	159182079	160184379	0	0.0922879	0.00828474	0.00480885	0.00480885	rs4546916	t	g	-0.1783	0.0143	1.808e-35	rs189545550	c	t	0.30892	0.094567	0.001088	rs4546916	159699249	0.3252	-0.1783	0.0143	1.808e-35	0.0075813	0.016197	0.63974	0.42228	1	1	2801
SomaScan_v4	5638-23	GT251	'COLGALT1	19	17166403	18193971	0	0.0971733	0.00828349	0.0106566	9.89361e-05	rs4808666	t	c	-0.1832	0.0127	7.602e-47	rs187144088	a	g	1.0654	0.30284	0.00043469	rs4808666	17668133	0.4546	-0.1832	0.0127	7.602e-47	0.0091256	0.016037	0.56934	0.8146	1	0.000216428	3416
SomaScan_v4	13059-33	RIFK	'RFK	9	78500433	79509433	0	0.0890295	0.00828034	0.00281161	4.78171e-05	rs680775	a	g	-0.2231	0.0152	4.97e-49	rs568022652	a	g	0.6107	0.148	3.6863e-05	rs680775	79322674	0.2349	-0.2231	0.0152	4.97e-49	-0.004388	0.017737	0.80461	0.062748	1	6.99172e-06	3416
SomaScan_v4	8766-29	LIRA5	'LILRA5	19	54318353	55324409	0	0.157837	0.00827677	5.75402e-05	6.11071e-05	rs651279	t	c	0.3555	0.0131	5.33e-161	rs35740980	a	c	0.055812	0.016367	0.00064981	rs741584	54815093	0.3183	-0.355	0.0131	1.14e-160	0.009493	0.01707	0.57813	0.9334	0.994138	1	2918
SomaScan_v4	6550-4	ICAM4	'ICAM4	19	9897643	10899198	0	0.127585	0.00827286	0.000131318	0.000483643	rs5030377	a	g	0.1152	0.014	1.891e-16	rs187199770	a	g	0.57333	0.16229	0.00041138	rs5498	10395683	0.4245	0.0906	0.0136	3.049e-11	0.0078161	0.015439	0.61267	0.24971	1	0.000811128	2698
SomaScan_v4	3835-11	TLR2	'TLR2	4	154122652	155126851	0	0.0705506	0.00826947	0.000736883	8.47982e-05	rs11099894	t	c	0.0687	0.0142	1.336e-06	rs143712077	g	t	-0.62765	0.19148	0.001046	rs11099894	154614594	0.3431	0.0687	0.0142	1.336e-06	0.0058371	0.016382	0.72161	0.055686	1	5.20934e-05	3099
SomaScan_v4	12016-60	CBL	'CBL	11	118576752	119678859	0	0.104504	0.0082434	0.00320554	0.00019414	rs76683040	t	c	-0.3947	0.024	8.346e-61	rs633992	t	c	0.18565	0.045971	5.3802e-05	rs76683040	119152684	0.0739	-0.3947	0.024	8.346e-61	-0.0042672	0.030875	0.89008	0.50932	1	3.40585e-05	2547
SomaScan_v4	6234-74	VITRN	'VIT	2	36423833	37541935	0	0.163646	0.00823334	0.000521755	1	rs1468810	a	c	-0.2841	0.0126	6.34e-113	rs35908116	i	d	-0.1264	0.034186	0.00021787	rs1468810	36993940	0.409	-0.2841	0.0126	6.34e-113	-0.01061	0.015913	0.50491	0.42848	1	1	3791
SomaScan_v4	19258-24	GCDH	'GCDH	19	12501840	13525021	0	0.105246	0.00823228	0.000221162	0.000704769	rs8012	a	g	-0.1465	0.0127	6.714e-31	rs528831342	a	t	-0.34833	0.088893	8.9086e-05	rs8012	13010520	0.453	-0.1465	0.0127	6.714e-31	-0.0091349	0.015768	0.56237	0.4834	1	0.768363	2485
SomaScan_v4	13122-19	FLRT2	'FLRT2	14	85496488	86595034	0	0.0934936	0.00823116	0.000634713	0.000634713	rs61980102	t	g	0.2221	0.0138	2.677e-58	rs189357636	c	t	0.29277	0.091544	0.0013831	rs12883406	85823240	0.2868	-0.2211	0.0138	1.59e-57	0.00059473	0.018354	0.97415	0.12852	1	1	3295
Olink_PEA	OID05168	NAA10	'NAA10	23	152694695	153700676	0	0.0167802	0.00822893	8.44467e-05	NA	X:152768978_C_G	g	c	0.45973	0.10232	8.7882e-06	rs184063898	t	c	0.44938	0.10127	9.1091e-06	X:152768904_C_A	152768904	0.068814	0.45593	0.10225	1.02494e-05	-0.028115	0.034796	0.41909	0.87045	1	NA	1314
SomaScan_v4	3173-49	ASAHL	'NAAA	4	76331809	77362204	0	0.112231	0.00822466	0.00178122	0.00105724	rs111981122	a	c	0.7366	0.0144	0	rs58453307	i	d	0.088147	0.023739	0.00020469	rs111981122	76855106	0.2334	0.7366	0.0144	0	0.0027513	0.018469	0.88158	0.53253	1	0.000238632	3065
Olink_PEA	OID00393	IDUA	'IDUA	4	480785	1498316	0	0.13411	0.00821552	0.00252904	0.00252904	rs6599390	g	a	0.63379	0.059334	4.81948e-24	rs150779200	t	a	0.4201	0.11075	0.00014861	rs142150656	711376	0.016964	0.22223	0.23969	0.354307	0.17249	0.08101	0.033236	0.37244	1	1	3277
SomaScan_v4	6527-1	TRIL	'TRIL	7	28492974	29497946	0	0.263857	0.00821531	0.000341712	0.000341712	rs740250	t	c	0.1166	0.0187	4.445e-10	rs4722805	g	t	0.06273	0.015467	4.9967e-05	rs740250	28996944	0.1337	0.1166	0.0187	4.445e-10	0.0072536	0.022507	0.74724	0.017542	1	1	3414
SomaScan_v4	4469-78	ST4S6	'CHST15	10	125267184	126353206	0	0.166546	0.00820361	5.16645e-05	4.68033e-05	rs9422302	t	g	-0.1584	0.0155	1.211e-24	rs117899972	g	a	-0.43729	0.10278	2.0937e-05	rs7098400	125866006	0.2736	-0.1522	0.0152	1.114e-23	0.00022792	0.017362	0.98953	0.38485	1	0.656502	4031
SomaScan_v4	6626-81	CHSTC	'CHST12	7	1943223	2974242	0	0.132893	0.00819471	0.00228698	0.00114477	7:2410567_G_T	t	g	0.2113	0.016	7.473e-40	rs544413799	t	c	0.79586	0.186	1.8788e-05	rs1010300	2414757	0.2114	0.2096	0.0159	9.553e-40	-0.0049445	0.01826	0.78655	0.34035	0.976299	0.000105171	4024
SomaScan_v4	18173-11	ARK73	'AKR7A3	1	19109052	20115744	0	0.0964392	0.00819214	0.00167564	0.0379483	rs12095284	t	c	0.2842	0.0136	4.93e-97	rs9660883	a	g	0.12451	0.037496	0.00089812	rs61764877	19572232	0.3717	0.2813	0.0135	3.13e-96	-0.0089348	0.015531	0.56509	0.99594	0.985512	0.000475275	3660
SomaScan_v4	15298-199	NETO1	'NETO1	18	69909549	71035381	0	0.129562	0.00817914	7.29001e-06	2.24702e-05	rs12961224	t	c	-0.0799	0.0137	5.46e-09	rs145165842	a	g	0.25856	0.065756	8.4222e-05	rs12961224	70476237	0.4044	-0.0799	0.0137	5.46e-09	0.0060145	0.016987	0.72329	0.72668	1	0.000884544	4131
SomaScan_v4	6715-63	PPBN	'ALPPL2	2	232771553	233775424	0	0.0999655	0.00816989	0.0626192	0.000544552	rs11886043	t	c	-0.2497	0.016	7.122e-55	rs568335736	t	c	0.86961	0.19458	7.8561e-06	rs11886043	233301535	0.2431	-0.2497	0.016	7.122e-55	0.0046207	0.017799	0.79516	0.45407	1	0.0010634	2804
SomaScan_v4	12401-3	STALP	'STAMBPL1	10	90139491	91234910	0	0.144416	0.00816229	0.000146011	0.000146011	rs1147606	a	c	0.2549	0.0126	2.78e-91	rs78319414	a	g	0.15579	0.045724	0.00065621	rs1147606	90623372	0.4801	0.2549	0.0126	2.78e-91	-0.008587	0.015581	0.58155	0.40091	1	1	3418
SomaScan_v4	2665-26	BCMA	'TNFRSF17	16	11558964	12561925	0	0.149997	0.00815839	0.00323134	0.00323134	rs3850997	t	g	-0.137	0.0143	9.735e-22	rs149854137	t	c	0.30308	0.079532	0.00013849	rs3850997	12043512	0.3225	-0.137	0.0143	9.735e-22	0.0085021	0.016758	0.61191	0.031106	1	1	3626
SomaScan_v4	8885-6	CA2D3	'CACNA2D3	3	53656574	55608584	0	0.173586	0.00813526	0.000529706	0.000529706	rs9878608	c	g	-0.1876	0.0133	7.343e-45	rs112524368	t	c	0.27338	0.080731	0.00070832	rs9844348	54162931	0.4197	-0.1755	0.0133	7.944e-40	0.017186	0.015683	0.27314	0.34144	1	1	6043
Olink_PEA	OID01230	sICAM-1	'ICAM1	19	9881511	10897291	0	0.127964	0.00813236	0.000131318	0.000483643	rs5030377	g	a	0.47747	0.059774	1.00925e-14	rs187199770	a	g	0.57333	0.16229	0.00041138	rs5498	10395683	0.42887	0.44824	0.05836	8.85116e-14	-0.0078161	0.015439	0.61267	0.24971	1	0.000811128	2709
SomaScan_v4	4430-44	Collectin Kidney 1	'COLEC11	2	3142426	4192048	0	0.18016	0.00808829	0.00942189	1.77992e-05	rs6542680	t	c	-0.8658	0.0156	0	rs144297650	a	g	0.75842	0.20751	0.00025726	rs6542680	3640142	0.1841	-0.8658	0.0156	0	0.0018905	0.019937	0.92445	0.67033	1	5.81432e-06	3578
SomaScan_v4	16599-38	GPN1	'GPN1	2	27351114	28374375	0	0.0637392	0.00808754	0.00864319	0.0205759	rs4666005	a	g	-0.0835	0.0129	8.851e-11	rs190700662	t	c	0.1525	0.053547	0.0043993	rs4666005	27855239	0.4657	-0.0835	0.0129	8.851e-11	0.0078883	0.015023	0.59952	0.78592	1	0.000503381	1917
SomaScan_v4	3003-29	NKp30	'NCR3	6	31056672	32060762	0	0.391719	0.00808443	0.00227681	0.00227681	rs986475	a	g	0.4539	0.0237	7.79e-82	rs12364	a	t	-0.079932	0.020608	0.00010498	rs986475	31556709	0.0866	0.4539	0.0237	7.79e-82	-0.0051787	0.026679	0.84609	0.10777	1	1	8248
SomaScan_v4	2615-60	Ephrin-A5	'EFNA5	5	106212590	107506596	0	0.160947	0.0080839	0.00879686	NA	rs6596742	a	t	-0.0985	0.0127	7.644e-15	rs561476622	c	t	1.2713	0.3007	2.3598e-05	rs12656960	106932972	0.4927	-0.0966	0.0126	1.792e-14	-0.0042537	0.015533	0.7842	0.48715	1	NA	3901
Olink_PEA	OID00324	Galectin-8	'LGALS8	1	236181300	237216281	0	0.0863604	0.00806435	8.27882e-05	4.68235e-05	rs10925167	a	t	0.31745	0.068577	4.73369e-06	rs188169757	t	a	0.34672	0.11385	0.0023235	rs112592997	236467836	0.026401	0.15192	0.19373	0.433311	-0.017365	0.060033	0.77239	0.60398	1	3.9744e-05	3867
SomaScan_v4	7813-6	Alkaline phosphatase, placental	'ALPP	2	232743244	233747599	0	0.100307	0.00806082	0.0630543	0.000557159	rs12478529	t	c	0.3954	0.0157	1.96e-139	rs568335736	t	c	0.86961	0.19458	7.8561e-06	rs12478529	233286654	0.2416	0.3954	0.0157	1.96e-139	-0.0021174	0.017915	0.90591	0.36093	1	0.0010634	2809
SomaScan_v4	4355-13	DAPK2	'DAPK2	15	63699235	64864232	0	0.235407	0.00802184	0.000837302	0.000837302	rs4436737	a	g	0.3351	0.0128	2.48e-150	rs3848143	a	g	0.06686	0.017532	0.00013691	rs4436737	64283076	0.4214	0.3351	0.0128	2.48e-150	0.011169	0.015946	0.48364	0.72021	1	1	2823
SomaScan_v4	12437-18	ULK3	'ULK3	15	74628457	75635687	0	0.0664609	0.00800937	0.00389569	0.00389569	rs2290574	t	c	0.1746	0.0149	7.862e-32	rs188237753	t	c	0.33743	0.090669	0.00019804	rs2290574	75135447	0.2854	0.1746	0.0149	7.862e-32	-0.0034899	0.016438	0.83187	0.74711	1	1	1824
SomaScan_v4	11480-1	Aldehyde dehydrogenase, class 3	'ALDH3A1	17	19141297	20152256	0	0.0373876	0.00800752	0.00791144	0.000723469	rs2108967	a	g	-0.1897	0.0142	7.19e-41	rs555050156	a	g	-0.69379	0.21391	0.0011813	rs2108967	19638153	0.3473	-0.1897	0.0142	7.19e-41	-0.004877	0.015875	0.75868	0.22817	1	0.0006365	1666
SomaScan_v4	17341-89	THIC	'ACAT2	6	159681360	160700144	0	0.102369	0.00800484	0.0449417	1	rs25683	a	g	0.4387	0.0118	7.36e-301	rs73590539	c	t	0.25084	0.056957	1.0621e-05	rs25683	160196343	0.4297	0.4387	0.0118	7.36e-301	0.0086604	0.015424	0.57447	0.47992	1	1	3265
SomaScan_v4	8759-29	a1,4-Galactosyltransferase	'A4GALT	22	42588127	43617304	0	0.106413	0.00799919	0.000255999	0.000291632	rs66781836	d	i	-0.2709	0.0132	2.19e-93	rs6650882	t	c	-0.14428	0.044642	0.0012293	rs8138197	43114551	0.4729	-0.2642	0.0131	2.35e-90	0.008674	0.015384	0.57287	0.52371	0.988801	1	3355
SomaScan_v4	15375-49	Carboxypeptidase B1	'CPB1	3	148008889	149077974	0	0.0986662	0.00799656	0.0169846	5.08906e-07	rs2291671	a	g	0.278	0.0156	5.252e-71	rs145525513	a	g	0.71869	0.19985	0.00032288	rs2291671	148558447	0.232	0.278	0.0156	5.252e-71	-0.0012616	0.017979	0.94406	0.68364	1	6.32764e-05	3271
SomaScan_v4	12498-12	TX1B3	'TAX1BP3	17	3066196	4071976	0	0.149836	0.00799186	0.000328005	0.000495066	rs143045421	a	g	-0.9802	0.0816	2.927e-33	rs375524103	a	c	-0.099696	0.027131	0.00023819	rs143045421	3567049	0.0062	-0.9802	0.0816	2.927e-33	0.01172	0.10483	0.91098	0.79348	1	0.000143366	3193
SomaScan_v4	5105-2	Nogo Receptor	'RTN4R	22	19728938	20770769	0	0.0572569	0.00797165	0.0163271	1	rs175206	c	g	-0.3413	0.0152	3.44e-111	rs145192746	g	a	0.13377	0.046916	0.0043537	rs175206	20173526	0.2533	-0.3413	0.0152	3.44e-111	0.00054819	0.017087	0.97441	0.47225	1	1	2067
SomaScan_v4	3499-77	IL-17B	'IL17B	5	148250887	149283765	0	0.112169	0.00796026	7.00147e-06	3.59703e-05	rs6862301	a	c	0.1316	0.0146	2.177e-19	rs112748528	g	c	0.48437	0.13297	0.00026986	rs6862301	148783690	0.3071	0.1316	0.0146	2.177e-19	-0.007306	0.016642	0.66066	0.52828	1	0.000255999	3001
SomaScan_v4	7083-74	MATN4	'MATN4	20	43422085	44437169	0	0.0869365	0.00795834	0.00129685	0.000849321	rs11086958	a	g	-0.232	0.0151	4.054e-53	rs11541733	t	c	-0.32957	0.092106	0.000346	rs11086958	43925427	0.2507	-0.232	0.0151	4.054e-53	-0.00046583	0.017449	0.9787	0.31077	1	0.000273114	3054
SomaScan_v4	14043-12	EEA1	'EEA1	12	92664413	93823107	0	0.0916952	0.00794343	0.00164598	3.30744e-05	rs2264292	a	g	0.0655	0.0141	3.385e-06	rs141176920	a	c	0.50432	0.13978	0.00030857	rs2454391	93296878	0.3738	0.0623	0.0139	7.166e-06	0.0028431	0.016045	0.85935	0.83414	0.972848	0.000101276	3204
SomaScan_v4	2961-1	Protein C	'PROC	2	127676003	128686822	0	0.0910604	0.00793463	0.00530373	0.00616333	rs1799810	a	t	0.1574	0.0134	7.693e-32	rs111238510	a	g	0.5991	0.11669	2.8373e-07	rs1799810	128176040	0.427	0.1574	0.0134	7.693e-32	0.0083626	0.015205	0.58232	0.4942	1	0.000316324	3143
SomaScan_v4	11177-16	K2C5	'KRT5	12	52408359	53414471	0	0.199222	0.00790873	0.0363279	0.0363279	rs641621	t	g	-0.1639	0.0147	8.28e-29	rs4761882	a	g	-0.090768	0.025025	0.00028671	rs599466	52895301	0.2866	0.1563	0.0144	2.115e-27	-0.012239	0.017258	0.47822	0.6682	1	1	4079
SomaScan_v4	13719-19	PAK4	'PAK4	19	39116410	40173456	0	0.0736303	0.00789629	0.000979604	0.000219409	rs61402594	t	g	0.078	0.0134	5.214e-09	rs188989320	t	c	0.78306	0.19654	6.7692e-05	rs61402594	39674276	0.3703	0.078	0.0134	5.214e-09	0.0049684	0.016758	0.76686	0.33507	1	6.25428e-06	3137
SomaScan_v4	19154-41	Protease nexin I	'SERPINE2	2	224339829	225404036	0	0.203576	0.0078931	0.000403341	0.000403341	rs13412535	a	g	-0.8898	0.0134	0	rs58816762	a	g	-0.14313	0.038887	0.00023254	rs13412535	224874874	0.2366	-0.8898	0.0134	0	0.0010183	0.020095	0.95959	0.49065	1	1	3247
SomaScan_v4	16300-4	TREM2	'TREM2	6	40626244	41630924	0	0.837457	0.00788133	0.00021208	0.00021208	rs143332484	t	c	-1.2961	0.0622	2.13e-96	rs41435745	c	g	0.19493	0.039492	7.9747e-07	rs143332484	41129207	0.0101	-1.2961	0.0622	2.13e-96	0.064799	0.090275	0.47288	0.61374	1	1	3282
Olink_PEA	OID01059	FES	'FES	15	90926925	91939006	0	0.0791108	0.00787133	0.000208361	1	rs17514846	a	c	-0.39032	0.062822	1.12616e-09	rs533391198	t	c	1.433	0.31678	6.08e-06	rs117405298	91109131	0.025738	0.17722	0.20377	0.384911	0.0034951	0.065241	0.95728	0.76204	1	NA	2992
SomaScan_v4	4471-50	TGM3	'TGM3	20	1776647	2821724	0	0.183075	0.00786318	0.000259709	0.000259709	rs214830	c	g	0.2446	0.014	2.859e-68	rs6036675	g	c	0.080607	0.019448	3.4034e-05	rs214830	2321105	0.3649	0.2446	0.014	2.859e-68	-0.0094297	0.016625	0.57057	0.13231	1	1	3375
SomaScan_v4	18860-2	CaMKK alpha	'CAMKK1	17	3263609	4298185	0	0.111236	0.00786071	0.000740735	0.000740735	rs753513	t	c	-0.1143	0.0153	6.939e-14	rs116485976	g	a	-0.17069	0.047787	0.00035436	rs753513	3793472	0.3029	-0.1143	0.0153	6.939e-14	-0.00056227	0.017905	0.97495	0.4316	1	1	2946
SomaScan_v4	2974-61	contactin-1	'CNTN1	12	40586244	41966220	0	0.140862	0.00784137	0.00193187	0.00193187	rs12811939	a	g	-0.2166	0.0128	7.258e-64	rs7299395	a	g	-0.12707	0.035169	0.00030248	rs12811939	41047721	0.3849	-0.2166	0.0128	7.258e-64	-0.0078399	0.01649	0.63448	0.39433	1	1	4847
SomaScan_v4	16323-8	NRX3A	'NRXN3	14	78208734	80830762	0	0.32283	0.0078343	1.05462e-05	1.05462e-05	rs7149325	a	g	0.1411	0.0131	6.411e-27	rs114456991	t	c	0.36197	0.081548	9.046e-06	rs7149325	79587256	0.3755	0.1411	0.0131	6.411e-27	-0.015707	0.015963	0.32516	0.48207	1	1	7304
SomaScan_v4	7803-4	CHST1	'CHST1	11	45170427	46187172	0	0.0523756	0.00783117	0.000240436	1	rs2009471	a	t	-0.0738	0.0163	6.084e-06	rs561079885	g	a	1.4687	0.36808	6.603e-05	rs2009471	45746289	0.2174	-0.0738	0.0163	6.084e-06	-0.017181	0.017775	0.33374	0.30083	1	NA	2655
SomaScan_v4	17151-84	IRF-3	'IRF3	19	49662826	50669132	0	0.0779872	0.00783011	0.00014841	2.8746e-05	rs10423580	t	g	0.1045	0.013	1.155e-15	rs59567658	d	i	-0.071895	0.02119	0.00069156	rs10423580	50195771	0.4295	0.1045	0.013	1.155e-15	-0.0042335	0.015829	0.78912	0.033432	1	0.000514474	2428
Olink_PEA	OID00995	KLRD1	'KLRD1	12	9878657	10969850	0	0.101056	0.00782357	4.78991e-05	4.78991e-05	rs12829155	g	a	-0.3348	0.061495	8.28133e-08	rs12822999	c	t	-0.052877	0.016428	0.001288	rs12822999	9968349	0.43289	0.14998	0.061894	0.0157471	-0.052877	0.016428	0.001288	0.58698	1	1	3598
SomaScan_v4	16900-29	MDGA1	'MDGA1	6	37100284	38167082	0	0.148064	0.00781966	0.00176065	0.00176065	rs9349050	t	c	1.0703	0.0085	0	rs113900811	t	c	-0.094787	0.027911	0.00068359	rs9349050	37663624	0.4902	1.0703	0.0085	0	0.0091228	0.015721	0.56172	0.31221	1	1	3284
SomaScan_v4	6392-7	WISP-2	'WISP2	20	42843485	43857150	0	0.0617569	0.00781221	0.000420437	0.0015265	rs6065746	c	g	0.2458	0.0135	2.534e-74	rs187601015	g	a	0.98756	0.29817	0.00092601	rs6065746	43322002	0.4313	0.2458	0.0135	2.534e-74	-0.0059037	0.01577	0.70814	0.46912	1	4.91411e-06	2378
SomaScan_v4	18180-58	RT4I1	'RTN4IP1	6	106518903	107577373	0	0.0980967	0.00779715	0.00433155	1	rs2054365	a	g	0.1657	0.0123	1.184e-41	rs143993272	d	i	0.17871	0.047783	0.00018397	rs2054365	107077502	0.4033	0.1657	0.0123	1.184e-41	-0.0067167	0.016037	0.67534	0.23771	1	NA	3501
SomaScan_v4	18401-18	ALKB3	'ALKBH3	11	43402361	44441816	0	0.082344	0.00779558	9.22924e-05	1	rs2434484	t	g	0.3642	0.0133	2.67e-165	rs144516692	c	g	-0.59536	0.17457	0.00064878	rs2434484	43949008	0.3376	0.3642	0.0133	2.67e-165	-0.0041401	0.016677	0.80394	0.31822	1	1	2958
SomaScan_v4	3459-49	PDGF Rb	'PDGFRB	5	148993400	150035435	0	0.0753501	0.00779344	0.0296127	0.000849871	rs2304058	c	g	-1.1426	0.008	0	rs140278891	t	c	0.51351	0.14841	0.00053994	rs2304058	149508544	0.441	-1.1426	0.008	0	-0.0050927	0.015927	0.74916	0.63115	1	1.02598e-05	2747
SomaScan_v4	11382-5	BIEA	'BLVRA	7	43298279	44346939	0	0.0769109	0.00779176	0.00532217	0.000249559	rs12531841	t	c	0.0836	0.0127	5.422e-11	rs112680762	c	t	-0.26415	0.072505	0.00026928	rs12531841	43642005	0.332	0.0836	0.0127	5.422e-11	-0.002496	0.016658	0.88089	0.86353	1	0.000206706	2773
SomaScan_v4	11145-72	K154L	'KIAA1549L	11	33063618	34195648	0	0.135961	0.00777977	0.00681249	0.00681249	rs2753408	a	g	-0.5322	0.0131	0	rs34745218	t	c	0.18844	0.047631	7.6143e-05	rs2753408	33399691	0.45	-0.5322	0.0131	0	0.0080717	0.016087	0.61585	0.55898	1	1	2879
SomaScan_v4	11278-4	COL11A2	'COL11A2	6	32630458	33660276	0	0.399477	0.00777962	0.00285554	0.00392309	rs3129205	t	g	0.229	0.0137	1.667e-62	rs9275641	t	c	0.069647	0.019965	0.0004858	rs3129205	33125859	0.3413	0.229	0.0137	1.667e-62	0.016015	0.015707	0.30791	0.56306	1	NA	7497
SomaScan_v4	6551-94	Vaspin	'SERPINA12	14	94453611	95484181	0	0.223423	0.00777836	0.00215911	1	rs4900235	t	c	0.6235	0.0149	0	rs1951021	t	c	-0.16783	0.041594	5.4637e-05	rs4900235	94988702	0.2234	0.6235	0.0149	0	-0.0062043	0.018806	0.74147	0.2548	1	1	4186
SomaScan_v4	4991-12	GPC5	'GPC5	13	91550929	94019490	0	0.235724	0.00777177	1.5775e-06	1.5775e-06	rs342706	t	c	0.7847	0.0131	0	rs7139676	c	a	-0.072718	0.018499	8.4577e-05	rs3012004	92435818	0.2763	0.7637	0.0131	0	-0.012006	0.016901	0.47746	0.46533	1	1	7068
SomaScan_v4	4834-61	Epithelial cell kinase	'EPHA2	1	15950832	16982582	0	0.0739344	0.00776041	0.000594521	0.000793882	rs924204	a	g	0.1269	0.013	2.27e-22	rs377691189	a	g	-0.84889	0.25927	0.0010595	rs924204	16513926	0.4081	0.1269	0.013	2.27e-22	0.0082493	0.015618	0.59737	0.09733	1	0.000296993	2525
SomaScan_v4	15446-25	SMDF	'NRG1	8	30996902	33122548	0	0.145025	0.00775616	0.0591536	0.0591406	rs11783353	t	c	-0.0706	0.0159	9.249e-06	rs28569837	a	g	0.068094	0.017468	9.6946e-05	rs11783278	32436533	0.2512	0.0706	0.0159	9.119e-06	0.0042555	0.018555	0.8186	0.3172	0.999999	1	5955
SomaScan_v4	10816-150	PILRA isoform FDF03-M14	'PILRA	7	99465153	100497719	0	0.0713125	0.00775274	0.0132184	1	rs2405442	t	c	1.2669	0.0081	0	rs11764527	a	g	0.69756	0.1877	0.00020208	rs2405442	99971313	0.3175	1.2669	0.0081	0	0.0019584	0.016782	0.9071	0.70008	1	1	1857
SomaScan_v4	8403-18	Fatty acid synthase	'FASN	17	79536214	80556208	0	0.22464	0.0077309	0.00295717	1	rs7225637	a	g	-0.231	0.0124	1.741e-77	rs373707483	d	i	0.25008	0.059911	2.9897e-05	rs7225637	80059758	0.4543	-0.231	0.0124	1.741e-77	-0.013086	0.015252	0.3909	0.69989	1	1	2920
SomaScan_v4	7994-41	ERO1B	'ERO1LB	1	235878855	236945319	0	0.106926	0.00772642	0.000359741	0.000359741	rs2463186	c	g	0.1035	0.0135	1.996e-14	rs115125218	t	c	0.2448	0.0652	0.00017363	rs2463186	236437408	0.3713	0.1035	0.0135	1.996e-14	-0.0099806	0.016662	0.54918	0.56945	1	1	3766
SomaScan_v4	8877-22	F176C	'EVA1C	21	33284314	34387707	0	0.0835084	0.00771828	0.00274698	0.00260536	rs34028712	t	c	-0.1655	0.0134	7.86e-35	rs186335208	g	a	0.64943	0.17906	0.00028687	rs34028712	33885578	0.416	-0.1655	0.0134	7.86e-35	0.0065036	0.015793	0.68049	0.95512	1	0.0002252	3006
SomaScan_v4	5121-3	SEM6B	'SEMA6B	19	4042600	5059820	0	0.195986	0.00771773	0.0078066	0.0078066	rs28731213	a	t	0.1007	0.0137	1.673e-13	rs12610495	g	a	0.074114	0.017245	1.7252e-05	rs4807602	4548015	0.4952	0.0987	0.0138	8.575e-13	0.013867	0.016015	0.38655	0.74927	1	1	3100
SomaScan_v4	10078-5	BAG3	'BAG3	10	120910882	121937331	0	0.0949606	0.00771648	0.000906853	0.00010375	rs72842207	t	c	0.0733	0.0166	9.683e-06	rs193121877	c	t	0.86143	0.20307	2.2143e-05	rs72842207	121433675	0.2135	0.0733	0.0166	9.683e-06	-0.0082004	0.019736	0.67777	0.20385	1	0.000495748	3134
SomaScan_v4	14205-6	HEXI2	'HEXIM2	17	42738067	43747407	0	0.123398	0.0077109	0.000354755	0.00284419	rs112981250	d	i	-0.1283	0.0132	3.179e-22	rs201078894	g	c	0.6236	0.16107	0.0001081	rs9894577	43223292	0.3155	0.1268	0.0131	5.149e-22	0.0058717	0.016146	0.71611	0.25673	0.995494	0.000302132	2113
SomaScan_v4	9266-1	sTREM-1	'TREM1	6	40735664	41754457	0	0.837789	0.00770741	0.000241206	0.000363435	rs151289065	d	i	-0.3569	0.0137	6.61e-150	rs41435745	c	g	0.19493	0.039492	7.9747e-07	rs3789204	41254741	0.2869	0.3534	0.0136	5.02e-149	0.033263	0.017812	0.061843	0.81031	0.98372	1	3262
SomaScan_v4	5631-83	MOTI	'MLN	6	33262450	34271788	0	0.151916	0.00770218	0.00559195	0.00558851	rs9357165	a	g	0.4198	0.012	3.02e-266	rs111576689	t	c	0.11439	0.032814	0.00049054	rs9394169	33778964	0.4616	0.4176	0.012	1.7e-264	0.009467	0.015132	0.53157	0.74201	0.984946	1	4217
SomaScan_v4	2635-61	Layilin	'LAYN	11	110911005	111932264	0	0.209912	0.00769652	0.0145274	0.000106379	rs35836917	d	i	0.0855	0.0142	1.777e-09	rs12272808	g	c	-0.13705	0.035698	0.00012355	rs679032	111423286	0.382	0.0829	0.0139	2.235e-09	-0.013968	0.015746	0.37501	0.073088	0.874396	1	2420
SomaScan_v4	7879-12	Cytochrome P450 3A4	'CYP3A4	7	98854604	99881888	0	0.0101102	0.00769495	0.000235833	NA	rs187664556	a	g	0.407	0.091	7.652e-06	rs11764527	a	g	0.69756	0.1877	0.00020208	rs187664556	99231334	0.0064	0.407	0.091	7.652e-06	0.029999	0.10993	0.78492	0.1748	1	1	1726
SomaScan_v4	7921-65	FJX1	'FJX1	11	35139735	36142419	0	0.132071	0.00769174	0.0100709	0.0100709	rs11033388	a	t	-0.2157	0.0133	3.905e-59	rs141831142	c	g	0.38155	0.099337	0.00012254	rs11033388	36074218	0.4176	-0.2157	0.0133	3.905e-59	-0.0064977	0.016233	0.68895	0.57914	1	1	2844
SomaScan_v4	15596-7	HEXI1	'HEXIM1	17	42724684	43729468	0	0.106929	0.00768249	0.000354755	0.00290057	rs9894577	a	g	0.1464	0.0133	3.601e-28	rs201078894	g	c	0.6236	0.16107	0.0001081	rs9894577	43223292	0.3155	0.1464	0.0133	3.601e-28	0.0058717	0.016146	0.71611	0.25673	1	0.000302132	2094
SomaScan_v4	17751-68	CRBB1	'CRYBB1	22	26495242	27514052	0	0.132616	0.00767955	0.0247757	0.00280788	rs4822754	a	g	0.256	0.013	2.571e-86	rs117196014	g	t	0.5105	0.13893	0.00023834	rs4822754	27012894	0.4657	0.256	0.013	2.571e-86	0.008216	0.015617	0.59882	0.40754	1	0.000222956	3751
SomaScan_v4	17138-8	GST A1-1	'GSTA1	6	52156462	53168708	0	0.113793	0.007674	0.00254381	0.00254381	rs6458869	a	c	0.4435	0.013	1.43e-253	rs34782506	t	g	-0.060766	0.017709	0.00060048	rs6458869	52630269	0.3579	0.4435	0.013	1.43e-253	0.0067287	0.015963	0.67338	0.42214	1	1	3220
SomaScan_v4	5630-48	CM35H	'CD300A	17	71962555	72980933	0	0.156684	0.00766756	4.68552e-05	4.68552e-05	rs2272111	a	g	-0.6174	0.0152	0	rs902727	g	c	0.062482	0.015997	9.3855e-05	rs2272111	72469966	0.2017	-0.6174	0.0152	0	0.0029742	0.018184	0.87008	0.37109	1	1	3047
SomaScan_v4	14066-49	MAGI2	'MAGI2	7	77146393	79582890	0	0.275724	0.00766593	0.00376186	0.000166815	rs73147474	a	c	-0.9101	0.0162	0	rs151237440	t	c	0.36359	0.08285	1.1414e-05	rs73147474	79065927	0.1536	-0.9101	0.0162	0	0.00504	0.020965	0.81002	0.10548	1	0.000930525	7782
SomaScan_v4	11360-39	RRM1	'RRM1	11	3615937	4660106	0	0.0872647	0.00766432	0.00430221	0.00106384	rs232044	a	g	-0.0643	0.0137	2.611e-06	rs199634142	t	a	0.17718	0.051404	0.00056712	rs9937	4159457	0.4527	0.061	0.0134	5.554e-06	0.0020981	0.015599	0.89301	0.96855	0.821994	0.00102039	3294
SomaScan_v4	12697-30	PI42A	'PIP4K2A	10	22323778	23503484	0	0.0869015	0.00766322	0.0517211	0.0517211	rs4498867	a	t	0.2281	0.0143	3.453e-57	rs7913025	g	a	0.11575	0.036638	0.0015819	rs4498867	23180619	0.2644	0.2281	0.0143	3.453e-57	-0.0029752	0.016746	0.85899	0.47162	1	1	2528
SomaScan_v4	6402-8	PILRA isoform FDF03-deltaTM	'PILRA	7	99465153	100497719	0	0.0713191	0.00766298	0.0128716	1	rs1859788	a	g	1.2588	0.0081	0	rs11764527	a	g	0.69756	0.1877	0.00020208	rs1859788	99971834	0.3177	1.2588	0.0081	0	0.00041418	0.016693	0.98021	0.82071	1	1	1857
SomaScan_v4	5111-15	NRX3B	'NRXN3	14	78208734	80830762	0	0.322887	0.00766096	9.9594e-06	9.9594e-06	rs10141828	a	g	0.1379	0.0133	3.651e-25	rs114456991	t	c	0.36197	0.081548	9.046e-06	rs10141828	79579859	0.3668	0.1379	0.0133	3.651e-25	-0.013816	0.015918	0.38541	0.13244	1	1	7304
SomaScan_v4	4152-58	Prekallikrein	'KLKB1	4	186630133	187679625	0	0.176654	0.007659	0.00015116	2.69615e-05	rs71640035	t	g	-0.5612	0.0127	0	rs540953672	c	t	1.2761	0.31564	5.2817e-05	rs2304595	187172280	0.4122	0.5506	0.0125	0	0.0093608	0.015824	0.55414	0.78071	0.955215	2.22871e-06	4054
SomaScan_v4	13669-6	FGFR-3	'FGFR3	4	1295034	2310599	0	0.0836827	0.007656	0.0357428	0.0357428	rs4533828	a	g	-0.1121	0.0134	7.251e-17	rs2305183	c	t	-0.065205	0.02028	0.0013037	rs798748	1716770	0.3826	0.1084	0.0132	2.447e-16	-0.00098953	0.015561	0.9493	0.76464	1	1	2665
SomaScan_v4	18880-81	Collagen Type III	'COL3A1	2	189339046	190377472	0	0.20743	0.0076511	0.0109869	0.0109869	rs3106796	a	g	-0.0754	0.0142	1.198e-07	rs138381179	t	c	0.33747	0.083662	5.4905e-05	rs3106796	189849773	0.427	-0.0754	0.0142	1.198e-07	-0.0054126	0.016001	0.73516	0.45597	1	1	2680
SomaScan_v4	2999-6	LSAMP	'LSAMP	3	115021235	118216095	0	0.257306	0.00764198	2.46426e-05	2.46426e-05	rs2116308	t	c	-0.1653	0.0154	6.026e-27	rs115444875	a	g	0.26733	0.077497	0.00056152	rs2116308	116106823	0.1727	-0.1653	0.0154	6.026e-27	-0.00023905	0.020785	0.99082	0.55416	1	1	9312
SomaScan_v4	12445-50	ANR27	'ANKRD27	19	32587913	33667503	0	0.113987	0.00763909	0.000775677	1	rs12151311	t	c	-0.1618	0.0137	4.606e-32	rs548024505	g	a	1.313	0.35026	0.00017774	rs12151311	33112707	0.3576	-0.1618	0.0137	4.606e-32	-0.00043836	0.016337	0.97859	0.71077	1	1	3547
SomaScan_v4	8245-27	sICAM-5	'ICAM5	19	9900657	10907454	0	0.128021	0.00763331	0.00677522	0.000408445	rs281440	a	g	0.8329	0.0143	0	rs187199770	a	g	0.57333	0.16229	0.00041138	rs281440	10400304	0.225	0.8329	0.0143	0	-0.0010501	0.017701	0.95269	0.54728	1	0.000811128	2718
SomaScan_v4	9816-37	ISOC1	'ISOC1	5	127930444	128949721	0	0.130301	0.00762838	0.000620334	0.000620334	rs34942382	c	g	-0.2945	0.0139	3.29e-99	rs7706547	t	c	0.067473	0.019822	0.00066406	rs34942382	128288602	0.2948	-0.2945	0.0139	3.29e-99	0.0031758	0.016884	0.8508	0.25988	1	1	3810
SomaScan_v4	8099-42	SPON2	'SPON2	4	660720	1702750	0	0.127699	0.00761997	0.00211818	0.00211818	rs6826705	a	g	0.3062	0.0134	8.92e-115	rs150779200	t	a	0.4201	0.11075	0.00014861	rs6826705	1122634	0.3052	0.3062	0.0134	8.92e-115	-0.0067518	0.016218	0.67718	0.026929	1	1	3662
SomaScan_v4	6620-82	LIGO1	'LINGO1	15	77405369	78613242	0	0.122913	0.0076032	0.0197187	0.0197187	rs4886904	t	c	0.0937	0.0133	2.1e-12	rs62007830	t	c	-0.28757	0.083462	0.00056989	rs4886904	78027178	0.4167	0.0937	0.0133	2.1e-12	-0.0015078	0.016069	0.92524	0.19829	1	1	3410
SomaScan_v4	18386-36	GLRX1	'GLRX	5	94587023	95658709	0	0.130892	0.00760033	0.000584455	0.000724489	rs6556884	a	g	-0.2928	0.0152	1.707e-82	rs116107464	c	t	0.44329	0.11205	7.6134e-05	rs6556884	95161340	0.2535	-0.2928	0.0152	1.707e-82	0.0022984	0.017539	0.89574	0.22152	1	3.48707e-05	2393
SomaScan_v4	18819-21	PPIC	'PPIC	5	121858945	122872436	0	0.076929	0.00759663	0.000882883	0.00363783	rs17388251	t	c	0.6366	0.0122	0	rs116530528	c	t	0.374	0.12063	0.0019332	rs17388251	122360403	0.3767	0.6366	0.0122	0	-0.0032245	0.016332	0.84349	0.22871	1	0.000118111	3309
SomaScan_v4	5124-69	sICAM-5	'ICAM5	19	9900657	10907454	0	0.128027	0.00758556	0.00693734	0.000390406	rs281439	c	g	0.6908	0.0145	0	rs187199770	a	g	0.57333	0.16229	0.00041138	rs281440	10400304	0.225	0.6907	0.0146	0	-0.0010501	0.017701	0.95269	0.54728	1	0.000811128	2718
SomaScan_v4	15582-25	FCN1	'FCN1	9	137301431	138309809	0	0.113238	0.0075782	0.0320774	0.000693019	rs7037264	a	g	0.4391	0.0129	3.46e-255	rs118043295	a	g	0.21322	0.06	0.00037987	rs7024491	137775084	0.3972	-0.4387	0.0129	1.95e-254	0.0085448	0.015419	0.57946	0.016775	1	3.60126e-05	4001
SomaScan_v4	13990-1	pyruvate carboxylase	'PC	11	66115704	67225847	0	0.0457402	0.00757372	0.0131516	0.00714399	rs543191	t	g	0.0941	0.0136	5.136e-12	rs180768623	t	c	0.56758	0.15936	0.00036857	rs543191	66583779	0.3919	0.0941	0.0136	5.136e-12	-0.0022006	0.015745	0.88884	0.47023	1	8.82085e-05	1587
SomaScan_v4	3029-52	DC-SIGN	'CD209	19	7304879	8312464	0	0.160963	0.00756899	0.0205272	0.00011448	rs4804774	c	g	-0.4199	0.016	1.16e-151	rs555433782	t	c	-0.82046	0.19603	2.8479e-05	rs4804774	7772173	0.2446	-0.4199	0.016	1.16e-151	0.0018097	0.018192	0.92076	0.087085	1	0.000111703	3383
SomaScan_v4	14091-42	Carbonyl reductase 3	'CBR3	21	37007210	38018864	0	0.118476	0.00756886	6.39025e-05	0.00106628	rs60043102	t	g	0.5345	0.0127	0	rs192132070	c	t	0.57867	0.14125	4.1913e-05	rs60043102	37505827	0.3527	0.5345	0.0127	0	-0.0073502	0.015626	0.63808	0.76883	1	2.22959e-05	3352
SomaScan_v4	4342-10	sICAM-1	'ICAM1	19	9881511	10897291	0	0.128084	0.00755645	0.000611777	0.000440697	rs5498	a	g	1.1941	0.0075	0	rs187199770	a	g	0.57333	0.16229	0.00041138	rs5498	10395683	0.4242	1.1941	0.0075	0	0.0078161	0.015439	0.61267	0.24971	1	0.000811128	2710
SomaScan_v4	2844-53	sTie-1	'TIE1	1	43266664	44288779	0	0.178048	0.00754693	0.0653374	0.00453466	rs2991990	t	g	-0.2584	0.0133	1.577e-83	rs556573942	t	c	0.798	0.19693	5.0753e-05	rs2991990	43779869	0.3906	-0.2584	0.0133	1.577e-83	-0.0081358	0.016522	0.62241	0.70171	0.999229	0.00133035	2494
SomaScan_v4	11681-8	NUPL	'AGFG1	2	227836868	228925930	0	0.119207	0.00754286	1.29395e-05	4.39221e-05	rs71039610	d	i	0.1823	0.0141	3.843e-38	rs111848939	i	d	0.23956	0.067971	0.00042449	rs11676303	228438238	0.2955	-0.176	0.0138	4.67e-37	0.0047101	0.016796	0.77914	0.38322	0.964388	0.000485489	4157
SomaScan_v4	19590-46	SP-D	'SFTPD	10	81197496	82242370	0	0.347259	0.00754273	0.00160233	0.00160233	rs11201057	t	c	-0.5654	0.0132	0	rs9421450	a	g	0.11263	0.02732	3.7441e-05	rs11201057	81749858	0.3357	-0.5654	0.0132	0	-0.015088	0.016215	0.35211	0.70501	1	1	3549
SomaScan_v4	16828-8	Collagen a1(VI)	'COL6A1	21	46901651	47924964	0	0.0773127	0.00753872	0.000450222	4.40606e-05	rs13053065	c	g	-1.2752	0.0081	0	rs183702637	g	a	0.86381	0.24257	0.00036927	rs13053065	47420723	0.3106	-1.2752	0.0081	0	0.0029274	0.016266	0.85717	0.75432	1	0.000186258	3377
SomaScan_v4	4831-4	sL-Selectin	'SELL	1	169159808	170180839	0	0.11418	0.00753481	0.0441503	3.91556e-05	rs4140655	a	t	0.5546	0.0136	0	rs114538555	c	t	-0.33497	0.095867	0.00047572	rs4140655	169666597	0.2605	0.5546	0.0136	0	-9.1311e-05	0.017067	0.99573	0.6683	1	0.000941588	3524
SomaScan_v4	13624-17	NADK	'NADK	1	1182671	2211896	0	0.0617544	0.00752247	0.000783645	0.000312895	rs4648629	a	c	-0.2075	0.0135	4.526e-53	rs546391797	t	c	0.91064	0.23686	0.00012073	rs4648629	1695462	0.4312	-0.2075	0.0135	4.526e-53	0.0019469	0.016128	0.90392	0.37678	1	0.00332985	2025
SomaScan_v4	11219-95	FGFP3	'FGFBP3	10	93166346	94169240	0	0.0804574	0.00751436	0.0470859	0.00507923	rs58519543	d	i	0.4048	0.0142	2.3e-179	rs191414845	t	c	-0.83295	0.25934	0.0013188	rs11186737	93666349	0.3178	-0.381	0.014	1.42e-162	0.0011701	0.016493	0.94344	0.3284	0.907284	0.000204344	1894
SomaScan_v4	7999-23	CD39	'ENTPD1	10	96971536	98137023	0	0.113038	0.00748098	0.00112599	0.001338	rs11598475	a	g	0.1456	0.0135	3.654e-27	rs45580835	t	c	0.71857	0.22129	0.0011656	rs11598475	97621266	0.3398	0.1456	0.0135	3.654e-27	-0.003009	0.016486	0.85518	0.94134	1	0.000146198	3767
SomaScan_v4	2480-58	TIMP-3	'TIMP3	22	32697687	33759030	0	0.14585	0.00747853	0.00696983	0.00696816	rs4820093	t	c	0.9666	0.0114	0	rs5998713	a	c	0.090276	0.026142	0.00055372	rs4821098	33159256	0.2763	0.9666	0.0114	0	-0.00053411	0.01767	0.97589	0.91333	0.999882	1	3929
SomaScan_v4	15529-33	Cysteine-rich protein 1	'CSRP1	1	200952658	201978584	0	0.0932725	0.00745215	0.0322116	5.40354e-05	rs12729389	t	g	0.1005	0.0137	2.329e-13	rs41313898	g	c	0.3579	0.10112	0.00040132	rs12729389	201456799	0.3611	0.1005	0.0137	2.329e-13	0.0016751	0.016252	0.91791	0.73037	1	0.000666521	3237
SomaScan_v4	4162-54	Transferrin	'TF	3	132964800	133997850	0	0.0819958	0.00744986	0.00276479	0.000166687	rs1525892	a	g	0.1321	0.0141	9.167e-21	rs145003259	c	g	0.45033	0.13047	0.00055732	rs1525892	133484712	0.3329	0.1321	0.0141	9.167e-21	-0.00067872	0.016102	0.96638	0.41917	1	1.23619e-05	2986
SomaScan_v4	19377-14	NOE2	'OLFM2	19	9464394	10547228	0	0.128121	0.00743996	0.00109186	5.8113e-08	rs55732232	c	g	0.8136	0.012	0	rs187199770	a	g	0.57333	0.16229	0.00041138	rs55732232	10059160	0.3515	0.8136	0.012	0	-0.0042498	0.016729	0.79946	0.21031	1	0.000811128	2990
Olink_PEA	OID00425	MERTK	'MERTK	2	112156056	113287138	0	0.0665631	0.00741698	0.00112493	0.00112493	rs4500955	c	t	-0.36367	0.062352	1.00277e-08	rs17842119	g	t	-0.057965	0.017399	0.00086381	rs10171109	112373169	0.13019	-0.091599	0.094644	0.333618	-0.01922	0.025136	0.44449	0.04981	1	1	1940
SomaScan_v4	4459-68	PCSK7	'PCSK7	11	116575053	117603241	0	0.131456	0.00741433	0.00178135	0.000969115	rs35186251	t	c	1.0305	0.0122	0	rs539030095	g	t	0.95967	0.25536	0.00017121	rs171052	117081763	0.2308	1.0268	0.0122	0	-0.0029156	0.017038	0.86413	0.020363	0.992907	0.000178863	3429
SomaScan_v4	9201-13	Transgelin-2	'TAGLN2	1	159387897	160395522	0	0.0767038	0.00741391	0.00923585	0.000965529	rs2789422	a	g	-0.1059	0.0132	8.662e-16	rs147388394	t	c	-0.57405	0.19083	0.0026287	rs2789422	159892088	0.424	-0.1059	0.0132	8.662e-16	-0.0013863	0.016182	0.93173	0.037455	1	0.000278972	2575
SomaScan_v4	11636-33	Transgelin-2	'TAGLN2	1	159387897	160395522	0	0.0767038	0.00741344	0.00923585	0.000965529	rs2789422	a	g	-0.1413	0.0136	1.903e-25	rs147388394	t	c	-0.57405	0.19083	0.0026287	rs2789422	159892088	0.4239	-0.1413	0.0136	1.903e-25	-0.0013863	0.016182	0.93173	0.037455	1	0.000278972	2575
SomaScan_v4	16292-288	GIP	'GIP	17	46535916	47545958	0	0.0838618	0.00741311	0.00711615	0.00662469	rs12945070	c	g	-0.0696	0.0148	2.699e-06	rs9913079	c	t	0.072235	0.018186	7.1258e-05	rs7207087	46917953	0.3	0.0615	0.0147	2.905e-05	0.0040684	0.016184	0.80152	0.82057	0.951391	1	2633
SomaScan_v4	8032-23	MCCD1	'MCCD1	6	30996494	31998009	0	0.400012	0.00741005	0.00334946	0.00334946	rs449643	t	c	-0.1154	0.0195	3.225e-09	rs12364	a	t	-0.079932	0.020608	0.00010498	rs449643	31936679	0.1354	-0.1154	0.0195	3.225e-09	0.0097713	0.020808	0.63865	0.34024	1	1	8649
SomaScan_v4	6899-37	PHS2	'PCBD2	5	133740596	134843649	0	0.250258	0.00737802	0.00015539	0.00015539	rs319598	t	c	-0.0741	0.0134	2.89e-08	rs112279902	g	a	0.18219	0.04841	0.00016753	rs319598	134240235	0.4176	-0.0741	0.0134	2.89e-08	0.012286	0.015568	0.43002	0.98059	1	1	2391
SomaScan_v4	17460-51	Mx1	'MX1	21	42292231	43331141	0	0.124698	0.00736831	0.00858626	0.00858626	rs464138	a	c	0.4531	0.013	1.89e-267	rs383510	c	t	-0.055413	0.015418	0.00032547	rs464138	42798173	0.4132	0.4531	0.013	1.89e-267	0.0061258	0.015752	0.69736	0.13517	1	1	3899
SomaScan_v4	16915-153	SEM4A	'SEMA4A	1	155617157	156647543	0	0.123293	0.00736165	9.26563e-06	0.00129788	rs372266718	t	c	-0.1778	0.0138	3.818e-38	rs566883558	g	a	0.89654	0.21177	2.3011e-05	rs7695	156147326	0.3955	-0.1746	0.0136	5.74e-38	0.0016827	0.015938	0.91592	0.50443	0.988816	0.00991007	1809
SomaScan_v4	2992-59	IL-17 sR	'IL17RA	22	17065844	18096583	0	0.358635	0.00735849	0.00201605	0.00201605	rs4819959	a	g	0.8061	0.011	0	rs9605181	g	c	0.074104	0.016976	1.2703e-05	rs4819959	17586631	0.4993	0.8061	0.011	0	0.013948	0.01584	0.37855	0.64464	1	1	2551
SomaScan_v4	10702-1	COSA1	'COL28A1	7	6895834	8075484	0	0.132963	0.00735702	2.69446e-05	0.000511507	rs10251492	a	g	0.0919	0.0139	4.138e-11	rs189154465	c	g	0.84587	0.20625	4.1099e-05	rs971481	7243033	0.3808	-0.0853	0.0136	3.974e-10	0.0052273	0.016113	0.74563	0.99213	1	0.000669877	4896
SomaScan_v4	19115-13	CMBL	'CMBL	5	9775987	10808138	0	0.0787437	0.00735649	0.000103985	4.24763e-06	rs11738492	t	c	0.1646	0.0142	5.867e-31	rs143299226	a	g	-0.52116	0.1322	8.0762e-05	rs11738492	10307022	0.3694	0.1646	0.0142	5.867e-31	0.0027799	0.01577	0.86008	0.32192	1	5.97319e-05	3013
SomaScan_v4	3449-58	Kallistatin	'SERPINA4	14	94527428	95536250	0	0.216379	0.00735352	0.00111836	1	rs5511	a	t	-0.6427	0.0152	0	rs1951021	t	c	-0.16783	0.041594	5.4637e-05	rs5511	95033595	0.2146	-0.6427	0.0152	0	-0.007318	0.018047	0.68512	0.84326	1	1	4064
SomaScan_v4	13700-10	annexin II	'ANXA2	15	60139333	61195082	0	0.101765	0.00734889	0.00304266	0.00459138	rs8033800	a	t	-0.781	0.0116	0	rs76317630	c	t	-0.49403	0.13478	0.00024688	rs8033800	60689179	0.3951	-0.781	0.0116	0	0.0044695	0.015914	0.77883	0.76245	1	1.82733e-06	2947
SomaScan_v4	5980-55	BOLA3	'BOLA3	2	73862525	74875121	0	0.0564971	0.0073441	0.00722751	0.00204645	rs828889	a	g	-0.1856	0.0125	8.753e-50	rs148800163	t	c	0.9136	0.22756	5.9517e-05	rs828889	74371995	0.4199	-0.1856	0.0125	8.753e-50	-0.0003287	0.015555	0.98314	0.49988	1	0.00125665	1829
Olink_PEA	OID01290	FCN2	'FCN2	9	137272654	138279924	0	0.1095	0.00732416	1.45553e-05	0.000507463	rs7041446	a	g	-0.59864	0.05555	2.03236e-24	rs118043295	a	g	0.21322	0.06	0.00037987	rs73553246	137458281	0.066888	0.2482	0.12613	0.0496478	0.0052195	0.026374	0.84312	0.56529	1	3.60126e-05	3888
SomaScan_v4	2982-82	Galectin-4	'LGALS4	19	38792311	39804004	0	0.110283	0.00731695	0.100883	1.99204e-07	rs883394	t	c	-0.0985	0.0127	1.098e-14	rs188989320	t	c	0.78306	0.19654	6.7692e-05	rs883394	39205613	0.4784	-0.0985	0.0127	1.098e-14	-0.00078298	0.015821	0.96053	0.73761	1	5.25231e-05	3158
SomaScan_v4	2778-10	IL-22	'IL22	12	68142022	69147387	0	0.109844	0.00730251	0.000748471	1	rs2227491	t	c	-0.0863	0.0136	2.483e-10	rs17104325	c	g	-0.22506	0.061837	0.0002731	rs2227491	68646521	0.409	-0.0863	0.0136	2.483e-10	0.002859	0.015716	0.85564	0.60803	1	1	2972
Olink_PEA	OID00320	MATN3	'MATN3	2	19691872	20712455	0	0.106588	0.00729854	0.00594806	3.31619e-05	rs11694716	a	g	-0.69362	0.06004	2.0797e-27	rs184516265	t	c	0.71216	0.20922	0.00066445	rs12997522	19826045	0.21467	-0.098165	0.074403	0.187677	-0.0061256	0.019939	0.75867	0.26237	1	4.8631e-05	3425
SomaScan_v4	19361-78	MATN3	'MATN3	2	19691872	20712455	0	0.106588	0.00729501	0.00594806	3.31619e-05	rs11694716	a	g	-0.5085	0.0128	0	rs184516265	t	c	0.71216	0.20922	0.00066445	rs11694716	20207619	0.3634	-0.5085	0.0128	0	-0.0020775	0.016389	0.89913	0.30482	1	4.8631e-05	3425
SomaScan_v4	15636-49	SORC1	'SORCS1	10	107833421	109424292	0	0.139726	0.00727993	0.00128543	0.000534426	rs1572540	a	g	-0.0795	0.0133	2.239e-09	rs148458276	a	g	0.63708	0.17285	0.00022813	rs1572540	108996036	0.4076	-0.0795	0.0133	2.239e-09	0.0082584	0.015655	0.59783	0.27628	1	0.000444654	5013
SomaScan_v4	5238-26	PPIE	'PPIE	1	39657854	40729586	0	0.0977198	0.0072703	0.000709855	0.000385419	rs514868	t	g	-0.4072	0.0123	5.4e-240	rs201209770	d	i	0.18288	0.051793	0.00041387	rs514868	40203928	0.4553	-0.4072	0.0123	5.4e-240	0.0045216	0.015632	0.77239	0.69705	1	0.450937	2405
SomaScan_v4	3391-10	PK3CG	'PIK3CG	7	106005723	107047590	0	0.1122	0.00726625	0.0016522	0.00147748	rs342288	a	g	0.0912	0.0136	2.174e-11	rs141901082	c	g	-0.4824	0.12362	9.5311e-05	rs342281	106361843	0.4488	0.0879	0.0135	7.724e-11	0.0094421	0.015294	0.537	0.94777	0.943547	1	2757
SomaScan_v4	10512-13	IL3RB	'CSF2RB	22	36809670	37836491	0	0.109639	0.00726586	0.000303641	0.000235259	rs5756415	c	g	0.7246	0.0116	0	rs182373863	t	g	0.63193	0.17921	0.00042142	rs5756415	37330811	0.4597	0.7246	0.0116	0	-0.0050805	0.015665	0.74569	0.70338	1	1.29838e-05	3410
SomaScan_v4	15486-126	ABP1	'AOC1	7	150021715	151058592	0	0.0765908	0.00726389	3.19957e-05	7.88216e-06	rs10452848	a	g	-0.7949	0.0108	0	rs3832490	d	i	-0.13196	0.036297	0.00027726	rs10452848	150523544	0.4514	-0.7949	0.0108	0	0.0034604	0.015516	0.82352	0.36945	1	8.62345e-06	3398
SomaScan_v4	5102-55	MICB	'MICB	6	30962658	31978901	0	0.403715	0.00725568	0.0232608	0.0232608	rs3134900	c	g	0.9911	0.0173	0	rs12364	a	t	-0.079932	0.020608	0.00010498	rs3099844	31448976	0.1339	-0.9809	0.0172	0	0.0087141	0.023711	0.71323	0.35785	1	1	9048
SomaScan_v4	13544-9	HMHA1	'HMHA1	19	565922	1586627	0	0.125024	0.00725498	2.14298e-06	2.14298e-06	rs7251797	a	g	-0.2007	0.0136	4.29e-49	rs2332496	a	g	0.053813	0.015417	0.00048227	rs7251797	1077985	0.3823	-0.2007	0.0136	4.29e-49	0.0059709	0.015613	0.70215	0.94942	1	1	3410
SomaScan_v4	13982-33	RGS18	'RGS18	1	191627587	192654945	0	0.0700821	0.00724947	0.000185547	0.000304892	rs1175169	t	c	0.1241	0.0127	2.035e-22	rs191873634	t	c	-0.45977	0.13389	0.00059471	rs1175169	192162949	0.4904	0.1241	0.0127	2.035e-22	-0.00079357	0.015613	0.95946	0.2365	1	0.000162159	2670
SomaScan_v4	5021-13	PPase	'PPA1	10	71462586	72493667	0	0.119526	0.00724392	3.25718e-08	1	rs10823500	a	g	-0.2744	0.0127	1.84e-103	rs750170187	t	c	1.1806	0.35539	0.00089378	rs10823500	72005190	0.3725	-0.2744	0.0127	1.84e-103	-0.0025349	0.016452	0.87754	0.76742	1	1	3888
SomaScan_v4	8080-24	PSMP	'MSMP	9	35252987	36256610	0	0.083069	0.00723985	0.0115601	0.00360886	rs4879937	t	c	0.0798	0.0133	2.124e-09	rs147829414	t	c	-0.84435	0.20631	4.2667e-05	rs4879937	35879579	0.4483	0.0798	0.0133	2.124e-09	-8.2931e-05	0.015483	0.99573	0.79091	1	8.47291e-05	2291
SomaScan_v4	9747-48	MARK3	'MARK3	14	103351729	104470168	0	0.157922	0.00722292	0.00747955	0.00747955	rs8022179	a	t	0.0873	0.0147	3.019e-09	rs10129899	a	c	-0.06345	0.016383	0.00010759	rs8022179	103847287	0.2654	0.0873	0.0147	3.019e-09	-0.0015218	0.016679	0.92731	0.75242	1	1	3236
SomaScan_v4	2579-17	MMP-9	'MMP9	20	44137547	45145200	0	0.106423	0.0072105	0.00996884	0.00996884	rs6094237	a	t	-0.1069	0.0135	2.252e-15	rs112618062	g	c	-0.23623	0.066159	0.00035613	rs6094237	44629290	0.396	-0.1069	0.0135	2.252e-15	-0.0064208	0.015259	0.67392	0.30567	1	1	3015
SomaScan_v4	8351-17	PRS57	'PRSS57	19	185521	1195460	0	0.123659	0.00720549	0.00064226	0.00064226	rs9304936	c	g	-0.5547	0.0141	0	rs62132629	t	c	-0.13513	0.038765	0.00049035	rs9304936	689590	0.2922	-0.5547	0.0141	0	0.00091269	0.016613	0.95619	0.9298	1	1	3887
SomaScan_v4	17350-13	CHM2B	'CHMP2B	3	86776421	87804698	0	0.123948	0.0071974	0.0233242	0.00387741	rs9822911	t	c	-0.3458	0.0124	6.61e-170	rs13093991	a	c	-0.12854	0.030457	2.4394e-05	rs9822911	87318758	0.4105	-0.3458	0.0124	6.61e-170	-0.0060525	0.015619	0.69839	0.87464	1	0.000871193	3294
SomaScan_v4	9715-15	IGSF3	'IGSF3	1	116617031	117710375	0	0.135443	0.0071859	0.000137879	0.000137879	rs580936	t	c	-0.0834	0.0131	2.224e-10	rs115851490	c	t	0.1917	0.053023	0.00029979	rs539964	117136572	0.4005	-0.0805	0.0131	9.301e-10	-0.004932	0.015796	0.75486	0.8255	1	1	2359
SomaScan_v4	7156-2	FUT10	'FUT10	8	32728342	33830940	0	0.0716619	0.00718527	0.00172975	0.00855146	rs62510527	t	c	-0.5246	0.0121	0	rs191292099	t	c	-0.71633	0.19361	0.00021574	rs62510527	33327402	0.4054	-0.5246	0.0121	0	-0.0031076	0.01533	0.83936	0.25151	1	0.00583456	2434
SomaScan_v4	9282-12	CRIS2	'CRISP2	6	49160073	50181274	0	0.10338	0.00718182	0.00904017	0.00904017	rs555247	a	g	0.4988	0.011	0	rs10081098	a	c	0.16928	0.043499	9.9571e-05	rs555247	49710105	0.4483	0.4988	0.011	0	0.0052496	0.015245	0.73058	0.6536	1	1	2762
SomaScan_v4	15603-20	Integrin alpha-2	'ITGA2	5	51785156	52890609	0	0.186249	0.00718133	0.00285795	0.00285795	rs7035	t	c	0.1361	0.0152	4.114e-19	rs190157636	c	g	0.3437	0.081581	2.52e-05	rs7035	52252191	0.3171	0.1361	0.0152	4.114e-19	-0.0054328	0.015978	0.73385	0.48232	1	1	3889
SomaScan_v4	7161-25	G6PE	'H6PD	1	8794834	9831396	0	0.0875134	0.00716012	0.0152611	0.000207221	rs2310925	t	c	0.5037	0.0131	4.94065645841247e-323	rs571020728	a	g	0.72245	0.20395	0.00039682	rs2310925	9306849	0.3997	0.5037	0.0131	4.94065645841247e-323	-0.0030767	0.015568	0.84334	0.7913	1	0.000139235	2669
SomaScan_v4	15300-66	CC134	'CCDC134	22	41696683	42722303	0	0.10192	0.0071555	0.0581395	0.000479163	rs10608168	d	i	0.1537	0.0128	2.598e-33	rs112806224	g	c	0.7825	0.22065	0.00039066	rs4239895	42198093	0.432	0.1491	0.0126	4.204e-32	0.0031898	0.015757	0.83958	0.24023	0.868898	0.000192437	2222
SomaScan_v4	5014-49	NCK1	'NCK1	3	136081050	137168665	0	0.031914	0.00713028	0.0233098	0.00770897	rs60491982	d	i	-0.0603	0.0134	7.129e-06	rs142244625	c	t	-0.71073	0.17555	5.1555e-05	rs6800690	136623026	0.3983	-0.0556	0.0133	3.098e-05	0.014495	0.015619	0.35339	0.0075506	0.977419	0.000192173	2266
SomaScan_v4	3059-50	BAFF	'TNFSF13B	13	108403588	109460832	0	0.115053	0.00709576	0.0296255	0.000855537	rs6492108	a	c	-0.0917	0.0136	1.797e-11	rs3832903	d	i	0.21589	0.05907	0.00025728	rs6492108	108983350	0.3698	-0.0917	0.0136	1.797e-11	-0.0026857	0.016025	0.8669	0.90148	1	0.000555798	3836
SomaScan_v4	7003-4	GLT10	'GALNT10	5	153070290	154300544	0	0.160061	0.00708853	0.00430076	0.00430076	rs10515706	t	c	0.0778	0.0138	1.604e-08	rs35441210	c	t	0.093683	0.026397	0.00038666	rs10515706	153578518	0.4334	0.0778	0.0138	1.604e-08	0.0058432	0.015752	0.71067	0.68974	1	1	3664
SomaScan_v4	9211-19	PEDF	'SERPINF1	17	1165253	2180868	0	0.161966	0.00708705	0.000573173	0.000573173	rs62088172	t	c	-0.367	0.013	2.47e-174	rs17833825	t	a	0.074616	0.020018	0.00019348	rs1136287	1673276	0.3541	0.3547	0.0129	1.45e-165	-0.0037731	0.016059	0.81425	0.51706	1	1	3201
SomaScan_v4	6576-1	ART4	'ART4	12	14478503	15496429	0	0.0855371	0.00708351	4.93132e-05	0.0024513	rs10772808	a	g	0.8973	0.0103	0	rs577823997	g	a	0.75696	0.17352	1.2862e-05	rs11056202	14994512	0.3986	-0.8965	0.0103	0	6.4051e-05	0.015516	0.99671	0.42948	1	0.00019113	2459
SomaScan_v4	3806-55	EphA5	'EPHA5	4	65685281	67036213	0	0.245553	0.00706605	0.000297713	0.000297713	rs4860687	t	c	-0.1206	0.0138	2.692e-18	rs72640521	a	g	-0.12622	0.029185	1.526e-05	rs4860687	66433737	0.3698	-0.1206	0.0138	2.692e-18	0.0082422	0.015824	0.60245	0.93478	1	1	4644
SomaScan_v4	12702-13	PELI2	'PELI2	14	56084532	57268244	0	0.107594	0.00705403	0.00301304	0.0024013	rs34740620	d	i	-0.0678	0.0129	1.644e-07	rs1679785	c	t	-0.057427	0.016289	0.00042277	rs1479743	56667604	0.4676	-0.0664	0.0129	2.773e-07	-0.0036639	0.015469	0.81277	0.82016	0.94359	1	3925
SomaScan_v4	3622-33	LGMN	'LGMN	14	92670152	93715047	0	0.132796	0.00705286	2.16551e-05	0.000114843	rs7157038	t	c	0.1961	0.0142	1.411e-43	rs141538252	a	g	0.56773	0.16247	0.00047524	rs7157038	93202028	0.3227	0.1961	0.0142	1.411e-43	0.0011659	0.016366	0.9432	0.82876	1	0.0295432	3641
Olink_PEA	OID01311	GFRa-2	'GFRA2	8	21047915	22169869	0	0.213265	0.00705221	0.000164929	1	rs11774383	a	g	0.41665	0.063957	1.83738e-10	rs767034922	c	t	1.3431	0.36016	0.00019205	rs62498897	21154620	0.077986	0.19117	0.11884	0.108368	0.10365	0.030809	0.00076738	0.8779	1	1	3528
SomaScan_v4	11606-22	DNJB6	'DNAJB6	7	156628075	157710133	0	0.165655	0.00704147	0.00909184	1	rs12668458	t	c	-0.1792	0.0126	6.909e-46	rs533569565	g	c	1.5905	0.34544	4.1412e-06	rs12668458	157145474	0.4596	-0.1792	0.0126	6.909e-46	0.0048423	0.015989	0.762	0.34101	1	1	3961
SomaScan_v4	13947-371	NUD12	'NUDT12	5	102384556	103398494	0	0.448895	0.00704014	0.0467302	0.0467302	rs6880267	c	g	1.036	0.0151	0	rs34230	a	g	0.077792	0.018751	3.3447e-05	rs6880267	102866815	0.16	1.036	0.0151	0	0.013306	0.021729	0.54029	0.56019	1	1	2564
SomaScan_v4	5581-28	FGL1	'FGL1	8	17221889	18267874	0	0.158315	0.0070358	0.000706784	0.000875495	rs7815429	t	c	-0.5344	0.0122	0	rs539939683	a	g	0.94038	0.30447	0.0020108	rs7815429	17737357	0.3141	-0.5344	0.0122	0	0.0052076	0.016043	0.74548	0.10921	1	4.64357e-05	5878
SomaScan_v4	17454-15	EGFL6	'EGFL6	23	13087724	14151694	0	0.128698	0.00703538	0.000370492	0.000370492	rs5935624	t	c	-0.4106	0.0104	0	rs145561981	a	g	0.1224	0.031388	9.6371e-05	rs5935624	13600242	0.4685	-0.4106	0.0104	0	0.0019592	0.016216	0.90383	0.26156	1	1	2176
SomaScan_v4	8039-41	F177A	'FAM177A1	14	35014113	36082336	0	0.299163	0.0070346	0.0129136	0.0206151	rs799473	t	g	-0.7237	0.0164	0	rs200265032	i	d	0.445	0.11348	8.8069e-05	rs799473	35516213	0.1597	-0.7237	0.0164	0	0.0069872	0.019034	0.71355	0.35671	1	0.752963	3269
SomaScan_v4	11308-8	CR3L4	'CREB3L4	1	153440010	154446839	0	0.0847998	0.00703107	0.108955	NA	rs11288257	d	i	0.3102	0.0131	1.94e-123	rs779108680	g	a	0.96489	0.29642	0.0011332	rs11264736	153939130	0.4781	0.3099	0.0131	6.7e-124	-0.0038879	0.015334	0.79985	0.079281	0.994905	1	1883
SomaScan_v4	5671-1	Chymotrypsin	'CTRB1	16	74752898	75758822	0	0.270273	0.0070224	2.37505e-06	2.37505e-06	rs8051363	a	g	-0.4899	0.0144	1.15e-252	rs61078946	t	a	-0.088421	0.022316	7.426e-05	rs8051363	75255217	0.2747	-0.4899	0.0144	1.15e-252	-0.0081944	0.017496	0.63953	0.88162	1	1	3553
SomaScan_v4	15530-33	EphB4	'EPHB4	7	99900187	100925121	0	0.0607385	0.00701236	0.00186762	NA	rs111550856	d	i	-0.0695	0.0133	1.938e-07	rs145780144	t	c	0.68609	0.19523	0.00044099	rs314298	100371114	0.4406	0.0652	0.0132	7.941e-07	-0.00025058	0.015324	0.98695	0.07636	0.968261	1	2190
SomaScan_v4	5742-14	PPA6	'ACP6	1	146601453	147642618	0	0.185987	0.00699421	0.000482451	0.00285207	rs2153463	t	g	-0.9604	0.0117	0	rs12731295	c	t	0.46869	0.14275	0.001026	rs2153463	147124310	0.3006	-0.9604	0.0117	0	-0.0049074	0.01666	0.76833	0.86737	1	0.000365014	2567
SomaScan_v4	8909-77	GNPI1	'GNPDA1	5	140871314	141892606	0	0.36548	0.0069892	0.00383719	0.00383719	rs9324861	t	c	0.3186	0.0189	9.958e-64	rs6580203	g	c	-0.064668	0.01562	3.4715e-05	rs9324861	141396566	0.152	0.3186	0.0189	9.958e-64	0.0081116	0.021786	0.70965	0.8634	1	1	3323
Olink_PEA	OID00682	ERBB2	'ERBB2	17	37344167	38386679	0	0.015192	0.00698768	0.000231921	NA	rs148040998	i	d	0.90218	0.21181	2.46604e-05	rs557464081	a	t	1.2529	0.33222	0.00016233	rs4252639	37876179	0.019226	0.88031	0.20673	2.47685e-05	-0.0037076	0.040761	0.92753	0.65801	0.941722	NA	2154
SomaScan_v4	11390-24	Carbonic Anhydrase VIII	'CA8	8	60599906	61693971	0	0.161152	0.00697442	0.000737873	0.000849377	rs140904427	d	i	0.2901	0.0133	7.08e-105	rs546026097	a	g	1.196	0.34615	0.00054987	rs28532174	61189851	0.3995	0.2892	0.0133	2.79e-104	-0.0057393	0.01535	0.70848	0.37636	0.991819	0.0094946	3084
Olink_PEA	OID00956	DPP10	'DPP10	2	114699876	117103328	0	0.171439	0.00694499	0.00127159	0.00295713	rs6729043	c	g	-0.33194	0.06105	8.60003e-08	rs184577493	a	g	0.58023	0.15352	0.00015707	rs111341269	115862614	0.01473	-0.26011	0.26036	0.318258	0.022373	0.071346	0.75384	0.72249	1	0.000200443	5933
SomaScan_v4	16613-3	CAD17	'CDH17	8	94639399	95729531	0	0.170611	0.0069342	0.0166845	0.0165266	rs71680648	d	i	0.3557	0.013	7.09e-165	rs77195401	c	t	0.23068	0.061161	0.00016215	rs10956904	95205117	0.4726	-0.3542	0.013	4.26e-164	-0.0056174	0.015485	0.71678	0.85795	0.993563	1	3247
SomaScan_v4	11646-4	Carbohydrate sulfotransferase 9	'CHST9	18	23995595	25265281	0	0.145662	0.00693322	4.85556e-05	3.66942e-05	rs56348115	d	i	0.3056	0.0135	3.29e-113	rs150877715	t	c	0.20593	0.058826	0.00046418	rs11665636	24685559	0.3239	-0.3046	0.0135	2.08e-113	-0.0010471	0.015785	0.94711	0.019862	0.99913	1	3565
Olink_PEA	OID00358	discoidin domain receptor 1	'DDR1	6	30344198	31367933	0	0.399266	0.00692844	0.00420631	0.00420631	rs2240803	a	g	0.4552	0.079722	1.98472e-08	rs12364	a	t	-0.079932	0.020608	0.00010498	rs2240803	30920957	0.17732	0.4552	0.079722	1.98472e-08	0.00062997	0.020248	0.97518	0.56875	1	1	9458
SomaScan_v4	9459-7	Fas, soluble	'FAS	10	90250414	91275542	0	0.138928	0.00692333	0.00103289	0.00103223	rs982764	t	c	0.3328	0.0137	4.47e-131	rs78319414	a	g	0.15579	0.045724	0.00065621	rs7911226	90768965	0.309	0.3328	0.0137	5.92e-131	-0.00012312	0.016264	0.99396	0.33667	0.999936	1	3212
SomaScan_v4	5131-15	TAJ	'TNFRSF19	13	23644509	24750232	0	0.162549	0.00689582	0.00267402	0.00281882	rs754106586	d	i	-0.1433	0.0147	2.433e-22	rs538529	a	g	-0.070339	0.020085	0.00046165	rs1928117	24175452	0.3029	-0.1383	0.0144	8.192e-22	8.3689e-05	0.016723	0.99601	0.93949	0.90601	1	4749
SomaScan_v4	4479-14	C1-Esterase Inhibitor	'SERPING1	11	56864860	57882326	0	0.238295	0.00688772	0.0116229	0.0116229	rs11606677	a	g	-0.8876	0.0124	0	rs112227924	a	g	0.2269	0.055246	4.0057e-05	rs11606677	57383377	0.2695	-0.8876	0.0124	0	-0.0052825	0.017566	0.76363	0.98744	1	1	2301
Olink_PEA	OID00990	MGMT	'MGMT	10	130765448	132066271	0	0.486569	0.00688749	0.16508	0.16508	rs1008982	c	t	-0.51541	0.056877	3.1842e-18	rs11016814	c	a	0.09557	0.020589	3.4533e-06	rs11016814	131299093	0.24261	0.24827	0.073544	0.00079506	0.09557	0.020589	3.4533e-06	0.43482	1	1	4256
SomaScan_v4	5749-53	COL	'CLPS	6	35262759	36265088	0	0.105697	0.00687752	0.00398449	0.00140387	rs2766588	t	c	-0.4119	0.0132	7.44e-213	rs73405836	a	g	0.49233	0.12263	5.9516e-05	rs2766588	35753227	0.3924	-0.4119	0.0132	7.44e-213	0.0023938	0.015359	0.87615	0.66519	1	3.77515e-05	2481
SomaScan_v4	3038-9	I-TAC	'CXCL11	4	76454835	77462568	0	0.117447	0.00686831	0.011475	0.0223346	rs35170645	a	g	0.5104	0.0121	0	rs58453307	i	d	0.088147	0.023739	0.00020469	rs6532121	76962606	0.4763	0.4905	0.012	0	-0.0016904	0.015435	0.91279	0.44859	0.945106	0.747803	3168
Olink_PEA	OID00486	I-TAC	'CXCL11	4	76454835	77462568	0	0.117447	0.00686696	0.0179073	0.0202842	rs56029361	t	c	-0.5112	0.055771	1.42889e-18	rs58453307	i	d	0.088147	0.023739	0.00020469	rs6845472	76455730	0.23331	-0.00056746	0.071554	0.993676	-0.0048978	0.017961	0.78509	0.080766	0.829377	0.747803	3168
SomaScan_v4	11405-150	CARD9	'CARD9	9	138756355	139768133	0	0.105197	0.00686443	0.000473175	0.000473175	rs4077515	t	c	0.1667	0.0134	1.666e-35	rs118160663	g	a	0.28607	0.073546	0.00010039	rs4077515	139266496	0.4281	0.1667	0.0134	1.666e-35	-0.0035433	0.015249	0.81626	0.8306	1	1	2898
SomaScan_v4	2849-49	AIF1	'AIF1	6	31082961	32084798	0	0.388667	0.00685951	0.00361341	0.00361341	rs2261033	a	g	0.2788	0.0127	2.35e-107	rs12364	a	t	-0.079932	0.020608	0.00010498	rs2261033	31603591	0.453	0.2788	0.0127	2.35e-107	0.013646	0.015436	0.37669	0.25365	1	1	7980
SomaScan_v4	15480-2	VNN2	'VNN2	6	132565009	133584598	0	0.147532	0.00684485	0.0326586	0.000734577	rs9493423	a	g	-0.7208	0.0118	0	rs192653065	a	g	0.3752	0.099112	0.00015331	rs9493423	133074133	0.341	-0.7208	0.0118	0	0.00089803	0.016218	0.95584	0.81551	1	0.000148951	3248
SomaScan_v4	3506-49	Lymphotoxin a2/b1	'LTA|LTB	6	31048302	32050299	0	0.392651	0.006818	0.00344181	0.00332066	6:31943585_T_C	t	c	-0.2357	0.0192	1.812e-34	rs12364	a	t	-0.079932	0.020608	0.00010498	rs454212	31934372	0.1366	0.2363	0.0193	1.695e-34	0.0096182	0.020768	0.64327	0.39723	0.993259	1	8285
SomaScan_v4	18814-21	Activin AC	'INHBA|INHBC	7	41224712	42242706	0	0.0525338	0.00681254	0.00153968	5.67005e-05	rs12701887	t	g	0.0627	0.0134	2.797e-06	rs11981416	t	c	0.85353	0.23474	0.00027691	rs12701887	41401107	0.4605	0.0627	0.0134	2.797e-06	0.0096776	0.016041	0.54629	0.36516	1	0.000922181	2859
SomaScan_v4	3506-49	Lymphotoxin a2/b1	'LTA|LTB	6	31039831	32042101	0	0.393283	0.00681091	0.00344181	0.00332066	6:31943585_T_C	t	c	-0.2357	0.0192	1.812e-34	rs12364	a	t	-0.079932	0.020608	0.00010498	rs454212	31934372	0.1366	0.2363	0.0193	1.695e-34	0.0096182	0.020768	0.64327	0.39723	0.993259	1	8333
SomaScan_v4	5089-11	IL-7 Ra	'IL7R	5	35352797	36379705	0	0.155646	0.00680818	0.06485	0.06485	rs6451229	a	g	-0.1647	0.0135	4.833e-34	rs13179014	c	a	-0.065054	0.016851	0.00011311	rs6451229	35866218	0.4068	-0.1647	0.0135	4.833e-34	0.0054095	0.015249	0.72278	0.18038	1	1	2996
SomaScan_v4	17794-6	Phosphomannomutase 2	'PMM2	16	8382680	9443188	0	0.339353	0.00679947	0.00232193	0.00187845	rs3826198	a	c	-0.2582	0.0153	1.558e-63	rs201650529	d	i	-0.28413	0.069874	4.775e-05	rs3826198	8906539	0.2059	-0.2582	0.0153	1.558e-63	0.0079219	0.017798	0.65624	0.84184	1	0.672809	4881
SomaScan_v4	3169-70	IDUA	'IDUA	4	480785	1498316	0	0.134345	0.00679662	0.00310719	0.0030787	rs3796622	t	c	-0.5793	0.013	0	rs150779200	t	a	0.4201	0.11075	0.00014861	rs4690219	977270	0.3614	0.5793	0.013	0	0.00074672	0.015876	0.96249	0.66509	0.987278	1	3279
SomaScan_v4	4996-66	HRG	'HRG	3	185878005	186896029	0	0.122999	0.00679423	0.000941877	0.000497985	rs59123177	a	g	1.0529	0.0101	0	rs183203439	a	g	0.90184	0.23663	0.00013831	rs59123177	186391274	0.3496	1.0529	0.0101	0	-0.00035463	0.015659	0.98193	0.94673	1	4.23276e-05	3146
SomaScan_v4	2190-55	Coagulation Factor XI	'F11	4	186687099	187710835	0	0.173556	0.00676353	0.000207802	0.000400542	rs2289252	t	c	0.4622	0.0131	2.1e-272	rs540953672	c	t	1.2761	0.31564	5.2817e-05	rs2289252	187207381	0.4052	0.4622	0.0131	2.1e-272	-0.0048608	0.015787	0.75816	0.88866	1	2.22871e-06	3869
SomaScan_v4	11134-30	RF1ML	'MTRF1L	6	152808497	153823820	0	0.294422	0.00675392	0.000401083	1	rs12206911	t	c	-0.7084	0.0145	0	rs71017579	i	d	0.094891	0.023374	4.9154e-05	rs12206911	153323142	0.1897	-0.7084	0.0145	0	-0.0033841	0.01893	0.85812	0.37792	1	1	3342
SomaScan_v4	8364-74	UST	'UST	6	148568464	149898126	0	0.134769	0.00674618	0.000547188	9.14361e-05	rs11757768	a	g	0.2845	0.0132	2.38e-102	rs9485386	t	g	-0.45456	0.12673	0.00033466	rs11757768	149079394	0.4135	0.2845	0.0132	2.38e-102	0.003143	0.015442	0.83871	0.51164	1	0.000295956	4397
SomaScan_v4	15343-337	Kininogen, HMW, Two Chain	'KNG1	3	185935065	186961743	0	0.126086	0.00673376	0.000210808	0.000664401	rs5030062	a	c	-0.4816	0.0132	8.4e-293	rs183203439	a	g	0.90184	0.23663	0.00013831	rs5030062	186454180	0.3684	-0.4816	0.0132	8.4e-293	0.0021126	0.015432	0.89111	0.50288	1	4.23276e-05	3233
SomaScan_v4	7069-9	TSNA1	'TSNARE1	8	142793441	143984601	0	0.0557437	0.00666777	0.000621353	0.0027053	rs11167097	a	g	-0.0638	0.0142	6.742e-06	rs138325653	c	t	1.1185	0.27421	4.5225e-05	rs11167097	142947809	0.3722	-0.0638	0.0142	6.742e-06	-0.0069909	0.015536	0.65272	0.72224	1	0.000273229	3919
SomaScan_v4	9826-135	Fragile histidine triad protein	'FHIT	3	59235036	61737133	0	0.246195	0.00664424	6.25457e-05	4.7226e-05	rs13070475	a	g	0.1314	0.0131	1.223e-23	rs116277193	t	c	-0.69836	0.16401	2.0633e-05	rs13070475	59969336	0.3531	0.1314	0.0131	1.223e-23	0.0070178	0.015912	0.65918	0.95446	1	0.000126484	9725
SomaScan_v4	8325-37	ADH4	'ADH4	4	99544808	100578949	0	0.191009	0.00661379	0.00908197	0.00908197	rs1800759	t	g	-0.1052	0.0128	2.669e-16	rs66748088	a	g	0.080089	0.020333	8.1862e-05	rs1133483	100023923	0.4226	0.0978	0.0127	1.18e-14	-0.0042722	0.015354	0.78082	0.26794	1	1	3626
SomaScan_v4	15622-13	OBCAM	'OPCML	11	131784871	133902414	0	0.188827	0.00657733	8.68105e-05	1	rs7938091	a	g	0.0812	0.0123	4.264e-11	rs73595467	t	c	0.31394	0.066467	2.3211e-06	rs1015055	131933341	0.4685	-0.0775	0.0123	2.743e-10	-0.0066633	0.015434	0.66593	0.7814	0.99953	1	6916
SomaScan_v4	19113-66	SH3L2	'SH3BGRL2	6	79841000	80913372	0	0.284547	0.00652996	0.00371596	0.00371596	rs2812679	t	c	0.1087	0.0123	1.102e-18	rs142975779	t	g	0.09277	0.022985	5.435e-05	rs2245410	80325857	0.4466	-0.1086	0.0123	1.263e-18	0.011175	0.01529	0.46486	0.95816	1	1	3274
SomaScan_v4	18319-7	ODPX	'PDHX	11	34437376	35542138	0	0.399062	0.00651713	0.00025961	0.000484498	rs573225161	d	i	-0.2478	0.019	7.348e-39	rs766826	t	c	-0.077766	0.016866	4.0119e-06	rs12275911	34966492	0.1161	-0.2465	0.0191	5.92e-38	0.0020036	0.02197	0.92734	0.91365	0.898622	1	3819
SomaScan_v4	10892-8	OSMR	'OSMR	5	38345960	39445698	0	0.164885	0.00647248	6.26443e-05	0.00160232	rs58330611	a	c	0.2681	0.0135	5.235e-88	rs35440984	g	a	0.7622	0.16589	4.3336e-06	rs58330611	39023193	0.3976	0.2681	0.0135	5.235e-88	0.0010789	0.015415	0.9442	0.69521	1	8.2227e-05	2733
SomaScan_v4	17776-15	PECR	'PECR	2	216361052	217447678	0	0.545903	0.00643937	0.000578334	0.000578334	rs7600044	a	g	-0.5742	0.0205	1.04e-172	rs284563	g	t	-0.081267	0.018518	1.1406e-05	rs7600044	216905927	0.103	-0.5742	0.0205	1.04e-172	-0.016378	0.024236	0.49919	0.26226	1	1	3065
Olink_PEA	OID01387	NA	'FGF21	19	48758816	49761587	0	0.0183025	0.00628322	0.000142954	0.000700652	rs838131	c	a	-0.246	0.062383	9.22571e-05	rs143774083	a	g	0.94672	0.25373	0.00019056	rs35106244	49203829	0.4413	0.017032	0.063852	0.789787	-0.021831	0.017017	0.19953	0.0044238	1	0.000324108	2964
SomaScan_v4	3448-13	IR	'INSR	19	6612266	7794045	0	0.0815413	0.00626084	0.00028144	0.000162065	rs575606581	d	i	0.0614	0.0138	8.937e-06	rs62126588	c	a	-0.063876	0.016238	8.3622e-05	rs11085217	7200894	0.3728	0.0557	0.0136	4.434e-05	-0.010886	0.015853	0.49229	0.85625	0.958524	1	3977
SomaScan_v4	15367-38	LPLC1	'BPIFB1	20	31361286	32397684	0	0.219186	0.00620381	0.0195391	0.0195391	rs761931	c	g	-0.4341	0.0128	2.45e-250	rs910397	t	c	0.058915	0.015123	9.7966e-05	rs2424957	31693553	0.412	0.4351	0.0129	1.7e-250	-0.0064651	0.015486	0.67632	0.74069	1	1	2075
SomaScan_v4	13093-6	SECTM1	'SECTM1	17	79778900	80791950	0	0.227449	0.00620165	0.0199795	1	rs4789763	a	g	-0.3251	0.0133	7.87e-132	rs373707483	d	i	0.25008	0.059911	2.9897e-05	rs4789763	80289284	0.4987	-0.3251	0.0133	7.87e-132	-0.0027907	0.015992	0.86147	0.048384	1	1	2993
SomaScan_v4	3488-64	Catalase	'CAT	11	33960472	34993609	0	0.402944	0.00615684	0.0568875	0.0568875	rs769218	a	g	-0.2901	0.0153	7.926e-80	rs766826	t	c	-0.077766	0.016866	4.0119e-06	rs769218	34470679	0.2238	-0.2901	0.0153	7.926e-80	-0.012412	0.018277	0.49709	0.57358	1	1	3408
SomaScan_v4	19277-4	KAT	'TSTD1	1	160507421	161508780	0	0.54263	0.00612937	0.00627887	0.00627887	rs10908821	c	g	-0.6849	0.0175	0	rs509749	g	a	0.068453	0.015404	8.841e-06	rs10908821	161008535	0.1267	-0.6849	0.0175	0	0.013078	0.023469	0.57736	0.61338	1	1	2865
Olink_PEA	OID01434	ESAM	'ESAM	11	124122026	125132186	0	0.0172547	0.00612457	0.00296164	1.25715e-06	rs76384686	t	c	-0.81006	0.17508	4.77529e-06	rs117770287	t	c	0.27402	0.087518	0.001742	rs111832785	124513197	0.015671	-0.0040436	0.26277	0.987729	0.063311	0.068912	0.35824	0.12074	1	0.000196257	3035
SomaScan_v4	19129-15	MTHFSD	'MTHFSD	16	86063782	87088841	0	0.407126	0.00604714	0.00849135	0.00849135	rs11642368	a	t	0.527	0.0122	0	rs6540293	t	c	-0.085598	0.018469	3.5769e-06	rs11642368	86568701	0.4065	0.527	0.0122	0	0.011415	0.016066	0.47738	0.35561	1	1	5246
SomaScan_v4	17724-3	WWOX	'WWOX	16	77633310	79746564	0	0.398191	0.00586932	0.00122454	0.00122454	rs11545029	a	g	-0.273	0.0133	4.66e-94	rs78282905	g	t	-0.14991	0.036412	3.8378e-05	rs11545029	78420775	0.4085	-0.273	0.0133	4.66e-94	-0.0053173	0.015641	0.73389	0.060344	1	1	11926
SomaScan_v4	6077-63	CECR1	'CECR1	22	17160194	18202879	0	0.361215	0.00584729	0.000592362	0.000592362	rs2231495	t	c	0.8072	0.012	0	rs9605181	g	c	0.074104	0.016976	1.2703e-05	rs2231495	17669306	0.3266	0.8072	0.012	0	-0.0087678	0.015952	0.58257	0.32406	1	1	2843
SomaScan_v4	17357-33	SPCS	'SEPSECS	4	24621627	25662204	0	0.694655	0.00584043	0.00708863	0.00708863	rs4697549	c	g	-0.3888	0.0307	1.005e-36	rs7664615	g	a	-0.088799	0.018773	2.2421e-06	rs4577566	25195458	0.0463	0.3741	0.0303	5.219e-35	0.025743	0.032796	0.4325	0.36868	1	1	3196
Olink_PEA	OID05162	ADA15	'ADAM15	1	154523042	155535252	0	0.467248	0.00576507	0.0084677	0.0084677	rs11589479	a	g	1.0118	0.063401	2.25944e-46	rs28678003	t	c	-0.15981	0.035533	6.8734e-06	rs11589479	155033308	0.20309	1.0118	0.063401	2.25944e-46	-0.003611	0.021709	0.86789	0.48091	1	1	1688
SomaScan_v4	16927-9	Coagulation factor XIII	'F13A1|F13B	6	5644318	6821246	0	0.797146	0.00570145	0.000116992	0.000116992	rs3024448	t	c	-0.0895	0.0167	7.82e-08	rs4960230	c	t	0.2746	0.057706	1.9504e-06	rs3024448	6174493	0.213	-0.0895	0.0167	7.82e-08	-0.029728	0.018759	0.11303	0.28599	1	1	4122
SomaScan_v4	17515-6	STCH	'HSPA13	21	15243436	16255805	0	0.394942	0.00562263	0.00165045	0.00165045	rs2822653	t	c	0.0916	0.0149	6.899e-10	rs76506335	t	g	0.15871	0.039101	4.9296e-05	rs2822653	15764311	0.2634	0.0916	0.0149	6.899e-10	0.0043973	0.017297	0.79932	0.25062	1	1	3640
SomaScan_v4	8795-48	TR	'TFRC	3	195254054	196309060	0	0.55572	0.00553546	0.0215508	0.0215508	rs11917973	t	c	0.0975	0.0134	4.088e-13	rs11924263	t	c	0.087421	0.019649	8.6179e-06	rs11720913	195832560	0.4091	-0.0928	0.0136	8.735e-12	-0.021685	0.016061	0.17695	0.85551	1	1	2831
Olink_PEA	OID00477	CD244	'CD244	1	160299950	161332692	0	0.541204	0.00550065	0.0157153	0.0157153	rs2139660	a	t	-0.34385	0.060834	2.71769e-08	rs509749	g	a	0.068453	0.015404	8.841e-06	rs509749	160793560	0.41134	-0.0030479	0.066279	0.963341	0.068453	0.015404	8.841e-06	0.16469	1	1	2906
Olink_PEA	OID00991	sTREM-1	'TREM1	6	40735664	41754457	0	0.839744	0.00538892	0.000397125	0.000363435	rs151289065	i	d	0.52007	0.060141	7.78037e-17	rs41435745	c	g	0.19493	0.039492	7.9747e-07	rs4424081	41275791	0.27835	-0.50383	0.05957	3.2434e-16	-0.027801	0.017971	0.12186	0.71872	0.978142	1	3260
Olink_PEA	OID00960	CDSN	'CDSN	6	30582867	31588223	0	0.421402	0.00525997	0.0818004	0.0818004	rs6905484	c	t	0.55842	0.060722	1.10408e-18	rs12364	a	t	-0.079932	0.020608	0.00010498	rs6905484	31071254	0.37423	0.55842	0.060722	1.10408e-18	8.253e-05	0.015986	0.99588	0.62389	1	1	10051
SomaScan_v4	6986-17	HS3SB	'HS3ST3B1	17	13704400	14752721	0	0.481419	0.00511147	3.04819e-05	3.04819e-05	rs62053877	a	g	0.0977	0.0134	2.914e-13	rs6502354	t	c	0.077072	0.016275	2.1853e-06	rs62053877	13835308	0.3863	0.0977	0.0134	2.914e-13	0.0078487	0.016532	0.63496	0.60321	1	1	4012
Olink_PEA	OID01398	HS3SB	'HS3ST3B1	17	13704400	14752721	0	0.481438	0.00491507	3.1619e-05	3.1619e-05	rs2108592	a	c	0.53087	0.059517	9.7499e-18	rs6502354	t	c	0.077072	0.016275	2.1853e-06	rs2108592	13833522	0.39198	0.53087	0.059517	9.7499e-18	0.011018	0.016799	0.5119	0.638	1	1	4012
SomaScan_v4	19117-3	PP14A	'PPP1R14A	19	38241877	39247231	0	0.516475	0.00472016	0.000458006	0.000458006	rs4803999	a	g	0.3945	0.0139	1.81e-178	rs8113820	a	g	0.067366	0.015583	1.5392e-05	rs4803999	38787965	0.2861	0.3945	0.0139	1.81e-178	0.0098548	0.016646	0.55383	0.027682	1	1	2752
SomaScan_v4	12378-71	TPSN	'TAPBP	6	32767471	33782164	0	0.385845	0.00470374	0.000287088	0.000287088	rs3135408	t	c	0.47	0.0122	4.1995579896506e-322	rs17584088	c	a	-0.15252	0.043988	0.00052573	rs3135408	33275013	0.4669	0.47	0.0122	4.1995579896506e-322	0.0027759	0.015225	0.85533	0.32278	1	1	5906
SomaScan_v4	2809-25	ADAMTS-4	'ADAMTS4	1	160654098	161668846	0	0.542786	0.00466028	0.000178618	0.000178618	rs33941127	t	c	-0.0952	0.0166	9.434e-09	rs509749	g	a	0.068453	0.015404	8.841e-06	rs33941127	161168004	0.2115	-0.0952	0.0166	9.434e-09	-0.0044072	0.017866	0.80516	0.26659	1	1	2607
SomaScan_v4	3292-75	CD48	'CD48	1	160148536	161181641	0	0.542654	0.00460428	7.1775e-05	7.1775e-05	rs1980606	a	g	-0.2384	0.0159	1.59e-50	rs509749	g	a	0.068453	0.015404	8.841e-06	rs1980606	160654786	0.2092	-0.2384	0.0159	1.59e-50	-0.007941	0.018675	0.67067	0.63749	1	1	2593
SomaScan_v4	2843-13	SPINT2	'SPINT2	19	38234675	39283254	0	0.517999	0.00416671	0.000178675	0.000178675	rs71354995	a	g	0.8668	0.0127	0	rs8113820	a	g	0.067366	0.015583	1.5392e-05	rs71354995	38791841	0.2506	0.8668	0.0127	0	0.0023841	0.017342	0.89066	0.14792	1	1	2895
SomaScan_v4	15447-45	Sorbitol dehydrogenase	'SORD	15	44815302	45869383	0	0.710323	0.00390859	1.0853e-06	1.0853e-06	rs72722075	t	c	0.3022	0.0197	4.327e-53	rs2001616	a	g	-0.10726	0.022691	2.28e-06	rs72722075	45323474	0.1309	0.3022	0.0197	4.327e-53	0.011696	0.024955	0.63928	0.32146	1	1	2094
SomaScan_v4	4568-17	SLIK5	'SLITRK5	13	87824870	88831871	0	0.562336	0.00357447	0.0228276	0.0223745	rs34509844	d	i	-0.1704	0.0137	2.311e-35	rs16960404	a	g	0.12694	0.02966	1.8715e-05	rs7984705	88699977	0.2993	-0.1697	0.0137	3.198e-35	-0.0021141	0.01634	0.89705	0.59905	0.9904	1	2667
Olink_PEA	OID00467	NEMO	'IKBKG	23	153269414	154296782	0	0.00251075	0.00308802	0.0163673	NA	X:153803782_G_C	c	g	-0.23512	0.057808	5.55776e-05	rs184063898	t	c	0.44938	0.10127	9.1091e-06	rs73247656	153754432	0.08866	-0.12085	0.088104	0.170801	0.029296	0.031135	0.34673	0.99005	0.856464	NA	668
SomaScan_v4	18188-12	GATM	'GATM	15	45153322	46194525	0	0.711474	0.00296823	0.0522514	0.0522514	rs2433601	t	c	0.4218	0.0126	1.52e-244	rs2001616	a	g	-0.10726	0.022691	2.28e-06	rs2433601	45716425	0.3718	0.4218	0.0126	1.52e-244	-0.011489	0.016337	0.4819	0.83883	1	1	2478
SomaScan_v4	5736-1	TRML2	'TREML2	6	40658015	41668932	0	0.8417	0.00286347	0.000371616	0.000371616	rs62396356	a	g	-1.0654	0.0166	0	rs41435745	c	g	0.19493	0.039492	7.9747e-07	rs62396356	41167763	0.1337	-1.0654	0.0166	0	0.022306	0.025455	0.38087	0.60484	1	1	3290
Olink_PEA	OID00515	IL-10 Rb	'IL10RB	21	34138663	35169539	0	0.99863	2.67181e-05	0.00047156	0.00047156	rs735299	a	g	0.53115	0.059453	8.77001e-18	rs11088247	g	c	0.094989	0.016354	6.3107e-09	rs13050728	34615210	0.31652	0.019197	0.067003	0.774604	-0.084853	0.016242	1.7491e-07	0.21181	1	1	2553
SomaScan_v4	2631-50	IL-10 Rb	'IL10RB	21	34138663	35169539	0	0.998632	2.46992e-05	0.000105266	9.22195e-05	rs68187568	d	i	0.1339	0.0139	7.669e-22	rs11088247	g	c	0.094989	0.016354	6.3107e-09	rs2843717	34659868	0.4528	0.1301	0.0137	2.32e-21	0.020787	0.015511	0.1802	0.86401	0.960614	1	2554
SomaScan_v4	9183-7	IFN-a/b R1	'IFNAR1	21	34196734	35232168	0	0.998641	1.62461e-05	0.000622919	0.000622919	rs2257167	c	g	-0.6973	0.018	0	rs11088247	g	c	0.094989	0.016354	6.3107e-09	rs2257167	34715699	0.1349	-0.6973	0.018	0	0.011019	0.021318	0.60524	0.38712	1	1	2575
SomaScan_v4	9180-6	INGR2	'IFNGR2	21	34275202	35351655	0	0.998646	1.08376e-05	0.000114269	0.000114269	rs2284553	a	g	-0.1224	0.0137	4.596e-19	rs11088247	g	c	0.094989	0.016354	6.3107e-09	rs2284553	34776695	0.4027	-0.1224	0.0137	4.596e-19	0.001786	0.015973	0.91097	0.24447	1	1	2730
SomaScan_v4	5810-25	Cripto	'TDGF1	3	46116045	47168033	0	1	2.46694e-12	0.0161538	0.0161538	rs112481213	a	t	1.3106	0.0094	0	rs35539222	c	t	0.19692	0.024424	7.4744e-16	rs112481213	46619238	0.2489	1.3106	0.0094	0	0.031646	0.018772	0.091832	0.20031	1	1	2773
Olink_PEA	OID05131	NA	'TDGF1	3	46116045	47168033	0	1	2.46663e-12	0.0161538	0.0161538	rs112481213	a	t	1.3032	0.043624	6.45654e-112	rs35539222	c	t	0.19692	0.024424	7.4744e-16	rs13091868	46123043	0.10042	0.22894	0.10641	0.0319227	0.19557	0.024411	1.1331e-15	0.015841	1	1	2773
