# Supplementary material for: ELF5 is a potential respiratory epithelial cell-specific risk gene for severe COVID-19
Source: Nat Commun. 2022 Aug 15;13:4484. doi: 10.1038/s41467-022-31999-6 (PMC9378714; doi:10.1038/s41467-022-31999-6)
Supplement: Supplementary file 6 — Supplementary Data 3 [file 41467_2022_31999_MOESM6_ESM.xlsx]

## Sheet: Supplementary.Data.3
Supplementary Data 3 Results from proteome-wide colocalisation analysis at protein-encoding loci for hospitalised COVID-19 (B2, vs population). Results are shown for each protein that passed quality control (preserved pQTL in SNP overlap) and with at least suggestive evidence for a genetic signal for either the protein or any COVID-19 related outcome. Effect estimates, standard errors, and p-valu…
Results are shown based on genome biuld37. chr = chromosome; distinct = evidence for two distinct genetic signals in the same region; shared = evidence that the same underlying causal variant is affecting protein levels and COVID-19 phenotypes; LD = linkage disequilibrium; Overlap = LD between the respective lead variants in the SNP set common to both traits; Marginal = LD between regional lead v…
								Posterior Probability		LD regional lead signals (r2)		regional lead signal pQTL						regional lead signal COVID-19						Selected genetic variant common to both summary statistics										LD lead signal overlap (r2)
Platform	Platform_id	Protein	Gene	chr	region_start	region_end	candidate	distinct	shared	Overlap	Marginal	rsid	EA	NEA	beta	se	pvalue	rsid	EA	NEA	beta	se	pvalue	rsid	pos	MAF	beta.protein	se.protein	pvalue.protein	beta.COVID19	se.COVID19	pvalue.COVID19	het_p.covid19	Protein	COVID-19	#SNPS
Olink_PEA	OID00608	SP-D	'SFTPD	10	81197496	82242370	1	0.00241721	0.997309	1	1	rs721917	g	a	-0.66674	0.053614	5.37032e-31	rs721917	g	a	0.055247	0.010641	2.0819e-07	rs721917	81706324	0.40206	-0.66674	0.053614	5.37032e-31	0.055247	0.010641	2.0819e-07	0.49952	1	1	3342
SomaScan_v4	9253-52	BGAT	'ABO	9	135625788	136650617	1	0.00894671	0.991053	0.996227	0.990291	rs576123	t	c	-1.2278	0.0079	0	rs505922	t	c	-0.099884	0.010789	2.0889e-20	rs505922	136149229	0.3329	-1.2299	0.0083	0	-0.099884	0.010789	2.0889e-20	0.22065	0.988088	1	3188
SomaScan_v4	13457-33	ELF5	'ELF5	11	34000340	35035352	1	0.00470186	0.990659	1	1	rs766826	t	c	-0.0665	0.0146	5.382e-06	rs766826	t	c	-0.082134	0.012104	1.155e-11	rs766826	34528766	0.3591	-0.0665	0.0146	5.382e-06	-0.082134	0.012104	1.155e-11	0.013832	1	1	3103
SomaScan_v4	10361-25	OAS1	'OAS1	12	112844582	113869990	1	0.117474	0.882515	0.989902	0.989902	rs6489868	c	g	-0.078	0.0134	5.943e-09	rs10774679	t	c	0.075824	0.010966	4.6954e-12	rs6489868	113363692	0.3623	-0.078	0.0134	5.943e-09	0.069805	0.011507	1.3108e-09	0.078638	1	1	2006
SomaScan_v4	17761-2	NUDT5	'NUDT5	10	11707324	12738143	1	0.0143203	0.862733	1	1	rs7895525	t	c	-0.109	0.0156	3.285e-12	rs7895525	c	t	-0.047108	0.012337	0.00013432	rs7895525	12250620	0.2411	-0.109	0.0156	3.285e-12	0.047108	0.012337	0.00013432	0.53807	1	1	3278
SomaScan_v4	16857-2	RAB2A	'RAB2A	8	60929416	62036186	1	0.11975	0.840144	0.982443	0.982443	rs6995515	a	c	-0.0729	0.0131	2.573e-08	rs4403445	a	g	0.047883	0.010682	7.374e-06	rs6995515	61511366	0.3658	-0.0729	0.0131	2.573e-08	-0.040555	0.010682	0.00014677	0.93115	1	1	2565
SomaScan_v4	3348-49	BMP-1	'BMP1	8	21522249	22569839	0	0.0502724	0.926305	0.493569	0.493569	rs149714437	a	g	-0.2029	0.034	2.475e-09	rs8192330	a	g	-0.11713	0.026124	7.3362e-06	rs149714437	22056259	0.0384	-0.2029	0.034	2.475e-09	-0.14222	0.033913	2.7438e-05	0.52337	1	1	2400
SomaScan_v4	8007-19	Cathepsin B	'CTSB	8	11200033	12226957	0	0.031457	0.678787	0.982099	0.000500207	rs1736084	t	c	0.6205	0.0141	0	rs79188421	g	c	-0.26996	0.071288	0.00015254	rs1736084	11703657	0.2643	0.6205	0.0141	0	0.044868	0.013048	0.00058478	0.084027	1	0.00049391	2869
Olink_PEA	OID00300	LIMP II	'SCARB2	4	76579890	77635046	0	0.196955	0.610368	0.326154	0.326154	rs7697777	t	c	0.45677	0.079161	1.42233e-08	rs6824953	g	c	0.052982	0.011952	9.2992e-06	rs7697777	77075196	0.15956	0.45677	0.079161	1.42233e-08	0.053106	0.01353	8.6747e-05	0.70572	1	1	3061
SomaScan_v4	12534-10	CACO2	'CALCOCO2	17	46408350	47443884	0	0.0772858	0.594043	0.765772	0.765772	rs550510	a	g	-0.157	0.0188	7.918e-17	rs594117	a	g	0.059464	0.015204	9.192e-05	rs550510	46926615	0.146	-0.157	0.0188	7.918e-17	0.043455	0.015191	0.0042296	0.57656	1	1	2412
SomaScan_v4	9173-21	PGM1	'PGM1	1	63558947	64625916	0	0.0413129	0.546049	2.3848e-05	0.000487041	rs2269247	t	c	0.2107	0.0176	4.106e-33	rs72261297	d	i	-0.061094	0.017053	0.0003401	rs2269247	64107284	0.1748	0.2107	0.0176	4.106e-33	0.048235	0.013601	0.00039063	0.84063	1	0.000128252	2633
SomaScan_v4	10346-5	STAT3	'STAT3	17	39965342	41040586	0	0.0354687	0.534331	0.994791	0.980743	rs35950888	a	g	0.2649	0.013	1.28e-91	rs4796791	c	t	-0.04476	0.011144	5.9089e-05	rs8081037	40499158	0.3532	-0.2645	0.013	1.61e-92	0.030493	0.010837	0.0048972	0.17362	0.985877	1	1345
Olink_PEA	OID01267	sICAM-3	'ICAM3	19	9944452	10950499	0	0.269319	0.504972	0.107197	0.107197	rs2304237	c	t	0.31017	0.070662	1.39605e-05	rs11085727	t	c	0.081524	0.011929	8.2427e-12	rs7250300	10448660	0.23077	0.29505	0.070788	3.63915e-05	-0.06153	0.012968	2.088e-06	0.23033	1	1	2413
SomaScan_v4	9557-5	MANS1	'MANSC1	12	11982198	13003475	0	0.064709	0.442296	0.945565	0.000333525	rs56829405	a	g	0.5217	0.0198	2.53e-152	rs10743995	t	c	-0.13021	0.032338	5.6629e-05	rs56829405	12496935	0.1192	0.5217	0.0198	2.53e-152	0.054662	0.01671	0.0010713	0.086232	1	0.000143243	2622
SomaScan_v4	4126-22	BPI	'BPI	20	36388551	37465907	0	0.0519834	0.393301	0.00186761	0.00186761	rs6127742	a	g	-0.6855	0.0211	5.35e-231	rs6098467	t	c	0.050389	0.013679	0.00022985	rs6127742	36950550	0.1022	-0.6855	0.0211	5.35e-231	-0.050415	0.016667	0.0024873	0.82184	1	1	2394
SomaScan_v4	17828-3	S100A14	'S100A14	1	153086731	154089462	0	0.070678	0.358592	0.614343	0.000126553	rs9330298	a	c	-0.1126	0.0136	1.52e-16	rs140637612	c	t	0.56818	0.13787	3.7695e-05	rs9330298	153590254	0.4801	-0.1126	0.0136	1.52e-16	0.034982	0.011558	0.0024729	0.033136	1	4.00653e-05	1754
SomaScan_v4	12554-10	RA51D	'RAD51L3	17	32926811	33948541	0	0.0790607	0.30635	0.000957407	0.000957407	rs4796033	t	c	-0.1066	0.0186	1.055e-08	rs9908653	a	t	0.10439	0.025926	5.664e-05	rs4796033	33433487	0.1351	-0.1066	0.0186	1.055e-08	-0.045516	0.015717	0.0037796	0.33464	1	1	2362
SomaScan_v4	2864-2	MEK1	'MAP2K1	15	66179155	67284650	0	0.262356	0.305259	0.957318	1	rs11854159	t	g	0.1755	0.0255	6.135e-12	rs73486052	t	a	0.16294	0.036827	9.6712e-06	rs11854159	66597110	0.0731	0.1755	0.0255	6.135e-12	0.046939	0.020678	0.023206	0.50224	1	1	3331
Olink_PEA	OID01113	PVALB	'PVALB	22	36696728	37715523	0	0.0478759	0.300517	0.646191	3.57034e-07	rs4821544	c	t	-0.89095	0.05702	8.27942e-45	rs78396108	t	c	-0.16271	0.044733	0.00027555	rs4821544	37258503	0.27526	-0.89095	0.05702	8.27942e-45	0.034165	0.011518	0.003014	0.49248	1	0.000133059	2976
SomaScan_v4	9017-58	LPH	'LCT	2	136045410	137094750	0	0.162453	0.294427	0.372848	0.372848	rs4988235	a	g	0.8821	0.0108	0	rs724326	c	t	0.056017	0.014062	6.7881e-05	rs4988235	136608646	0.3071	0.8821	0.0108	0	-0.040045	0.013485	0.0029824	0.20553	1	1	1562
SomaScan_v4	8310-6	U773	'ZG16B	16	2380170	3388967	0	0.0360924	0.287687	0.00704768	0.00832377	rs56411639	d	i	-0.1313	0.0149	1.234e-18	rs9788910	g	c	0.042222	0.011849	0.00036607	rs4785908	2879279	0.3144	-0.1277	0.0145	1.609e-18	-0.032333	0.012659	0.010646	0.84022	0.901034	1	1608
SomaScan_v4	3415-61	BSP	'IBSP	4	88220733	89233074	0	0.0595307	0.267759	0.00780254	0.00938001	rs2616262	t	g	-0.1251	0.0135	1.454e-20	rs190022559	c	t	0.21995	0.055099	6.5557e-05	rs2616262	88723210	0.499	-0.1251	0.0135	1.454e-20	0.031189	0.010595	0.0032436	0.6258	1	0.000343574	3106
SomaScan_v4	7849-3	Glutaminyl cyclase	'QPCT	2	37071717	38100465	0	0.113054	0.252399	0.000213537	0.000107826	rs10189564	a	g	-1.1913	0.0748	4.079e-57	rs35576045	g	t	0.12499	0.033511	0.00019157	rs10189564	37581254	0.0073	-1.1913	0.0748	4.079e-57	0.0030881	0.028484	0.91367	0.77639	1	0.000365694	3306
SomaScan_v4	15594-47	HTRA1	'HTRA1	10	123721041	124774424	0	0.0645025	0.24972	0.370566	0.370566	rs76579910	t	g	-0.2851	0.0267	1.072e-26	rs116915133	a	g	-0.15243	0.045006	0.00070663	rs76579910	124202034	0.0639	-0.2851	0.0267	1.072e-26	-0.057725	0.024847	0.020165	0.96891	1	1	3130
SomaScan_v4	12786-61	GDE5	'GPCPD1	20	5025085	6091672	0	0.0618782	0.249632	0.00398747	0.00398747	rs6085222	a	g	0.1274	0.0131	1.984e-22	rs805754	t	g	-0.060115	0.014823	5.0042e-05	rs6085222	5573659	0.4605	0.1274	0.0131	1.984e-22	-0.033431	0.0116	0.0039499	0.14924	1	1	3199
SomaScan_v4	10440-26	ACAM	'CLMP	11	122443035	123565989	0	0.0747861	0.246778	0.00301713	0.00301713	rs2155572	t	g	0.215	0.0123	4.585e-68	rs12577963	a	g	0.044341	0.011147	6.9511e-05	rs2155572	123067655	0.4165	0.215	0.0123	4.585e-68	0.029188	0.011807	0.013437	0.42515	1	1	3365
SomaScan_v4	7266-4	SPA9	'SERPINA9	14	94429054	95446026	0	0.100407	0.243302	0.0122698	0.013712	rs77569737	d	i	0.1845	0.0168	5.039e-28	rs118145836	a	g	-0.067137	0.020203	0.0008903	rs11628722	94931105	0.1603	0.1845	0.017	1.58e-27	0.039792	0.013183	0.0025411	0.71643	0.912951	1	3794
SomaScan_v4	6252-62	Secretoglobin family 3A member 1	'SCGB3A1	5	179517103	180518540	0	0.0621693	0.240369	0.00133182	2.05418e-05	rs307802	t	c	-0.1398	0.0136	1.187e-24	rs73355922	t	c	0.24393	0.071113	0.0006033	rs307802	180019237	0.4058	-0.1398	0.0136	1.187e-24	-0.031872	0.011443	0.0053485	0.37088	1	0.000232869	3314
SomaScan_v4	18837-9	SGTB	'SGTB	5	64461755	65518862	0	0.101539	0.223605	0.154083	0.00103617	rs28342	a	g	0.0743	0.0146	3.408e-07	rs182755852	g	c	0.34585	0.098134	0.00042472	rs28342	64968615	0.3211	0.0743	0.0146	3.408e-07	0.0055598	0.012059	0.64476	0.2019	1	0.000139426	2181
SomaScan_v4	17836-17	S100A16	'S100A16	1	153079362	154085621	0	0.0888968	0.196845	0.560012	0.000102116	rs35760493	a	g	0.1827	0.0129	2.235e-45	rs140637612	c	t	0.56818	0.13787	3.7695e-05	rs35760493	153596603	0.4538	0.1827	0.0129	2.235e-45	0.028858	0.011396	0.011334	0.070912	1	4.00653e-05	1764
SomaScan_v4	8397-147	QSOX2	'QSOX2	9	138598179	139637687	0	0.0708296	0.177626	0.000790586	0.000521138	rs77836657	d	i	0.3583	0.0131	3.78e-165	rs11103196	a	c	0.23681	0.052859	7.4648e-06	rs10858248	139108324	0.4977	0.3491	0.0129	1.72e-161	0.031232	0.011425	0.0062657	0.61316	0.959004	0.346759	2583
Olink_PEA	OID01260	Tenascin-X	'TNXB	6	31508931	32583111	0	0.617519	0.174451	0.223373	0.223373	rs9267785	t	c	1.797	0.2224	5.21195e-15	rs9268576	c	t	0.095134	0.019446	9.9752e-07	rs7889	31605448	0.3701	-0.058561	0.063975	0.360446	-0.02512	0.010946	0.021733	0.10366	1	1	4752
SomaScan_v4	4188-1	Aflatoxin B1 aldehyde reductase	'AKR7A2	1	19130459	20138640	0	0.0660103	0.164056	0.350216	0.00288097	rs12122880	t	c	0.2558	0.0134	1.12e-80	rs74673721	t	c	0.36238	0.10323	0.00044756	rs12122880	19661156	0.3447	0.2558	0.0134	1.12e-80	0.031527	0.01173	0.0071942	0.99707	1	0.00551192	3315
SomaScan_v4	8035-6	CA198	'C1orf198	1	230472865	231505335	0	0.083283	0.146048	0.0023989	0.00105952	rs61826310	t	c	0.2091	0.0173	1.592e-33	rs575832238	g	a	0.3868	0.10201	0.00014966	rs61826310	231002496	0.1704	0.2091	0.0173	1.592e-33	0.035438	0.014652	0.015576	0.72032	1	0.420863	3373
SomaScan_v4	17474-106	YETS4	'YEATS4	12	69253483	70284576	0	0.0591293	0.139541	0.0034079	0.000901875	rs11443013	d	i	0.1198	0.0131	6.411e-20	rs199953820	d	i	0.21419	0.063445	0.0007353	rs7976537	69784986	0.4054	0.1198	0.0132	9.009e-20	-0.037436	0.012128	0.0020239	0.027068	0.815788	3.62623e-05	3047
SomaScan_v4	8664-36	PKDCC	'PKDCC	2	41775160	42785668	0	0.0577124	0.135699	2.06943e-06	0.000557448	rs534845187	d	i	-0.5756	0.0602	1.194e-21	rs184981024	t	a	0.2044	0.063233	0.0012273	rs34372645	42281312	0.014	0.537	0.0578	1.54e-20	-0.11445	0.057379	0.046083	0.33309	0.832571	1.01852e-06	3355
SomaScan_v4	12675-14	SYDC	'DARS	2	136164247	137243670	0	0.202999	0.132532	0.787066	0.787066	rs2304371	a	g	-0.1585	0.0179	8.113e-19	rs724326	c	t	0.056017	0.014062	6.7881e-05	rs2304371	136561557	0.1527	-0.1585	0.0179	8.113e-19	-0.03535	0.012973	0.0064327	0.085267	1	1	1915
SomaScan_v4	4468-21	SPHK2	'SPHK2	19	48622548	49633974	0	0.187371	0.126455	0.124652	0.124652	rs386243	t	c	0.1545	0.0156	3.466e-23	rs35106244	t	c	-0.049368	0.012475	7.5797e-05	rs386243	49127490	0.2518	0.1545	0.0156	3.466e-23	0.034166	0.012198	0.0050948	0.6754	1	1	2698
SomaScan_v4	5663-18	PF4V	'PF4V1	4	74218906	75219872	0	0.0825256	0.121335	0.00160164	0.00160164	rs2367288	a	g	-0.8677	0.0122	0	rs7672051	g	a	0.11116	0.03101	0.00033748	rs2367288	74714098	0.2965	-0.8677	0.0122	0	-0.030926	0.012241	0.011521	0.35077	1	1	1853
SomaScan_v4	12656-1	KLC1	'KLC1	14	103528233	104667888	0	0.334545	0.120185	0.42719	0.426389	rs142008283	d	i	0.1453	0.0135	8.043e-27	rs10129899	a	c	-0.057002	0.012039	2.1916e-06	rs61637848	104096031	0.3271	0.1435	0.0135	2.09e-26	0.029019	0.0115	0.011621	0.56624	0.988773	1	3129
SomaScan_v4	4498-62	NCAM-120	'NCAM1	11	112331997	113649158	0	0.220458	0.119853	0.281785	0.281785	rs11214489	t	c	-0.3073	0.017	3.075e-73	rs12286728	c	g	0.074859	0.018372	4.6066e-05	rs11214489	112975934	0.1847	-0.3073	0.017	3.075e-73	0.034986	0.013308	0.0085675	0.016315	1	1	3419
Olink_PEA	OID00340	G-CSF	'CSF3	17	37671614	38674066	0	0.0554427	0.117658	0.00034943	0.00037272	rs60082402	g	a	0.26781	0.062702	2.34531e-05	rs1868758	t	c	-0.037486	0.010987	0.00064515	rs3826331	38150492	0.37862	-0.24599	0.061602	7.53876e-05	0.031354	0.010889	0.0039835	0.01736	0.965339	1	1802
SomaScan_v4	3809-1	FGFR-3	'FGFR3	4	1295034	2310599	0	0.0288814	0.112927	4.63813e-07	5.37241e-05	rs2305181	t	c	0.5046	0.1059	1.889e-06	rs191738996	a	c	0.53252	0.13536	8.354e-05	rs2305181	1803251	0.0045	0.5046	0.1059	1.889e-06	0.08616	0.028756	0.0027335	0.72165	1	3.38246e-05	2310
SomaScan_v4	5066-134	CLM6	'CD300C	17	72037247	73042282	0	0.0879139	0.109522	0.00238237	0.000216688	rs62087200	a	g	-0.7811	0.0311	2.13e-139	rs141657329	d	i	-0.24308	0.067816	0.0003378	rs62087200	72459776	0.0494	-0.7811	0.0311	2.13e-139	0.048538	0.021964	0.027115	0.88317	1	0.00153916	2666
SomaScan_v4	3310-62	FCG2B	'FCGR2B	1	161051101	162148444	0	0.0730153	0.101294	0.0138567	0.0142078	1:161641384_G_A	a	g	1.3415	0.0122	0	rs12120973	a	t	0.064099	0.018476	0.0005217	rs72480273	161644871	0.1802	-1.302	0.0128	0	0.036328	0.015382	0.01819	0.81744	0.8499	1	2690
SomaScan_v4	5734-13	nectin-4	'PVRL4	1	160540785	161559389	0	0.0501659	0.10019	0.00840546	0.00840546	rs35434391	t	g	-0.104	0.0213	1.037e-06	rs12120973	a	t	0.064099	0.018476	0.0005217	rs35434391	161049509	0.1117	-0.104	0.0213	1.037e-06	-0.05067	0.020271	0.012431	0.38205	1	1	2460
SomaScan_v4	2516-57	6Ckine	'CCL21	9	34209002	35210121	0	0.0700123	0.0976933	0.0412907	0.000623014	rs10814138	a	c	-0.0996	0.0145	7.14e-12	rs113975639	t	c	0.24189	0.051347	2.4659e-06	rs10814138	34723035	0.3105	-0.0996	0.0145	7.14e-12	-0.034065	0.013044	0.0090121	0.68277	1	0.0172652	1959
SomaScan_v4	17785-11	RCL	'RCL	6	42693367	43697222	0	0.0481512	0.0844484	0.586101	0.0992436	rs138632789	d	i	-0.1803	0.0202	4.403e-19	rs571995147	t	c	0.21569	0.060318	0.00034903	rs45448395	43189645	0.1038	-0.1856	0.021	1.02e-18	0.039466	0.019268	0.040538	0.43181	0.892613	0.068219	1900
SomaScan_v4	3074-6	LBP	'LBP	20	36474759	37505665	0	0.0813484	0.0837088	0.00278705	0.00278705	rs2232613	t	c	-1.2145	0.0227	0	rs6098467	t	c	0.050389	0.013679	0.00022985	rs2232613	36997655	0.0761	-1.2145	0.0227	0	0.044183	0.020572	0.031739	0.12967	1	1	2373
SomaScan_v4	17704-74	HS105	'HSPH1	13	31210762	32236525	0	0.111744	0.0816748	0.0037844	0.0037844	rs12018206	a	c	-0.0901	0.0147	8.112e-10	rs73450849	a	g	0.069074	0.018636	0.0002101	rs9599008	31772946	0.2941	-0.0847	0.0144	4.443e-09	-0.022772	0.011587	0.049381	0.22644	1	1	2839
SomaScan_v4	5676-54	ASIP	'ASIP	20	32282375	33357150	0	0.0996056	0.0804795	0.0253715	0.0246197	rs565102642	d	i	-0.9654	0.0218	0	rs2207353	g	a	0.045308	0.011925	0.0001451	rs62209647	32505658	0.0851	0.9699	0.0222	0	0.051244	0.025047	0.040763	0.94361	0.914031	1	1422
Olink_PEA	OID01372	NINJ1	'NINJ1	9	95383771	96396570	0	0.161763	0.0793864	0.0188423	0.0188423	rs12342201	a	g	-0.45011	0.05888	1.14288e-13	rs10761236	a	g	-0.047555	0.013076	0.00027597	rs11790517	95782667	0.28322	0.042657	0.070471	0.545255	-0.015747	0.012228	0.19783	0.2851	1	1	2829
SomaScan_v4	17673-34	Carbonic Anhydrase VB	'CA5B	23	15206953	16305747	0	0.398205	0.0763292	0.212082	0.212082	rs5936043	a	g	0.1208	0.0114	4.048e-26	rs4830964	g	c	0.046578	0.0099677	2.9701e-06	rs5936043	15782443	0.3507	0.1208	0.0114	4.048e-26	-0.025596	0.0096924	0.0082713	0.31295	1	1	1312
SomaScan_v4	7784-1	Kininogen, HMW	'KNG1	3	185935065	186961743	0	0.0703802	0.0751503	0.00230898	4.97359e-06	rs76438938	t	c	-1.1904	0.0384	2.02e-211	rs534025263	a	c	0.66792	0.17511	0.00013658	rs76438938	186461524	0.0302	-1.1904	0.0384	2.02e-211	0.062207	0.033564	0.063831	0.87703	1	7.23424e-06	2868
SomaScan_v4	14008-22	DCP1A	'DCP1A	3	52817449	53881613	0	0.0465994	0.0716441	0.00246678	0.000669629	rs41275531	a	g	0.1341	0.0278	1.427e-06	rs531091748	c	t	0.5378	0.13352	5.6283e-05	rs41275531	53220375	0.0596	0.1341	0.0278	1.427e-06	-0.048131	0.022373	0.031455	0.40169	1	0.002013	2217
Olink_PEA	OID00693	nectin-4	'PVRL4	1	160540785	161559389	0	0.0634077	0.0715594	0.00840546	0.00840546	rs35434391	t	g	-0.5241	0.093167	3.14123e-08	rs12120973	a	t	0.064099	0.018476	0.0005217	rs509749	160793560	0.41134	0.11282	0.065598	0.0860994	0.03314	0.010831	0.0022151	0.32229	1	1	2460
SomaScan_v4	12381-26	CBR1	'CBR1	21	36942239	37945464	0	0.0525574	0.0706061	0.00306847	1.29052e-05	rs16993864	a	c	-1.1984	0.0484	3.22e-135	rs572701054	a	g	0.35901	0.10695	0.0007885	rs16993864	37446599	0.0196	-1.1984	0.0484	3.22e-135	-0.058316	0.031443	0.063647	0.15418	1	0.00161272	3155
SomaScan_v4	8237-56	SOSD1	'SOSTDC1	7	16001106	17070205	0	0.100438	0.0686026	0.000291338	2.98366e-05	rs12532139	a	g	-0.1285	0.0196	4.969e-11	rs191060451	a	g	0.45174	0.11267	6.0889e-05	rs12532139	16284902	0.1412	-0.1285	0.0196	4.969e-11	-0.027006	0.015986	0.09115	0.58577	1	7.33415e-05	3672
SomaScan_v4	19197-95	THIL	'ACAT1	11	107492243	108518503	0	0.0674452	0.0653823	0.0096763	0.0096763	rs112087419	a	g	0.4476	0.0167	2.02e-157	rs12804124	g	t	0.10912	0.032381	0.00075186	rs112087419	107998126	0.1785	0.4476	0.0167	2.02e-157	0.034135	0.015658	0.029256	0.095966	1	1	2223
SomaScan_v4	12428-2	LYPL1	'LYPLAL1	1	218847186	219886207	0	0.158108	0.0650959	0.0196719	0.0195204	rs3084102	d	i	0.371	0.0198	3.375e-78	rs11118172	g	a	0.040341	0.010975	0.00023723	rs12093892	219368348	0.1149	0.3702	0.0198	1.178e-77	0.030837	0.01503	0.040193	0.8157	0.994926	1	2944
Olink_PEA	OID00602	IL-6 sRa	'IL6R	1	153877669	154941926	0	0.0824651	0.0640923	0.000322474	8.28934e-05	rs12730935	a	g	1.0458	0.041703	1.70608e-89	rs139589338	g	a	0.18427	0.04343	2.2069e-05	rs61812598	154420087	0.41031	1.0384	0.04161	6.54636e-89	-0.024346	0.010918	0.025752	0.45629	0.991496	0.00127409	1922
SomaScan_v4	14088-38	IGFBP-6	'IGFBP6	12	52991220	53996129	0	0.115546	0.0638305	0.000485459	0.000485459	rs3814774	t	g	0.1694	0.0303	2.229e-08	rs4919759	t	a	0.068122	0.017454	9.501e-05	rs3814774	53473298	0.0518	0.1694	0.0303	2.229e-08	0.014366	0.02496	0.56491	0.41247	1	1	2531
SomaScan_v4	18830-1	Omentin	'ITLN1	1	160346329	161354960	0	0.0672595	0.0636479	0.000309922	0.000171638	rs11265507	t	c	1.1586	0.0896	2.842e-38	rs34378534	t	c	0.080271	0.022293	0.00031726	rs28794254	160873011	0.0059	1.095	0.0858	2.485e-37	0.073241	0.037885	0.053204	0.94535	0.909938	1	2572
SomaScan_v4	3290-50	CD109	'CD109	6	73905508	75038040	0	0.0625269	0.062768	8.45665e-05	0.00368744	rs57799429	c	g	0.7071	0.0115	0	rs80026257	t	a	0.061709	0.015171	4.7511e-05	rs12663978	74505467	0.4892	-0.7004	0.0114	0	-0.023562	0.010436	0.023957	0.56616	0.980317	0.639196	3465
SomaScan_v4	7110-2	DJB11	'DNAJB11	3	185785192	186815061	0	0.0713124	0.0623222	7.19407e-05	0.000121133	rs56324474	a	g	-0.2844	0.0226	3.507e-36	rs534025263	a	c	0.66792	0.17511	0.00013658	rs12330837	186285706	0.0866	-0.2797	0.0224	7.276e-36	0.035897	0.018944	0.058108	0.77613	0.97824	7.23424e-06	2829
SomaScan_v4	17769-28	PCNP	'PCNP	3	100792939	101813281	0	0.887459	0.0621081	0.431153	0.431153	rs10936715	a	g	-0.1526	0.0126	1.389e-33	rs55654108	g	a	-0.05662	0.011604	1.0636e-06	rs10936715	101345965	0.4914	-0.1526	0.0126	1.389e-33	0.036215	0.011076	0.0010772	0.47075	1	1	2336
SomaScan_v4	15602-43	IL-6 sRa	'IL6R	1	153877669	154941926	0	0.0827035	0.0614167	0.000303191	0.00011383	rs2228145	a	c	-1.1352	0.0082	0	rs139589338	g	a	0.18427	0.04343	2.2069e-05	rs2228145	154426970	0.4044	-1.1352	0.0082	0	0.024837	0.010924	0.022992	0.51785	1	0.00127409	1922
SomaScan_v4	4920-10	Lysozyme	'LYZ	12	69242121	70248014	0	0.0635052	0.0603451	0.00473018	0.000622835	rs4761234	t	c	0.6087	0.0122	0	rs199953820	d	i	0.21419	0.063445	0.0007353	rs4761234	69732105	0.4714	0.6087	0.0122	0	-0.025402	0.011346	0.025166	0.66327	1	3.62623e-05	2941
SomaScan_v4	17748-21	QORX	'TP53I3	2	23800303	24808731	0	0.355394	0.0600213	0.244377	0.244377	rs1134516	a	g	-0.6009	0.016	0	rs113722490	c	g	0.12286	0.02817	1.293e-05	rs1134516	24342532	0.1616	-0.6009	0.016	0	0.033452	0.014628	0.022205	0.71153	1	1	2459
SomaScan_v4	12524-18	SAT2	'SAT2	17	7029552	8031194	0	0.0654044	0.0589331	0.0154458	0.00119405	rs858522	a	c	-0.4588	0.0128	2.94e-282	rs202149802	t	c	0.53695	0.13593	7.8112e-05	rs858522	7526887	0.4279	-0.4588	0.0128	2.94e-282	0.023273	0.010684	0.029386	0.66104	1	3.24827e-06	2340
SomaScan_v4	4840-73	G-CSF	'CSF3	17	37671614	38674066	0	0.0646194	0.0581798	0.0116095	0.0118074	rs139156536	d	i	0.0623	0.0134	3.486e-06	rs1868758	t	c	-0.037486	0.010987	0.00064515	rs8067817	38163936	0.4472	0.061	0.0134	5.06e-06	-0.019479	0.010469	0.062788	0.0043408	0.993694	1	1802
SomaScan_v4	18191-23	RANG	'RANBP1	22	19603461	20614878	0	0.0518797	0.0572571	0.00726901	0.00133598	rs737935	a	g	0.1268	0.0257	7.901e-07	rs75270220	c	t	0.29918	0.073069	4.2316e-05	rs737935	20082570	0.0665	0.1268	0.0257	7.901e-07	-0.04166	0.023811	0.08018	0.84116	1	0.0103489	2091
SomaScan_v4	10754-113	Prokineticin-2	'PROK2	3	71320807	72334357	0	0.1374	0.0569544	0.000751492	0.000751492	rs7644362	a	g	-1.0805	0.0142	0	rs6549436	a	g	-0.0438	0.011062	7.5118e-05	rs7644362	71829242	0.1755	-1.0805	0.0142	0	0.029772	0.013751	0.030388	0.7754	1	1	2767
SomaScan_v4	6955-68	SNX1	'SNX1	15	63886322	64938289	0	0.292747	0.055607	0.0810332	0.0810332	rs1802376	a	g	0.7712	0.047	1.615e-60	rs332258	c	g	-0.054108	0.01302	3.2406e-05	rs1802376	64428559	0.0204	0.7712	0.047	1.615e-60	-0.067987	0.039986	0.08908	0.94981	1	1	2126
SomaScan_v4	9981-18	K1467	'KIAA1467	12	12697218	13795455	0	0.0569807	0.0546235	9.582e-05	7.68197e-07	rs117688503	a	g	0.4992	0.0443	1.945e-29	rs10743995	t	c	-0.13021	0.032338	5.6629e-05	rs117688503	13215613	0.0215	0.4992	0.0443	1.945e-29	0.062661	0.039613	0.11369	0.15141	1	0.000529618	2864
SomaScan_v4	5452-71	ASGR1	'ASGR1	17	6576750	7582883	0	0.0699452	0.0545535	0.00107363	0.000383698	rs55714927	t	c	-0.1676	0.0166	5.296e-24	rs202149802	t	c	0.53695	0.13593	7.8112e-05	rs55714927	7080316	0.1872	-0.1676	0.0166	5.296e-24	0.030476	0.014447	0.034899	0.74319	1	0.000685881	2462
SomaScan_v4	2950-57	IGFBP-4	'IGFBP4	17	38099702	39113983	0	0.0757855	0.0532288	0.563643	0.000610967	rs4890114	a	g	-0.0802	0.0139	9.059e-09	rs138670810	g	a	-0.37535	0.094891	7.6327e-05	rs4890114	38603549	0.4217	-0.0802	0.0139	9.059e-09	0.025676	0.011884	0.030731	0.68008	1	0.000559378	2018
SomaScan_v4	12517-52	TFAR19	'PDCD5	19	32571974	33578358	0	0.0524967	0.0523301	0.00154788	0.00233768	rs4499344	a	g	0.3901	0.0137	1.91e-178	rs372830992	t	c	0.44895	0.13043	0.00057737	rs4499344	33073431	0.3036	0.3901	0.0137	1.91e-178	-0.026172	0.012293	0.033256	0.98695	1	0.00779423	2979
SomaScan_v4	3325-2	MATN2	'MATN2	8	98381068	99548944	0	0.0832565	0.0521759	0.000194915	0.000188424	rs17831160	a	g	0.5048	0.035	3.75e-47	rs561596859	c	t	0.23917	0.056065	1.9914e-05	rs17831160	99045866	0.0323	0.5048	0.035	3.75e-47	-0.053988	0.032857	0.10036	0.94216	1	0.000124172	2803
SomaScan_v4	2809-25	ADAMTS-4	'ADAMTS4	1	160654098	161668846	0	0.0636018	0.0517599	1.73688e-07	1.73688e-07	rs33941127	t	c	-0.0952	0.0166	9.434e-09	rs12120973	a	t	0.064099	0.018476	0.0005217	rs33941127	161168004	0.2115	-0.0952	0.0166	9.434e-09	-0.024492	0.012624	0.052376	0.42726	1	1	2263
SomaScan_v4	17410-5	CETN3	'CETN3	5	89188078	90205603	0	0.047399	0.050538	0.00162887	0.00215833	rs6864721	a	t	-0.1776	0.0146	6.219e-34	rs279764	c	t	0.056106	0.015889	0.00041369	rs6864721	89750018	0.2731	-0.1776	0.0146	6.219e-34	0.027693	0.013299	0.037306	0.5413	1	0.94713	1798
SomaScan_v4	11387-3	ATF6B	'ATF6B	6	31565953	32596030	0	0.708862	0.0502869	0.00107342	0.00107342	rs8111	t	c	0.2635	0.0137	6.631e-82	rs9268576	c	t	0.095134	0.019446	9.9752e-07	rs9267803	32101762	0.2714	0.2647	0.0138	3.335e-82	-0.033873	0.012345	0.006072	0.44749	1	1	4795
SomaScan_v4	9015-1	PRG3	'PRG3	11	56644242	57648623	0	0.0333411	0.0502482	0.00655618	0.00618305	rs10896613	c	g	-0.1485	0.021	1.46e-12	rs578183	c	t	0.11006	0.029268	0.00016961	rs10896613	57144500	0.1132	-0.1485	0.021	1.46e-12	0.01935	0.017544	0.27004	0.36844	1	0.93381	2047
SomaScan_v4	5508-62	Cathepsin D	'CTSD	11	1273982	2285222	0	0.0913025	0.0498601	0.00297657	0.00134035	rs55861089	a	g	0.4704	0.0216	2.73e-105	rs554302382	t	c	-0.34615	0.087497	7.6161e-05	rs55861089	1783757	0.0976	0.4704	0.0216	2.73e-105	0.035229	0.018205	0.052974	0.78659	1	5.21947e-05	3098
SomaScan_v4	11568-2	FKB1B	'FKBP1B	2	23772571	24786551	0	0.359612	0.0496675	0.0121268	0.0121268	rs72781699	a	g	-0.3642	0.0155	1.17e-121	rs113722490	c	g	0.12286	0.02817	1.293e-05	rs72781699	24277709	0.2027	-0.3642	0.0155	1.17e-121	-0.030086	0.013828	0.029583	0.66994	1	1	2522
SomaScan_v4	6342-10	Nephronectin	'NPNT	4	106315932	107425184	0	0.431168	0.0493408	0.0166715	0.00191408	rs34712979	a	g	-0.172	0.0158	1.274e-27	rs143396422	a	g	0.25083	0.062287	5.6493e-05	rs34712979	106819053	0.2557	-0.172	0.0158	1.274e-27	-0.033453	0.014748	0.023313	0.60236	1	0.116039	2512
SomaScan_v4	17403-14	acyl-Coenzyme A dehydrogenase	'ACADSB	10	124268495	125317827	0	0.0675903	0.0474813	0.00512017	0.0162248	rs7913063	a	t	-0.6526	0.0223	2.59e-188	rs41310302	g	c	-0.16502	0.052271	0.0015934	rs7913063	124798683	0.0861	-0.6526	0.0223	2.59e-188	0.034505	0.019241	0.072932	0.63709	1	0.237355	3094
SomaScan_v4	9234-8	TWSG1	'TWSG1	18	8834765	9902418	0	0.0768804	0.0473512	0.00204465	0.00229987	rs4798783	a	g	0.2802	0.0137	4.29e-93	rs117429920	a	g	-0.18281	0.051757	0.00041222	rs4798783	9174885	0.2953	0.2802	0.0137	4.29e-93	0.021305	0.011475	0.063361	0.19856	1	0.00187098	3506
SomaScan_v4	13634-209	PIR	'PIR	23	14902921	16011687	0	0.414666	0.0466492	0.385042	0.376357	rs925653	a	g	-0.6428	0.0102	0	rs4830964	g	c	0.046578	0.0099677	2.9701e-06	rs3827466	15512734	0.3464	-0.6406	0.0102	0	-0.027569	0.011885	0.020363	0.77376	0.988445	1	1485
SomaScan_v4	12411-60	MAX	'MAX	14	64972892	66069413	0	0.0515622	0.0455733	0.0191344	0.00541582	rs762810	a	c	-0.2277	0.0128	8.018e-71	rs17881652	a	g	0.17597	0.052127	0.0007358	rs762810	65544367	0.3535	-0.2277	0.0128	8.018e-71	-0.024677	0.011565	0.03286	0.62232	1	0.000149249	2911
SomaScan_v4	12387-7	PDLI4	'PDLIM4	5	131093364	132109147	0	0.402506	0.0450596	0.370457	0.370457	rs4877	t	g	-0.4954	0.0228	1.8e-104	rs4143335	c	t	-0.064352	0.014212	5.9586e-06	rs4877	131607588	0.0919	-0.4954	0.0228	1.8e-104	0.037661	0.017895	0.035327	0.1526	1	1	1853
SomaScan_v4	13642-90	CIG49	'IFIT3	10	90587651	91600728	0	0.0860363	0.0447177	0.00211024	0.00131726	rs2274878	c	g	0.1338	0.0152	1.429e-18	rs75051999	a	c	0.40333	0.10638	0.00014987	rs2274878	91102098	0.2427	0.1338	0.0152	1.429e-18	0.025475	0.012221	0.037109	0.95979	1	2.46567e-05	3096
SomaScan_v4	8296-117	KDEL2	'KDELC2	11	107842832	108869159	0	0.0744178	0.0446463	0.000855979	0.000855979	rs74911261	a	g	-1.3026	0.038	1.72e-257	rs12804124	g	t	0.10912	0.032381	0.00075186	rs74911261	108357137	0.0262	-1.3026	0.038	1.72e-257	-0.054887	0.038275	0.15157	0.70602	1	1	1744
Olink_PEA	OID01221	ApoM	'APOM	6	31120193	32125987	0	0.411981	0.0439299	0.000804191	0.000794428	rs555855080	i	d	-0.77085	0.17503	1.30828e-05	rs111837807	c	t	0.11295	0.018461	9.4631e-10	rs111837807	31121232	0.069072	0.11111	0.12621	0.379071	0.11295	0.018461	9.4631e-10	2.9213e-05	0.997875	1	7262
SomaScan_v4	18332-17	CPLX1	'CPLX1	4	278745	1319986	0	0.0780036	0.0434955	0.00649857	1.70175e-05	rs79590461	a	g	-0.1285	0.024	8.892e-08	rs115916087	g	a	0.17444	0.050626	0.00056946	rs79590461	822264	0.0871	-0.1285	0.024	8.892e-08	0.038445	0.018704	0.039834	0.45804	1	0.00122142	3043
SomaScan_v4	11369-23	ADHX	'ADH5	4	99492132	100509952	0	0.0875315	0.0433338	0.794423	0.0001848	rs62325239	a	g	0.5796	0.032	2.883e-73	rs146081993	a	g	0.50149	0.12035	3.0848e-05	rs62325239	99987492	0.0378	0.5796	0.032	2.883e-73	-0.047261	0.031721	0.13625	0.83542	1	0.000144071	3205
SomaScan_v4	13972-4	DHB14	'HSD17B14	19	48816274	49839935	0	0.202341	0.0430217	0.00743976	0.00743976	rs35299026	a	g	-0.3197	0.0323	4.477e-23	rs35106244	t	c	-0.049368	0.012475	7.5797e-05	rs35299026	49318380	0.0477	-0.3197	0.0323	4.477e-23	-0.035209	0.02695	0.19139	0.51031	1	1	2488
SomaScan_v4	10424-31	NPDC1	'NPDC1	9	139433922	140440655	0	0.0277482	0.0423196	0.00270789	5.36377e-06	rs35063411	c	g	-0.1127	0.0239	2.527e-06	rs558903778	t	g	0.61172	0.15375	6.928e-05	rs7038961	139914574	0.0825	0.1112	0.0239	3.42e-06	0.035501	0.018492	0.054881	0.33947	0.983883	3.16527e-06	1686
SomaScan_v4	2611-72	Dtk	'TYRO3	15	41349873	42371536	0	0.116243	0.0423008	0.0368391	0.0008592	rs2588323	c	g	0.1366	0.0139	7.956e-23	rs72726009	g	a	0.55634	0.14071	7.6902e-05	rs2588323	41842078	0.2955	0.1366	0.0139	7.956e-23	0.025815	0.0124	0.037356	0.044781	1	0.00186634	2463
SomaScan_v4	18206-18	ADH6	'ADH6	4	99623795	100640694	0	0.087898	0.0404221	0.794423	0.0001848	rs62325239	a	g	0.4075	0.0314	1.45e-38	rs146081993	a	g	0.50149	0.12035	3.0848e-05	rs62325239	99987492	0.0378	0.4075	0.0314	1.45e-38	-0.047261	0.031721	0.13625	0.83542	1	0.000144071	3310
SomaScan_v4	9380-2	sPLA(2)-XIII	'PLA2G12B	10	74194928	75214536	0	0.0185366	0.0400848	0.467402	0.000264103	rs10823949	t	c	-0.2677	0.0315	2.143e-17	rs563160642	a	t	0.51716	0.12962	6.6123e-05	rs10823949	74632924	0.0478	-0.2677	0.0315	2.143e-17	-0.039609	0.021101	0.060499	0.5423	1	0.000113574	1300
SomaScan_v4	8606-39	GPNMB	'GPNMB	7	22775586	23814727	0	0.0782913	0.0391788	0.000555591	0.00121455	rs2268748	t	c	-0.6425	0.0328	3.157e-85	rs146732464	d	i	0.18359	0.044331	3.4524e-05	rs2268748	23313171	0.0406	-0.6425	0.0328	3.157e-85	-0.041914	0.026703	0.1165	0.58275	1	0.371107	2578
SomaScan_v4	12813-18	EHBP1	'EHBP1	2	62400986	63773622	0	0.194361	0.0391321	0.00237073	0.00254192	rs73934251	a	c	0.1577	0.0207	2.931e-14	rs190110426	a	g	0.19063	0.045608	2.9167e-05	rs73934251	62727986	0.1152	0.1577	0.0207	2.931e-14	-0.032785	0.015359	0.032801	0.10804	1	0.977839	2437
Olink_PEA	OID00412	sRAGE	'AGER	6	31648745	32652101	0	0.203347	0.0390207	2.11991e-06	2.11991e-06	rs2071292	g	a	0.94267	0.23257	5.89115e-05	rs9268576	c	t	0.095134	0.019446	9.9752e-07	rs78718262	32184410	0.014433	1.0184	0.26296	0.000122574	0.0341	0.038088	0.37064	0.83817	1	1	4872
SomaScan_v4	17391-10	SPF45	'RBM17	10	5630950	6659420	0	0.118042	0.0382566	0.00115474	0.00115474	rs7096838	t	c	0.5926	0.033	3.846e-72	rs12777632	c	t	-0.053861	0.013523	6.803e-05	rs3752987	6143568	0.0389	-0.5925	0.033	5.857e-72	0.045572	0.027089	0.092511	0.71369	1	1	3361
SomaScan_v4	7810-20	C1QTNF5	'C1QTNF5	11	118709652	119717383	0	0.0583675	0.0379681	2.84654e-05	2.36434e-07	rs2509656	a	g	0.2528	0.0181	3.894e-44	rs56092649	a	g	0.32041	0.079187	5.2032e-05	rs2509656	119208576	0.1453	0.2528	0.0181	3.894e-44	-0.02992	0.015291	0.050386	0.010114	1	4.78266e-06	2007
SomaScan_v4	10396-6	Mcl-1	'MCL1	1	150047032	151052066	0	0.0405436	0.0378285	0.00115909	0.00201146	rs190596489	a	c	1.4688	0.0532	1.19e-167	rs12022137	a	g	0.082317	0.01957	2.5954e-05	rs190596489	150562043	0.016	1.4688	0.0532	1.19e-167	0.053529	0.052	0.30329	0.34203	1	0.0087873	1788
SomaScan_v4	16916-19	SLIK6	'SLITRK6	13	85866925	86873623	0	0.0526807	0.0377863	0.000989733	0.00196217	rs150325889	d	i	-0.2408	0.0163	2.224e-49	rs117675856	t	c	0.45968	0.12993	0.00040343	rs78969649	85913341	0.2181	-0.2385	0.0162	8.352e-49	0.025589	0.013742	0.062588	0.87947	0.983199	0.00072841	3160
SomaScan_v4	9744-139	DNJA4	'DNAJA4	15	78056428	79074538	0	0.0398387	0.0375134	8.52934e-09	5.38291e-05	rs61752771	t	c	0.2083	0.0461	6.295e-06	rs141147481	g	c	-0.18151	0.048857	0.00020315	rs61752771	78562867	0.0222	0.2083	0.0461	6.295e-06	0.09005	0.044958	0.045182	0.577	1	0.000173243	2803
SomaScan_v4	14134-49	AMGO2	'AMIGO2	12	46969490	47973734	0	0.0688749	0.0373071	0.00397504	0.00742064	rs1101752	a	g	-0.1043	0.0148	1.863e-12	rs118135602	g	a	0.18701	0.049501	0.00015817	rs7964534	47478914	0.293	0.1043	0.0148	1.903e-12	-0.022773	0.012028	0.058308	0.24172	0.96681	0.565384	2990
SomaScan_v4	5586-66	MINP1	'MINPP1	10	88764632	89813217	0	0.0988082	0.0372357	0.0782805	0.022853	rs138578710	d	i	-0.1211	0.0131	3.086e-20	rs186232487	a	c	0.18533	0.046836	7.59e-05	rs12356259	89275057	0.4711	-0.1211	0.0131	3.041e-20	-0.021359	0.010942	0.050927	0.20608	0.9902	0.0874629	1639
SomaScan_v4	2602-2	Angiopoietin-2	'ANGPT2	8	5857172	6920930	0	0.148952	0.0368188	7.20684e-05	7.20684e-05	rs1968586	t	c	-0.1025	0.0136	5.579e-14	rs17381755	t	c	-0.046234	0.012442	0.00020237	rs1968586	6279511	0.3495	-0.1025	0.0136	5.579e-14	-0.025642	0.012967	0.047992	0.8625	1	1	5844
SomaScan_v4	6531-29	F162A	'FAM162A	3	121603023	122631181	0	0.315257	0.0360467	0.0187743	0.0187743	rs7615673	c	g	-0.1828	0.0167	1.01e-27	rs13082001	t	c	-0.078343	0.019823	7.7427e-05	rs7615673	122125544	0.1611	-0.1828	0.0167	1.01e-27	0.02626	0.01461	0.072268	0.12208	1	1	2639
SomaScan_v4	3340-53	TSP4	'THBS4	5	78787134	79879110	0	0.0480795	0.0339609	0.00051255	3.29094e-06	rs13167730	t	g	0.4853	0.0218	7.5e-110	rs182921450	g	t	0.80423	0.18258	1.0585e-05	rs13167730	79370247	0.0976	0.4853	0.0218	7.5e-110	-0.033981	0.021126	0.10772	0.46253	1	0.000301809	2926
SomaScan_v4	2743-5	Sonic Hedgehog	'SHH	7	155092680	156104967	0	0.0510303	0.0335857	8.35165e-05	8.53771e-05	rs779667065	d	i	0.0983	0.0178	3.265e-08	rs183799222	t	c	-0.5119	0.15617	0.0010456	rs9333596	155603978	0.1828	0.0751	0.0171	1.137e-05	-0.03194	0.014434	0.026914	0.031648	0.816294	3.53299e-05	3500
SomaScan_v4	10561-5	PGRP-I-alpha	'PGLYRP3	1	152770338	153783194	0	0.113055	0.0334863	9.70794e-05	0.000301068	rs1865234	t	c	0.1738	0.024	4.909e-13	rs140637612	c	t	0.56818	0.13787	3.7695e-05	rs3014863	153315579	0.0859	0.1738	0.024	4.909e-13	0.031946	0.019621	0.1035	0.058162	1	4.00653e-05	2106
SomaScan_v4	12408-333	RB22A	'RAB22A	20	56384752	57442563	0	0.0747395	0.0331086	0.113773	0.113773	rs12480383	t	c	0.213	0.0244	2.343e-18	rs542385	t	c	0.038746	0.01127	0.00058596	rs12480383	56887156	0.072	0.213	0.0244	2.343e-18	0.035581	0.018389	0.053002	0.95466	1	1	3042
Olink_PEA	OID01416	SCGF-beta	'CLEC11A	19	50726586	51728974	0	0.241611	0.0330756	2.96882e-05	2.96882e-05	rs142930583	c	g	0.81999	0.17535	3.79315e-06	rs1405655	c	t	0.075181	0.011072	1.1208e-11	rs1405655	50882619	0.33918	0.036348	0.067769	0.591957	0.075181	0.011072	1.1208e-11	0.76529	1	1	2692
SomaScan_v4	12575-30	C1TC	'MTHFD1	14	64354749	65426722	0	0.0989306	0.0330432	0.00025646	0.00017543	rs377112209	d	i	-0.1273	0.0129	6.737e-23	rs10147977	a	t	0.060321	0.014782	4.4896e-05	rs11158538	64859191	0.4465	-0.1263	0.0128	4.759e-23	-0.023517	0.011499	0.040843	0.67243	0.967807	1	2707
SomaScan_v4	12569-25	TCP-1-epsilon	'CCT5	5	9750033	10766524	0	0.122118	0.0329999	1.20335e-05	1.20335e-05	rs11557652	a	t	0.2365	0.0462	3.149e-07	rs570903427	c	t	0.18629	0.048397	0.0001185	rs11557652	10256172	0.0215	0.2365	0.0462	3.149e-07	0.059971	0.041943	0.15277	0.13292	1	1	2653
SomaScan_v4	7655-11	N-terminal pro-BNP	'NPPB	1	11417521	12418988	0	0.0620418	0.0328561	0.00023348	0.00077845	rs198379	t	c	-0.2368	0.0125	8.697e-80	rs145131474	g	a	0.4401	0.10171	1.5108e-05	rs198379	11915467	0.4122	-0.2368	0.0125	8.697e-80	-0.021773	0.011253	0.052999	0.23088	1	0.281157	2618
SomaScan_v4	6375-75	XXLT1	'XXYLT1	3	194289008	195491896	0	0.248791	0.0327597	0.000996297	0.000996297	rs1538767	t	c	-0.1785	0.0133	4.548e-41	rs73892729	g	t	-0.11588	0.028393	4.4776e-05	rs9840346	195011895	0.4141	-0.1744	0.0132	1.208e-39	0.023322	0.01102	0.034316	0.43453	1	1	3843
SomaScan_v4	3554-24	Adiponectin	'ADIPOQ	3	186060463	187076252	0	0.0796873	0.0324254	0.000721347	5.24474e-05	rs141134215	a	c	-0.6644	0.0364	2.225e-74	rs534025263	a	c	0.66792	0.17511	0.00013658	rs141134215	186561201	0.026	-0.6644	0.0364	2.225e-74	-0.046232	0.038159	0.22568	0.10408	1	7.23424e-06	3021
SomaScan_v4	6415-90	CPN2	'CPN2	3	193560494	194572057	0	0.0875129	0.0320381	1.51527e-06	1.51527e-06	rs3732477	t	c	-0.6457	0.0137	0	rs9852980	t	g	0.039676	0.011758	0.00073953	rs3732477	194062519	0.2826	-0.6457	0.0137	0	-0.022108	0.01136	0.051646	0.46463	1	1	3620
SomaScan_v4	17332-3	ARHL2	'ADPRHL2	1	36054476	37059533	0	0.086015	0.0315543	0.0286277	0.00053249	rs9651004	t	g	0.6582	0.0975	1.482e-11	rs200439979	d	i	0.06817	0.019362	0.00043025	rs9651004	36567309	0.0051	0.6582	0.0975	1.482e-11	0.049293	0.031275	0.115	0.54735	1	0.000106074	1353
Olink_PEA	OID05025	ENPP2	'ENPP2	8	120069326	121185693	0	0.167612	0.0310622	0.00831166	0.00831166	rs1989353	g	a	0.26998	0.052969	4.96021e-07	rs4871031	c	t	-0.050935	0.013508	0.00016281	rs142807785	120186812	0.019209	-0.14803	0.20666	0.474144	-0.037524	0.044464	0.39872	0.8379	1	1	3079
SomaScan_v4	16892-23	ENPP2	'ENPP2	8	120069326	121185693	0	0.186379	0.0310111	0.00257057	0.00257057	rs10107636	t	c	-0.2106	0.0116	6.949e-74	rs4871031	c	t	-0.050935	0.013508	0.00016281	rs10107636	120688930	0.3683	-0.2106	0.0116	6.949e-74	0.022122	0.010734	0.039307	0.55407	1	1	3079
SomaScan_v4	5620-13	AMD	'PAM	5	101589685	102866809	0	0.0685304	0.0307853	0.00945061	0.00945061	rs35658696	a	g	1.3439	0.0285	0	rs6891258	a	g	-0.04322	0.013713	0.0016224	rs35658696	102338811	0.0491	1.3439	0.0285	0	-0.037956	0.027964	0.17467	0.70758	1	1	3161
SomaScan_v4	6897-38	B3GA3	'B3GAT3	11	61882768	62889647	0	0.0570149	0.0307043	0.420058	0.38979	rs12794886	c	g	0.3625	0.0139	2.02e-149	rs2509962	c	t	0.040304	0.011894	0.00070241	rs113222038	62380027	0.2865	-0.3531	0.014	1.45e-139	0.024324	0.012668	0.054838	0.40659	0.880612	1	2061
Olink_PEA	OID01284	PTPRS	'PTPRS	19	4658506	5840814	0	0.408369	0.0300219	0.000397726	0.000397726	rs7246791	c	t	-0.26389	0.066152	7.65773e-05	rs2277732	a	c	0.11697	0.012151	6.1912e-22	rs2277732	4723670	0.30223	-0.061907	0.068977	0.369905	0.11697	0.012151	6.1912e-22	0.009689	1	1	3384
SomaScan_v4	12422-143	LX15B	'ALOX15B	17	7442335	8452452	0	0.0602057	0.0297704	0.0838665	0.0907344	rs35362199	d	i	-0.2288	0.014	4.437e-60	rs11869454	a	g	-0.088614	0.024653	0.00032509	rs8073913	7961377	0.4034	0.2146	0.0138	2.549e-54	0.021502	0.011509	0.061718	0.50272	0.918139	1	2375
SomaScan_v4	15521-4	Alcadein alpha-1	'CLSTN1	1	9289084	10384584	0	0.0445103	0.0293238	0.000424837	0.133524	rs116383848	c	g	2.1381	0.0466	0	rs578228191	a	t	0.57919	0.15421	0.0001727	rs144966243	9798509	0.0191	2.12	0.0463	0	0.039205	0.046088	0.39496	0.21201	0.986488	5.51728e-05	2174
SomaScan_v4	13384-110	FUMH	'FH	1	241160903	242183061	0	0.0683514	0.0291538	0.00190989	8.99403e-08	rs12071124	a	c	0.1683	0.0147	2.673e-30	rs142824216	t	c	0.43059	0.10372	3.3014e-05	rs12071124	241683705	0.2764	0.1683	0.0147	2.673e-30	0.02135	0.01173	0.068734	0.99378	1	0.000107513	3182
SomaScan_v4	13929-27	OCTC	'CROT	7	86474997	87529111	0	0.0517511	0.0291352	0.00197018	0.0001591	rs31653	a	g	-0.7618	0.0194	0	rs191411573	g	a	0.3532	0.082359	1.7981e-05	rs31653	87032613	0.1076	-0.7618	0.0194	0	0.027885	0.017085	0.10265	0.28697	1	0.00012614	2141
SomaScan_v4	8288-27	b2-Glycoprotein I	'APOH	17	63708151	64752643	0	0.106019	0.0290658	0.00109009	0.00108299	rs1801689	a	c	1.6559	0.0376	0	rs11079642	c	t	-0.10875	0.032109	0.00070662	rs1801689	64210580	0.0292	1.6559	0.0376	0	0.039522	0.031454	0.20893	0.68752	1	0.930251	3399
SomaScan_v4	17776-15	PECR	'PECR	2	216361052	217447678	0	0.0712621	0.0289452	2.41111e-05	2.41111e-05	rs7600044	a	g	-0.5742	0.0205	1.04e-172	rs11883699	g	t	-0.068159	0.019389	0.00043919	rs7600044	216905927	0.103	-0.5742	0.0205	1.04e-172	-0.026046	0.016477	0.11394	0.25082	1	1	2745
SomaScan_v4	5691-2	CRLD2	'CRISPLD2	16	84353590	85454374	0	0.091093	0.0284838	0.00106021	0.000199734	rs149615348	a	g	-0.8378	0.0744	2.197e-29	rs142222010	t	c	0.24672	0.05958	3.4573e-05	rs149615348	84900645	0.0084	-0.8378	0.0744	2.197e-29	-0.10047	0.074933	0.17997	0.99443	0.898366	5.63459e-05	5087
SomaScan_v4	4801-13	PERL	'LPO	17	55795909	56845879	0	0.169966	0.0282278	9.79027e-05	9.79027e-05	rs8178290	a	c	-0.2661	0.016	4.006e-62	rs77154762	a	c	0.092266	0.023735	0.00010137	rs8178290	56320158	0.2183	-0.2661	0.016	4.006e-62	-0.025015	0.013715	0.068171	0.22485	1	1	1999
SomaScan_v4	2985-35	Gro-a	'CXCL1	4	74235110	75236959	0	0.0910355	0.0279954	0.00113206	0.00113206	rs3097411	c	g	-1.0136	0.0121	0	rs7672051	g	a	0.11116	0.03101	0.00033748	rs3097411	74738454	0.2426	-1.0136	0.0121	0	-0.022248	0.012186	0.067892	0.36098	1	1	1847
SomaScan_v4	3000-66	MBL	'MBL2	10	54025140	55031460	0	0.041139	0.0276428	0.559255	0.000131244	rs7899547	t	g	-0.9006	0.0117	0	rs577996662	t	g	0.50494	0.15733	0.0013302	rs7899547	54536839	0.3476	-0.9006	0.0117	0	0.021345	0.011868	0.072093	0.58985	1	6.53019e-05	2779
SomaScan_v4	17383-4	STAR5	'STARD5	15	81101394	82116524	0	0.029138	0.0271979	4.14981e-05	0.000861542	rs4392019	t	c	1.2875	0.0332	0	rs75062853	a	g	-0.16634	0.056229	0.0030935	rs4392019	81616559	0.0352	1.2875	0.0332	0	0.033485	0.026445	0.20544	0.53611	1	0.000561498	1888
SomaScan_v4	5813-58	Epo	'EPO	7	99818423	100821323	0	0.293927	0.0271371	0.00434427	0.00434426	rs9801017	a	g	0.0772	0.0136	1.322e-08	rs858510	t	c	-0.046927	0.010819	1.4421e-05	rs7385804	100235970	0.3803	0.0772	0.0136	1.326e-08	0.019241	0.010927	0.078269	0.87803	1	1	1667
SomaScan_v4	4968-50	CAPG	'CAPG	2	85121871	86145555	0	0.0723676	0.0271051	1.06876e-05	1.36163e-06	rs62623452	t	c	-1.6459	0.0536	3.09e-207	rs142912818	g	a	0.26001	0.059444	1.2196e-05	rs62623452	85629266	0.0146	-1.6459	0.0536	3.09e-207	0.030671	0.053426	0.56591	0.901	1	0.000114073	2639
SomaScan_v4	4914-10	HCG	'CGA|CGB	19	49050895	50052363	0	0.204286	0.0270187	0.00164569	9.09923e-05	rs79785970	c	g	-0.9223	0.0196	0	rs568592553	t	c	0.44914	0.11194	6.0152e-05	rs139643250	49517146	0.081	0.9228	0.0197	0	-0.037992	0.020582	0.064905	0.43534	1	0.00305019	2467
SomaScan_v4	4914-10	HCG	'CGA|CGB	19	49050895	50052400	0	0.204286	0.0270187	0.00164569	9.09923e-05	rs79785970	c	g	-0.9223	0.0196	0	rs568592553	t	c	0.44914	0.11194	6.0152e-05	rs139643250	49517146	0.081	0.9228	0.0197	0	-0.037992	0.020582	0.064905	0.43534	1	0.00305019	2467
SomaScan_v4	4914-10	HCG	'CGA|CGB	19	49047105	50048568	0	0.204286	0.0270187	0.00164569	9.09923e-05	rs79785970	c	g	-0.9223	0.0196	0	rs568592553	t	c	0.44914	0.11194	6.0152e-05	rs139643250	49517146	0.081	0.9228	0.0197	0	-0.037992	0.020582	0.064905	0.43534	1	0.00305019	2464
SomaScan_v4	4914-10	HCG	'CGA|CGB	19	49047141	50048568	0	0.204286	0.0270187	0.00164569	9.09923e-05	rs79785970	c	g	-0.9223	0.0196	0	rs568592553	t	c	0.44914	0.11194	6.0152e-05	rs139643250	49517146	0.081	0.9228	0.0197	0	-0.037992	0.020582	0.064905	0.43534	1	0.00305019	2464
SomaScan_v4	4914-10	HCG	'CGA|CGB	19	49057531	50062117	0	0.204352	0.0270165	0.00164569	9.09923e-05	rs79785970	c	g	-0.9223	0.0196	0	rs568592553	t	c	0.44914	0.11194	6.0152e-05	rs139643250	49517146	0.081	0.9228	0.0197	0	-0.037992	0.020582	0.064905	0.43534	1	0.00305019	2464
SomaScan_v4	4914-10	HCG	'CGA|CGB	19	49026126	50027590	0	0.204685	0.0270052	0.00164569	9.09923e-05	rs79785970	c	g	-0.9223	0.0196	0	rs568592553	t	c	0.44914	0.11194	6.0152e-05	rs139643250	49517146	0.081	0.9228	0.0197	0	-0.037992	0.020582	0.064905	0.43534	1	0.00305019	2434
SomaScan_v4	10042-8	SGK3	'SGK3	8	67124653	68274257	0	0.0377421	0.0269234	0.000470234	0.000860183	rs142632105	a	g	0.4397	0.0593	1.227e-13	rs71249417	d	i	-0.11624	0.033441	0.00050884	rs145451983	67758692	0.0143	0.4111	0.0561	2.433e-13	-0.015157	0.052213	0.77159	0.95371	0.886231	0.73122	1856
SomaScan_v4	15333-11	SDF2	'SDF2	17	26475374	27489207	0	0.0348802	0.0267222	0.803553	0.000574218	rs704	a	g	0.3094	0.0133	8.08e-120	rs539265551	a	g	0.46281	0.14929	0.0019351	rs704	26694861	0.4725	0.3094	0.0133	8.08e-120	0.019295	0.010463	0.065177	0.64244	1	0.000750515	1177
SomaScan_v4	4961-17	annexin II	'ANXA2	15	60139333	61195082	0	0.0856509	0.0266941	0.000663578	0.000663578	rs34293839	a	g	-0.8554	0.0168	0	rs17303202	a	g	0.050204	0.012055	3.1176e-05	rs34293839	60715248	0.1384	-0.8554	0.0168	0	-0.026349	0.016214	0.10415	0.59609	1	1	2632
SomaScan_v4	13125-45	Vitronectin	'VTN	17	26191290	27200110	0	0.0383316	0.0266266	0.0109903	0.0109903	rs704	a	g	1.2203	0.0068	0	rs55820404	g	a	0.044215	0.013685	0.0012345	rs704	26694861	0.4727	1.2203	0.0068	0	0.019295	0.010463	0.065177	0.64244	1	1	1007
SomaScan_v4	16751-15	BNP	'NPPB	1	11417521	12418988	0	0.0624485	0.0264554	0.00023348	0.00077845	rs198379	t	c	-0.0849	0.0134	2.68e-10	rs145131474	g	a	0.4401	0.10171	1.5108e-05	rs198379	11915467	0.4121	-0.0849	0.0134	2.68e-10	-0.021773	0.011253	0.052999	0.23088	1	0.281157	2618
SomaScan_v4	10451-11	NUCB1	'NUCB1	19	48903307	49926629	0	0.205784	0.02627	0.00768688	0.000363955	rs113587416	d	i	-0.2096	0.021	1.949e-23	rs568592553	t	c	0.44914	0.11194	6.0152e-05	rs10426739	49400336	0.1171	-0.2062	0.0209	5.856e-23	0.027706	0.015026	0.0652	0.74224	0.975325	0.00305019	2477
SomaScan_v4	12347-29	CCM2	'CCM2	7	44539074	45616068	0	0.0888508	0.0262044	0.0075121	0.000154129	rs7805382	t	c	0.1449	0.0152	1.402e-21	rs117970879	a	g	0.24785	0.062404	7.1352e-05	rs7805382	45031315	0.2205	0.1449	0.0152	1.402e-21	-0.019506	0.013138	0.13763	0.30148	1	0.000164035	2922
SomaScan_v4	2953-31	Luteinizing hormone	'CGA|LHB	19	49019237	50020338	0	0.204941	0.0261144	0.00179453	8.88661e-05	rs3795052	a	c	0.5991	0.0205	2.21e-187	rs568592553	t	c	0.44914	0.11194	6.0152e-05	rs139643250	49517146	0.081	-0.5954	0.0205	4.02e-186	-0.037992	0.020582	0.064905	0.43534	1	0.00305019	2429
SomaScan_v4	10772-21	CGAT2	'CSGALNACT2	10	43133934	44180756	0	0.393465	0.0260541	0.0030286	0.0030286	rs2435340	t	c	0.1815	0.0148	2.131e-34	rs145783244	t	c	0.22436	0.048392	3.5467e-06	rs2435340	43654558	0.2816	0.1815	0.0148	2.131e-34	0.027302	0.012857	0.033709	0.16557	1	1	3190
SomaScan_v4	4568-17	SLIK5	'SLITRK5	13	87824870	88831871	0	0.045685	0.0259652	0.0229768	0.0225614	rs34509844	d	i	-0.1704	0.0137	2.311e-35	rs11838372	a	g	0.0725	0.023116	0.0017102	rs7984705	88699977	0.2993	-0.1697	0.0137	3.198e-35	-0.021961	0.011244	0.050809	0.81794	0.9904	1	2303
SomaScan_v4	15509-2	NAG	'NAGLU	17	40188190	41196467	0	0.0725834	0.0259507	0.0238459	0.0238459	rs77942990	a	g	1.3027	0.0309	0	rs4796791	c	t	-0.04476	0.011144	5.9089e-05	rs77942990	40622538	0.0406	1.3027	0.0309	0	0.03414	0.027915	0.22132	0.68547	1	1	1181
SomaScan_v4	13654-1	ROCK2	'ROCK2	2	10819887	11988456	0	0.0921748	0.0259413	0.0408133	0.0408133	rs35898907	a	g	0.069	0.0131	1.248e-07	rs6432171	t	c	0.040574	0.01112	0.00026369	rs35898907	11306492	0.4862	0.069	0.0131	1.248e-07	-0.022798	0.011268	0.043039	0.80335	1	1	3692
Olink_PEA	OID00477	CD244	'CD244	1	160299950	161332692	0	0.0751137	0.0258527	0.000244753	0.000225256	rs2139660	a	t	-0.34385	0.060834	2.71769e-08	rs200649829	i	d	0.26088	0.071015	0.00023914	rs509749	160793560	0.41134	-0.0030479	0.066279	0.963341	0.03314	0.010831	0.0022151	0.32229	1	2.83563e-05	2572
SomaScan_v4	17515-6	STCH	'HSPA13	21	15243436	16255805	0	0.239433	0.0254352	0.0194067	0.0194067	rs2822653	t	c	0.0916	0.0149	6.899e-10	rs2822522	c	a	-0.052502	0.012978	5.2233e-05	rs2822653	15764311	0.2634	0.0916	0.0149	6.899e-10	0.023071	0.011858	0.051691	0.55712	1	1	3272
SomaScan_v4	13969-24	IMA7	'KPNA6	1	32073639	33142169	0	0.0265912	0.0254349	0.126602	0.000682441	rs72666722	t	g	0.5818	0.0447	9.636e-39	rs114277101	g	c	0.15905	0.034678	4.5102e-06	rs72666722	32462654	0.0226	0.5818	0.0447	9.636e-39	0.03711	0.043153	0.3898	0.03554	1	0.00258952	1290
SomaScan_v4	12475-48	CLIC5	'CLIC5	6	45368045	46548132	0	0.108397	0.0253386	0.00266471	0.00266471	rs35822882	t	g	-1.0454	0.0356	1.41e-189	rs35579787	a	g	0.081012	0.021377	0.00015086	rs35822882	45916999	0.0285	-1.0454	0.0356	1.41e-189	-0.03667	0.03684	0.31956	0.7124	1	1	2613
SomaScan_v4	19360-22	LRRT1	'LRRTM1	2	80015483	81031874	0	0.0648204	0.0251524	0.00832011	0.000144972	rs17019392_G_T	t	g	0.2897	0.0405	8.904e-13	rs147200201	t	c	0.20594	0.05715	0.00031392	rs62150758	80805858	0.0291	0.2902	0.0407	9.662e-13	-0.025349	0.024379	0.29843	0.79193	1	0.00058063	2629
SomaScan_v4	6925-26	SNX8	'SNX8	7	1791405	2893953	0	0.155748	0.0250373	3.39221e-05	3.66601e-05	rs34750471	a	g	-1.0254	0.0595	1.541e-66	rs4719633	t	c	0.074146	0.018067	4.0637e-05	rs34413455	2287023	0.0115	1.0261	0.0597	3.249e-66	0.011602	0.047576	0.80734	0.88247	0.968017	1	3928
SomaScan_v4	8859-51	CAH11	'CA11	19	48641199	49649569	0	0.209187	0.0248584	0.0440376	0.0440376	rs425879	t	c	0.1735	0.0183	2.306e-21	rs35106244	t	c	-0.049368	0.012475	7.5797e-05	rs425879	49115440	0.141	0.1735	0.0183	2.306e-21	0.02282	0.014452	0.11433	0.16431	1	1	2676
SomaScan_v4	18347-15	Laminin-2	'LAMA2|LAMB1|LAMC1	1	182492595	183614727	0	0.0559193	0.0248308	0.017734	0.000249592	rs533016075	d	i	-0.183	0.0202	1.403e-19	rs151261538	t	c	-0.70091	0.21709	0.0012435	rs10911183	182965071	0.1247	-0.1807	0.0202	3.12e-19	-0.023335	0.015429	0.13044	0.089876	0.95161	0.000179255	2802
SomaScan_v4	9231-23	IMPA3	'IMPAD1	8	57370492	58406403	0	0.39121	0.0248014	0.000197851	0.000197851	rs112433249	t	c	1.6979	0.0637	1e-156	rs7004092	t	c	0.084731	0.01952	1.4199e-05	rs112433249	57876576	0.0109	1.6979	0.0637	1e-156	0.054593	0.050166	0.27648	0.94272	1	1	3438
SomaScan_v4	3519-3	TARC	'CCL17	16	56938679	57949974	0	0.0956338	0.024655	7.95276e-08	7.95276e-08	rs16956811	t	g	-0.4548	0.0242	1.304e-78	rs11644125	t	c	-0.048148	0.011703	3.8836e-05	rs16956811	57444002	0.0812	-0.4548	0.0242	1.304e-78	-0.027218	0.017806	0.12637	0.44851	1	1	3045
SomaScan_v4	12691-44	GLYM	'SHMT2	12	57123110	58128718	0	0.0216846	0.0244282	0.00822299	1.58608e-06	rs73338162	t	c	-0.3537	0.0712	6.912e-07	rs113808165	a	g	-0.2595	0.086735	0.0027732	rs73338162	57624701	0.0086	-0.3537	0.0712	6.912e-07	-0.057073	0.043525	0.18977	0.97752	1	0.00324224	1564
SomaScan_v4	15523-9	HEM2	'ALAD	9	115648597	116663613	0	0.0615881	0.0241902	0.000256534	0.00218127	rs1800435	c	g	0.4219	0.0257	1.935e-60	rs142013149	t	c	0.22714	0.058001	8.9995e-05	rs1800435	116153891	0.0812	0.4219	0.0257	1.935e-60	0.029912	0.022837	0.19027	0.068868	1	0.00244365	2777
SomaScan_v4	5631-83	MOTI	'MLN	6	33262450	34271788	0	0.0943009	0.0241357	0.00559195	0.00558851	rs9357165	a	g	0.4198	0.012	3.02e-266	rs111576689	t	c	0.084007	0.023912	0.00044284	rs9394169	33778964	0.4616	0.4176	0.012	1.7e-264	0.019242	0.010598	0.069418	0.34549	0.984946	1	3806
SomaScan_v4	11493-169	DYL2	'DYNLL2	17	55660776	56672897	0	0.0663836	0.024061	0.179731	0.177944	rs398100562	d	i	0.0596	0.0132	6.529e-06	rs77154762	a	c	0.092266	0.023735	0.00010137	rs8071026	56174489	0.3152	0.0595	0.0132	6.605e-06	-0.019226	0.012318	0.11856	0.13179	0.986517	1	2114
SomaScan_v4	9459-7	Fas, soluble	'FAS	10	90250414	91275542	0	0.0815749	0.0238967	0.178171	1.5767e-05	rs982764	t	c	0.3328	0.0137	4.47e-131	rs75051999	a	c	0.40333	0.10638	0.00014987	rs7911226	90768965	0.309	0.3328	0.0137	5.92e-131	0.020096	0.011375	0.077276	0.30276	0.999936	2.46567e-05	2796
SomaScan_v4	17453-34	Ceruloplasmin	'CP	3	148380197	149439842	0	0.0575033	0.0238716	0.000187903	2.12564e-05	rs34454179	t	c	0.4803	0.0795	1.526e-09	rs116380751	c	t	0.32033	0.099858	0.0013373	rs36099841	148896105	0.0073	-0.4734	0.0795	2.599e-09	-0.0061653	0.043627	0.88762	0.26999	0.869	4.37098e-05	3252
SomaScan_v4	11217-16	CTBP1	'CTBP1	4	705236	1743741	0	0.118117	0.0238357	6.38616e-05	6.38616e-05	rs111227886	t	c	-0.1554	0.0323	1.466e-06	rs59399968	t	c	-0.088942	0.023594	0.00016342	rs111227886	1199518	0.0413	-0.1554	0.0323	1.466e-06	0.01756	0.029964	0.55786	0.97555	1	1	3371
SomaScan_v4	17856-23	NT5M	'NT5M	17	16706649	17750977	0	0.124038	0.0238339	0.000180788	0.000181489	rs192436452	c	g	0.5982	0.029	1.34e-94	rs7221842	c	t	-0.047897	0.012915	0.0002084	rs7219752	17207201	0.0482	-0.5801	0.0283	2.77e-93	0.030662	0.022747	0.17767	0.68711	0.93553	1	2452
SomaScan_v4	9834-62	ADH1B	'ADH1B	4	99726121	100742558	0	0.0897608	0.0236976	0.000928905	9.36971e-06	rs1229984	t	c	-0.2497	0.0368	1.134e-11	rs146081993	a	g	0.50149	0.12035	3.0848e-05	rs1229984	100239319	0.033	-0.2497	0.0368	1.134e-11	-0.031449	0.02553	0.21801	0.17621	1	0.000144071	3237
SomaScan_v4	10530-8	PSB6	'PSMB6	17	4199439	5201790	0	0.0488672	0.0236051	0.000262544	2.82466e-05	rs4790256	a	g	0.1362	0.0277	8.605e-07	rs192913735	t	c	0.28356	0.081241	0.00048244	rs4790256	5155278	0.0653	0.1362	0.0277	8.605e-07	0.019963	0.017946	0.26597	0.83999	1	9.1182e-06	2679
SomaScan_v4	12522-6	RD23B	'RAD23B	9	109545418	110594475	0	0.07908	0.023557	0.000421705	0.000421705	rs34731486	a	c	-0.1093	0.0199	3.759e-08	rs10816453	a	g	0.051472	0.014248	0.00030324	rs34731486	110046227	0.1274	-0.1093	0.0199	3.759e-08	0.028232	0.016498	0.087029	0.3221	1	1	3023
SomaScan_v4	2182-54	C4b	'C4A|C4B	6	31482539	32503195	0	0.732086	0.0234402	3.50973e-05	3.50973e-05	rs2763982	c	g	-0.7148	0.0125	0	rs9268576	c	t	0.095134	0.019446	9.9752e-07	rs2763982	31872551	0.3498	-0.7148	0.0125	0	-0.028292	0.01199	0.01829	0.85052	1	1	4550
SomaScan_v4	10760-107	GRIA4	'GRIA4	11	104980721	106352819	0	0.0669835	0.0233224	0.000346472	8.35282e-05	rs72991733	a	g	0.307	0.0601	3.221e-07	rs139001857	t	c	-0.33079	0.084244	8.6171e-05	rs72991733	105509256	0.0123	0.307	0.0601	3.221e-07	-0.036558	0.054078	0.49902	0.10012	1	1.4869e-06	3092
SomaScan_v4	2774-10	IL-16	'IL16	15	80951916	82105104	0	0.0352478	0.0233177	6.28987e-05	0.000157543	rs58754882	a	g	-1.0744	0.0212	0	rs75062853	a	g	-0.16634	0.056229	0.0030935	rs17875533	81598225	0.0881	-1.0743	0.0212	0	0.024527	0.017346	0.15736	0.67289	0.987014	0.000561498	2310
SomaScan_v4	17686-27	TBCB	'TBCB	19	36105191	37116849	0	0.0531275	0.0233078	0.00161125	0.00161125	rs2231569	t	g	0.244	0.0346	1.631e-12	rs57614488	g	a	0.03956	0.011543	0.00060995	rs2231569	36605875	0.0422	0.244	0.0346	1.631e-12	0.028749	0.030536	0.34646	0.61673	1	1	2014
SomaScan_v4	17396-23	ADH1A	'ADH1A	4	99697524	100712185	0	0.0895243	0.0232099	0.00108851	1.3334e-05	rs28364331	a	g	0.7858	0.052	1.539e-51	rs146081993	a	g	0.50149	0.12035	3.0848e-05	rs28364331	100201295	0.017	0.7858	0.052	1.539e-51	-0.020333	0.05053	0.68739	0.74209	1	0.000144071	3241
SomaScan_v4	2182-54	C4b	'C4A|C4B	6	31449801	32470458	0	0.737373	0.0229776	3.50973e-05	3.50973e-05	rs2763982	c	g	-0.7148	0.0125	0	rs9268576	c	t	0.095134	0.019446	9.9752e-07	rs2763982	31872551	0.3498	-0.7148	0.0125	0	-0.028292	0.01199	0.01829	0.85052	1	1	4889
SomaScan_v4	5637-81	NTNG1	'NTNG1	1	107182629	108526080	0	0.14185	0.0228739	7.53608e-10	7.53608e-10	rs115668827	c	g	1.4146	0.0283	0	rs12144218	t	c	0.056876	0.014489	8.6509e-05	rs115668827	107678268	0.0472	1.4146	0.0283	0	-0.033755	0.030704	0.27161	0.65242	1	1	3148
SomaScan_v4	8376-25	LSHB	'LHB	19	49019237	50020338	0	0.205639	0.0228098	0.00179453	7.14992e-05	rs144948359	t	c	0.4073	0.0235	2.306e-67	rs568592553	t	c	0.44914	0.11194	6.0152e-05	rs139643250	49517146	0.081	-0.388	0.0227	2.37e-65	-0.037992	0.020582	0.064905	0.43534	0.95208	0.00305019	2429
SomaScan_v4	10940-25	SRCA	'SRL	16	3739375	4792081	0	0.370807	0.0227446	0.000208828	0.000208828	rs9922726	a	c	0.1863	0.0135	4.859e-43	rs79348133	a	c	0.13706	0.030664	7.8352e-06	rs9922726	4257281	0.4318	0.1863	0.0135	4.859e-43	0.022176	0.011529	0.054405	0.55936	1	1	2557
SomaScan_v4	5852-6	S100A12	'S100A12	1	152846184	153848125	0	0.112736	0.0222985	0.00490636	9.20338e-06	rs3014874	a	g	-0.2694	0.015	1.692e-72	rs140637612	c	t	0.56818	0.13787	3.7695e-05	rs3014874	153337943	0.2643	-0.2694	0.015	1.692e-72	-0.021459	0.01283	0.094425	0.81679	1	4.00653e-05	2113
SomaScan_v4	12486-8	GLRX2	'GLRX2	1	192565598	193575244	0	0.154295	0.0221728	0.000166821	0.000713694	rs148212596	a	g	-1.2211	0.0463	2.14e-153	rs79680393	c	a	-0.19217	0.055998	0.0005999	rs148212596	193074511	0.0189	-1.2211	0.0463	2.14e-153	-0.029922	0.04445	0.50084	0.67313	1	0.00100682	2238
SomaScan_v4	6923-1	PLOD2	'PLOD2	3	145287227	146381440	0	0.259298	0.0218704	0.000140843	0.000140843	rs6801418	a	c	0.2457	0.0129	2.927e-80	rs173150	t	a	0.078428	0.018893	3.3079e-05	rs6801418	145833232	0.4866	0.2457	0.0129	2.927e-80	0.020273	0.010432	0.051968	0.35454	1	1	3637
SomaScan_v4	3025-50	bFGF	'FGF2	4	123247863	124319391	0	0.51477	0.0217349	0.154659	0.154659	rs2922979	c	g	0.719	0.013	0	rs309398	t	c	0.052161	0.011381	4.5797e-06	rs2922979	123748616	0.3097	0.719	0.013	0	-0.023966	0.011728	0.04101	0.94893	1	1	2823
SomaScan_v4	16304-6	LGR4	'LGR4	11	26887508	27994322	0	0.147224	0.0216745	0.00187922	0.00187922	rs79076592	t	c	-0.6509	0.0586	1.238e-28	rs12790913	g	a	-0.048704	0.012364	8.1752e-05	rs79076592	27391525	0.0136	-0.6509	0.0586	1.238e-28	-0.0155	0.043675	0.72267	0.23402	1	1	2327
SomaScan_v4	13603-7	RFESD	'RFESD	5	94482458	95520477	0	0.0304579	0.0216539	0.00176509	0.000242179	rs77881626	t	g	0.1557	0.0343	5.603e-06	rs116107464	c	t	0.26722	0.077697	0.00058348	rs77881626	95017852	0.0404	0.1557	0.0343	5.603e-06	0.030218	0.026859	0.26056	0.54546	1	0.000122785	2080
SomaScan_v4	6237-11	FGRL1	'FGFRL1	4	503724	1520685	0	0.0788293	0.021512	0.0993218	0.000776134	rs3796624	c	g	-0.0947	0.0169	1.94e-08	rs146486700	t	c	0.2725	0.082938	0.0010176	rs3796624	1015844	0.2109	-0.0947	0.0169	1.94e-08	-0.021571	0.013774	0.11732	0.79227	1	0.000243363	3032
SomaScan_v4	7218-87	AT1B2	'ATP1B2	17	7049945	8061086	0	0.0679852	0.0214991	0.00962742	2.19703e-05	rs1641523	t	c	-0.1825	0.0127	1.611e-46	rs202149802	t	c	0.53695	0.13593	7.8112e-05	rs1641523	7549681	0.4329	-0.1825	0.0127	1.611e-46	0.019002	0.01125	0.091212	0.72604	1	3.24827e-06	2364
SomaScan_v4	18408-26	ARF4	'ARF4	3	57057090	58083947	0	0.0412474	0.0214119	0.00396522	0.000492193	rs141818286	a	g	-0.1957	0.0293	2.276e-11	rs116225486	c	g	0.43991	0.12635	0.0004985	rs141818286	57921087	0.0514	-0.1957	0.0293	2.276e-11	0.028224	0.025367	0.26588	0.84922	1	7.10907e-06	2201
SomaScan_v4	2429-27	C8	'C8A|C8B|C8G	1	56820479	57883894	0	0.0655402	0.0211535	0.000618576	0.000718118	rs12067507	t	c	0.5879	0.0292	5.46e-90	rs185893130	g	t	-0.32142	0.096684	0.0008861	rs12067507	57422511	0.0508	0.5879	0.0292	5.46e-90	0.028563	0.023445	0.22311	0.26752	1	0.00101272	3234
SomaScan_v4	2429-27	C8	'C8A|C8B|C8G	1	56894883	57931813	0	0.0658929	0.0211455	0.000618576	0.000718118	rs12067507	t	c	0.5879	0.0292	5.46e-90	rs185893130	g	t	-0.32142	0.096684	0.0008861	rs12067507	57422511	0.0508	0.5879	0.0292	5.46e-90	0.028563	0.023445	0.22311	0.26752	1	0.00101272	3174
SomaScan_v4	18241-18	HEM6	'CPOX	3	97739976	98812567	0	0.0549164	0.0211117	0.00218082	0.00218082	rs72928816	a	t	-0.6418	0.0654	9.387e-23	rs35613107	t	c	-0.050984	0.01583	0.0012785	rs72928816	98386246	0.0104	-0.6418	0.0654	9.387e-23	0.053163	0.030993	0.08629	0.0050351	1	1	3800
SomaScan_v4	17447-52	SFRP4	'SFRP4	7	37445543	38565297	0	0.0688509	0.0210564	8.83126e-05	7.12131e-05	rs75207237	a	t	0.2772	0.0186	4.721e-50	rs143150098	a	g	0.23886	0.064982	0.00023719	rs75207237	37972390	0.1256	0.2772	0.0186	4.721e-50	-0.024934	0.017425	0.15245	0.20673	1	0.000226382	3647
SomaScan_v4	15368-3	BMPER	'BMPER	7	33444523	34695484	0	0.0757095	0.020965	0.000318761	0.000145142	rs16879245	a	g	0.2155	0.0241	3.607e-19	rs186760057	t	c	0.46183	0.12887	0.00033875	rs16879245	33804485	0.0799	0.2155	0.0241	3.607e-19	0.024597	0.018182	0.17611	0.32826	1	5.97166e-05	3065
SomaScan_v4	18881-7	CD97	'CD97	19	13991313	15019537	0	0.0902525	0.0209469	0.000552422	0.000552422	rs59179632	t	c	-0.1575	0.0233	1.417e-11	rs2057733	t	c	-0.048383	0.012791	0.00015522	rs59179632	14504661	0.0944	-0.1575	0.0233	1.417e-11	-0.016428	0.018891	0.38449	0.96706	1	1	2448
SomaScan_v4	12871-10	TWF1	'TWF1	12	43687526	44700178	0	0.0986216	0.0208839	0.00105244	0.00502	rs539173019	d	i	0.1267	0.0221	1.054e-08	rs149230956	g	a	0.37887	0.098424	0.00011842	rs11182268	44194910	0.0988	-0.1227	0.0221	3.024e-08	0.019132	0.017403	0.27163	0.80121	0.991839	0.000247506	2822
SomaScan_v4	5487-7	SLAF7	'SLAMF7	1	160209037	161224611	0	0.0866589	0.0207662	3.33922e-05	5.80619e-05	rs11581248	t	c	-1.2978	0.0164	0	rs200649829	i	d	0.26088	0.071015	0.00023914	rs11581248	160720074	0.1293	-1.2978	0.0164	0	-0.025565	0.01893	0.17687	0.23542	1	2.83563e-05	2301
SomaScan_v4	9960-2	TBCD5	'TBC1D5	3	16698654	18986309	0	0.110642	0.020741	5.64297e-05	5.64297e-05	rs283940	a	t	0.0596	0.013	4.525e-06	rs73177772	a	g	0.1157	0.034264	0.00073334	rs283940	17344285	0.4572	0.0596	0.013	4.525e-06	-0.018048	0.010867	0.096732	0.91094	1	1	5386
SomaScan_v4	13717-15	FCN2	'FCN2	9	137272654	138279924	0	0.0609814	0.0204829	0.00255099	0.00255099	rs7851696	t	g	-1.0503	0.0193	0	rs914390	t	a	0.037826	0.011907	0.0014897	rs7851696	137779091	0.1089	-1.0503	0.0193	0	0.02288	0.015817	0.14803	0.26063	1	1	3383
SomaScan_v4	8697-38	Glypican 1	'GPC1	2	240875088	241907493	0	0.0671801	0.0204746	0.00160546	0.00025855	rs1126920	t	c	0.5818	0.0202	1.23e-181	rs182162990	g	a	0.72756	0.17853	4.5949e-05	rs1126920	241405479	0.1129	0.5818	0.0202	1.23e-181	-0.025344	0.01849	0.17048	0.35219	1	0.00153481	3727
Olink_PEA	OID00954	bFGF	'FGF2	4	123247863	124319391	0	0.51545	0.0204057	0.154659	0.154659	rs2922979	g	c	-0.93566	0.055948	6.98232e-50	rs309398	t	c	0.052161	0.011381	4.5797e-06	rs309398	123614762	0.45913	-0.39386	0.063237	1.02494e-09	0.052161	0.011381	4.5797e-06	0.98348	1	1	2822
SomaScan_v4	8768-4	Bcl-10	'BCL10	1	85231931	86242773	0	0.0511358	0.0203984	0.0110385	4.11459e-06	rs75345056	d	i	0.2191	0.0252	3.737e-18	rs190032639	t	c	0.53591	0.14879	0.00031617	rs9887811	85744370	0.0885	0.1743	0.0225	1.057e-14	0.022715	0.018066	0.20865	0.15757	0.816828	0.000880638	2799
SomaScan_v4	5261-13	ABL2	'ABL2	1	178568462	179698819	0	0.0547319	0.0203086	0.0650569	2.95812e-05	rs72709461	t	c	-0.1415	0.0205	5.662e-12	rs116713328	c	t	0.25987	0.058702	9.5536e-06	rs72709483	179171173	0.1131	-0.1356	0.0204	2.849e-11	-0.031644	0.017947	0.077871	0.11827	1	6.03903e-05	3359
SomaScan_v4	18178-13	SYSC	'SARS	1	109256540	110280791	0	0.0569677	0.0202007	0.00053348	0.000387213	rs140717526	a	g	0.3143	0.0591	1.056e-07	rs528815	t	c	0.044649	0.012183	0.00024754	rs140717526	109779073	0.0123	0.3143	0.0591	1.056e-07	0.099087	0.055465	0.074024	0.89734	0.814764	1	2353
SomaScan_v4	3305-6	DLL4	'DLL4	15	40721538	41731237	0	0.0264956	0.0201923	0.000238301	0.000219725	rs150398020	d	i	-0.2734	0.0476	8.957e-09	rs149727009	g	a	0.24803	0.077075	0.0012904	rs77960703	41261915	0.0199	0.2619	0.0476	3.833e-08	0.023819	0.04429	0.59072	0.66605	0.880828	0.000498538	2043
SomaScan_v4	4276-10	prostatic binding protein	'PEBP1	12	118073663	119083389	0	0.0713998	0.0200128	0.000919072	8.60375e-05	rs1050625	t	c	-1.5222	0.0624	2.06e-131	rs142329369	a	g	0.60854	0.16771	0.00028495	rs76597567	118584885	0.0101	1.4085	0.0611	1.54e-117	-0.023728	0.036491	0.51553	0.77093	0.95647	0.000232069	2792
SomaScan_v4	15427-35	LOXL3	'LOXL3	2	74259541	75282817	0	0.0516712	0.0197551	0.00137528	0.00137528	rs17010021	a	t	-0.2027	0.0335	1.419e-09	rs115402862	a	c	0.10447	0.028288	0.0002217	rs17010021	74761539	0.0373	-0.2027	0.0335	1.419e-09	0.025594	0.027322	0.34888	0.33566	1	1	1683
SomaScan_v4	13720-95	Proteinase-3	'PRTN3	19	340963	1348175	0	0.162501	0.0196806	1.61255e-05	3.78571e-05	rs6510982	c	g	-0.7142	0.0162	0	rs34645770	a	g	0.067408	0.015349	1.1252e-05	rs6510982	845535	0.2459	-0.7142	0.0162	0	0.023315	0.01502	0.1206	0.3175	1	0.955336	3132
SomaScan_v4	11313-100	PHS	'PCBD1	10	72142037	73148541	0	0.124392	0.0196534	0.000332852	0.000332852	rs55763022	c	g	-0.3007	0.0336	3.952e-19	rs149164578	a	g	0.2368	0.057447	3.7558e-05	rs55763022	72583601	0.0395	-0.3007	0.0336	3.952e-19	0.027557	0.026265	0.29409	0.79256	1	1	3584
SomaScan_v4	12698-72	IMA4	'KPNA4	3	159712783	160783376	0	0.034494	0.0195682	0.00136395	3.11763e-05	rs77185015	t	g	0.2226	0.0424	1.491e-07	rs142685894	g	a	0.67287	0.15565	1.5388e-05	rs77185015	160302288	0.0231	0.2226	0.0424	1.491e-07	-0.027247	0.034628	0.43137	0.38292	1	7.00083e-05	2376
SomaScan_v4	12808-103	CHSP1	'CARHSP1	16	8446799	9462866	0	0.108273	0.0195014	0.0177331	2.59792e-05	rs3743804	a	g	-0.0912	0.0137	2.503e-11	rs193223968	c	a	-0.32499	0.076529	2.1702e-05	rs62033507	8952113	0.4983	-0.0862	0.0136	2.299e-10	-0.020001	0.010754	0.062912	0.8958	1	0.000183716	4022
SomaScan_v4	8465-52	Cathepsin H	'CTSH	15	78713400	79741916	0	0.133551	0.0194861	4.65999e-05	4.65999e-05	rs2289702	t	c	-1.2986	0.0184	0	rs769768	g	a	-0.0431	0.010766	6.2476e-05	rs2289702	79237293	0.1024	-1.2986	0.0184	0	0.02516	0.018844	0.18183	0.57839	1	1	2657
Olink_PEA	OID00431	PRELP	'PRELP	1	202944956	203960480	0	0.0406226	0.0194818	0.000372275	7.14236e-05	rs56073037	t	c	-1.9048	0.27569	1.55239e-11	rs139341746	g	c	-0.685	0.17673	0.00010621	rs12123037	203102632	0.23157	0.015717	0.070195	0.822928	-0.015666	0.013152	0.23361	0.38824	1	0.00014996	2330
SomaScan_v4	9233-71	TFPI -2	'TFPI2	7	93014709	94020303	0	0.0803675	0.0194031	0.00118296	0.00118296	rs62466701	t	c	-0.1701	0.0288	3.575e-09	rs180284	a	g	0.067408	0.016052	2.6768e-05	rs62466701	93585663	0.0579	-0.1701	0.0288	3.575e-09	0.026297	0.024878	0.29051	0.30817	1	1	1997
SomaScan_v4	8346-9	DPP2	'DPP7	9	139504994	140509629	0	0.033416	0.0193831	0.00476048	8.70342e-05	rs10747049	c	g	0.6693	0.0138	0	rs558903778	t	g	0.61172	0.15375	6.928e-05	rs10747049	140008750	0.2496	0.6693	0.0138	0	-0.017998	0.013058	0.16811	0.62409	1	3.16527e-06	1719
SomaScan_v4	18184-28	GUAA	'GMPS	3	155088325	156161815	0	0.179119	0.0193701	0.00106771	0.00113502	rs819837	t	c	0.1143	0.022	2.017e-07	rs79088421	t	a	0.14314	0.034936	4.1841e-05	rs408583	155580839	0.0945	0.1121	0.0222	4.404e-07	0.024638	0.016713	0.14043	0.12007	0.959803	1	2599
SomaScan_v4	10833-64	HHIP	'HHIP	4	145067173	146166423	0	0.0391471	0.0192645	0.0578573	0.000101939	rs11727676	t	c	-0.2459	0.0232	2.477e-26	rs142102937	a	g	0.71625	0.16166	9.3971e-06	rs11727676	145659064	0.0978	-0.2459	0.0232	2.477e-26	0.023946	0.019654	0.22307	0.43383	1	7.59427e-05	1556
SomaScan_v4	18347-15	Laminin-2	'LAMA2|LAMB1|LAMC1	7	107064244	108143700	0	0.116586	0.0192468	0.0630175	0.0630175	rs41281051	t	c	0.0715	0.0135	1.267e-07	rs2237698	t	c	0.080132	0.018653	1.7394e-05	rs41281051	107613207	0.456	0.0715	0.0135	1.267e-07	0.018554	0.011335	0.10167	0.2607	1	1	2507
SomaScan_v4	5132-71	TCCR	'IL27RA	19	13642560	14663743	0	0.0394152	0.0191674	0.00379123	0.000421401	rs35026308	t	c	0.7826	0.0157	0	rs185943121	a	g	0.39412	0.12093	0.0011178	rs35026308	14153293	0.1762	0.7826	0.0157	0	-0.021836	0.015787	0.1666	0.0078094	1	0.000586801	1897
SomaScan_v4	5900-11	HINT1	'HINT1	5	129994720	131007428	0	0.0785637	0.0190562	0.00461043	0.00135399	rs6889109	t	g	-0.1141	0.0149	2.143e-14	rs138043255	d	i	0.1235	0.035159	0.00044386	rs6889109	130474409	0.2475	-0.1141	0.0149	2.143e-14	-0.012679	0.012489	0.31002	0.60413	1	0.759533	1580
SomaScan_v4	5129-12	SREC-I	'SCARF1	17	1037152	2049041	0	0.575688	0.0189435	0.000758356	0.000758356	rs2272011	a	g	-0.2865	0.0124	2.77e-118	rs60869999	t	a	0.059541	0.012729	2.9039e-06	rs2272011	1542190	0.4061	-0.2865	0.0124	2.77e-118	-0.022609	0.010883	0.037764	0.73138	1	1	2968
SomaScan_v4	17210-2	TCL1A	'TCL1A	14	95676304	96680533	0	0.124616	0.0189247	0.00619394	0.00445981	rs78986913	a	g	-0.5549	0.0335	1.036e-61	rs68182163	d	i	-0.045553	0.012565	0.00028864	rs78986913	96162418	0.042	-0.5549	0.0335	1.036e-61	-0.027122	0.029772	0.3623	0.95106	1	0.0288083	3894
SomaScan_v4	3210-1	METAP1	'METAP1	4	99416771	100483964	0	0.0957273	0.0188615	0.010622	0.00150129	rs1230187	a	g	0.0645	0.0131	9.321e-07	rs146081993	a	g	0.50149	0.12035	3.0848e-05	rs1230187	99963977	0.2816	0.0645	0.0131	9.321e-07	-0.018978	0.012795	0.13801	0.81868	1	0.000144071	3320
SomaScan_v4	17734-13	a-endosulfine	'ENSA	1	150073327	151102088	0	0.0442031	0.0187928	0.00315263	0.00806677	rs111428433	t	c	0.2502	0.0269	1.192e-20	rs12022137	a	g	0.082317	0.01957	2.5954e-05	rs111428433	150527629	0.0582	0.2502	0.0269	1.192e-20	0.007249	0.02166	0.73787	0.55921	1	0.0087873	1882
SomaScan_v4	5301-7	Eotaxin	'CCL11	17	32112687	33115353	0	0.0597017	0.018789	0.00371766	4.99975e-05	rs7213460	a	g	-0.1174	0.0132	5.091e-19	rs140620263	t	c	-0.29642	0.086544	0.00061456	rs9903369	32519101	0.4223	0.1174	0.0132	6.083e-19	0.017655	0.010832	0.10312	0.79861	0.992484	7.02163e-06	2960
Olink_PEA	OID01031	CLEC1A	'CLEC1A	12	9722153	10764226	0	0.152803	0.0187784	0.00100832	0.00100832	rs7961483	t	c	-0.31352	0.062191	6.55994e-07	rs12822999	c	t	-0.05141	0.011992	1.8101e-05	rs12822999	9968349	0.43289	0.13479	0.061279	0.0283139	-0.05141	0.011992	1.8101e-05	0.849	1	1	3370
SomaScan_v4	7803-4	CHST1	'CHST1	11	45170427	46187172	0	0.034376	0.0186544	4.07943e-05	0.000240436	rs2009471	a	t	-0.0738	0.0163	6.084e-06	rs143573652	a	g	0.24512	0.073462	0.00084769	rs2009471	45746289	0.2174	-0.0738	0.0163	6.084e-06	-0.030966	0.012534	0.013494	0.22125	1	0.00149249	2410
SomaScan_v4	3364-76	Cathepsin V	'CTSV	9	99294940	100301925	0	0.0263005	0.0185821	0.00276699	0.00127683	rs12686511	t	c	0.2163	0.0161	5.044e-41	rs374777211	g	a	0.20469	0.063848	0.0013462	rs12686511	99909044	0.2088	0.2163	0.0161	5.044e-41	-0.018856	0.013138	0.15122	0.59496	1	0.000649617	1487
SomaScan_v4	12940-35	AL3B1	'ALDH3B1	11	67276048	68296744	0	0.0465098	0.0185336	0.0140244	0.0140244	rs2010404	a	c	0.1507	0.0154	1.329e-22	rs118031971	g	a	0.093033	0.026671	0.00048627	rs2010404	67777082	0.2279	0.1507	0.0154	1.329e-22	0.020194	0.014006	0.14937	0.30291	1	1	2057
Olink_PEA	OID01016	CLC7A	'CLEC7A	12	9769376	10782857	0	0.170973	0.0184327	0.0063748	0.0063748	rs79522375	g	t	-1.5335	0.080224	4.28549e-61	rs12822999	c	t	-0.05141	0.011992	1.8101e-05	rs12822999	9968349	0.43289	-0.029536	0.062492	0.636693	-0.05141	0.011992	1.8101e-05	0.849	1	1	3278
SomaScan_v4	3438-10	FSTL3	'FSTL3	19	176392	1183385	0	0.115146	0.0183851	2.97577e-05	4.19872e-06	rs112418024	a	g	-0.3012	0.0423	1.075e-12	rs12972813	c	g	0.15308	0.038895	8.2946e-05	rs112418024	692790	0.028	-0.3012	0.0423	1.075e-12	0.026146	0.032188	0.41661	0.093016	1	0.0026522	3232
SomaScan_v4	10627-87	APLP2	'APLP2	11	129439732	130514699	0	0.0782073	0.018343	0.00297476	5.01998e-05	rs541398240	d	i	-0.4006	0.0284	4.823e-45	rs137993721	c	g	0.20231	0.060478	0.00082214	rs11221941	129945198	0.049	0.4019	0.0285	2.728e-45	0.022395	0.020103	0.26527	0.35376	0.99514	0.000388587	3023
SomaScan_v4	3299-29	Contactin-5	'CNTN5	11	98391683	100729616	0	0.222689	0.0182746	0.000198465	0.000198465	rs898776	a	g	-0.6852	0.0243	2.25e-175	rs10894151	g	a	-0.061163	0.014468	2.3644e-05	rs2511796	99181710	0.0762	-0.6787	0.0243	5.39e-171	-0.02301	0.020435	0.26016	0.81391	1	1	8381
SomaScan_v4	15530-33	EphB4	'EPHB4	7	99900187	100925121	0	0.0572142	0.0181249	0.0116233	0.00262666	rs111550856	d	i	-0.0695	0.0133	1.938e-07	rs181636350	g	a	0.22649	0.064886	0.0004819	rs314298	100371114	0.4406	0.0652	0.0132	7.941e-07	0.020752	0.01125	0.065101	0.11936	0.968261	0.000469878	1893
SomaScan_v4	5014-49	NCK1	'NCK1	3	136081050	137168665	0	0.0224007	0.0180309	0.311482	0.00156559	rs60491982	d	i	-0.0603	0.0134	7.129e-06	rs75208555	a	t	0.13443	0.031904	2.5132e-05	rs6800690	136623026	0.3983	-0.0556	0.0133	3.098e-05	0.023088	0.011396	0.042766	0.044074	0.977419	0.00227727	1991
SomaScan_v4	5703-26	NOE1	'OLFM1	9	137467268	138513025	0	0.0667567	0.0179475	0.000986316	0.000986316	rs10858334	c	g	-0.1745	0.0188	1.629e-20	rs914390	t	a	0.037826	0.011907	0.0014897	rs10858334	137989785	0.1428	-0.1745	0.0188	1.629e-20	-0.022055	0.017248	0.20102	0.16101	1	1	3668
Olink_PEA	OID05190	CTACK	'CCL27	9	34161877	35164045	0	0.0496296	0.0179294	0.00317554	0.000444304	rs148778217	c	g	-0.61407	0.13043	3.27341e-06	rs113975639	t	c	0.24189	0.051347	2.4659e-06	rs148778217	34574139	0.056934	-0.61407	0.13043	3.27341e-06	-0.015955	0.026213	0.54274	0.44271	1	0.0172652	1979
SomaScan_v4	4469-78	ST4S6	'CHST15	10	125267184	126353206	0	0.111925	0.0179053	3.71455e-05	6.24329e-05	rs9422302	t	g	-0.1584	0.0155	1.211e-24	rs183577389	t	c	0.27206	0.076385	0.0003685	rs7098400	125866006	0.2736	-0.1522	0.0152	1.114e-23	-0.016616	0.011722	0.15636	0.58543	1	0.104803	3748
SomaScan_v4	14636-25	Ribonuclease UK114	'HRSP12	8	98614572	99629469	0	0.0713116	0.0176679	6.6525e-05	0.000219555	rs77539382	d	i	0.3398	0.0138	6.73e-134	rs561596859	c	t	0.23917	0.056065	1.9914e-05	rs10955148	99119820	0.319	0.3369	0.0137	1.25e-132	-0.020501	0.012397	0.09818	0.57199	0.98303	0.000124172	2305
SomaScan_v4	16323-8	NRX3A	'NRXN3	14	78208734	80830762	0	0.141765	0.0175797	0.153081	0.00451868	rs7149325	a	g	0.1411	0.0131	6.411e-27	rs189093532	t	g	0.47376	0.12164	9.8261e-05	rs7149325	79587256	0.3755	0.1411	0.0131	6.411e-27	-0.020098	0.011091	0.069964	0.14047	1	0.000544923	6450
Olink_PEA	OID00588	TRML2	'TREML2	6	40658015	41668932	0	0.872954	0.0174982	6.14278e-05	9.23345e-06	rs11759347	a	c	0.37832	0.074492	5.43876e-07	rs9367106	c	g	0.20225	0.030515	3.4038e-11	rs11759347	41167097	0.23319	0.37832	0.074492	5.43876e-07	-0.0081334	0.013848	0.55697	0.20231	1	0.911013	2847
SomaScan_v4	13088-397	BTC	'BTC	4	75169969	76219896	0	0.0677027	0.0174098	3.22169e-06	7.47486e-06	rs28690341	c	g	0.5629	0.0187	1.97e-198	rs115682750	a	t	0.42855	0.10597	5.2494e-05	rs28690341	75719768	0.1335	0.5629	0.0187	1.97e-198	0.020426	0.014842	0.16875	0.38301	1	0.000122244	2727
SomaScan_v4	9884-8	PPIL1	'PPIL1	6	36322603	37342800	0	0.0739496	0.0174063	0.00931431	0.000182246	rs12194408	c	g	1.6602	0.0365	0	rs115685832	g	a	0.20387	0.053724	0.00014777	rs12194408	36839598	0.028	1.6602	0.0365	0	0.011003	0.037378	0.76847	0.58108	1	0.000110711	2857
SomaScan_v4	2811-27	Angiopoietin-1	'ANGPT1	8	107761721	109010283	0	0.220721	0.0173517	0.000270912	0.000270912	rs79118604	t	c	-0.3332	0.0531	3.439e-10	rs1283727	c	g	-0.055941	0.01423	8.4502e-05	rs79118604	108245500	0.0157	-0.3332	0.0531	3.439e-10	-0.0034826	0.040624	0.93168	0.83709	1	1	3467
SomaScan_v4	4906-35	Coagulation Factor V	'F5	1	168983404	170055826	0	0.122527	0.0171947	0.00264097	0.000316732	rs9332701	a	g	0.6681	0.0336	7.944e-88	rs12144756	a	g	-0.42618	0.11094	0.0001223	rs9332701	169484767	0.0492	0.6681	0.0336	7.944e-88	-0.012653	0.032006	0.69261	0.93946	1	3.24228e-07	3454
SomaScan_v4	6404-20	C1QRF	'C1QL1	17	42537061	43545439	0	0.965143	0.0171237	0.00163132	0.00163132	rs1055646	c	g	-0.2117	0.0122	6.455e-68	rs55663797	a	g	-0.07498	0.014624	2.9419e-07	rs1055646	43037191	0.4777	-0.2117	0.0122	6.455e-68	0.034934	0.010831	0.0012577	0.48236	1	1	2180
SomaScan_v4	5111-15	NRX3B	'NRXN3	14	78208734	80830762	0	0.141834	0.0171007	0.150536	0.00483972	rs10141828	a	g	0.1379	0.0133	3.651e-25	rs189093532	t	g	0.47376	0.12164	9.8261e-05	rs10141828	79579859	0.3668	0.1379	0.0133	3.651e-25	-0.017646	0.011135	0.11304	0.026098	1	0.000544923	6450
SomaScan_v4	4763-31	Afamin	'AFM	4	73847400	74869691	0	0.0909323	0.0170958	9.88763e-05	9.88763e-05	rs72856641	t	c	1.1075	0.0465	2.75e-125	rs7672051	g	a	0.11116	0.03101	0.00033748	rs72856641	74359582	0.0203	1.1075	0.0465	2.75e-125	0.018614	0.029949	0.53426	0.58876	1	1	1706
SomaScan_v4	12560-9	NT5C	'NT5C	17	72626320	73627890	0	0.062878	0.0170805	0.000746273	2.25683e-05	rs78625720	a	g	-1.7173	0.0346	0	rs141657329	d	i	-0.24308	0.067816	0.0003378	rs78625720	73140941	0.0308	-1.7173	0.0346	0	-0.00616	0.037272	0.86873	0.78981	1	0.00153916	2304
SomaScan_v4	15526-33	GSHB	'GSS	20	33016236	34043620	0	0.0430941	0.0170803	0.384562	0.00152258	rs3787215	a	g	-0.2408	0.0127	1.446e-79	rs185807107	g	a	0.4787	0.16231	0.0031851	rs3787215	33493877	0.3822	-0.2408	0.0127	1.446e-79	-0.017235	0.011075	0.11966	0.39747	1	0.00286315	1652
SomaScan_v4	9249-17	TMEM9	'TMEM9	1	200603900	201640702	0	0.0772864	0.0170089	0.00298784	2.79432e-05	rs1106729	c	g	0.1038	0.0139	9.119e-14	rs558091702	a	g	0.61932	0.15647	7.5543e-05	rs2068152	201120730	0.3796	0.1038	0.0139	9.477e-14	-0.019194	0.011307	0.089574	0.82019	0.989432	8.44314e-05	3018
SomaScan_v4	4909-68	Galectin-8	'LGALS8	1	236181300	237216281	0	0.0634639	0.0168755	0.000380955	5.67869e-06	rs75416658	a	t	0.3061	0.04	1.885e-14	rs550259749	t	c	0.56254	0.16767	0.00079368	rs78430179	236732871	0.0289	0.301	0.0401	5.766e-14	-0.018506	0.030793	0.54785	0.4671	0.993331	4.82354e-05	3591
SomaScan_v4	2813-11	ART	'AGRP	16	67016474	68017716	0	0.0963639	0.0168437	0.00135444	0.00135444	rs3892816	t	c	-0.5231	0.0306	1.449e-65	rs74797779	a	c	-0.12771	0.03422	0.00019006	rs3892816	67499714	0.0463	-0.5231	0.0306	1.449e-65	-0.02369	0.021612	0.27301	0.34519	1	1	1074
SomaScan_v4	17746-77	FIS1	'FIS1	7	100382739	101395597	0	0.0717457	0.0167756	0.00307949	0.00307949	rs7808669	a	g	-0.5144	0.0269	2.817e-81	rs113607081	t	c	-0.093271	0.027549	0.00071027	rs7808669	100882090	0.0549	-0.5144	0.0269	2.817e-81	0.02152	0.022666	0.3424	0.86536	1	1	3112
SomaScan_v4	12008-3	CD7	'CD7	17	79772744	80775478	0	0.0399791	0.0167622	0.000503055	6.85842e-05	rs3176831	t	c	-0.8035	0.0313	4.62e-145	rs150324302	a	g	0.11246	0.033867	0.00089817	rs3176831	80272491	0.0446	-0.8035	0.0313	4.62e-145	0.017197	0.030922	0.57811	0.58575	1	0.000251915	2568
SomaScan_v4	14101-2	CNTFR alpha	'CNTFR	9	34051430	35090121	0	0.0768725	0.0167057	4.67508e-05	0.000284264	rs10972159	a	g	-0.7266	0.0497	2.162e-48	rs113975639	t	c	0.24189	0.051347	2.4659e-06	rs10972159	34593086	0.019	-0.7266	0.0497	2.162e-48	0.016625	0.033087	0.61534	0.10342	1	0.0172652	2105
SomaScan_v4	7808-5	GLCE	'GLCE	15	68952923	70064556	0	0.0409415	0.0166882	0.00224653	0.00190112	rs3084807	d	i	-0.7785	0.0138	0	rs200573219	d	i	0.10751	0.033188	0.0011975	rs4776437	69542968	0.2292	0.7781	0.0138	0	-0.018043	0.012075	0.13511	0.028687	0.996205	0.93449	2013
SomaScan_v4	3389-7	PCI	'SERPINA5	14	94527779	95559457	0	0.127606	0.0166359	0.000156407	0.000156407	rs6119	a	g	-0.5644	0.0216	6.86e-150	rs118145836	a	g	-0.067137	0.020203	0.0008903	rs6119	95054012	0.1	-0.5644	0.0216	6.86e-150	-0.020892	0.015326	0.17283	0.63092	1	1	3759
SomaScan_v4	15559-5	ANTR2	'ANTXR2	4	80322303	81546608	0	0.0676615	0.0165148	0.00116453	0.00542196	rs9996178	c	g	0.242	0.0162	3.605e-50	rs75184954	g	c	0.21983	0.050615	1.4045e-05	rs9996178	80741698	0.2088	0.242	0.0162	3.605e-50	-0.01857	0.012776	0.14608	0.41508	1	0.000642343	2860
SomaScan_v4	9398-30	GALP	'GALP	19	56187389	57197144	0	0.079743	0.0163661	2.57629e-06	3.06238e-07	rs111265125	c	g	0.332	0.0521	1.852e-10	rs571945344	t	c	-0.36534	0.088435	3.6098e-05	rs111265125	56688781	0.0194	0.332	0.0521	1.852e-10	0.0030865	0.035673	0.93105	0.44996	1	1.41685e-06	3389
SomaScan_v4	13536-56	POLI	'POLI	18	51295774	52347636	0	0.0739371	0.0163555	0.00127831	0.000439406	rs3218784	a	g	0.72	0.0409	2.352e-69	rs71368965	g	t	0.17409	0.052574	0.00092882	rs3218784	51807260	0.0283	0.72	0.0409	2.352e-69	0.010569	0.034914	0.76211	0.14823	1	0.00348409	2754
SomaScan_v4	18225-13	HEBP1	'HEBP1	12	12627798	13653207	0	0.0522522	0.0162506	0.000270275	0.000350725	rs1941	c	g	1.6083	0.0316	0	rs10743995	t	c	-0.13021	0.032338	5.6629e-05	rs1941	13128263	0.0395	1.6083	0.0316	0	0.013281	0.032608	0.68379	0.62076	1	0.000529618	2565
SomaScan_v4	17802-4	SIAS	'NANS	9	100319021	101345357	0	0.0721783	0.0162337	0.00601699	0.00601699	rs1058446	c	g	0.1788	0.015	1.489e-32	rs73486635	t	g	0.087877	0.025887	0.0006871	rs1058446	100823135	0.2422	0.1788	0.015	1.489e-32	-0.018507	0.013007	0.15479	0.90077	1	1	2698
SomaScan_v4	10074-128	BRD2	'BRD2	6	32436437	33449282	0	0.319877	0.0162253	0.236511	0.236511	rs2855448	t	c	-0.0632	0.0143	9.355e-06	rs2068205	c	t	0.052068	0.011491	5.8632e-06	rs2855448	33136575	0.3468	-0.0632	0.0143	9.355e-06	0.020653	0.011925	0.083282	0.694	1	1	6998
SomaScan_v4	2421-7	BDNF	'BDNF	11	27176440	28243605	0	0.139726	0.0162174	0.00181683	0.00181683	rs59579819	t	g	-0.289	0.0404	8.529e-13	rs12790913	g	a	-0.048704	0.012364	8.1752e-05	rs59579819	27777126	0.0247	-0.289	0.0404	8.529e-13	-0.021737	0.026643	0.41457	0.51688	1	1	1836
SomaScan_v4	13983-27	QOR	'CRYZ	1	74671170	75699092	0	0.0894453	0.0162168	0.000630032	0.000630032	rs28602706	t	c	0.954	0.0096	0	rs699851	a	g	0.095954	0.025191	0.00013952	rs28602706	75199973	0.4616	0.954	0.0096	0	0.017659	0.011684	0.13069	0.46728	1	1	1948
SomaScan_v4	8786-6	F171B	'FAM171B	2	187058698	188130685	0	0.0380981	0.0160928	0.0210014	0.00173829	rs76851721	a	c	0.208	0.0159	5.651e-39	rs62172470	g	a	0.28502	0.086925	0.0010421	rs76851721	187642459	0.2222	0.208	0.0159	5.651e-39	0.017509	0.013036	0.17922	0.71847	1	0.0017343	2229
SomaScan_v4	19237-17	D-dopachrome decarboxylase	'DDT	22	23813554	24822660	0	0.046765	0.0160715	0.00166683	0.00166683	rs140117085	t	c	0.558	0.0386	2.703e-47	rs41311137	a	g	-0.079777	0.022265	0.00033957	rs114869228	24246395	0.0361	0.5237	0.0368	5.475e-46	0.01869	0.031256	0.54986	0.34221	1	1	2199
SomaScan_v4	5116-62	ROBO2	'ROBO2	3	75455846	78199115	0	0.137232	0.0160162	0.394835	0.00420451	rs2272163	a	c	-0.1107	0.0131	2.772e-17	rs527721274	c	t	0.42448	0.10666	6.8984e-05	rs2272163	77671721	0.3964	-0.1107	0.0131	2.772e-17	-0.018458	0.011456	0.10713	0.42232	1	0.00350873	5750
SomaScan_v4	7141-21	MGT4B	'MGAT4B	5	178724597	179733952	0	0.203279	0.0160072	8.08506e-05	8.08506e-05	rs113756550	a	g	-1.2628	0.042	2.41e-198	rs116183790	t	g	0.21428	0.049766	1.6636e-05	rs113756550	179228377	0.0227	-1.2628	0.042	2.41e-198	-0.011526	0.042469	0.78608	0.89236	1	1	2842
SomaScan_v4	6255-74	CPXM1	'CPXM1	20	2274715	3281283	0	0.0546255	0.0159856	0.000625065	3.69529e-06	rs13043754	a	g	0.6483	0.0197	6.44e-238	rs375939697	d	i	0.13421	0.039871	0.00076239	rs13043754	2783771	0.114	0.6483	0.0197	6.44e-238	-0.019826	0.015834	0.21051	0.2362	1	0.00633709	2648
SomaScan_v4	5792-8	AFP	'AFP	4	73796855	74821891	0	0.0999281	0.0159776	0.0013645	0.0013645	rs667	t	c	-0.0829	0.016	2.178e-07	rs7672051	g	a	0.11116	0.03101	0.00033748	rs667	74280265	0.2305	-0.0829	0.016	2.178e-07	0.018869	0.012004	0.11599	0.33457	1	1	1745
SomaScan_v4	11696-7	RABP2	'CRABP2	1	156169398	157175608	0	0.101601	0.0159658	0.000127701	1.6696e-05	rs3806412	t	g	0.3102	0.0134	9.18e-119	rs72710206	c	t	0.58323	0.15552	0.00017664	rs3806412	156676553	0.3928	0.3102	0.0134	9.18e-119	-0.017866	0.011988	0.13614	0.11068	1	0.000329771	2180
SomaScan_v4	9525-1	PTK7	'PTK7	6	42544006	43629457	0	0.0535618	0.0159514	0.162128	0.000632397	rs140147428	t	c	0.4105	0.0352	1.674e-31	rs571995147	t	c	0.21569	0.060318	0.00034903	rs140147428	43067044	0.0371	0.4105	0.0352	1.674e-31	-0.0090308	0.03409	0.79108	0.85905	1	0.068219	1987
SomaScan_v4	3651-50	VEGF sR2	'KDR	4	55444644	56491756	0	0.114953	0.0158967	0.000276154	0.000857309	rs34231037	a	g	1.1219	0.0385	2.04e-186	rs4864942	a	g	0.21934	0.054618	5.9234e-05	rs34231037	55972946	0.0317	1.1219	0.0385	2.04e-186	0.012486	0.034896	0.72048	0.35323	1	0.000229659	3035
SomaScan_v4	4929-55	SHBG	'SHBG	17	7017382	8036700	0	0.0707175	0.0158707	0.0308362	0.000942047	rs1799941	a	g	0.1967	0.0135	4.314e-48	rs202149802	t	c	0.53695	0.13593	7.8112e-05	rs62059839	7533015	0.2586	0.1961	0.0135	6.109e-48	-0.020001	0.013286	0.1322	0.71149	1	3.24827e-06	2394
SomaScan_v4	9931-20	Keratin-1	'KRT1	12	52568520	53574191	0	0.140236	0.0158671	0.00277041	0.00277041	rs117006546	a	t	-0.2366	0.036	4.881e-11	rs4919759	t	a	0.068122	0.017454	9.501e-05	rs117006546	53259655	0.0334	-0.2366	0.036	4.881e-11	0.033612	0.03434	0.32769	0.59049	1	1	3646
SomaScan_v4	12572-236	EFS	'EFS	14	23325611	24334961	0	0.0440053	0.0158658	0.00198437	0.000288529	rs10137082	t	c	-0.1072	0.0152	1.532e-12	rs222705	c	t	0.10711	0.031083	0.00056891	rs10137082	23840033	0.243	-0.1072	0.0152	1.532e-12	0.016753	0.012591	0.18334	0.8463	1	0.000197924	2043
SomaScan_v4	2633-52	IL-13 Ra1	'IL13RA1	23	117361535	118428502	0	0.0706761	0.0158051	0.00632749	0.0063171	rs3121671	a	t	-0.4071	0.0136	1.4e-196	rs146928620	c	a	0.13212	0.033857	9.5333e-05	rs2248633	117906239	0.1692	-0.4068	0.0136	6.74e-197	-0.018136	0.012365	0.14245	0.44212	0.999523	1	1467
SomaScan_v4	4960-72	annexin I	'ANXA1	9	75266673	76285309	0	0.0357267	0.0157853	0.000244372	0.000538404	rs62541553	t	c	0.4858	0.0315	1.098e-53	rs79627861	t	c	-0.17937	0.049835	0.00031907	rs62541553	75777421	0.0428	0.4858	0.0315	1.098e-53	0.02008	0.021872	0.35859	0.91031	1	0.000104793	2191
SomaScan_v4	10612-18	PLOD3	'PLOD3	7	100349258	101361701	0	0.0689809	0.015778	0.00318867	0.00318867	rs10215699	t	c	-0.1254	0.0269	3.118e-06	rs113607081	t	c	-0.093271	0.027549	0.00071027	rs10215699	100862768	0.06	-0.1254	0.0269	3.118e-06	0.018166	0.019979	0.36323	0.89089	1	1	3069
SomaScan_v4	3472-40	Survivin	'BIRC5	17	75710267	76721717	0	0.0447805	0.0157205	0.00762743	6.26748e-08	rs78158764	t	c	-0.2306	0.0522	9.851e-06	rs140329606	c	a	0.42958	0.11487	0.00018427	rs78158764	75744024	0.0184	-0.2306	0.0522	9.851e-06	-0.053572	0.037569	0.15388	0.83649	1	0.000218035	3338
SomaScan_v4	13473-55	IP3KA	'ITPKA	15	41285591	42295747	0	0.11332	0.0156607	0.0450088	0.00087519	rs316617	t	c	-0.2308	0.0133	1.314e-67	rs72726009	g	a	0.55634	0.14071	7.6902e-05	rs316617	41795900	0.3672	-0.2308	0.0133	1.314e-67	-0.01706	0.011472	0.13698	0.2737	1	0.00186634	2165
SomaScan_v4	14047-78	BDNF	'BDNF	11	27176440	28243605	0	0.139819	0.0155673	0.00181683	0.00181683	rs59579819	t	g	-0.2994	0.0404	1.346e-13	rs12790913	g	a	-0.048704	0.012364	8.1752e-05	rs59579819	27777126	0.0247	-0.2994	0.0404	1.346e-13	-0.021737	0.026643	0.41457	0.51688	1	1	1836
SomaScan_v4	5480-49	RANTES	'CCL5	17	33698495	34707797	0	0.0740393	0.0155327	0.262829	0.000510428	rs3817655	a	t	0.275	0.0158	1.503e-67	rs142832438	g	a	0.29672	0.087934	0.00073992	rs3817655	34199641	0.1827	0.275	0.0158	1.503e-67	-0.017688	0.01318	0.17958	0.4005	1	3.60353e-05	1912
SomaScan_v4	15381-45	Discoidin domain receptor 2	'DDR2	1	162101163	163257190	0	0.0527076	0.0154137	6.2608e-05	8.16468e-06	rs147711199	t	c	0.2141	0.044	1.141e-06	rs193164400	c	t	0.70334	0.16541	2.1165e-05	rs147711199	162726968	0.0216	0.2141	0.044	1.141e-06	0.015589	0.041881	0.70972	0.15818	1	9.72685e-06	3347
SomaScan_v4	12661-44	GBRL1	'GABARAPL1	12	9865057	10875727	0	0.156887	0.0153539	0.000293728	0.000330911	rs2734423	a	g	-0.0681	0.0135	4.453e-07	rs12822999	c	t	-0.05141	0.011992	1.8101e-05	rs2460740	10581446	0.3212	0.0647	0.0134	1.355e-06	-0.017905	0.01107	0.10579	0.90529	0.964995	1	3151
SomaScan_v4	15641-20	TEFF1	'TMEFF1	9	102704560	103839918	0	0.054742	0.0153495	0.016714	0.000170108	rs372969265	d	i	-0.1394	0.0172	5.775e-16	rs112875807	i	d	0.10032	0.028969	0.00053393	rs12004257	103234771	0.17	0.135	0.017	2.209e-15	-0.017071	0.013663	0.2115	0.61482	0.946097	0.0001298	2519
SomaScan_v4	16561-9	Alpha-1B-glycoprotein	'A1BG	19	58356544	59364865	0	0.0393797	0.0152764	0.00139191	0.000473341	rs893184	t	c	-1.0714	0.0279	1.77863632502849e-322	rs534756727	t	c	0.3239	0.090219	0.00033041	rs893184	58864479	0.0519	-1.0714	0.0279	1.77863632502849e-322	-0.019271	0.020136	0.33853	0.98605	1	0.0146472	1619
SomaScan_v4	4996-66	HRG	'HRG	3	185878005	186896029	0	0.0733963	0.0152719	6.65312e-05	7.16043e-06	rs59123177	a	g	1.0529	0.0101	0	rs534025263	a	c	0.66792	0.17511	0.00013658	rs59123177	186391274	0.3496	1.0529	0.0101	0	0.016556	0.011121	0.13659	0.32061	1	7.23424e-06	2790
SomaScan_v4	4878-3	Coagulation Factor X	'F10	13	113277128	114303843	0	0.691673	0.015237	0.00204248	0.00204248	rs547138	a	t	0.2145	0.0142	1.845e-51	rs9577395	g	c	0.064829	0.013174	8.6068e-07	rs547138	113792170	0.3927	0.2145	0.0142	1.845e-51	-0.025219	0.011819	0.032866	0.88237	1	1	2718
SomaScan_v4	3484-60	Angiotensinogen	'AGT	1	230338269	231350043	0	0.0964918	0.0152012	0.00345062	0.000929295	rs11122580	t	c	-0.3835	0.0209	3.185e-75	rs575832238	g	a	0.3868	0.10201	0.00014966	rs11122580	230851044	0.1092	-0.3835	0.0209	3.185e-75	0.019034	0.015353	0.21506	0.92399	1	0.420863	3538
SomaScan_v4	17325-10	KGUA	'GUK1	1	227827663	228836685	0	0.521933	0.015117	0.0574472	0.0574472	rs10495278	c	g	-0.6747	0.0337	3.31e-89	rs10753445	c	g	0.046426	0.010729	1.5109e-05	rs10495278	228314350	0.0373	-0.6747	0.0337	3.31e-89	0.033881	0.024964	0.17472	0.51609	1	1	2005
SomaScan_v4	10571-14	MGAT1	'MGAT1	5	179717541	180742652	0	0.0497915	0.0150943	0.000140339	0.00160303	rs75008666	a	g	-0.1268	0.0274	3.82e-06	rs73355922	t	c	0.24393	0.071113	0.0006033	rs75008666	180239308	0.0646	-0.1268	0.0274	3.82e-06	0.025589	0.020326	0.20805	0.28303	1	9.35683e-05	3269
SomaScan_v4	3038-9	I-TAC	'CXCL11	4	76454835	77462568	0	0.498332	0.0150136	0.0480854	0.0417869	rs35170645	a	g	0.5104	0.0121	0	rs6824953	g	c	0.052982	0.011952	9.2992e-06	rs6532121	76962606	0.4763	0.4905	0.012	0	-0.019168	0.011026	0.082126	0.74508	0.945106	1	2919
SomaScan_v4	2754-50	C3	'C3	19	6177715	7230573	0	0.0742635	0.0150121	7.98998e-05	6.98672e-05	rs11569466	t	g	-0.1328	0.0197	1.582e-11	rs11665875	c	t	0.045431	0.011571	8.6199e-05	rs11569470	6698454	0.1367	-0.1299	0.0197	4.697e-11	0.019569	0.016872	0.24611	0.99079	0.998997	1	3451
SomaScan_v4	8248-222	SIG14	'SIGLEC14	19	51645806	52650054	0	0.0959476	0.0149988	6.05847e-05	6.05847e-05	rs872629	a	c	-1.1393	0.0182	0	rs55905002	a	g	-0.068763	0.020855	0.00097653	rs872629	52130638	0.1166	-1.1393	0.0182	0	-0.020199	0.017538	0.24944	0.68151	1	1	3440
SomaScan_v4	16792-4	Siglec-5	'SIGLEC5	19	51614781	52650151	0	0.09653	0.0149892	6.05847e-05	6.05847e-05	rs872629	a	c	-1.1339	0.0183	0	rs55905002	a	g	-0.068763	0.020855	0.00097653	rs872629	52130638	0.1166	-1.1339	0.0183	0	-0.020199	0.017538	0.24944	0.68151	1	1	3471
SomaScan_v4	9848-22	Cyclin H	'CCNH	5	86187311	87208836	0	0.0416454	0.0149527	0.638835	0.000664872	rs62368956	a	g	-0.1639	0.0166	5.368e-23	rs181818710	g	a	-0.35394	0.11777	0.0026534	rs62368956	86735368	0.2034	-0.1639	0.0166	5.368e-23	0.019111	0.014263	0.18028	0.54321	1	0.000701376	1892
SomaScan_v4	3336-50	TFPI	'TFPI	2	187828957	188930487	0	0.271739	0.0148976	0.000183664	0.000183664	rs116011690	t	c	-0.3732	0.0423	1.052e-18	rs114031173	c	t	0.16077	0.045399	0.00039821	rs116011690	188324459	0.0227	-0.3732	0.0423	1.052e-18	-0.011473	0.041445	0.78191	0.21466	1	1	2505
SomaScan_v4	2683-1	iC3b	'C3	19	6177715	7230573	0	0.074278	0.0148389	7.19952e-05	1.43216e-05	rs5826945	a	t	0.1613	0.0186	3.717e-18	rs11665875	c	t	0.045431	0.011571	8.6199e-05	rs11569479	6696794	0.1366	0.1618	0.0187	5.455e-18	-0.018393	0.016893	0.27623	0.98558	0.962822	1	3451
SomaScan_v4	15640-54	TAGL	'TAGLN	11	116570037	117575498	0	0.0839734	0.0148013	0.00190438	0.000200659	rs1871757	a	t	-0.1309	0.0165	2.123e-15	rs650162	c	t	0.10239	0.025445	5.7254e-05	rs1871757	117030581	0.173	-0.1309	0.0165	2.123e-15	-0.017763	0.013115	0.1756	0.94469	1	0.000491991	3032
SomaScan_v4	5339-49	calgranulin B	'S100A9	1	152830330	153833503	0	0.087924	0.0147952	0.00490636	9.20338e-06	rs3014874	a	g	-0.0755	0.0152	7.034e-07	rs140637612	c	t	0.56818	0.13787	3.7695e-05	rs3014874	153337943	0.2643	-0.0755	0.0152	7.034e-07	-0.021459	0.01283	0.094425	0.81679	1	4.00653e-05	2105
SomaScan_v4	7179-69	NFASC	'NFASC	1	204297779	205491950	0	0.30655	0.0147559	0.00299514	0.00299514	rs6667532	a	g	-0.7262	0.0205	8.04e-274	rs9661015	g	a	-0.051341	0.011637	1.025e-05	rs6667532	204948659	0.1048	-0.7262	0.0205	8.04e-274	0.023787	0.017498	0.17402	0.5585	1	1	2915
SomaScan_v4	19266-35	G3BP1	'G3BP1	5	150650606	151692346	0	0.0606241	0.0147541	0.0135549	0.0018529	rs2915826	a	g	0.0706	0.0144	8.676e-07	rs28917197	a	g	0.72654	0.19224	0.00015729	rs2964588	151118386	0.269	0.0703	0.0144	9.726e-07	-0.01869	0.012406	0.13192	0.29539	1	1.77199e-05	2800
SomaScan_v4	9869-28	NF-kappa-B p105	'NFKB1	4	102922486	104038459	0	0.0543802	0.0146904	0.00122331	0.000302844	rs62328536	a	c	0.1476	0.0133	1.707e-28	rs548722297	g	a	0.55153	0.15769	0.00046939	rs62328536	103399049	0.3439	0.1476	0.0133	1.707e-28	0.017306	0.011675	0.13825	0.92183	1	0.00167183	2350
SomaScan_v4	3647-49	TLR4:MD-2 complex	'TLR4|LY96	9	119966610	120979149	0	0.0586916	0.0146838	0.00127804	0.00127804	rs117343502	a	g	-0.8586	0.0273	1.82e-217	rs17323717	g	t	0.12148	0.037304	0.0011278	rs117343502	120473466	0.0561	-0.8586	0.0273	1.82e-217	0.02012	0.023039	0.3825	0.55359	1	1	2775
SomaScan_v4	14067-6	PKP2	'PKP2	12	32443679	33549774	0	0.052351	0.0146697	0.000328935	0.000260486	rs9919823	t	c	-0.3166	0.0384	1.544e-16	rs191780018	a	g	0.38127	0.09006	2.3008e-05	rs9919823	32974611	0.0286	-0.3166	0.0384	1.544e-16	-0.013759	0.024427	0.57324	0.30122	1	0.000287333	3937
SomaScan_v4	19187-21	STABP	'STAMBP	2	73556086	74600786	0	0.0316403	0.0146635	0.000424804	2.50942e-05	rs17009404	t	c	0.2649	0.0457	6.671e-09	rs115449870	a	g	0.23227	0.069494	0.00083102	rs17009404	74084359	0.0202	0.2649	0.0457	6.671e-09	-0.010576	0.025101	0.67351	0.021921	1	0.000216175	1881
SomaScan_v4	19617-5	LTB4DH	'PTGR1	9	113812002	114862135	0	0.0840657	0.0146407	0.0960355	0.0024194	rs59165439	t	c	-0.6647	0.0141	0	rs62572658	c	t	0.40754	0.10787	0.00015811	rs59165439	114357952	0.2504	-0.6647	0.0141	0	0.017072	0.012127	0.1592	0.31605	1	0.0171348	3285
SomaScan_v4	13563-259	ACBD7	'ACBD7	10	14619522	15630775	0	0.113507	0.0145916	0.000344957	0.000344957	rs72774385	c	g	0.328	0.0284	8.652e-31	rs45471797	t	c	0.12681	0.033241	0.00013623	rs72774385	15130453	0.0598	0.328	0.0284	8.652e-31	0.021279	0.022952	0.35386	0.40957	1	1	3505
SomaScan_v4	4962-52	ARMEL	'CDNF	10	14361249	15380574	0	0.155333	0.0142498	7.39115e-05	7.39115e-05	rs61738953	c	g	1.1681	0.037	2.59e-219	rs45471797	t	c	0.12681	0.033241	0.00013623	rs61738953	14862082	0.0365	1.1681	0.037	2.59e-219	-0.0033617	0.034673	0.92276	0.69148	1	1	3508
SomaScan_v4	3617-80	HGFA	'HGFAC	4	2943614	3951211	0	0.0852219	0.0142414	8.41208e-06	0.00223328	rs2498323	a	g	-1.5158	0.0175	0	rs62275389	g	c	0.081889	0.024031	0.00065526	rs2498323	3451109	0.099	-1.5158	0.0175	0	-0.019271	0.018094	0.28685	0.81488	1	0.00406469	2640
SomaScan_v4	16890-37	ATL1	'ADAMTSL1	9	17973892	19410948	0	0.0992	0.014213	4.31534e-05	0.000373675	rs776786	a	g	-0.4456	0.0313	4.706e-46	rs182831162	t	g	0.43	0.13475	0.0014169	rs776786	18650547	0.0406	-0.4456	0.0313	4.706e-46	-0.01651	0.02325	0.47765	0.64654	1	0.000229415	4852
SomaScan_v4	3813-3	FYN	'FYN	6	111481535	112694655	0	0.0731732	0.0141606	0.0268568	0.000141428	rs9487736	a	g	-0.0997	0.0181	3.627e-08	rs13211954	t	c	0.6429	0.15414	3.0331e-05	rs9487736	112168309	0.1406	-0.0997	0.0181	3.627e-08	-0.012479	0.013624	0.35971	0.55182	1	3.83466e-05	2885
SomaScan_v4	6039-24	CRHBP	'CRHBP	5	75748538	76776983	0	0.0538398	0.0141481	0.000528838	0.00068132	rs6871700	a	g	0.6606	0.0128	0	rs12513678	t	g	-0.093276	0.026737	0.00048559	rs6890905	76209174	0.3575	-0.6606	0.0128	0	0.01725	0.012524	0.16842	0.35539	0.999933	1.11888e-05	2807
SomaScan_v4	7787-25	LIRA5	'LILRA5	19	54318353	55324409	0	0.13581	0.0141453	6.25915e-05	6.11071e-05	rs651279	t	c	0.437	0.0136	2.08e-227	rs35740980	a	c	0.041625	0.01165	0.00035307	rs431001	54813266	0.3175	-0.4364	0.0136	1.17e-224	0.018854	0.012855	0.14246	0.24554	0.994085	1	2581
SomaScan_v4	3077-66	Coagulation Factor Xa	'F10	13	113277128	114303843	0	0.692461	0.0141159	0.00204248	0.00204248	rs547138	a	t	0.2116	0.0143	8.491e-50	rs9577395	g	c	0.064829	0.013174	8.6068e-07	rs547138	113792170	0.3927	0.2116	0.0143	8.491e-50	-0.025219	0.011819	0.032866	0.88237	1	1	2718
SomaScan_v4	8992-1	TMEM2	'TMEM2	9	73798282	74931606	0	0.146018	0.0140536	0.000370256	0.000370256	rs4143770	c	g	-0.2084	0.0147	2.262e-45	rs10116602	a	g	-0.050384	0.012763	7.8928e-05	rs4143770	74267330	0.284	-0.2084	0.0147	2.262e-45	-0.018086	0.012629	0.15211	0.78738	1	1	2718
Olink_PEA	OID00486	I-TAC	'CXCL11	4	76454835	77462568	0	0.498823	0.0140438	0.0574456	0.0388338	rs56029361	t	c	-0.5112	0.055771	1.42889e-18	rs6824953	g	c	0.052982	0.011952	9.2992e-06	rs6845472	76455730	0.23331	-0.00056746	0.071554	0.993676	-0.010228	0.012509	0.41357	0.14979	0.829377	1	2919
SomaScan_v4	2429-27	C8	'C8A|C8B|C8G	9	139339698	140341426	0	0.035309	0.0140172	0.0239432	0.000482597	rs11145949	a	g	-0.0664	0.0135	8.236e-07	rs542098922	c	t	0.69822	0.18351	0.00014191	rs11145949	139857958	0.4807	-0.0664	0.0135	8.236e-07	-0.011688	0.01089	0.28317	0.72324	1	4.84339e-05	1835
SomaScan_v4	12548-75	RRAGC	'RRAGC	1	38803870	39825495	0	0.128238	0.0139971	0.00239047	0.00526126	rs11211388	a	g	0.0769	0.016	1.498e-06	rs11205885	t	c	-0.049664	0.012698	9.1883e-05	rs11211388	39283840	0.2527	0.0769	0.016	1.498e-06	0.0019048	0.012896	0.88257	0.10744	1	0.774786	2173
SomaScan_v4	12799-65	DJC27	'DNAJC27	2	24666505	25694963	0	0.0620944	0.0139479	0.0348981	0.00287296	rs531054141	d	i	-0.1533	0.0209	2.429e-13	rs56099028	t	a	0.23391	0.065026	0.0003218	rs6733301	25276284	0.1197	0.1503	0.0209	5.851e-13	0.020954	0.01649	0.20384	0.32004	0.980343	0.00426923	2150
SomaScan_v4	13082-9	UN45A	'UNC45A	15	90973410	91997323	0	0.0430376	0.0139469	0.0252115	0.000303905	rs7173521	t	c	-0.2643	0.0375	1.689e-12	rs557682264	t	g	0.3938	0.1167	0.00073916	rs7173521	91493207	0.0283	-0.2643	0.0375	1.689e-12	-0.0087825	0.02442	0.71911	0.16279	1	4.93052e-06	2689
SomaScan_v4	3796-79	ANGL4	'ANGPTL4	19	7928173	8939257	0	0.494592	0.0139267	0.0487074	1	rs116843064	a	g	-0.3266	0.0529	6.664e-10	rs2967574	c	a	-0.086421	0.017979	1.5331e-06	rs116843064	8429323	0.0163	-0.3266	0.0529	6.664e-10	-0.033719	0.043848	0.44189	0.3747	1	1	2538
SomaScan_v4	12689-56	ARC1B	'ARPC1B	7	98471872	99492424	0	0.0480227	0.0139076	0.00206318	1.86611e-07	rs75944999	a	g	0.2837	0.0336	3.038e-17	rs547246284	g	a	0.5882	0.13227	8.7138e-06	rs75944999	98995724	0.0413	0.2837	0.0336	3.038e-17	-0.0074396	0.028492	0.794	0.69865	1	0.00574997	1571
SomaScan_v4	11308-8	CR3L4	'CREB3L4	1	153440010	154446839	0	0.112926	0.0138814	0.0456313	NA	rs11288257	d	i	0.3102	0.0131	1.94e-123	rs4074015	c	g	0.19769	0.047925	3.7075e-05	rs11264736	153939130	0.4781	0.3099	0.0131	6.7e-124	0.013842	0.010942	0.20583	0.10737	0.994905	1	1593
SomaScan_v4	9745-20	IF4E2	'EIF4E2	2	232914762	233948354	0	0.106418	0.0138217	0.0337487	0.0337487	rs2293338	a	g	0.0871	0.0145	2.106e-09	rs2678536	t	c	0.048485	0.013479	0.00032167	rs2293338	233438786	0.2853	0.0871	0.0145	2.106e-09	-0.015003	0.012933	0.24604	0.56569	1	1	2734
SomaScan_v4	14107-1	MTHFS	'MTHFS	15	79625927	80689721	0	0.144908	0.0138113	0.000278871	0.000418114	rs4994246	a	c	-0.4874	0.0128	5.27000000034818e-315	rs769768	g	a	-0.0431	0.010766	6.2476e-05	rs11855732	80198438	0.3445	-0.4873	0.0128	1.20000146258859e-318	-0.016899	0.011519	0.14237	0.81875	0.963689	1	3453
SomaScan_v4	9263-57	SIAE	'SIAE	11	124003009	125065603	0	0.0538582	0.0137826	5.65836e-05	0.000176091	rs78778622	t	c	0.3243	0.0281	8.327e-31	rs150357517	c	t	0.40658	0.11335	0.00033455	rs78778622	124530664	0.0569	0.3243	0.0281	8.327e-31	0.0092564	0.028339	0.74395	0.25941	1	0.000105286	2943
Olink_PEA	OID00372	TrkC	'NTRK3	15	87918230	89299999	0	0.564622	0.0137445	0.000909631	0.000909631	rs28521337	g	c	0.34393	0.059591	1.41156e-08	rs4887298	g	a	-0.061726	0.013844	8.2459e-06	rs4887298	88088447	0.16495	-0.024097	0.079422	0.761711	-0.061726	0.013844	8.2459e-06	0.83315	1	1	3202
SomaScan_v4	5465-32	H6ST1	'HS6ST1	2	128494290	129576151	0	0.0603149	0.013732	0.000622022	0.000169142	rs13010149	t	c	-0.2811	0.0156	2.801e-72	rs533129315	c	t	0.4619	0.14642	0.0016069	rs13010149	129065971	0.2161	-0.2811	0.0156	2.801e-72	-0.017494	0.013993	0.21123	0.20556	1	0.00127134	3011
SomaScan_v4	6455-52	HPLN4	'HAPLN4	19	18866450	19873605	0	0.0532081	0.0137184	2.84671e-07	0.00499482	rs55765017	a	g	0.1555	0.0184	3.153e-17	rs113189113	a	g	0.10449	0.033701	0.001931	rs55765017	19368264	0.162	0.1555	0.0184	3.153e-17	0.018534	0.014374	0.19725	0.2199	1	0.000238655	1918
SomaScan_v4	13947-371	NUD12	'NUDT12	5	102384556	103398494	0	0.0454067	0.0137107	0.0568872	0.0568872	rs6880267	c	g	1.036	0.0151	0	rs4703255	g	t	-0.042652	0.012641	0.00074057	rs6880267	102866815	0.16	1.036	0.0151	0	0.016891	0.015845	0.28643	0.6955	1	1	2123
SomaScan_v4	13578-98	ABLM3	'ABLIM3	5	148021046	149140105	0	0.133171	0.0136745	0.0574162	0.0574162	rs114464628	a	g	-0.4446	0.0335	3.637e-40	rs4705302	c	g	-0.050595	0.013142	0.00011813	rs114464628	148533724	0.0369	-0.4446	0.0335	3.637e-40	0.0015727	0.032438	0.96133	0.79352	1	1	2895
SomaScan_v4	15636-49	SORC1	'SORCS1	10	107833421	109424292	0	0.0786206	0.0136616	1.51125e-06	0.00242841	rs1572540	a	g	-0.0795	0.0133	2.239e-09	rs148801493	t	c	0.31516	0.095743	0.00099565	rs1572540	108996036	0.4076	-0.0795	0.0133	2.239e-09	0.017238	0.011169	0.12275	0.36758	1	0.000336537	4497
SomaScan_v4	7203-125	RFNG	'RFNG	17	79505778	80509707	0	0.0282285	0.0135192	0.000985354	0.0017176	rs7212485	t	c	-0.0638	0.0139	4.392e-06	rs150324302	a	g	0.11246	0.033867	0.00089817	rs7212485	80011434	0.457	-0.0638	0.0139	4.392e-06	0.01279	0.010831	0.23763	0.14001	1	7.50471e-05	2518
SomaScan_v4	10938-13	sLFA-3	'CD58	1	116557157	117613661	0	0.176999	0.0134974	1.69618e-05	1.69618e-05	rs35768283	a	g	-1.3819	0.0503	4.97e-166	rs3136703	g	a	-0.065054	0.016406	7.3348e-05	rs35768283	117078729	0.0179	-1.3819	0.0503	4.97e-166	-0.016006	0.030115	0.59508	0.19639	1	1	1902
SomaScan_v4	2697-7	PF-4	'PF4	4	74346794	75347841	0	0.0937973	0.0134953	0.000925991	0.000925991	rs11574452	a	c	-0.2552	0.0296	6.969e-18	rs7672051	g	a	0.11116	0.03101	0.00033748	rs11574452	74846661	0.0447	-0.2552	0.0296	6.969e-18	0.016886	0.025471	0.50738	0.93008	1	1	1862
SomaScan_v4	6649-51	NET1	'NTN1	17	8424859	9647317	0	0.0496404	0.0134374	0.038343	0.000294333	rs9897200	t	g	-0.5778	0.0199	1.26e-184	rs150512365	d	i	-0.26055	0.07811	0.00085077	rs9897200	8985510	0.1119	-0.5778	0.0199	1.26e-184	0.017481	0.018947	0.3562	0.60277	1	0.000179729	2922
SomaScan_v4	13093-6	SECTM1	'SECTM1	17	79778900	80791950	0	0.0411108	0.0133802	0.000240135	1.66549e-05	rs4789763	a	g	-0.3251	0.0133	7.87e-132	rs150324302	a	g	0.11246	0.033867	0.00089817	rs4789763	80289284	0.4987	-0.3251	0.0133	7.87e-132	0.015457	0.011471	0.17785	0.41312	1	0.000251915	2608
SomaScan_v4	15527-90	DLDH	'DLD	7	107031415	108072175	0	0.117918	0.013374	0.00219969	0.00219969	rs886774	a	g	0.0945	0.0136	3.692e-12	rs2237698	t	c	0.080132	0.018653	1.7394e-05	rs886774	107495434	0.4165	0.0945	0.0136	3.692e-12	0.0071712	0.011003	0.51455	0.15008	1	1	2345
SomaScan_v4	6408-2	INHBC	'INHBC	12	57328543	58344611	0	0.0257757	0.0133322	0.341122	0.00107767	rs539603055	d	i	-0.0961	0.0159	1.351e-09	rs113808165	a	g	-0.2595	0.086735	0.0027732	rs2943693	57835965	0.2366	0.0906	0.0154	3.997e-09	0.020131	0.012879	0.11803	0.94422	0.871497	0.00324224	1471
SomaScan_v4	18432-32	RALB	'RALB	2	120497640	121552289	0	0.0402942	0.0133137	0.0347881	0.00671429	rs6722943	t	c	-0.2262	0.0142	1.934e-57	rs190897318	g	c	0.22652	0.060377	0.00017554	rs6722943	121025601	0.3069	-0.2262	0.0142	1.934e-57	0.016768	0.012048	0.16401	0.87115	1	0.199252	2134
SomaScan_v4	18921-30	PHEX	'PHEX	23	21550559	22769427	0	0.0510269	0.013313	0.000215096	0.000178643	rs5951683	a	g	0.2265	0.0112	2.82e-90	rs2895111	t	a	-0.040672	0.010902	0.00019093	rs178676	22039936	0.365	-0.2223	0.0111	5.06e-89	0.01405	0.010001	0.16007	0.58912	0.991821	1	2470
SomaScan_v4	5404-53	DR6	'TNFRSF21	6	46699268	47777641	0	0.0780107	0.0133059	0.00143758	0.00143758	rs6458555	a	g	0.1452	0.0146	2.531e-23	rs9463274	a	c	0.051006	0.015488	0.00099059	rs6458555	47277569	0.3064	0.1452	0.0146	2.531e-23	-0.016105	0.012042	0.1811	0.88347	1	1	3130
Olink_PEA	OID01096	CRH	'CRH	8	66588620	67590960	0	0.0382577	0.0132535	0.00101371	0.000860069	rs35742039	a	g	-0.91842	0.16353	3.30826e-08	rs111445065	a	g	0.35499	0.078024	5.3697e-06	rs149090860	66714393	0.010278	-0.11006	0.31117	0.723719	0.073781	0.05738	0.1985	0.51158	1	0.0544292	2426
SomaScan_v4	5006-71	MK13	'MAPK13	6	35595586	36607842	0	0.0516637	0.013213	0.39701	0.00073791	rs12210904	a	c	0.1878	0.0147	2.256e-37	rs115685832	g	a	0.20387	0.053724	0.00014777	rs12210946	36098130	0.29	0.1806	0.0146	5.704e-35	-0.018163	0.012806	0.15609	0.65685	0.982991	2.53174e-05	2233
SomaScan_v4	18236-3	LEGL	'HSPC159	2	64181103	65188515	0	0.125567	0.013192	0.0223456	0.0223456	rs76392037	a	c	-0.2217	0.0283	4.541e-15	rs722109	a	c	-0.041974	0.011615	0.00030185	rs76392037	64568900	0.056	-0.2217	0.0283	4.541e-15	-0.013748	0.026535	0.60439	0.91056	1	1	2373
SomaScan_v4	15322-35	CRADD	'CRADD	12	93571151	94788616	0	0.0647022	0.0131769	0.0578482	1.86539e-07	rs56944668	t	c	-0.1563	0.0178	1.881e-18	rs79393605	t	c	0.16881	0.051493	0.0010441	rs56944668	94243853	0.1595	-0.1563	0.0178	1.881e-18	-0.016681	0.014358	0.24532	0.056847	1	3.69811e-05	3439
SomaScan_v4	8099-42	SPON2	'SPON2	4	660720	1702750	0	0.128014	0.013166	0.00350666	0.00350666	rs6826705	a	g	0.3062	0.0134	8.92e-115	rs59399968	t	c	-0.088942	0.023594	0.00016342	rs6826705	1122634	0.3052	0.3062	0.0134	8.92e-115	0.016051	0.011366	0.1579	0.6838	1	1	3293
SomaScan_v4	17751-68	CRBB1	'CRYBB1	22	26495242	27514052	0	0.120253	0.0130022	0.000897659	0.000897659	rs4822754	a	g	0.256	0.013	2.571e-86	rs75003611	a	g	-0.10504	0.028471	0.00022498	rs4822754	27012894	0.4657	0.256	0.013	2.571e-86	0.015466	0.010792	0.15184	0.14816	1	1	3408
SomaScan_v4	10075-75	ACBD6	'ACBD6	1	179744515	180972089	0	0.0850333	0.0129888	0.00462924	0.00462924	rs75468761	t	g	0.1839	0.0299	7.732e-10	rs12144934	t	c	0.041467	0.010787	0.0001209	rs75468761	180250338	0.0497	0.1839	0.0299	7.732e-10	-0.0053593	0.027271	0.8442	0.20608	1	1	2900
SomaScan_v4	2828-82	HAI-1	'SPINT1	15	40636216	41650405	0	0.0316283	0.0129693	0.00555685	0.000671425	rs17658212	t	c	-0.3177	0.029	6.985e-28	rs149727009	g	a	0.24803	0.077075	0.0012904	rs17658212	41145919	0.0591	-0.3177	0.029	6.985e-28	0.010669	0.025062	0.67033	0.62413	1	0.000854208	2103
SomaScan_v4	3839-60	AIP	'AIP	11	66750512	67758574	0	0.0159424	0.0127968	0.837701	0.00283295	rs2276118	t	c	0.0571	0.0126	5.957e-06	rs190360661	a	g	0.34251	0.08782	9.6125e-05	rs61889868	67245831	0.4407	0.0498	0.0126	7.608e-05	0.021585	0.010962	0.048942	0.26703	1	0.00265135	1745
SomaScan_v4	6433-57	FA20A	'FAM20A	17	66031254	67097530	0	0.0500798	0.012794	0.00152199	0.000318378	rs77594545	t	c	0.2339	0.0252	1.886e-20	rs145047774	g	t	-0.34454	0.10446	0.00097258	rs77594545	66623113	0.0669	0.2339	0.0252	1.886e-20	0.018589	0.019029	0.32863	0.36976	1	0.000453267	2756
SomaScan_v4	10514-5	PGD2 synthase	'PTGDS	9	139371956	140379887	0	0.0358723	0.0127707	0.0235718	0.000492055	rs7868669	a	g	-0.1926	0.0137	1.072e-44	rs542098922	c	t	0.69822	0.18351	0.00014191	rs908839	139856639	0.4806	-0.1926	0.0137	8.56e-45	-0.012194	0.010885	0.26258	0.67324	0.990058	4.84339e-05	1794
Olink_PEA	OID00720	TCL1A	'TCL1A	14	95676304	96680533	0	0.0663306	0.0127434	0.00547677	0.00585727	rs10131341	c	a	-0.38015	0.081715	4.25011e-06	rs68182163	d	i	-0.045553	0.012565	0.00028864	rs17092254	95908736	0.24586	-0.031895	0.07143	0.65542	-0.022157	0.013087	0.090443	0.30753	1	0.0288083	3893
SomaScan_v4	14747-9	CRLF1	'CRLF1	19	18183030	19218551	0	0.0484345	0.0127172	0.00349018	1.42876e-06	rs4808828	a	g	0.2576	0.0165	1.029e-54	rs563999705	c	g	-0.48141	0.13396	0.00032603	rs4808828	18721492	0.2009	0.2576	0.0165	1.029e-54	-0.016434	0.013531	0.22454	0.55232	1	4.7442e-05	2285
SomaScan_v4	19372-7	MDGA2	'MDGA2	14	46811134	48643999	0	0.105455	0.0127014	0.00350893	0.00201795	rs61991840	t	c	-0.5302	0.0202	1.42e-151	rs77498089	t	c	0.28645	0.069052	3.3495e-05	rs61991840	48306376	0.1074	-0.5302	0.0202	1.42e-151	-0.017595	0.018143	0.33213	0.85721	1	0.000292564	5503
SomaScan_v4	19372-7	MDGA2	'MDGA2	14	46808826	48644157	0	0.105472	0.0127012	0.00350893	0.00201795	rs61991840	t	c	-0.5302	0.0202	1.42e-151	rs77498089	t	c	0.28645	0.069052	3.3495e-05	rs61991840	48306376	0.1074	-0.5302	0.0202	1.42e-151	-0.017595	0.018143	0.33213	0.85721	1	0.000292564	5506
SomaScan_v4	6366-38	TXD15	'TXNDC15	5	133709493	134737215	0	0.0729248	0.0126892	0.00494776	0.00494776	rs77625575	t	c	0.3211	0.0197	1.344e-59	rs143445950	a	c	-0.114	0.031322	0.0002731	rs77625575	134306890	0.1275	0.3211	0.0197	1.344e-59	-0.020219	0.016526	0.22114	0.41186	1	1	1785
SomaScan_v4	17821-20	NMT2	'NMT2	10	14644583	15710692	0	0.120177	0.0126692	0.00228098	0.00228098	rs77275936	a	t	0.0934	0.0155	1.692e-09	rs45471797	t	c	0.12681	0.033241	0.00013623	rs77275936	15212488	0.1993	0.0934	0.0155	1.692e-09	-0.019738	0.015649	0.2072	0.39371	1	1	3598
SomaScan_v4	4911-49	Glutathione S-transferase Pi	'GSTP1	11	66851066	67854131	0	0.0389979	0.0126441	0.00411198	0.00105447	rs72932599	c	g	0.3637	0.0246	2.556e-49	rs190360661	a	g	0.34251	0.08782	9.6125e-05	rs72932599	67376887	0.0908	0.3637	0.0246	2.556e-49	-0.013047	0.022539	0.56268	0.57315	1	0.000598209	1794
Olink_PEA	OID01442	CD177	'CD177	19	43357811	44367480	0	0.0269788	0.0126177	0.000645157	0.00121625	rs78530667	c	t	-0.70433	0.09247	1.37721e-13	rs142881642	g	a	0.34721	0.064548	7.4846e-08	rs76174952	43834587	0.021542	0.23231	0.22773	0.308184	0.074166	0.039767	0.062179	0.46746	1	2.53027e-06	1633
SomaScan_v4	18878-15	GREM1	'GREM1	15	32510175	33526870	0	0.0432133	0.0125888	0.000280346	3.31777e-07	rs58658771	a	t	1.1048	0.0138	0	rs140833498	g	t	0.63047	0.19296	0.0010854	rs58658771	33001734	0.1812	1.1048	0.0138	0	-0.015889	0.013743	0.24761	0.29824	1	2.10801e-05	2286
SomaScan_v4	15566-10	Calponin-1	'CNN1	19	11149532	12161138	0	0.184247	0.0125816	0.000362076	0.000362076	rs73512794	t	c	0.3769	0.027	3.571e-44	rs7275	c	t	0.044251	0.011567	0.00013047	rs73512794	11620979	0.0513	0.3769	0.027	3.571e-44	0.019648	0.018836	0.2969	0.67382	1	1	2517
SomaScan_v4	7921-65	FJX1	'FJX1	11	35139735	36142419	0	0.150651	0.0125575	0.000312594	0.000312594	rs11033388	a	t	-0.2157	0.0133	3.905e-59	rs10742362	g	a	-0.041704	0.010482	6.9323e-05	rs11033388	36074218	0.4176	-0.2157	0.0133	3.905e-59	-0.015304	0.011245	0.17353	0.70247	1	1	2575
SomaScan_v4	17680-12	EPHB1	'EPHB1	3	133816643	135479309	0	0.0964083	0.0125359	0.000993934	0.00528766	rs34196572	d	i	-0.2855	0.013	7.51e-107	rs35334945	g	a	0.04614	0.012295	0.00017496	rs10935143	134665159	0.4542	0.282	0.0129	3.82e-105	-0.016312	0.011036	0.13938	0.33697	0.953634	0.00220929	3799
SomaScan_v4	5443-62	ANP	'NPPA	1	11405766	12408402	0	0.0623861	0.0124755	6.19151e-05	8.29609e-05	rs55741089	a	g	0.1645	0.0288	1.054e-08	rs145131474	g	a	0.4401	0.10171	1.5108e-05	rs55741089	11898859	0.056	0.1645	0.0288	1.054e-08	0.023778	0.026456	0.36878	0.56373	1	0.281157	2633
SomaScan_v4	12556-7	UBE2C	'UBE2C	20	43941215	44945596	0	0.106694	0.0124549	0.0624072	0.0659898	rs11477536	d	i	-0.2407	0.0141	2.303e-65	rs4810461	a	g	-0.043502	0.013263	0.0010385	rs6130929	44405013	0.3432	-0.2356	0.0142	4.675e-62	-0.015034	0.010828	0.165	0.51716	0.861413	1	2879
SomaScan_v4	13405-61	ISK2	'SPINK2	4	57176026	58187908	0	0.083033	0.0124472	0.000798779	0.000798779	rs28656303	a	g	-0.7186	0.0455	3.986e-56	rs4865192	g	a	-0.051056	0.014508	0.000433	rs28488855	57688372	0.0208	0.7186	0.0455	4.547e-56	0.011966	0.024204	0.62102	0.65395	1	1	3320
SomaScan_v4	11237-49	PCOC1	'PCOLCE	7	99699800	100705798	0	0.494719	0.0124222	0.00434427	0.00434426	rs9801017	a	g	0.2275	0.0135	6.103e-64	rs858510	t	c	-0.046927	0.010819	1.4421e-05	rs7385804	100235970	0.3803	0.2275	0.0135	5.891e-64	0.019241	0.010927	0.078269	0.87803	1	1	1473
SomaScan_v4	12880-1	SV2A	'SV2A	1	149374870	150389434	0	0.0707593	0.0123669	0.00147079	0.00147079	rs16836630	c	g	-0.3763	0.0242	2.631e-54	rs12022137	a	g	0.082317	0.01957	2.5954e-05	rs16836630	149898951	0.0779	-0.3763	0.0242	2.631e-54	0.011359	0.022381	0.61179	0.66004	1	1	826
SomaScan_v4	15447-45	Sorbitol dehydrogenase	'SORD	15	44815302	45869383	0	0.07753	0.0123551	0.00764469	0.00208019	rs72722075	t	c	0.3022	0.0197	4.327e-53	rs140112638	a	g	0.19367	0.051444	0.00016684	rs72722075	45323474	0.1309	0.3022	0.0197	4.327e-53	0.016886	0.018514	0.36172	0.45627	1	0.353354	1827
SomaScan_v4	17722-5	FKBP52 protein	'FKBP4	12	2404119	3414576	0	0.105098	0.0123319	2.9119e-05	2.9119e-05	rs57120900	a	g	0.2508	0.0353	1.211e-12	rs2238094	a	g	0.084241	0.022089	0.00013687	rs57120900	2905888	0.0365	0.2508	0.0353	1.211e-12	0.014515	0.022221	0.51363	0.90454	1	1	2858
SomaScan_v4	13449-25	SF3B4	'SF3B4	1	149395209	150400236	0	0.0710149	0.0123315	0.00124989	0.00124989	rs72692816	a	g	0.1985	0.0251	2.741e-15	rs12022137	a	g	0.082317	0.01957	2.5954e-05	rs72692816	149902588	0.0775	0.1985	0.0251	2.741e-15	-0.010665	0.024848	0.66777	0.67467	1	1	849
Olink_PEA	OID00347	FLRT2	'FLRT2	14	85496488	86595034	0	0.0678295	0.0123186	0.00233764	0.0027582	rs143299955	d	i	-0.88387	0.085916	1.44877e-22	rs7160449	c	g	-0.09524	0.02875	0.00092417	rs7147635	85994068	0.4843	0.17351	0.06151	0.00498884	0.0079334	0.01128	0.48188	0.36998	0.969909	1	2982
SomaScan_v4	5350-14	GPC6	'GPC6	13	93379095	95559655	0	0.143173	0.0122341	0.00633201	0.00500547	rs201590953	t	g	-0.1098	0.0147	8.07e-14	rs199936302	d	i	0.25679	0.062291	3.7477e-05	rs4594115	93886189	0.287	-0.1061	0.0147	4.699e-13	0.00042628	0.011788	0.97115	0.10469	0.988787	0.827706	5631
SomaScan_v4	12494-99	GBRL2	'GABARAPL2	16	75100249	76111779	0	0.228339	0.0121964	0.370446	0.370073	rs201560860	a	t	-0.141	0.0195	4.658e-13	rs3743601	c	g	-0.081175	0.021014	0.00011208	rs2738794	75558810	0.1176	0.1382	0.0192	6.749e-13	0.012919	0.014853	0.38443	0.68918	0.943512	1	2914
SomaScan_v4	19188-21	NAP2L	'NAP1L4	11	2465667	3513607	0	0.0576302	0.0121924	2.08402e-05	3.81606e-05	rs12364426	t	c	-0.2215	0.0146	4.752e-52	rs76596198	t	c	0.08285	0.02551	0.0011633	rs1519	2967167	0.2202	-0.2196	0.0145	1.386e-51	0.01732	0.013722	0.20689	0.25782	0.977	1	2559
SomaScan_v4	17398-55	HO-1	'HMOX1	22	35276354	36290207	0	0.0611806	0.0121851	2.44867e-05	0.000127522	rs73172715	t	c	0.2092	0.0292	7.538e-13	rs17885902	g	t	0.2228	0.06156	0.00029549	rs17885522	35777856	0.0551	-0.2019	0.0289	2.595e-12	0.0078307	0.019758	0.69186	0.73395	1	0.00183842	2739
SomaScan_v4	11211-7	TBCE	'TBCE	1	235030675	236112283	0	0.0422452	0.0120365	0.000298805	0.00285311	rs9793740	t	c	0.1588	0.0131	1.313e-33	rs77451647	c	t	0.45114	0.109	3.4883e-05	rs9793740	235595590	0.3668	0.1588	0.0131	1.313e-33	-0.014581	0.011604	0.20892	0.31931	1	1.58962e-05	2249
SomaScan_v4	17170-15	CALCB	'CALCB	11	14426543	15603888	0	0.154984	0.0120036	0.000568288	0.000441631	rs536318931	d	i	0.2751	0.015	4.817e-75	rs61745838	a	g	0.12456	0.030629	4.7704e-05	rs7110243	15088434	0.2681	0.2691	0.0147	1.316e-74	-0.013431	0.011686	0.25042	0.65172	0.975582	1	2231
SomaScan_v4	18922-27	CD68	'CD68	17	6982785	7985429	0	0.0709671	0.0119618	2.51351e-05	0.000401743	rs9901675	a	g	-0.2105	0.0279	4.697e-14	rs202149802	t	c	0.53695	0.13593	7.8112e-05	rs9901675	7484812	0.0512	-0.2105	0.0279	4.697e-14	0.011317	0.023404	0.6287	0.14543	1	3.24827e-06	2393
SomaScan_v4	13122-19	FLRT2	'FLRT2	14	85496488	86595034	0	0.0678591	0.0118937	1.16605e-06	1.16605e-06	rs61980102	t	g	0.2221	0.0138	2.677e-58	rs7160449	c	g	-0.09524	0.02875	0.00092417	rs12883406	85823240	0.2868	-0.2211	0.0138	1.59e-57	-0.014195	0.012707	0.26395	0.083254	1	1	2982
SomaScan_v4	9175-48	DSCAM	'DSCAM	21	40882926	42719065	0	0.248	0.0118661	0.000222104	0.000222104	rs78111814	t	c	-0.5241	0.0339	7.587e-54	rs7278856	g	t	-0.052301	0.012562	3.1373e-05	rs78111814	42060498	0.0444	-0.5241	0.0339	7.587e-54	0.016118	0.027257	0.5543	0.48084	1	1	6270
SomaScan_v4	5062-60	CD226	'CD226	18	66998394	68129039	0	0.0560247	0.0118597	0.00431839	0.00257515	rs28665408	a	c	-0.0678	0.0132	2.867e-07	rs41477548	a	g	0.1668	0.046623	0.00034677	rs1788229	67533961	0.4732	-0.0639	0.0131	1.094e-06	-0.004558	0.010961	0.67753	0.65799	0.801349	0.00127655	3013
SomaScan_v4	18172-71	ASF1A	'ASF1A	6	118715384	119730332	0	0.0699657	0.0118522	0.000270022	0.000270022	rs147886588	c	g	-0.2808	0.017	3.3e-61	rs2299875	a	t	-0.049673	0.015217	0.001097	rs147886588	119215902	0.1708	-0.2808	0.017	3.3e-61	0.015971	0.014652	0.2757	0.63444	1	1	2849
SomaScan_v4	4567-82	SH21A	'SH2D1A	23	122980194	124007005	0	0.0789944	0.0118468	0.0411561	0.0411561	rs5911814	a	g	0.1752	0.0114	6.712e-53	rs4121200	g	a	-0.064068	0.016051	6.5666e-05	rs5911814	123475290	0.4369	0.1752	0.0114	6.712e-53	0.013808	0.0095025	0.14619	0.060361	1	1	1305
SomaScan_v4	6556-5	ENPP5	'ENPP5	6	45626924	46638708	0	0.100341	0.0118459	2.02038e-05	2.02038e-05	rs77991465	t	g	-1.6792	0.0235	0	rs35579787	a	g	0.081012	0.021377	0.00015086	rs77991465	46130825	0.0513	-1.6792	0.0235	0	0.0029525	0.026763	0.91216	0.33609	1	1	2241
SomaScan_v4	6576-1	ART4	'ART4	12	14478503	15496429	0	0.04518	0.0118219	0.00139452	0.00909925	rs10772808	a	g	0.8973	0.0103	0	rs76642506	c	t	0.12059	0.040796	0.0031173	rs11056202	14994512	0.3986	-0.8965	0.0103	0	0.017647	0.011039	0.1099	0.1504	1	0.000295073	2170
SomaScan_v4	15522-2	GAPR1	'GLIPR2	9	35636732	36663910	0	0.0420251	0.0117928	2.70264e-05	0.00243721	rs4878643	c	g	-0.2769	0.0145	8.764e-81	rs563160519	c	g	-0.29877	0.087884	0.00067491	rs4878643	36153437	0.2936	-0.2769	0.0145	8.764e-81	0.016237	0.012406	0.19058	0.06055	1	0.00165905	2154
SomaScan_v4	8766-29	LIRA5	'LILRA5	19	54318353	55324409	0	0.136138	0.0117774	5.75402e-05	6.11071e-05	rs651279	t	c	0.3555	0.0131	5.33e-161	rs35740980	a	c	0.041625	0.01165	0.00035307	rs741584	54815093	0.3183	-0.355	0.0131	1.14e-160	0.015903	0.012792	0.21382	0.23163	0.994138	1	2581
SomaScan_v4	10781-19	CLC4G	'CLEC4G	19	7293843	8298792	0	0.0796466	0.011765	6.7119e-05	6.7119e-05	rs117034642	t	g	-0.161	0.0241	2.423e-11	rs12975055	c	g	0.062314	0.01734	0.0003261	rs117034642	7796587	0.074	-0.161	0.0241	2.423e-11	0.012696	0.023478	0.58868	0.75451	1	1	2963
Olink_PEA	OID00633	YKL-40	'CHI3L1	1	202648059	203655877	0	0.0574605	0.0116753	4.68571e-05	0.000330858	rs4950928	c	g	0.85184	0.068066	2.54097e-31	rs139341746	g	c	-0.685	0.17673	0.00010621	rs35668790	202924810	0.19688	0.04332	0.075626	0.567035	0.0058614	0.013507	0.66431	0.52328	1	0.0001957	2299
SomaScan_v4	7128-9	VWA2	'VWA2	10	115499018	116551272	0	0.0446775	0.0116751	3.97345e-05	3.97345e-05	rs35060624	t	c	0.3254	0.0246	6.178e-40	rs7899950	a	c	-0.13827	0.040594	0.00065902	rs35060624	115899540	0.0867	0.3254	0.0246	6.178e-40	0.011995	0.021304	0.57343	0.98355	1	1	2451
SomaScan_v4	4254-6	NUDC3	'NUDCD3	7	43918720	45030479	0	0.137661	0.011666	5.74636e-05	5.74636e-05	rs10233273	t	c	0.2434	0.0152	7.441e-58	rs41279597	c	t	0.15314	0.036158	2.2837e-05	rs10233273	44502186	0.229	0.2434	0.0152	7.441e-58	0.015941	0.013264	0.22945	0.16788	1	1	2232
Olink_PEA	OID00638	IGFBP-7	'IGFBP7	4	57396939	58476551	0	0.0714834	0.0116642	1.75829e-06	1.75829e-06	rs10013945	g	a	-0.37106	0.067472	6.18586e-08	rs4865192	g	a	-0.051056	0.014508	0.000433	rs10013945	57939654	0.2219	-0.37106	0.067472	6.18586e-08	-0.023378	0.013298	0.078745	0.41164	1	1	3708
Olink_PEA	OID01387	NA	'FGF21	19	48758816	49761587	0	0.0445931	0.0116474	0.141273	0.141273	rs838131	c	a	-0.246	0.062383	9.22571e-05	rs35106244	t	c	-0.049368	0.012475	7.5797e-05	rs35106244	49203829	0.4413	0.017032	0.063852	0.789787	-0.049368	0.012475	7.5797e-05	0.20801	1	1	2603
SomaScan_v4	6544-33	NELL1	'NELL1	11	20191117	22097227	0	0.0956734	0.0116213	9.9756e-06	5.46542e-05	rs61652119	a	g	1.0231	0.0299	3.04e-256	rs55754332	t	a	0.22768	0.071807	0.0015206	rs61652119	20955270	0.0468	1.0231	0.0299	3.04e-256	-0.0076382	0.025013	0.76008	0.96303	1	0.000962532	6114
SomaScan_v4	11319-106	MRE11	'MRE11A	11	93652895	94727074	0	0.0610451	0.0115987	0.00645346	0.00337754	rs12796488	a	c	-0.112	0.0165	1.032e-11	rs193050769	t	c	0.33071	0.084409	8.933e-05	rs12796488	94131557	0.1776	-0.112	0.0165	1.032e-11	-0.019582	0.015581	0.20885	0.38278	1	0.000475921	2747
SomaScan_v4	12459-13	PKHA1	'PLEKHA1	10	123634212	124691867	0	0.0876777	0.0115828	0.0200456	0.0200456	rs10788274	a	g	-0.5247	0.0124	0	rs116915133	a	g	-0.15243	0.045006	0.00070663	rs911775	124045302	0.4681	0.4731	0.0126	5.61e-308	0.021312	0.011014	0.052979	0.71197	1	1	3237
SomaScan_v4	15384-15	KLOTHO	'KL	13	33090207	34140282	0	0.0397255	0.0115599	0.000584511	5.75348e-05	rs73176817	t	c	-0.1661	0.0243	8.665e-12	rs186111986	t	c	0.3175	0.083574	0.00014523	rs73176817	33592313	0.0864	-0.1661	0.0243	8.665e-12	0.016734	0.020735	0.41964	0.8191	1	0.0122946	2335
SomaScan_v4	8274-64	Syntaxin-7	'STX7	6	132267006	133334337	0	0.105844	0.0115382	0.000712876	0.000645723	rs12190479	c	g	0.2099	0.0168	7.58e-36	rs271130	a	g	0.056045	0.013206	2.1979e-05	rs12190479	132833954	0.1961	0.2099	0.0168	7.58e-36	-0.015904	0.015049	0.29061	0.16193	1	0.727551	2993
SomaScan_v4	11104-13	YKL-40	'CHI3L1	1	202648059	203655877	0	0.0574687	0.0115252	3.80577e-05	2.89991e-06	rs2071579	c	g	0.9866	0.0098	0	rs139341746	g	c	-0.685	0.17673	0.00010621	rs2071579	203153634	0.4725	0.9866	0.0098	0	0.014207	0.011554	0.21885	0.4414	1	0.0001957	2299
SomaScan_v4	12431-13	PELO	'PELO	5	51583774	52599880	0	0.0685267	0.011519	0.00505633	7.33234e-05	rs1499280	a	c	0.161	0.0243	3.7e-11	rs148888938	a	g	0.29801	0.076779	0.00010388	rs1499280	52096889	0.0842	0.161	0.0243	3.7e-11	-0.014468	0.018321	0.42971	0.18434	1	0.000200803	3205
SomaScan_v4	3184-25	Coagulation Factor VII	'F7	13	113260105	114274995	0	0.694415	0.0114872	0.00179966	0.00179966	rs3093253	a	g	-1.3799	0.0166	0	rs9577395	g	c	0.064829	0.013174	8.6068e-07	rs3093253	113774092	0.1089	-1.3799	0.0166	0	-0.029169	0.016452	0.076243	0.28313	1	1	2734
SomaScan_v4	6485-59	IGLL1	'IGLL1	22	23415312	24422495	0	0.0454677	0.0114648	0.000179057	6.90978e-05	rs9624216	a	g	-0.5362	0.0254	1.36e-98	rs11090267	a	g	0.13878	0.039825	0.00049283	rs9624216	23922552	0.0922	-0.5362	0.0254	1.36e-98	-0.011813	0.02086	0.5712	0.94037	1	0.00013823	2740
SomaScan_v4	15370-5	BOLA1	'BOLA1	1	149359440	150372351	0	0.0700628	0.0114614	0.00215718	0.00215718	rs1451641	a	g	-1.277	0.0211	0	rs12022137	a	g	0.082317	0.01957	2.5954e-05	rs1451641	149865880	0.0784	-1.277	0.0211	0	-0.0040325	0.02482	0.87094	0.64051	1	1	778
SomaScan_v4	5648-28	CTRB2	'CTRB2	16	74737994	75741083	0	0.254678	0.0113951	0.00113672	0.000959379	rs66584288	d	i	-1.0037	0.014	0	rs3743601	c	g	-0.081175	0.021014	0.00011208	rs889515	75251299	0.1991	1.0035	0.014	0	-0.0184	0.015613	0.2386	0.89914	0.986312	1	3154
SomaScan_v4	2944-66	DAN	'NBL1	1	19467048	20484945	0	0.0853879	0.0113888	0.000523959	0.000523959	rs2854108	a	g	0.0872	0.0156	2.428e-08	rs12121755	g	c	0.11523	0.032875	0.00045614	rs2854108	19973920	0.2451	0.0872	0.0156	2.428e-08	-0.0036114	0.01382	0.79385	0.30964	1	1	3052
Olink_PEA	OID00593	TR	'TFRC	3	195254054	196309060	0	0.0513068	0.0113564	0.0172891	0.0156173	rs9852883	c	a	-0.39087	0.059064	9.7051e-11	rs7623152	a	g	0.068329	0.017854	0.00012962	rs2260685	195497743	0.45876	0.10164	0.063643	0.110923	0.013448	0.011315	0.2346	0.84307	1	0.923509	2528
SomaScan_v4	18162-167	IRAK4	'IRAK4	12	43652747	44683346	0	0.1061	0.0113002	2.20809e-07	0.00788162	rs60813848	t	c	0.2054	0.0244	3.998e-17	rs149230956	g	a	0.37887	0.098424	0.00011842	rs60813848	44120092	0.0729	0.2054	0.0244	3.998e-17	-0.019861	0.019417	0.30637	0.96	1	0.000247506	2874
SomaScan_v4	3593-72	Caspase-3	'CASP3	4	185048850	186070663	0	0.235942	0.0112989	0.0010959	0.00100051	rs150986391	d	i	-0.3213	0.0194	1.917e-61	rs6854508	a	g	0.064742	0.014602	9.2609e-06	rs55880126	185591237	0.1223	0.321	0.0194	1.907e-61	0.023171	0.017583	0.18757	0.52785	0.993867	1	3352
SomaScan_v4	16872-248	MAAI	'GSTZ1	14	77287227	78297940	0	0.113228	0.0112892	0.000196851	0.000196851	rs7975	a	g	1.192	0.0091	0	rs9672136	g	a	-0.042892	0.011233	0.0001343	rs7975	77793207	0.3215	1.192	0.0091	0	0.014449	0.011101	0.19307	0.8126	1	1	3124
SomaScan_v4	7980-72	B3GN2	'B3GNT2	2	61923248	62951866	0	0.135378	0.0112846	0.00422159	0.00779876	rs112392179	d	i	-0.2155	0.0136	1.839e-56	rs190110426	a	g	0.19063	0.045608	2.9167e-05	rs4073090	62563774	0.439	-0.2091	0.0133	2.594e-55	0.012092	0.011235	0.2818	0.70892	0.842318	0.977839	2326
SomaScan_v4	8916-32	STIM1	'STIM1	11	3375757	4614439	0	0.0489147	0.0112454	0.0517037	1	rs11030122	c	g	0.13	0.0142	5.747e-20	rs16914162	a	g	0.11976	0.03399	0.00042613	rs11030122	3887176	0.2987	0.13	0.0142	5.747e-20	0.014884	0.012063	0.21726	0.59773	1	1	3072
SomaScan_v4	18873-8	CEAM8	'CEACAM8	19	42584393	43599207	0	0.0425609	0.0112342	0.0872484	0.025537	rs10411458	a	g	0.0949	0.0189	5.31e-07	rs150980497	a	g	0.33322	0.06578	4.0708e-07	rs10411458	43054460	0.1466	0.0949	0.0189	5.31e-07	0.016182	0.014889	0.27709	0.60458	1	4.24658e-05	621
SomaScan_v4	3773-15	sTie-2	'TEK	9	26609139	27730173	0	0.0820224	0.0112168	7.63378e-05	0.000160888	rs117982767	t	g	-0.5758	0.0301	1.384e-81	rs75520169	c	g	-0.079261	0.021331	0.00020265	rs117982767	27201551	0.0497	-0.5758	0.0301	1.384e-81	-0.0046851	0.02436	0.84749	0.43536	1	0.0963603	3582
SomaScan_v4	7841-84	ESAM	'ESAM	11	124122026	125132186	0	0.0519105	0.0112128	0.000470166	0.000474894	rs12792040	a	g	-0.5269	0.0226	1.5e-120	rs150357517	c	t	0.40658	0.11335	0.00033455	rs12792040	124624150	0.0935	-0.5269	0.0226	1.5e-120	-0.012327	0.019888	0.53538	0.12982	1	0.000105286	2718
SomaScan_v4	13119-26	protein Z inhibitor	'SERPINA10	14	94249650	95259608	0	0.130006	0.0111889	0.00508613	0.00508613	rs12434093	t	c	-0.945	0.0153	0	rs118145836	a	g	-0.067137	0.020203	0.0008903	rs12434093	94755184	0.1725	-0.945	0.0153	0	0.015781	0.013886	0.25577	0.15834	1	1	3662
SomaScan_v4	13062-4	GMFG	'GMFG	19	39318993	40333012	0	0.0394323	0.0111815	0.000813197	0.000160615	rs251906	c	g	0.1553	0.0231	1.62e-11	rs201526955	c	g	0.54734	0.15442	0.00039329	rs251906	39826838	0.0885	0.1553	0.0231	1.62e-11	-0.014014	0.016853	0.40564	0.8655	1	0.000476357	2711
SomaScan_v4	3320-49	IGFBP-7	'IGFBP7	4	57396939	58476551	0	0.0721338	0.0111075	0.00683164	0.00683164	rs6827768	a	t	-0.43	0.0162	4.35e-155	rs4865192	g	a	-0.051056	0.014508	0.000433	rs10013945	57939654	0.206	0.4193	0.0161	7.97e-149	0.023378	0.013298	0.078745	0.41164	1	1	3708
SomaScan_v4	7009-8	CD72	'CD72	9	35109530	36146807	0	0.0412051	0.0110999	0.0202604	0.0467006	rs7465764	a	g	-0.359	0.0285	2.12e-36	rs147829414	t	c	-0.52146	0.15473	0.00075146	rs7465764	35614924	0.059	-0.359	0.0285	2.12e-36	-0.0049505	0.021853	0.82079	0.33092	1	0.00248689	2007
SomaScan_v4	11178-21	SVEP1	'SVEP1	9	112627531	113842160	0	0.422504	0.0110813	0.000142779	0.000142779	rs61751937	c	g	1.0255	0.0378	5.74e-162	rs117475894	g	a	0.28334	0.06075	3.1005e-06	rs61751937	113312231	0.0292	1.0255	0.0378	5.74e-162	-0.018969	0.034178	0.5789	0.64541	1	1	3804
SomaScan_v4	11109-56	SVEP1	'SVEP1	9	112627531	113842160	0	0.422504	0.0110813	0.000142779	0.000142779	rs61751937	c	g	0.9411	0.0382	2.84e-134	rs117475894	g	a	0.28334	0.06075	3.1005e-06	rs61751937	113312231	0.0292	0.9411	0.0382	2.84e-134	-0.018969	0.034178	0.5789	0.64541	1	1	3804
SomaScan_v4	11683-19	GGA3	'GGA3	17	72732694	73758444	0	0.0430209	0.0110479	6.75553e-05	0.00201112	rs11267775	d	i	-0.0726	0.0163	8.153e-06	rs540455756	g	c	0.27612	0.082775	0.00085075	rs75176280	73204252	0.1752	-0.0715	0.0164	1.281e-05	-0.018182	0.015378	0.23707	0.84848	0.903176	0.00949429	2261
SomaScan_v4	5737-61	SEM4D	'SEMA4D	9	91475702	92613045	0	0.0607639	0.0110475	0.00123085	4.94978e-08	rs45464494	t	c	-1.4919	0.0204	0	rs534698504	g	a	0.65114	0.15696	3.3468e-05	rs45464494	91994433	0.0773	-1.4919	0.0204	0	0.011208	0.020701	0.58823	0.66781	1	3.12447e-05	2902
SomaScan_v4	4374-45	MIC-1	'GDF15	19	17985541	18999986	0	0.0431543	0.011036	0.00321658	0.000234807	rs75347775	a	g	0.3944	0.014	3.21e-175	rs563999705	c	g	-0.48141	0.13396	0.00032603	rs75347775	18495908	0.2452	0.3944	0.014	3.21e-175	-0.014202	0.013382	0.28857	0.96736	1	4.7442e-05	2463
SomaScan_v4	13098-93	VEGF-D	'FIGF	23	14863713	15902498	0	0.427505	0.0110345	0.0726788	0.0726788	rs192812042	a	g	0.499	0.0149	1.05e-244	rs4830964	g	c	0.046578	0.0099677	2.9701e-06	rs192812042	15436623	0.1324	0.499	0.0149	1.05e-244	-0.020391	0.01427	0.15303	0.072791	1	1	1420
SomaScan_v4	14705-1	VEGF-D	'FIGF	23	14863713	15902498	0	0.427505	0.0110345	0.0726788	0.0726788	rs192812042	a	g	0.4618	0.0158	5.54e-189	rs4830964	g	c	0.046578	0.0099677	2.9701e-06	rs192812042	15436623	0.1324	0.4618	0.0158	5.54e-189	-0.020391	0.01427	0.15303	0.072791	1	1	1420
SomaScan_v4	6382-17	MANBA	'MANBA	4	103052660	104182151	0	0.0536335	0.0110327	0.00509459	0.000255578	rs223492	c	g	0.4862	0.0133	1.93e-291	rs548722297	g	a	0.55153	0.15769	0.00046939	rs223471	103698786	0.3359	0.4921	0.0135	4.91e-291	0.012174	0.011103	0.27285	0.040527	1	0.00167183	2364
SomaScan_v4	6947-4	SIA10	'ST3GAL6	3	97951080	99040045	0	0.064081	0.0110155	0.00102459	0.000985548	rs72934623	a	g	-1.8366	0.0249	0	rs142845828	c	t	0.32948	0.094778	0.00050833	rs72934623	98509705	0.0512	-1.8366	0.0249	0	-0.0025102	0.023841	0.91615	0.61583	1	0.000120007	3465
SomaScan_v4	15431-31	OTCase	'OTC	23	37711798	38780703	0	0.0344535	0.011013	9.56515e-05	0.000103746	rs1800328	a	g	0.4014	0.0284	2.003e-45	rs761541933	t	c	0.50857	0.1507	0.00073868	rs1800328	38268220	0.0399	0.4014	0.0284	2.003e-45	-0.0056	0.022523	0.80365	0.9326	1	5.99834e-05	1944
Olink_PEA	OID00320	MATN3	'MATN3	2	19691872	20712455	0	0.055673	0.0109924	2.14992e-07	0.00594806	rs11694716	a	g	-0.69362	0.06004	2.0797e-27	rs147249956	a	g	0.29647	0.070768	2.798e-05	rs12997522	19826045	0.21467	-0.098165	0.074403	0.187677	0.011086	0.014676	0.45003	0.12057	1	0.000177831	3115
SomaScan_v4	15573-110	CSPG3	'NCAN	19	18822782	19863042	0	0.0542886	0.0109529	0.000221086	0.000651543	rs2228603	t	c	-0.2873	0.0233	7.068e-35	rs113189113	a	g	0.10449	0.033701	0.001931	rs2228603	19329924	0.0781	-0.2873	0.0233	7.068e-35	0.008013	0.022094	0.71685	0.6947	1	0.000238655	1982
Olink_PEA	OID01319	NA	'FIGF	23	14863713	15902498	0	0.427351	0.0109371	0.0726788	0.0726788	rs192812042	a	g	0.61274	0.065709	4.01791e-19	rs4830964	g	c	0.046578	0.0099677	2.9701e-06	rs4830939	15399283	0.39072	-0.23299	0.050409	4.88427e-06	0.037396	0.010261	0.00026779	0.4469	1	1	1414
SomaScan_v4	12445-50	ANR27	'ANKRD27	19	32587913	33667503	0	0.0562277	0.0108976	0.0140966	0.000772211	rs12151311	t	c	-0.1618	0.0137	4.606e-32	rs372830992	t	c	0.44895	0.13043	0.00057737	rs12151311	33112707	0.3576	-0.1618	0.0137	4.606e-32	-0.010242	0.011272	0.36356	0.82701	1	5.63141e-05	3176
SomaScan_v4	16781-2	ENASE	'ENGASE	17	76571021	77584681	0	0.12868	0.010867	0.227294	1	rs56107536	a	c	0.7285	0.0183	0	rs771463708	t	c	0.67166	0.17018	7.923e-05	rs56107536	77071040	0.1336	0.7285	0.0183	0	-0.015316	0.016654	0.35775	0.97444	1	1	3011
SomaScan_v4	12348-46	SYSM	'SARS2	19	38905906	39940495	0	0.0784407	0.0108506	0.00659081	0.000901511	rs730078	a	g	0.2787	0.0128	7.02e-105	rs201526955	c	g	0.54734	0.15442	0.00039329	rs730078	39421388	0.3813	0.2787	0.0128	7.02e-105	0.0142	0.011746	0.22669	0.42125	1	2.99008e-05	2794
SomaScan_v4	3032-11	FSH	'CGA|FSHB	11	29752563	30756808	0	0.0464453	0.0108348	0.00461378	0.000169563	rs11031006	a	g	-0.1696	0.0147	6.802e-31	rs143331337	c	g	0.66889	0.15565	1.7284e-05	rs11031006	30226528	0.1418	-0.1696	0.0147	6.802e-31	-0.012962	0.016437	0.43038	0.34964	1	0.000178696	2128
SomaScan_v4	15316-262	TXN4B	'TXNL4B	16	71578188	72628330	0	0.0597343	0.0108206	0.00181004	0.000344094	rs116891509	t	c	0.4246	0.0239	1.356e-70	rs118101185	a	g	-0.25533	0.074596	0.00061985	rs116891509	72105560	0.075	0.4246	0.0239	1.356e-70	0.0082381	0.021831	0.70591	0.0692	1	0.00034211	2170
SomaScan_v4	9883-29	Glyoxalase I	'GLO1	6	38143701	39170917	0	0.281831	0.0107966	0.00025643	0.00025643	rs35152718	t	c	-0.1908	0.0213	3.785e-19	rs71571313	c	t	-0.086873	0.021422	5.0069e-05	rs35152718	38588203	0.1062	-0.1908	0.0213	3.785e-19	0.021126	0.017686	0.23226	0.069576	1	1	2870
SomaScan_v4	9574-11	BIN1	'BIN1	2	127305603	128364931	0	0.0632638	0.0107796	0.00106368	0.00172393	rs35103166	t	c	-0.2209	0.0133	1.627e-61	rs111238510	a	g	0.35614	0.085482	3.0957e-05	rs35103166	127882182	0.3768	-0.2209	0.0133	1.627e-61	-0.0014106	0.010793	0.89602	0.46438	1	4.84992e-05	3155
SomaScan_v4	17786-5	GGPPS	'GGPS1	1	234990665	236007847	0	0.0402577	0.0107748	2.85953e-05	0.000752009	rs116088703	a	g	0.2425	0.0189	9.352e-38	rs77451647	c	t	0.45114	0.109	3.4883e-05	rs116088703	235498377	0.1247	0.2425	0.0189	9.352e-38	-0.014456	0.016384	0.37761	0.41238	1	1.87765e-05	2102
SomaScan_v4	5615-62	F172A	'FAM172A	5	92453775	93947404	0	0.0393258	0.0107739	1.69079e-05	0.000255217	rs35107028	a	t	0.1694	0.0195	3.319e-18	rs61498063	t	g	-0.13359	0.03513	0.00014319	rs13161885	93071242	0.1327	-0.1658	0.0191	4.761e-18	0.010556	0.016892	0.53203	0.436	0.960393	3.78144e-06	1743
SomaScan_v4	18216-22	IL-11 RA	'IL11RA	9	34150699	35161889	0	0.0770397	0.0107587	0.00846563	0.00058284	rs11575578	a	g	0.539	0.0255	6.19e-99	rs113975639	t	c	0.24189	0.051347	2.4659e-06	rs11575578	34656479	0.0674	0.539	0.0255	6.19e-99	0.0029166	0.023585	0.90158	0.59738	1	0.0172652	2006
SomaScan_v4	11265-8	Retinal dehydrogenase 1	'ALDH1A1	9	75015578	76195358	0	0.0396338	0.0107456	0.00787258	0.0148438	rs5898287	d	i	-0.1484	0.0137	3.275e-27	rs79627861	t	c	-0.17937	0.049835	0.00031907	rs7849271	75597830	0.3103	0.1436	0.0135	2.233e-26	-0.013115	0.011623	0.2592	0.99982	0.920381	0.000104793	2633
SomaScan_v4	3448-13	IR	'INSR	19	6612266	7794045	0	0.0392582	0.0107253	0.00399685	0.00376111	rs575606581	d	i	0.0614	0.0138	8.937e-06	rs11665875	c	t	0.045431	0.011571	8.6199e-05	rs11085217	7200894	0.3728	0.0557	0.0136	4.434e-05	-0.017792	0.011183	0.1116	0.6381	0.958524	1	3559
Olink_PEA	OID00468	VEGF-D	'FIGF	23	14863713	15902498	0	0.427446	0.010717	0.0726788	0.0726788	rs192812042	a	g	0.60301	0.06633	2.57632e-18	rs4830964	g	c	0.046578	0.0099677	2.9701e-06	rs4830939	15399283	0.39072	-0.21855	0.050697	1.97333e-05	0.037396	0.010261	0.00026779	0.4469	1	1	1414
SomaScan_v4	3323-37	LRP8	'LRP8	1	53211217	54293742	0	0.0737793	0.0107032	0.00221004	0.00109949	rs2297663	a	c	-0.1971	0.0135	4.846e-48	rs138356282	a	g	0.36025	0.087956	4.2065e-05	rs2297663	53722752	0.4108	-0.1971	0.0135	4.846e-48	0.013998	0.011009	0.20357	0.039517	1	0.119	2730
SomaScan_v4	9764-79	HNRPF	'HNRNPF	10	43381065	44404614	0	0.23775	0.010676	0.0019406	0.0019406	rs7085915	t	c	-0.0621	0.0128	1.253e-06	rs145783244	t	c	0.22436	0.048392	3.5467e-06	rs7085915	44015891	0.4617	-0.0621	0.0128	1.253e-06	-0.0046612	0.011776	0.69224	0.87196	1	1	3492
SomaScan_v4	8252-2	NOTUM	'NOTUM	17	79410388	80419716	0	0.0422553	0.0105946	0.00123918	2.44545e-05	rs74002709	a	c	-0.3862	0.033	1.264e-31	rs150324302	a	g	0.11246	0.033867	0.00089817	rs111343749	79924784	0.0489	-0.3852	0.0331	2.414e-31	-0.0041785	0.021878	0.84853	0.23488	1	7.50471e-05	2591
SomaScan_v4	7003-4	GLT10	'GALNT10	5	153070290	154300544	0	0.0791743	0.0105776	0.00797381	7.82159e-05	rs10515706	t	c	0.0778	0.0138	1.604e-08	rs142273508	c	g	0.2298	0.056385	4.5914e-05	rs10515706	153578518	0.4334	0.0778	0.0138	1.604e-08	0.0093863	0.011632	0.4197	0.065751	1	0.0029443	3301
SomaScan_v4	13472-35	HDHD2	'HDHD2	18	44133774	45176891	0	0.0987677	0.0105593	0.000263854	0.000263854	rs75934126	t	c	-0.4377	0.0256	2.521e-65	rs62095963	t	c	0.1345	0.036823	0.00025969	rs75934126	44679781	0.0578	-0.4377	0.0256	2.521e-65	0.0085904	0.024278	0.72347	0.49207	1	1	2962
SomaScan_v4	10948-14	PLD3	'PLD3	19	40354363	41386346	0	0.0838866	0.010557	0.00015697	0.000128722	rs12151243	t	g	-0.1327	0.0178	8.904e-14	rs143500787	t	g	0.36863	0.10009	0.00023067	rs8111619	40784838	0.1537	0.1251	0.0174	6.947e-13	-0.0063066	0.014078	0.65417	0.074129	1	0.000133267	2256
SomaScan_v4	2826-53	EDA	'EDA	23	68335911	69759319	0	0.0748388	0.0105501	5.84347e-05	0.000365042	rs2274469	a	t	0.5863	0.0151	0	rs190176862	t	c	0.89521	0.19899	6.8334e-06	rs2274469	69243118	0.1435	0.5863	0.0151	0	0.014038	0.014692	0.33933	0.35504	1	1.67282e-06	2135
SomaScan_v4	6388-21	CC126	'CCDC126	7	23136998	24184327	0	0.0637189	0.0105421	0.0115145	0.00914119	rs35121828	a	g	0.3763	0.0149	1.29e-140	rs146732464	d	i	0.18359	0.044331	3.4524e-05	rs35121828	23634985	0.2545	0.3763	0.0149	1.29e-140	0.014047	0.013644	0.30322	0.22047	1	0.732116	2795
SomaScan_v4	19361-78	MATN3	'MATN3	2	19691872	20712455	0	0.0557001	0.0105173	2.14992e-07	0.00594806	rs11694716	a	g	-0.5085	0.0128	0	rs147249956	a	g	0.29647	0.070768	2.798e-05	rs11694716	20207619	0.3634	-0.5085	0.0128	0	-0.013493	0.011927	0.25791	0.17534	1	0.000177831	3115
SomaScan_v4	3852-19	HSP 40	'DNAJB1	19	14125582	15140582	0	0.0980898	0.0104883	0.000711704	0.000711704	rs35258260	a	g	-0.1095	0.0176	4.612e-10	rs2057733	t	c	-0.048383	0.012791	0.00015522	rs35258260	14641037	0.1468	-0.1095	0.0176	4.612e-10	-0.012616	0.015843	0.42587	0.34036	1	1	3000
SomaScan_v4	15394-79	UNC5B	'UNC5B	10	72472327	73562621	0	0.126277	0.0104791	1.41833e-05	1.41833e-05	rs78747281	t	c	0.2109	0.0304	4.154e-12	rs149164578	a	g	0.2368	0.057447	3.7558e-05	rs78747281	73021817	0.0507	0.2109	0.0304	4.154e-12	-0.00053523	0.024439	0.98253	0.76328	1	1	3788
SomaScan_v4	15339-32	COF2	'CFL2	14	34679593	35684029	0	0.0728089	0.0104588	0.00964606	3.70659e-05	rs111787365	d	i	0.1628	0.0187	3.197e-18	rs190632697	g	a	0.32664	0.083188	8.6167e-05	rs11849114	35178281	0.1524	0.1568	0.0186	2.864e-17	0.0095919	0.014347	0.50377	0.23147	0.990025	1.81776e-05	3061
SomaScan_v4	9478-69	KPRA	'PRPSAP1	17	73805567	74880602	0	0.0588387	0.0104434	0.00375713	4.73608e-05	rs388283	a	g	0.1413	0.016	1.249e-18	rs117084109	c	t	0.56282	0.16159	0.00049575	rs388283	74335069	0.2145	0.1413	0.016	1.249e-18	-0.015658	0.013641	0.25102	0.23551	1	0.000134592	2676
SomaScan_v4	9092-33	ANGL1	'ANGPTL1	1	178318840	179340187	0	0.0510831	0.0104245	5.62779e-06	0.00540497	rs113318616	t	c	0.0976	0.0153	1.915e-10	rs116713328	c	t	0.25987	0.058702	9.5536e-06	rs12751889	178906110	0.2821	0.0959	0.0152	2.593e-10	0.017299	0.012837	0.17777	0.87471	0.958415	0.0414958	2330
Olink_PEA	OID00611	Aminopeptidase N	'ANPEP	15	89828120	90858633	0	0.0865338	0.0104116	0.000296669	0.000296669	rs1042499	c	t	0.83742	0.13058	3.40095e-10	rs62020775	a	t	-0.064099	0.016678	0.00012142	rs72746723	89979507	0.17808	-0.12821	0.083256	0.124237	0.032802	0.014719	0.025849	0.41854	1	1	2285
SomaScan_v4	11608-5	MLP3B	'MAP1LC3B	16	86917601	87938385	0	0.0567705	0.010401	0.00731846	3.6236e-05	rs17853938	t	g	-0.0982	0.0216	5.385e-06	rs138009054	a	c	-0.12586	0.037541	0.0008009	rs17853938	87902684	0.1115	-0.0982	0.0216	5.385e-06	-0.0088262	0.016728	0.59777	0.68466	1	0.000277994	4112
SomaScan_v4	8841-65	CILP2	'CILP2	19	19149057	20157468	0	0.0531123	0.0103901	0.0227088	0.00105941	rs1006057	t	c	-0.0587	0.0122	1.454e-06	rs183435540	c	t	0.48177	0.16302	0.0031233	rs1006057	19274147	0.4638	-0.0587	0.0122	1.454e-06	0.010734	0.011346	0.34411	0.79564	1	1.10779e-05	2373
SomaScan_v4	5837-49	LIF sR	'LIFR	5	37975065	39108456	0	0.109416	0.0103719	0.00011238	0.000544446	rs3729741	t	c	0.1111	0.0137	4.924e-16	rs3805577	c	t	0.30417	0.079987	0.00014309	rs3729741	38496779	0.3411	0.1111	0.0137	4.924e-16	0.012239	0.011219	0.2753	0.76905	1	0.000142456	2663
SomaScan_v4	5400-52	sLeptin R	'LEPR	1	65386248	66607242	0	0.213392	0.010323	2.42264e-06	2.42264e-06	rs10399687	t	c	-1.3837	0.0115	0	rs11208547	c	t	-0.049612	0.012199	4.7609e-05	rs10399687	66073982	0.1763	-1.3837	0.0115	0	-0.015691	0.013889	0.25858	0.61183	1	1	3100
SomaScan_v4	2632-5	IL-12 Rb1	'IL12RB1	19	17669805	18709754	0	0.0476226	0.0103115	1.66061e-05	0.000514014	rs10695405	d	i	0.1414	0.0143	5.743e-23	rs563999705	c	g	-0.48141	0.13396	0.00032603	rs376008	18189568	0.3172	-0.1396	0.0143	1.426e-22	0.014537	0.011368	0.20096	0.82465	0.976277	0.000240881	2743
SomaScan_v4	8244-16	FUT8	'FUT8	14	65377310	66710839	0	0.087905	0.0102679	0.00233549	0.00222365	rs2127870	c	g	-1.1531	0.0116	0	rs72718412	g	a	0.14218	0.040392	0.00043148	rs2127870	65796846	0.2142	-1.1531	0.0116	0	-0.013813	0.012949	0.28611	0.56814	1	0.741849	3492
SomaScan_v4	8024-64	TPST2	'TPST2	22	26421458	27492681	0	0.123551	0.0102634	0.000320387	0.000313386	rs2283824	a	g	0.245	0.0129	4.228e-80	rs75003611	a	g	-0.10504	0.028471	0.00022498	rs6005067	26923325	0.425	0.245	0.0129	4.252e-80	0.014074	0.010741	0.19007	0.45789	0.997561	1	3486
SomaScan_v4	19233-75	ATOX1	'ATOX1	5	150621877	151652093	0	0.0625335	0.0102584	0.00193175	0.00353578	rs2915894	t	c	-0.0946	0.0134	2.048e-12	rs28917197	a	g	0.72654	0.19224	0.00015729	rs2915894	151195933	0.4199	-0.0946	0.0134	2.048e-12	-0.0010467	0.010822	0.92295	0.15237	1	1.77199e-05	2725
SomaScan_v4	2681-23	HGF	'HGF	7	80828322	81899754	0	0.209329	0.0102561	0.00977774	0.00938553	rs554133413	d	i	-0.1936	0.0157	9.314e-35	rs78098094	a	g	0.076093	0.019537	9.8273e-05	rs2040968	81362190	0.2397	0.1903	0.0157	5.731e-34	-0.016626	0.012517	0.1841	0.64671	0.980521	1	2641
SomaScan_v4	8925-25	RIR2B	'RRM2B	8	102716730	103751346	0	0.060815	0.0102347	0.0029433	1.23074e-05	rs16869295	a	c	-0.4685	0.0252	4.117e-77	rs150794007	a	g	-0.41254	0.11867	0.00050794	rs16869295	103244599	0.0655	-0.4685	0.0252	4.117e-77	0.0067766	0.020493	0.74089	0.65627	1	7.36613e-05	2943
SomaScan_v4	8345-27	GPX7	'GPX7	1	52568044	53574723	0	0.0371195	0.0102294	0.0769104	0.000539231	rs1097234	a	c	1.0014	0.0139	0	rs150376512	t	c	0.3536	0.10911	0.0011927	rs1097234	53063559	0.1728	1.0014	0.0139	0	0.010985	0.014935	0.46201	0.011719	1	0.00351123	2013
SomaScan_v4	7059-14	LIRA6	'LILRA6	19	54220737	55246649	0	0.140056	0.0102196	0.00042205	0.00042205	rs34810796	t	c	-1.3001	0.0209	0	rs35740980	a	c	0.041625	0.01165	0.00035307	rs34810796	54748396	0.0901	-1.3001	0.0209	0	0.012444	0.01993	0.53237	0.32796	1	1	2903
SomaScan_v4	4437-56	ENTP5	'ENTPD5	14	73924713	74986102	0	0.0824934	0.010189	0.0121737	0.00175745	rs147326645	c	g	-1.1686	0.0259	0	rs137919172	t	c	0.48373	0.12786	0.00015485	rs147326645	74447785	0.0592	-1.1686	0.0259	0	0.0096224	0.019957	0.6297	0.2638	1	0.00034581	2916
SomaScan_v4	17791-25	HPCL1	'HPCAL1	2	9943015	11067743	0	0.0815245	0.0101829	9.05087e-05	0.000215204	rs375285744	t	c	-0.3697	0.0181	5.08e-93	rs4668687	g	t	0.041338	0.012131	0.00065541	rs6745569	10476532	0.1547	-0.3586	0.0178	9.75e-91	-0.012314	0.014451	0.39413	0.31127	0.967864	1	4190
SomaScan_v4	13416-8	T132D	'TMEM132D	12	129056270	130888211	0	0.142227	0.0101744	0.000277508	4.33323e-05	rs61943557	a	g	0.4012	0.0263	2.381e-52	rs71466483	t	c	0.18524	0.04745	9.4664e-05	rs61943557	130106271	0.0588	0.4012	0.0263	2.381e-52	-0.0003599	0.023864	0.98797	0.76339	1	0.000202264	6330
SomaScan_v4	3447-64	IL-8	'CXCL8	4	74106223	75109433	0	0.0782632	0.0101577	0.0192271	0.0192271	rs1247669	c	g	0.1052	0.0212	7.197e-07	rs7672051	g	a	0.11116	0.03101	0.00033748	rs1247669	74447417	0.1129	0.1052	0.0212	7.197e-07	0.00072808	0.015616	0.96281	0.38042	1	1	1677
SomaScan_v4	3313-21	FCN2	'FCN2	9	137272654	138279924	0	0.0616354	0.0101356	0.00125432	0.00125432	rs57136797	a	t	0.547	0.0187	1.31e-188	rs914390	t	a	0.037826	0.011907	0.0014897	rs57136797	137752540	0.1481	0.547	0.0187	1.31e-188	0.012036	0.01718	0.48355	0.44066	1	1	3383
Olink_PEA	OID01414	INHBC	'INHBC	12	57328543	58344611	0	0.0254312	0.0101337	0.33516	0.0100618	rs551623654	i	d	-0.44823	0.07444	3.42216e-09	rs113808165	a	g	-0.2595	0.086735	0.0027732	rs75505823	57540956	0.052577	0.098386	0.14231	0.489677	-0.039478	0.025545	0.12224	0.51795	0.941363	0.00324224	1455
SomaScan_v4	13013-41	PRKN2	'PARK2	6	161268452	163648803	0	0.140227	0.0101082	0.00335625	4.52556e-05	rs540708915	d	i	0.0906	0.0168	6.755e-08	rs181910472	t	c	0.49348	0.12132	4.7499e-05	rs2849534	163144657	0.214	0.0864	0.0163	1.167e-07	0.018219	0.013741	0.18488	0.37938	0.92058	0.00130496	7398
SomaScan_v4	4246-40	NCAM-L1	'L1CAM	23	152626969	153674677	0	0.0103038	0.0100929	6.7004e-05	NA	X:153129038_G_A	a	g	-0.1852	0.038	1.1e-06	rs782152720	c	g	0.61216	0.16008	0.00013127	X:153129038_G_A	153129038	0.0228	-0.1852	0.038	1.1e-06	0.00166	0.027749	0.9523	0.46931	1	NA	987
SomaScan_v4	14012-17	LGP2	'DHX58	17	39753422	40764751	0	0.0833948	0.0100877	0.0557031	0.0596071	rs544381672	d	i	-0.5561	0.0166	1.26e-244	rs4796791	c	t	-0.04476	0.011144	5.9089e-05	rs2074164	40270238	0.1871	-0.5461	0.0164	2.78e-243	0.01278	0.013631	0.34845	0.76968	0.962718	1	1702
SomaScan_v4	3381-24	LYNB	'LYN	8	56292372	57423940	0	0.12583	0.0100608	0.00351395	0.00351395	rs333613	t	c	-0.0823	0.0134	7.238e-10	rs80163167	g	a	-0.096922	0.024553	7.8989e-05	rs333613	56785685	0.3944	-0.0823	0.0134	7.238e-10	0.013315	0.011308	0.239	0.78581	1	1	3171
SomaScan_v4	6538-90	K2013	'KIAA2013	1	11479648	12486485	0	0.0694895	0.0100502	0.00162392	0.000669805	rs926270	t	g	-0.1301	0.0135	7.033e-22	rs145131474	g	a	0.4401	0.10171	1.5108e-05	rs926270	11969786	0.4924	-0.1301	0.0135	7.033e-22	-0.011602	0.010918	0.28796	0.35572	1	0.281157	2595
SomaScan_v4	15686-49	INHBC	'INHBC	12	57328543	58344611	0	0.0258692	0.0100285	0.334623	0.0103402	rs3741414	t	c	-1.3065	0.0093	0	rs113808165	a	g	-0.2595	0.086735	0.0027732	rs3741414	57844049	0.2428	-1.3065	0.0093	0	0.012621	0.013465	0.34859	0.71472	1	0.00324224	1471
SomaScan_v4	16809-1	NDKM	'NME4	16	0	960367	0	0.0686382	0.0100215	8.86612e-07	8.86612e-07	rs6600214	t	c	0.3594	0.0133	8.15e-162	rs7197414	t	g	0.088627	0.023788	0.00019476	rs6600214	444814	0.3284	0.3594	0.0133	8.15e-162	0.013201	0.012445	0.28879	0.052547	1	1	2322
SomaScan_v4	9028-5	PAPD1	'MTPAP	10	30098730	31163377	0	0.126936	0.0100139	9.32875e-05	9.32875e-05	rs2254706	t	c	0.1645	0.015	4.874e-28	rs11008098	c	t	0.083972	0.024571	0.00063178	rs2254706	30628478	0.2804	0.1645	0.015	4.874e-28	0.01156	0.012819	0.36715	0.5706	1	1	3100
SomaScan_v4	8269-327	ARSK	'ARSK	5	94390778	95440768	0	0.0461756	0.0100128	0.000448814	0.000817365	rs17084933	t	c	0.3245	0.0333	1.737e-22	rs116107464	c	t	0.26722	0.077697	0.00058348	rs17084933	94942780	0.0415	0.3245	0.0333	1.737e-22	-0.00075068	0.020854	0.97128	0.57164	1	0.000122785	2138
SomaScan_v4	4459-68	PCSK7	'PCSK7	11	116575053	117603241	0	0.145353	0.0099305	0.00012204	8.81541e-06	rs35186251	t	c	1.0305	0.0122	0	rs2508560	g	a	0.10181	0.02494	4.4601e-05	rs171052	117081763	0.2308	1.0268	0.0122	0	-0.014025	0.012202	0.25042	0.64995	0.992907	0.689039	3102
Olink_PEA	OID00630	Caspase-3	'CASP3	4	185048850	186070663	0	0.215594	0.00991284	0.000305668	0.000305668	rs4647601	a	c	0.32276	0.065347	1.08268e-06	rs6854508	a	g	0.064742	0.014602	9.2609e-06	rs6854508	185412068	0.17106	0.10147	0.082372	0.218585	0.064742	0.014602	9.2609e-06	0.43098	1	1	3353
SomaScan_v4	13669-6	FGFR-3	'FGFR3	4	1295034	2310599	0	0.103768	0.00991096	0.0395383	0.00299049	rs4533828	a	g	-0.1121	0.0134	7.251e-17	rs191738996	a	c	0.53252	0.13536	8.354e-05	rs798748	1716770	0.3826	0.1084	0.0132	2.447e-16	-0.013539	0.011015	0.21899	0.96454	1	3.38246e-05	2310
SomaScan_v4	12697-30	PI42A	'PIP4K2A	10	22323778	23503484	0	0.0787481	0.0098979	0.0062272	0.0062272	rs4498867	a	t	0.2281	0.0143	3.453e-57	rs55645135	t	c	0.043208	0.011714	0.00022562	rs4498867	23180619	0.2644	0.2281	0.0143	3.453e-57	0.012865	0.011753	0.2737	0.12466	1	1	2237
Olink_PEA	OID00542	TNR5	'CD40	20	44246911	45258502	0	0.100444	0.00989246	0.000144888	0.000144888	rs2425752	c	t	0.36173	0.068245	1.76319e-07	rs10854172	c	t	-0.047122	0.012731	0.00021454	rs112618062	44495865	0.016259	-0.25843	0.25439	0.310199	-0.14165	0.047603	0.0029242	0.35476	1	1	2464
SomaScan_v4	2665-26	BCMA	'TNFRSF17	16	11558964	12561925	0	0.058531	0.00986647	0.000334167	0.00323134	rs3850997	t	g	-0.137	0.0143	9.735e-22	rs149854137	t	c	0.23918	0.054862	1.3022e-05	rs3850997	12043512	0.3225	-0.137	0.0143	9.735e-22	0.012736	0.012081	0.29177	0.023596	1	0.053008	3258
SomaScan_v4	18930-28	SLIT2	'SLIT2	4	19754883	21122184	0	0.078395	0.00984782	0.022244	0.0241429	rs33981021	d	i	-0.0806	0.0141	1.116e-08	rs55680386	c	t	0.066305	0.018921	0.00045789	rs2760128	20239195	0.315	-0.0785	0.0138	1.228e-08	-0.010922	0.012263	0.37312	0.26645	0.864509	1	3926
SomaScan_v4	18814-21	Activin AC	'INHBA|INHBC	12	57328543	58344611	0	0.0258744	0.00983671	0.334623	0.0103402	rs3741414	t	c	-0.1089	0.0152	8.446e-13	rs113808165	a	g	-0.2595	0.086735	0.0027732	rs3741414	57844049	0.2426	-0.1089	0.0152	8.446e-13	0.012621	0.013465	0.34859	0.71472	1	0.00324224	1471
SomaScan_v4	11356-19	DGC14	'DGCR14	22	18617792	19632197	0	0.0792119	0.00983017	0.00240478	0.00103157	rs715544	a	g	-0.4069	0.023	6.934e-70	rs147173617	t	g	0.30047	0.083498	0.00032003	rs715544	19133605	0.0917	-0.4069	0.023	6.934e-70	-0.01058	0.017353	0.54206	0.66906	1	0.182496	1920
SomaScan_v4	2946-52	Factor D	'CFD	19	359453	1363453	0	0.163925	0.00982751	0.000561045	0.000711848	rs71335276	t	g	-0.1679	0.0166	4.482e-24	rs34645770	a	g	0.067408	0.015349	1.1252e-05	rs71335276	859368	0.2382	-0.1679	0.0166	4.482e-24	0.014495	0.014907	0.33087	0.10088	1	0.955336	3108
SomaScan_v4	11143-32	NOE3	'OLFM3	1	101768130	102962586	0	0.0834257	0.00978692	1.59135e-08	0.00297577	rs1938364	a	g	-0.1673	0.0161	3.383e-25	rs191943455	c	g	0.29498	0.088874	0.00090321	rs1938364	102667388	0.2285	-0.1673	0.0161	3.383e-25	0.013653	0.012218	0.26378	0.0043682	1	0.000286958	4152
SomaScan_v4	13931-22	PSMD9	'PSMD9	12	121826637	122856203	0	0.0345569	0.00973725	0.000513502	0.00252394	rs7971607	a	g	0.1098	0.0137	1.127e-15	rs148327097	c	a	0.59744	0.12934	3.8563e-06	rs7971607	122330480	0.4265	0.1098	0.0137	1.127e-15	0.0021336	0.01072	0.84225	0.31206	1	7.81934e-05	2082
SomaScan_v4	9002-36	SPA11	'SERPINA11	14	94408801	95419127	0	0.133026	0.00967843	0.0158612	0.0158191	rs56026704	a	t	-0.2932	0.0146	4.34e-89	rs118145836	a	g	-0.067137	0.020203	0.0008903	rs1885066	94917060	0.1698	-0.2947	0.0147	5.48e-90	0.013229	0.01513	0.38192	0.42735	0.998127	1	3805
SomaScan_v4	9839-148	Tirap	'TIRAP	11	125652960	126668740	0	0.16925	0.00965384	0.00130915	0.00130915	rs7949566	a	g	-0.2149	0.0127	1.38e-64	rs11826700	a	g	-0.050656	0.011348	8.053e-06	rs7949566	126285301	0.4369	-0.2149	0.0127	1.38e-64	0.013423	0.010624	0.20643	0.43082	1	1	2984
SomaScan_v4	3151-6	IL-2 sRa	'IL2RA	10	5552652	6604288	0	0.12246	0.00960453	0.00784692	0.00784692	rs12722497	a	c	0.1616	0.0242	2.647e-11	rs12777632	c	t	-0.053861	0.013523	6.803e-05	rs12722497	6095928	0.0931	0.1616	0.0242	2.647e-11	-0.0066678	0.019865	0.73713	0.050013	1	1	3482
SomaScan_v4	12016-60	CBL	'CBL	11	118576752	119678859	0	0.0461689	0.00951592	0.00458485	3.30289e-05	rs76683040	t	c	-0.3947	0.024	8.346e-61	rs2186984	a	g	-0.13249	0.036666	0.00030223	rs76683040	119152684	0.0739	-0.3947	0.024	8.346e-61	-0.034796	0.020516	0.089874	0.30521	1	1.34059e-05	2170
SomaScan_v4	15570-99	Complement receptor type 2	'CR2	1	207127575	208163240	0	0.0417968	0.00951547	0.0023774	0.00960301	rs17044525	a	g	0.2704	0.0209	3.973e-38	rs565631233	g	t	0.36351	0.10665	0.00065334	rs17044525	207632796	0.1089	0.2704	0.0209	3.973e-38	-0.0063142	0.018252	0.72938	0.13883	1	9.40717e-06	2258
SomaScan_v4	5708-1	LEAP2	'LEAP2	5	131708014	132710738	0	0.398567	0.00950238	0.00179305	0.00179305	rs55767930	a	g	0.3752	0.0171	8.67e-107	rs4143335	c	t	-0.064352	0.014212	5.9586e-06	rs55767930	132203952	0.1662	0.3752	0.0171	8.67e-107	-0.020231	0.015392	0.18873	0.096897	1	1	1986
SomaScan_v4	17345-12	ZADH2	'ZADH2	18	72407063	73421303	0	0.0925239	0.00946434	0.0172703	0.0172703	rs9240	t	c	0.1963	0.0126	7.933e-55	rs2581652	a	g	0.061326	0.016004	0.00012719	rs9240	72910687	0.4236	0.1963	0.0126	7.933e-55	-0.0076249	0.010953	0.48633	0.81945	1	1	2744
SomaScan_v4	18934-50	Tissue transglutaminase	'TGM2	20	36256863	37294980	0	0.061517	0.00942981	0.126094	0.129486	rs13044109	t	g	0.1961	0.0137	3.41e-46	rs6098467	t	c	0.050389	0.013679	0.00022985	rs2067027	36793501	0.3756	-0.1944	0.0136	4.247e-46	0.011207	0.011096	0.31251	0.92704	0.987334	1	2114
SomaScan_v4	8221-19	MIF	'MIF	22	23736191	24737414	0	0.0511816	0.00938258	0.0071511	0.0071511	rs4822455	t	c	-0.0898	0.0134	1.788e-11	rs41311137	a	g	-0.079777	0.022265	0.00033957	rs4822455	24255296	0.4167	-0.0898	0.0134	1.788e-11	-0.012972	0.01088	0.23315	0.12981	1	1	2431
SomaScan_v4	16035-8	VEGF sR3	'FLT4	5	179528506	180576624	0	0.0812005	0.00937978	2.72695e-05	5.61002e-09	rs1565818	c	g	-0.1699	0.0213	1.364e-15	rs73355922	t	c	0.24393	0.071113	0.0006033	rs1565818	180032500	0.108	-0.1699	0.0213	1.364e-15	0.00042442	0.020751	0.98368	0.88092	1	0.00114353	3441
SomaScan_v4	9264-11	CATO	'CTSO	4	156345270	157375069	0	0.0647602	0.0093585	4.91596e-05	0.000215255	rs2334114	a	c	-0.1452	0.0158	3.177e-20	rs553224559	t	c	-0.54674	0.14908	0.00024499	rs2334114	156856193	0.2116	-0.1452	0.0158	3.177e-20	-0.010407	0.014998	0.48772	0.54828	1	4.45794e-06	3222
SomaScan_v4	6391-52	LIRA3	'LILRA3	19	54299854	55309952	0	0.136931	0.00933414	0.00176162	0.00176162	rs367070	a	g	1.2336	0.0117	0	rs35740980	a	c	0.041625	0.01165	0.00035307	rs103294	54797848	0.2122	-1.2289	0.0117	0	0.0079292	0.013827	0.56635	0.43563	1	1	2634
SomaScan_v4	3581-53	a2-HS-Glycoprotein	'AHSG	3	185830712	186839107	0	0.0731358	0.00932596	0.000505948	0.0017346	rs10937258	t	g	0.5588	0.014	0	rs534025263	a	c	0.66792	0.17511	0.00013658	rs10937254	186325246	0.2675	-0.5578	0.014	0	-0.0098818	0.0122	0.41794	0.15124	0.938699	7.23424e-06	2798
SomaScan_v4	11342-59	PXDC2	'PLXDC2	10	19605168	21078785	0	0.0880888	0.00930789	4.99813e-06	0.000581828	rs12412765	a	t	-0.1708	0.0207	1.447e-16	rs144719779	g	a	-0.3448	0.097573	0.00040974	rs2297491	20578007	0.1017	-0.1705	0.0209	3.181e-16	-0.0075908	0.016654	0.64855	0.88431	1	0.000125191	5323
Olink_PEA	OID00324	Galectin-8	'LGALS8	1	236181300	237216281	0	0.0592895	0.00930009	2.40586e-05	0.000437235	rs10925167	a	t	0.31745	0.068577	4.73369e-06	rs550259749	t	c	0.56254	0.16767	0.00079368	rs112592997	236467836	0.026401	0.15192	0.19373	0.433311	0.038935	0.041614	0.34946	0.71633	1	4.82354e-05	3586
SomaScan_v4	7227-75	COCH	'COCH	14	30843720	31864271	0	0.0524423	0.00928499	0.00231725	0.00106994	rs28400019	a	g	0.4953	0.0207	2.21e-126	rs146899236	a	g	0.13447	0.033811	6.9801e-05	rs12879594	31336432	0.1279	0.4364	0.0191	4.76e-115	-0.0084236	0.016662	0.61316	0.27695	1	7.0619e-05	1959
SomaScan_v4	3499-77	IL-17B	'IL17B	5	148250887	149283765	0	0.126395	0.00927063	7.00147e-06	7.00147e-06	rs6862301	a	c	0.1316	0.0146	2.177e-19	rs4705302	c	g	-0.050595	0.013142	0.00011813	rs6862301	148783690	0.3071	0.1316	0.0146	2.177e-19	-0.013294	0.011925	0.26494	0.21773	1	1	2709
SomaScan_v4	11969-5	S100A2	'S100A2	1	153033584	154040366	0	0.11156	0.00926024	0.0184517	1.85202e-05	rs55955983	t	g	0.3348	0.0303	2.548e-28	rs140637612	c	t	0.56818	0.13787	3.7695e-05	rs55955983	153526349	0.0498	0.3348	0.0303	2.548e-28	-0.0045858	0.019888	0.81764	0.59689	1	4.00653e-05	1848
SomaScan_v4	4154-57	P-Selectin	'SELP	1	169058087	170099431	0	0.123634	0.00924838	0.000605855	0.000203324	rs6136	t	g	0.3017	0.0197	6.608e-53	rs12144756	a	g	-0.42618	0.11094	0.0001223	rs6136	169563951	0.1135	0.3017	0.0197	6.608e-53	-0.0097005	0.018775	0.60538	0.93393	1	3.24228e-07	3378
SomaScan_v4	13434-172	PARVA	'PARVA	11	11898732	13052348	0	0.0744633	0.00923959	0.000305852	0.000173406	rs4757383	a	t	-0.2526	0.023	4.373e-28	rs551405009	g	c	-0.37351	0.092341	5.2347e-05	rs4757383	12371909	0.0902	-0.2526	0.023	4.373e-28	-0.0019612	0.020175	0.92256	0.32537	1	0.000239849	3216
SomaScan_v4	19161-1	UBP15	'USP15	12	62154119	63311211	0	0.064154	0.00923773	0.000827463	0.000827463	rs73139022	t	c	-0.3014	0.022	7.94e-43	rs7296323	c	t	0.08856	0.023801	0.0001985	rs73139022	62818841	0.0992	-0.3014	0.022	7.94e-43	-0.011963	0.017533	0.49503	0.18869	1	1	3022
SomaScan_v4	8467-9	Activin AB	'INHBA|INHBB	2	120603719	121609384	0	0.0383525	0.00922887	0.00174898	0.000481653	rs12614159	a	g	0.1331	0.0246	6.317e-08	rs190897318	g	c	0.22652	0.060377	0.00017554	rs12614159	121212594	0.0852	0.1331	0.0246	6.317e-08	-0.0016013	0.019868	0.93576	0.015917	1	0.199252	2130
SomaScan_v4	13748-4	MCP-2	'CCL8	17	32146055	33148421	0	0.0580852	0.00922531	0.000295106	4.38286e-06	rs1133763	a	c	1.2391	0.014	0	rs140620263	t	c	-0.29642	0.086544	0.00061456	rs1133763	32647831	0.1633	1.2391	0.014	0	0.012378	0.014891	0.40587	0.18724	1	7.02163e-06	2944
SomaScan_v4	18893-26	GPR56	'GPR56	16	57144564	58198944	0	0.170081	0.00920527	0.00010573	0.00010573	rs1801257	c	g	-0.1042	0.0133	4.261e-15	rs62041779	t	c	0.14769	0.035311	2.8843e-05	rs1801257	57689385	0.4786	-0.1042	0.0133	4.261e-15	0.013445	0.011912	0.259	0.1897	1	1	2940
SomaScan_v4	7015-8	LIRB5	'LILRB5	19	54254263	55261164	0	0.138258	0.00918653	0.0268832	0.0268832	rs12975366	t	c	1.1468	0.0088	0	rs35740980	a	c	0.041625	0.01165	0.00035307	rs12975366	54759361	0.3995	1.1468	0.0088	0	-0.012995	0.011814	0.27135	0.42203	1	1	2779
SomaScan_v4	6557-50	LRC15	'LRRC15	3	193575976	194590472	0	0.0896156	0.00917983	0.00476429	0.00476429	rs34461611	c	g	-0.6121	0.0215	1.52e-178	rs9852980	t	g	0.039676	0.011758	0.00073953	rs34461611	194089001	0.1059	-0.6121	0.0215	1.52e-178	-0.010924	0.017359	0.52915	0.55108	1	1	3675
SomaScan_v4	15426-5	NEUR1	'NEU1	6	31325436	32330683	0	0.595603	0.00917349	0.0445093	0.0445093	rs2904602	a	g	0.0924	0.02	3.776e-06	rs9295987	g	a	0.084934	0.018832	6.4806e-06	rs2904602	31451847	0.1141	0.0924	0.02	3.776e-06	-0.0018137	0.018282	0.92098	0.38094	1	1	5268
SomaScan_v4	19143-38	NB5R2	'CYB5R2	11	7186331	8198453	0	0.0966045	0.00916404	3.2842e-05	2.77078e-05	rs201206315	a	g	-0.4615	0.0205	4.3e-112	rs79907109	a	g	0.10495	0.031647	0.00091235	rs61683338	7686858	0.1152	0.4556	0.0203	2.97e-111	-0.0091093	0.018217	0.61704	0.43691	0.984562	1	3594
SomaScan_v4	10366-11	PDGFRA	'PDGFRA	4	54595264	55664414	0	0.055463	0.00915915	0.00122006	2.76318e-05	rs1105825	a	g	-0.1975	0.021	6.503e-21	rs186388033	c	t	-0.59521	0.16786	0.00039132	rs2307050	55141293	0.1103	-0.1975	0.021	6.331e-21	-0.0096373	0.015714	0.53967	0.2827	0.999203	1.23432e-05	2406
SomaScan_v4	2590-69	ROR1	'ROR1	1	63739693	65147181	0	0.0947019	0.00914996	0.00188412	0.000732296	rs61765448	t	c	-0.2344	0.0175	4.211e-41	rs181021625	t	a	0.36156	0.098132	0.00022917	rs61765448	64611828	0.1679	-0.2344	0.0175	4.211e-41	-0.012081	0.014703	0.41125	0.019503	1	0.000183581	3281
SomaScan_v4	7247-1	GORAB	'GORAB	1	170001270	171022587	0	0.040968	0.00914364	0.000330499	0.00884589	rs12747299	c	g	-0.0895	0.0141	2.222e-10	rs143396323	g	a	-0.29845	0.091111	0.001054	rs12747299	170348725	0.3503	-0.0895	0.0141	2.222e-10	-0.014511	0.011299	0.19906	0.51176	1	0.000405873	2719
SomaScan_v4	8469-41	IGFBP-2	'IGFBP2	2	216997551	218029159	0	0.0796848	0.00911905	0.0568643	0.0568643	rs4674091	t	c	-0.073	0.0136	7.299e-08	rs11883699	g	t	-0.068159	0.019389	0.00043919	rs4674091	217400448	0.4195	-0.073	0.0136	7.299e-08	0.0059348	0.01133	0.60041	0.35345	1	1	2717
SomaScan_v4	15670-15	C1QL2	'C1QL2	2	119413819	120416465	0	0.0822349	0.00909697	0.0045171	0.0045171	rs13020121	a	g	-0.0755	0.0149	4.005e-07	rs56216274	t	c	-0.043246	0.011344	0.00013764	rs13020121	119904953	0.293	-0.0755	0.0149	4.005e-07	0.011295	0.01245	0.36428	0.049364	1	1	2891
SomaScan_v4	17495-141	SIR3	'SIRT3	11	0	736931	0	0.0272774	0.00906858	0.0114567	0.00700595	rs11604127	t	c	0.217	0.0158	3.838e-43	rs4990600	c	g	0.09269	0.029139	0.0014675	rs11602954	202856	0.2223	0.2067	0.0156	7.331e-40	0.01758	0.014171	0.21475	0.56221	1	0.147285	1839
SomaScan_v4	10959-125	BET1L	'BET1L	11	0	707428	0	0.0263894	0.00905619	0.0114567	0.00700595	rs11604127	t	c	0.5362	0.0149	2.26e-282	rs4990600	c	g	0.09269	0.029139	0.0014675	rs11602954	202856	0.2222	0.527	0.0148	9.93e-277	0.01758	0.014171	0.21475	0.56221	1	0.147285	1773
SomaScan_v4	16756-30	GDF7	'GDF7	2	20366424	21373418	0	0.0478021	0.00905038	8.96435e-05	0.000361348	rs11678116	t	g	0.0788	0.0142	2.628e-08	rs147249956	a	g	0.29647	0.070768	2.798e-05	rs11678116	20876760	0.45	0.0788	0.0142	2.628e-08	0.011356	0.012386	0.35923	0.55574	1	8.58451e-05	2562
SomaScan_v4	2982-82	Galectin-4	'LGALS4	19	38792311	39804004	0	0.0771577	0.00903507	0.0137796	0.00326745	rs883394	t	c	-0.0985	0.0127	1.098e-14	rs201526955	c	g	0.54734	0.15442	0.00039329	rs883394	39205613	0.4784	-0.0985	0.0127	1.098e-14	0.0083831	0.011063	0.44859	0.59712	1	2.99008e-05	2840
SomaScan_v4	17692-2	BT3A3	'BTN3A3	6	25940700	26953643	0	0.458285	0.00903243	0.00560965	0.00560965	rs9393711	t	c	-1.3423	0.0158	0	rs80279176	g	t	-0.13204	0.030485	1.4829e-05	rs9393711	26370659	0.1259	-1.3423	0.0158	0	0.02035	0.017791	0.25271	0.88061	1	1	2591
Olink_PEA	OID01213	DNER	'DNER	2	229722345	231079274	0	0.0774842	0.00903022	0.00229319	1.93058e-06	rs34412673	t	a	-0.33033	0.063569	3.00746e-07	rs115758678	c	t	-0.33671	0.088958	0.00015366	rs56156768	230456232	0.071685	-0.19519	0.12622	0.122651	-0.057096	0.021168	0.0069895	0.036468	1	0.00214908	3673
SomaScan_v4	9326-33	ITI heavy chain H2	'ITIH2	10	7245232	8291483	0	0.153356	0.00901871	4.29741e-06	4.29741e-06	rs4463754	a	g	-1.1987	0.0253	0	rs2692809	g	a	-0.078607	0.019383	5.0039e-05	rs4463754	7753366	0.0637	-1.1987	0.0253	0	0.0016053	0.021271	0.93984	0.20916	1	1	3521
SomaScan_v4	3831-21	pTEN	'PTEN	10	89122870	90231687	0	0.102976	0.00901096	0.000326717	0.000528347	rs10749564	a	t	0.1037	0.0208	5.903e-07	rs186232487	a	c	0.18533	0.046836	7.59e-05	rs10749564	89867208	0.1075	0.1037	0.0208	5.903e-07	0.015813	0.015956	0.32166	0.90562	1	0.0874629	2246
SomaScan_v4	5036-50	TSG-6	'TNFAIP6	2	151714106	152736560	0	0.0652548	0.0089935	0.0151957	0.00146889	rs2278089	t	g	-0.3184	0.0128	1.15e-135	rs35654397	g	c	-0.41598	0.13222	0.0016546	rs2278089	152146672	0.3885	-0.3184	0.0128	1.15e-135	0.011944	0.011002	0.27766	0.94645	1	1.07717e-05	2522
SomaScan_v4	19262-219	ACADV	'ACADVL	17	6620444	7628592	0	0.0696835	0.00897302	0.000655431	3.15328e-06	rs9646410	t	c	0.1002	0.0129	8.422e-15	rs202149802	t	c	0.53695	0.13593	7.8112e-05	rs446994	7116853	0.4003	-0.0993	0.0129	1.45e-14	0.010188	0.010599	0.33644	0.244	0.986666	0.000685881	2410
SomaScan_v4	8258-22	UXS1	'UXS1	2	106209759	107310795	0	0.0786469	0.00894379	0.000791034	0.000814527	rs76465958	d	i	-0.2314	0.0243	2.033e-21	rs149366625	t	c	-0.1297	0.037176	0.00048541	rs1025869	106781670	0.0771	0.227	0.0242	6.2e-21	-0.0039446	0.018178	0.82821	0.31094	0.970589	1	3537
Olink_PEA	OID00385	ATS13	'ADAMTS13	9	135779478	136824508	0	0.862499	0.00894186	0.0278808	0.0265244	9:136301103_T_C	c	t	-0.61641	0.12311	7.76784e-07	rs505922	t	c	-0.099884	0.010789	2.0889e-20	rs505922	136149229	0.31237	-0.073954	0.065479	0.259275	0.099884	0.010789	2.0889e-20	0.22065	0.933534	1	3549
SomaScan_v4	9772-153	NLGN2	'NLGN2	17	6808193	7823179	0	0.0626518	0.00892157	0.000150376	0.000642227	rs114576150	t	g	0.2355	0.0221	1.987e-26	rs202149802	t	c	0.53695	0.13593	7.8112e-05	rs114576150	7307950	0.0985	0.2355	0.0221	1.987e-26	-0.0015302	0.019184	0.93643	0.23492	1	0.000685881	2297
SomaScan_v4	4886-3	MCP-3	'CCL7	17	32097240	33099261	0	0.066652	0.0089109	0.000296018	4.36157e-06	rs3138037	t	c	0.9129	0.0159	0	rs140620263	t	c	-0.29642	0.086544	0.00061456	rs3138037	32647744	0.1633	0.9129	0.0159	0	0.0089269	0.01471	0.54395	0.16974	1	7.02163e-06	2986
SomaScan_v4	12437-18	ULK3	'ULK3	15	74628457	75635687	0	0.0641035	0.00888165	0.00884068	0.00592169	rs2290574	t	c	0.1746	0.0149	7.862e-32	rs145995296	d	i	0.20832	0.051045	4.4813e-05	rs2290574	75135447	0.2854	0.1746	0.0149	7.862e-32	0.013709	0.011335	0.2265	0.07804	1	4.51378e-05	1621
SomaScan_v4	15299-102	MESD2	'MESDC2	15	80739667	81782219	0	0.0364023	0.00886638	2.64411e-06	0.000397862	rs7179762	a	g	0.083	0.0144	7.658e-09	rs75062853	a	g	-0.16634	0.056229	0.0030935	rs7179762	81397782	0.2563	0.083	0.0144	7.658e-09	0.005334	0.012751	0.67571	0.41456	1	0.000110106	2327
SomaScan_v4	5107-7	Notch 1	'NOTCH1	9	138888896	139940314	0	0.0576804	0.00885501	0.000496128	3.35591e-05	rs9411207	t	c	0.1066	0.0137	8.048e-15	rs200632052	t	c	0.58335	0.16498	0.00040644	rs9411207	139408551	0.3483	0.1066	0.0137	8.048e-15	0.011543	0.011984	0.33543	0.79437	1	1.41325e-05	2505
SomaScan_v4	6617-12	FCRL6	'FCRL6	1	159270301	160286041	0	0.0592694	0.00884782	0.000210027	0.0143629	rs6657365	c	g	0.2186	0.0168	1.68e-38	rs144593458	t	c	0.14057	0.041734	0.0007564	rs6657365	159782549	0.1947	0.2186	0.0168	1.68e-38	-0.010155	0.0129	0.43119	0.55224	1	1.0131e-05	2349
SomaScan_v4	6409-57	GP116	'ADGRF5	6	46320249	47422680	0	0.0713763	0.00884076	0.00112457	0.00112457	rs476374	t	c	1.4967	0.0241	0	rs9463274	a	c	0.051006	0.015488	0.00099059	rs476374	46831060	0.0623	1.4967	0.0241	0	-0.0053432	0.018575	0.77361	0.43703	1	1	2800
SomaScan_v4	9359-9	EGFL9	'DLK2	6	42918090	43924370	0	0.058256	0.00884029	0.039271	0.0249262	rs67861980	t	c	-0.1768	0.0148	8.632e-33	rs571995147	t	c	0.21569	0.060318	0.00034903	rs67861980	43408105	0.256	-0.1768	0.0148	8.632e-33	0.010509	0.012231	0.39025	0.43837	1	3.78772e-05	2043
SomaScan_v4	6434-18	Amine oxidase	'AOC2	17	40496617	41502724	0	0.0306033	0.00883916	0.00461878	0.00461878	rs34230945	a	g	-0.1847	0.0415	8.524e-06	rs4796791	c	t	-0.04476	0.011144	5.9089e-05	rs34230945	40996656	0.0274	-0.1847	0.0415	8.524e-06	-0.0062084	0.037527	0.8686	0.89527	1	1	1318
SomaScan_v4	4535-50	BST1	'BST1	4	15204573	16239936	0	0.0498231	0.00882916	0.0145648	0.00816727	rs73224660	a	g	-1.2932	0.0128	0	rs540913950	a	g	-0.4973	0.12357	5.7149e-05	rs73224660	15714762	0.1602	-1.2932	0.0128	0	-0.01063	0.014255	0.45581	0.26786	1	0.00117476	2871
SomaScan_v4	5803-24	C3d	'C3	19	6177715	7230573	0	0.0747381	0.00881215	4.98184e-05	4.98184e-05	rs11569415	a	g	0.2368	0.0166	5.411e-46	rs11665875	c	t	0.045431	0.011571	8.6199e-05	rs11569415	6716279	0.2131	0.2368	0.0166	5.411e-46	0.01128	0.015176	0.4573	0.77897	1	1	3451
SomaScan_v4	8053-16	DJB14	'DNAJB14	4	100317405	101367883	0	0.084357	0.00880935	0.00726472	0.000205773	rs55797991	t	c	-0.1278	0.0186	5.939e-12	rs4147552	g	a	0.44529	0.1161	0.0001253	rs55797991	100771395	0.1493	-0.1278	0.0186	5.939e-12	-0.010827	0.01451	0.45554	0.17619	1	0.000416714	3149
SomaScan_v4	17758-79	DCXR	'DCXR	17	79493012	80495608	0	0.0412544	0.00878968	8.82365e-05	0.000309486	rs60390379	t	c	0.2601	0.0188	1.687e-43	rs150324302	a	g	0.11246	0.033867	0.00089817	rs60390379	79993388	0.1236	0.2601	0.0188	1.687e-43	0.0087663	0.015537	0.57261	0.21158	1	7.50471e-05	2504
SomaScan_v4	13519-112	ARHGP	'ARHGEF25	12	57503963	58513162	0	0.0272966	0.00877952	0.00801358	0.000387385	rs10437954	a	g	-0.3032	0.0232	4.111e-39	rs113808165	a	g	-0.2595	0.086735	0.0027732	rs10437954	58003922	0.0932	-0.3032	0.0232	4.111e-39	-0.0060764	0.017183	0.72362	0.3916	1	0.00324224	1620
SomaScan_v4	16599-38	GPN1	'GPN1	2	27351114	28374375	0	0.0302391	0.00872707	0.00228689	0.00228689	rs4666005	a	g	-0.0835	0.0129	8.851e-11	rs71441102	c	g	0.12619	0.03689	0.0006243	rs4666005	27855239	0.4657	-0.0835	0.0129	8.851e-11	0.012536	0.010673	0.24017	0.66319	1	1	1522
SomaScan_v4	3535-84	DKK1	'DKK1	10	53574056	54577802	0	0.0535042	0.00870669	0.000465077	0.00394894	rs7097068	t	g	0.1616	0.0127	2.617e-37	rs577996662	t	g	0.50494	0.15733	0.0013302	rs56265462	54127141	0.4383	0.158	0.0126	5.402e-36	-0.0099848	0.011036	0.36558	0.54236	1	0.00052171	2927
SomaScan_v4	2687-2	MIA	'MIA	19	40777553	41783395	0	0.118438	0.00869997	0.0185447	0.0185447	rs8107978	t	c	-1.3981	0.0222	0	rs140946384	a	g	-0.23826	0.062684	0.00014415	rs8107978	41282275	0.0713	-1.3981	0.0222	0	0.0081186	0.017943	0.65093	0.32608	1	1	2514
SomaScan_v4	15298-199	NETO1	'NETO1	18	69909549	71035381	0	0.131398	0.00869996	0.00212783	2.60088e-05	rs12961224	t	c	-0.0799	0.0137	5.46e-09	rs147336120	g	a	0.18192	0.047549	0.00013026	rs12961224	70476237	0.4044	-0.0799	0.0137	5.46e-09	0.013276	0.011978	0.2677	0.62415	1	0.000906307	3769
SomaScan_v4	13719-19	PAK4	'PAK4	19	39116410	40173456	0	0.0440035	0.00869127	4.7175e-05	0.00031256	rs61402594	t	g	0.078	0.0134	5.214e-09	rs201526955	c	g	0.54734	0.15442	0.00039329	rs61402594	39674276	0.3703	0.078	0.0134	5.214e-09	0.0039529	0.0121	0.74391	0.13959	1	0.000476357	2808
SomaScan_v4	12831-21	TESC	'TESC	12	116976728	118037284	0	0.068565	0.00869047	0.00422657	0.00198947	rs59756806	t	c	0.6989	0.0118	0	rs140850971	g	a	-0.38985	0.10973	0.00038087	rs59756806	117479019	0.3492	0.6989	0.0118	0	0.011544	0.011598	0.31957	0.67976	1	4.54982e-05	2728
SomaScan_v4	9265-10	GLIP1	'GLIPR1	12	75374460	76397633	0	0.0517024	0.00868064	0.000249079	0.000249079	rs1275481	a	t	0.0662	0.014	2.305e-06	rs60181455	a	g	0.067599	0.019458	0.00051276	rs1275481	75910334	0.3538	0.0662	0.014	2.305e-06	-0.0045041	0.010819	0.67717	0.97348	1	1	2531
SomaScan_v4	19277-4	KAT	'TSTD1	1	160507421	161508780	0	0.072139	0.00866331	0.000922801	0.000922801	rs10908821	c	g	-0.6849	0.0175	0	rs34378534	t	c	0.080271	0.022293	0.00031726	rs10908821	161008535	0.1267	-0.6849	0.0175	0	-0.0082845	0.016753	0.62094	0.43931	1	1	2524
SomaScan_v4	15486-126	ABP1	'AOC1	7	150021715	151058592	0	0.0499899	0.00865901	0.112109	0.000409875	rs10452848	a	g	-0.7949	0.0108	0	rs4403327	g	a	0.34265	0.10255	0.0008339	rs10452848	150523544	0.4514	-0.7949	0.0108	0	0.011121	0.010942	0.30945	0.77279	1	0.000128713	3079
Olink_PEA	OID01487	LAMA4	'LAMA4	6	111929963	113076141	0	0.0548531	0.00863582	0.00131526	0.00213157	rs7765769	c	t	0.3	0.062536	2.14585e-06	rs13211954	t	c	0.6429	0.15414	3.0331e-05	rs7764009	111944596	0.49757	-0.089049	0.061785	0.150152	-0.036669	0.010595	0.00053792	0.35529	1	3.83466e-05	2626
SomaScan_v4	17696-1	TIRP	'TICAM2	5	114414339	115461876	0	0.107649	0.00863159	0.00134202	0.00134202	rs256989	t	c	-0.0736	0.0138	9.366e-08	rs12518968	t	g	0.12721	0.034468	0.00022378	rs10075869	114956959	0.3955	-0.0712	0.0138	2.61e-07	0.0089344	0.01106	0.41919	0.73878	1	1	3137
SomaScan_v4	14048-7	IL-1 R AcP	'IL1RAP	3	189731840	190875843	0	0.0752552	0.00862742	5.00514e-07	1.25404e-07	rs1024948	t	c	-1.3925	0.0126	0	rs73197781	t	c	-0.19776	0.060974	0.0011812	rs6444443	190346218	0.1537	-1.3887	0.0126	0	-0.0071888	0.017364	0.67887	0.6955	0.994594	3.4764e-07	3997
SomaScan_v4	9095-5	MTFR1	'MTFR1	8	66056969	67183496	0	0.0786859	0.00862685	0.0548447	0.00385079	rs140729430	d	i	0.1786	0.0161	1.851e-28	rs111445065	a	g	0.35499	0.078024	5.3697e-06	rs35524385	66568501	0.2283	-0.1773	0.0161	4.198e-28	-0.011947	0.012856	0.35277	0.38272	0.988361	0.0542022	2756
SomaScan_v4	18198-51	HBAT	'HBQ1	16	0	731180	0	0.0181066	0.00862633	0.0936576	4.73227e-05	rs111856736	t	c	-0.1172	0.0264	9.346e-06	rs13339365	a	g	0.07324	0.024704	0.0030296	rs111856736	229189	0.0671	-0.1172	0.0264	9.346e-06	0.013774	0.022142	0.53389	0.93328	1	0.000827317	1557
SomaScan_v4	6527-1	TRIL	'TRIL	7	28492974	29497946	0	0.0755596	0.00858508	0.000561938	3.58048e-05	rs740250	t	c	0.1166	0.0187	4.445e-10	rs113706205	t	c	0.57052	0.16562	0.00057158	rs740250	28996944	0.1337	0.1166	0.0187	4.445e-10	0.0060793	0.015334	0.69176	0.017117	1	0.000290947	3045
SomaScan_v4	12563-2	TFIP8	'TNFAIP8	5	118104387	119235383	0	0.0708113	0.00857583	0.00151816	5.31914e-05	rs1032859	a	t	0.3201	0.0186	1.109e-66	rs564985937	t	c	0.93624	0.18748	5.9202e-07	rs1032859	118641300	0.1203	0.3201	0.0186	1.109e-66	-0.0062823	0.017542	0.72024	0.16332	1	2.83557e-06	2736
SomaScan_v4	7251-64	C1QT3	'C1QTNF3	5	33519553	34543937	0	0.04406	0.00855387	0.000360372	0.00795523	rs840390	a	g	-0.2837	0.0188	2.436e-51	rs2067350	i	d	-0.06966	0.018652	0.00018798	rs840390	34018623	0.1302	-0.2837	0.0188	2.436e-51	0.0047548	0.015749	0.76271	0.102	1	0.000324613	2455
SomaScan_v4	13107-9	LYPD3	'LYPD3	19	43464939	44469812	0	0.0306077	0.00855347	0.00200448	0.00892593	rs35107209	c	g	-0.1923	0.0161	4.787e-33	rs142881642	g	a	0.34721	0.064548	7.4846e-08	rs35107209	43992228	0.218	-0.1923	0.0161	4.787e-33	0.010225	0.013805	0.4589	0.064851	1	2.53027e-06	1849
SomaScan_v4	13624-17	NADK	'NADK	1	1182671	2211896	0	0.0341962	0.00854235	0.00019698	0.000587922	rs4648629	a	c	-0.2075	0.0135	4.526e-53	rs554091814	c	g	0.41295	0.12476	0.00093276	rs4648629	1695462	0.4312	-0.2075	0.0135	4.526e-53	-0.010895	0.011468	0.34207	0.53072	1	1.8448e-05	1625
SomaScan_v4	9076-25	PENK	'PENK	8	56849233	57859293	0	0.394056	0.00853469	0.000905257	0.00070596	rs34217211	d	i	-0.412	0.0125	1.41e-236	rs7004092	t	c	0.084731	0.01952	1.4199e-05	rs2576575	57361293	0.4682	-0.4106	0.0125	3.79e-236	-0.01588	0.010554	0.13244	0.44997	0.971123	1	2765
SomaScan_v4	12558-3	UBS3B	'UBASH3B	11	122026383	123185181	0	0.0548224	0.00851927	1.33288e-05	0.000404676	rs7116968	t	c	-0.2099	0.0146	7.91e-47	rs73020255	a	t	0.20993	0.058738	0.00035153	rs7116968	122526069	0.2489	-0.2099	0.0146	7.91e-47	-0.011951	0.012515	0.33959	0.18421	1	4.80816e-05	2974
SomaScan_v4	9337-43	TKN1	'TAC1	7	96861220	97869784	0	0.0398687	0.00851282	0.000800838	3.53507e-05	rs78145257	a	g	-0.2893	0.0178	3.979e-59	rs146481685	a	g	-0.32784	0.10921	0.0026821	rs78145257	97366332	0.1705	-0.2893	0.0178	3.979e-59	-0.010065	0.013632	0.46031	0.94913	1	7.3318e-05	2830
SomaScan_v4	19584-33	FGF9	'FGF9	13	21745522	22778637	0	0.0658607	0.00850551	0.000825847	3.84036e-05	rs7335358	t	c	-0.0868	0.0152	1.23e-08	rs148550166	a	g	0.34855	0.089523	9.8843e-05	rs7335358	22325759	0.2607	-0.0868	0.0152	1.23e-08	0.012432	0.012942	0.33674	0.73998	1	3.86111e-05	2637
SomaScan_v4	18880-81	Collagen Type III	'COL3A1	2	189339046	190377472	0	0.0525227	0.00849503	0.0109869	0.0266415	rs3106796	a	g	-0.0754	0.0142	1.198e-07	rs138061246	d	i	0.20807	0.052019	6.3394e-05	rs3106796	189849773	0.427	-0.0754	0.0142	1.198e-07	-0.01095	0.011394	0.33654	0.81092	1	0.360862	2378
SomaScan_v4	4209-60	DRG-1	'VTA1	6	141968367	143045826	0	0.0488861	0.00849301	0.00311745	1	rs225629	a	g	-0.0789	0.0126	4.011e-10	rs185514607	g	a	0.61728	0.1535	5.786e-05	rs225629	142473961	0.4661	-0.0789	0.0126	4.011e-10	-0.011878	0.011267	0.29179	0.39408	1	1	2182
SomaScan_v4	7628-40	CREL1	'CRELD1	3	9475506	10487097	0	0.0387419	0.00848562	0.00341799	0.00106544	rs7650290	c	g	1.0781	0.0118	0	rs185552967	g	a	0.24786	0.070789	0.00046268	rs4234586	9981161	0.2449	-1.077	0.0118	0	-0.010792	0.012631	0.39288	0.04156	0.996475	0.000642858	2388
SomaScan_v4	16922-53	PLXB3	'PLXNB3	23	152529651	153544801	0	0.013956	0.00847755	0.000461665	NA	X:153031840_G_C	c	g	0.1462	0.0163	3.304e-19	rs782152720	c	g	0.61216	0.16008	0.00013127	X:153031840_G_C	153031840	0.1486	0.1462	0.0163	3.304e-19	-0.010399	0.012076	0.38917	0.50827	1	NA	1020
SomaScan_v4	3459-49	PDGF Rb	'PDGFRB	5	148993400	150035435	0	0.0470964	0.00847694	0.021253	0.00345418	rs2304058	c	g	-1.1426	0.008	0	rs11744714	t	g	0.050241	0.015797	0.0014701	rs2304058	149508544	0.441	-1.1426	0.008	0	0.011415	0.011431	0.31799	0.68181	1	0.00112442	2480
SomaScan_v4	19254-125	GMPR1	'GMPR	6	15738811	16795780	0	0.0617253	0.00847212	0.000273541	0.000349601	rs2327958	a	g	-1.1986	0.0076	0	rs561938850	t	c	0.39484	0.10917	0.00029829	rs2327958	16288615	0.3957	-1.1986	0.0076	0	-0.011081	0.011295	0.32657	0.47552	1	0.000170454	2935
SomaScan_v4	3445-53	IL-15 Ra	'IL15RA	10	5490855	6520150	0	0.124062	0.0084654	0.00146765	0.00146765	rs7086174	a	c	0.1057	0.0139	2.986e-14	rs12777632	c	t	-0.053861	0.013523	6.803e-05	rs7086174	6016399	0.3325	0.1057	0.0139	2.986e-14	0.012127	0.012305	0.32437	0.20812	1	1	3509
SomaScan_v4	17781-191	MLP3A	'MAP1LC3A	20	32634658	33648149	0	0.0549319	0.00845501	0.146622	0.146622	rs6059913	a	g	0.0738	0.0134	3.8e-08	rs6119463	g	a	-0.04427	0.011761	0.00016703	rs6059913	33143288	0.4902	0.0738	0.0134	3.8e-08	0.012681	0.010958	0.24721	0.91864	1	1	1310
SomaScan_v4	15388-24	FcRIIIa	'FCGR3A	1	161011549	162100917	0	0.0775986	0.00844276	0.21678	0.204804	rs10800573	a	g	-1.2441	0.0086	0	rs12120973	a	t	0.064099	0.018476	0.0005217	rs10919544	161508763	0.33	-1.2401	0.0087	0	-0.011182	0.012065	0.35402	0.77595	0.959033	1	2583
SomaScan_v4	14054-17	IL-15 Ra	'IL15RA	10	5490855	6520150	0	0.124065	0.00843719	0.00178739	0.00178739	rs8177683	t	c	0.3606	0.0133	1.27e-161	rs12777632	c	t	-0.053861	0.013523	6.803e-05	rs8177683	6008958	0.3312	0.3606	0.0133	1.27e-161	0.011106	0.012434	0.37175	0.076465	1	1	3509
SomaScan_v4	3311-27	FCG3B	'FCGR3B	1	161092986	162101753	0	0.0737478	0.00843414	0.21678	0.204804	rs10800573	a	g	-0.4875	0.0143	2.19e-256	rs12120973	a	t	0.064099	0.018476	0.0005217	rs10919544	161508763	0.3304	-0.4829	0.0142	1.11e-254	-0.011182	0.012065	0.35402	0.77595	0.959033	1	2453
SomaScan_v4	11377-19	ADH7	'ADH7	4	99833418	100856894	0	0.093547	0.00842839	0.000681997	0.000144083	rs146315698	d	i	-0.4686	0.0223	2.42e-98	rs146081993	a	g	0.50149	0.12035	3.0848e-05	rs1573496	100349669	0.0968	0.4618	0.0223	1.17e-95	-0.0021516	0.018718	0.90849	0.82785	0.989438	0.000144071	3239
SomaScan_v4	4978-54	DBNL	'DBNL	7	43584239	44609055	0	0.127844	0.00840455	0.0129934	0.0125803	rs56665454	t	c	0.1097	0.0134	2.402e-16	rs41279597	c	t	0.15314	0.036158	2.2837e-05	rs1139270	44115429	0.3204	0.1077	0.0132	3.949e-16	0.012194	0.012015	0.31012	0.77968	0.980504	1	2208
SomaScan_v4	13973-62	TTL	'TTL	2	112739731	113799316	0	0.252656	0.00840094	0.00173751	0.00173751	rs142185492	t	c	0.1933	0.0233	1.114e-16	rs142989363	c	t	0.19756	0.044522	9.1097e-06	rs142185492	113205116	0.0822	0.1933	0.0233	1.114e-16	-0.0046428	0.022628	0.83743	0.067562	1	1	2127
SomaScan_v4	18382-109	Catechol O-methyltransferase	'COMT	22	19429130	20457498	0	0.0823151	0.00839398	0.000524867	0.00681598	rs165656	c	g	-0.1217	0.0136	4.691e-19	rs75270220	c	t	0.29918	0.073069	4.2316e-05	rs165656	19948863	0.4827	-0.1217	0.0136	4.691e-19	0.011574	0.011067	0.29567	0.92214	1	0.0103489	2620
SomaScan_v4	13955-33	DAPK1	'DAPK1	9	89612143	90823548	0	0.0336777	0.00838924	6.93128e-05	0.000133531	rs10114612	t	c	-0.3143	0.0668	2.501e-06	rs201569312	a	g	0.22237	0.057957	0.00012467	rs10114612	90657936	0.0093	-0.3143	0.0668	2.501e-06	0.01465	0.024171	0.54445	0.88827	1	0.00991604	3446
SomaScan_v4	16049-43	OLR1	'OLR1	12	9810902	10824737	0	0.168653	0.00838463	0.00118394	0.00118394	rs11611438	c	g	-0.1265	0.024	1.363e-07	rs12822999	c	t	-0.05141	0.011992	1.8101e-05	rs11611438	10318409	0.091	-0.1265	0.024	1.363e-07	0.00095734	0.020443	0.96265	0.58978	1	1	3270
SomaScan_v4	13132-14	SEM5A	'SEMA5A	5	8535138	10046187	0	0.197993	0.00838152	0.000144631	0.000144631	rs17329324	c	g	-1.5247	0.0173	0	rs570903427	c	t	0.18629	0.048397	0.0001185	rs17329324	9547958	0.0964	-1.5247	0.0173	0	0.0045609	0.020733	0.82588	0.58615	1	1	4724
SomaScan_v4	6207-10	prosaposin	'PSAP	10	73076055	74111126	0	0.055751	0.00831298	0.00580699	0.000375156	rs2394843	a	g	-0.3568	0.013	5.4e-165	rs11552373	t	c	0.52696	0.13656	0.00011394	rs6480561	73602934	0.4564	-0.3559	0.013	2.51e-165	-0.011911	0.010792	0.26974	0.060172	0.995726	0.00170261	2802
SomaScan_v4	18886-28	DSCL1	'DSCAML1	11	116798489	118188240	0	0.198508	0.00831228	0.00124712	0.00154312	rs11216545	a	g	-0.0743	0.0134	2.9e-08	rs2508560	g	a	0.10181	0.02494	4.4601e-05	rs11216545	117659322	0.4346	-0.0743	0.0134	2.9e-08	0.0063941	0.01124	0.56945	0.87171	1	0.689039	4197
SomaScan_v4	4480-59	C3b	'C3	19	6177715	7230573	0	0.0747768	0.00830517	0.000164409	0.000164409	rs2230199	c	g	-0.1342	0.0161	8.525e-17	rs11665875	c	t	0.045431	0.011571	8.6199e-05	rs2230199	6718387	0.2071	-0.1342	0.0161	8.525e-17	0.008389	0.015143	0.57958	0.82966	1	1	3451
SomaScan_v4	13939-14	UGPA1	'UGP2	2	63568074	64618696	0	0.132775	0.00830367	0.002371	0.002371	rs72891006	t	c	-0.1567	0.0254	6.481e-10	rs116998321	g	a	0.14456	0.038733	0.00018986	rs72891006	64056938	0.075	-0.1567	0.0254	6.481e-10	0.0012771	0.019244	0.94709	0.33486	1	1	2161
SomaScan_v4	13590-1	ORN	'REXO2	11	113810108	114821001	0	0.256607	0.00830156	5.65456e-08	5.65456e-08	rs7117153	a	g	-0.1711	0.017	8.543e-24	rs117080976	g	c	0.097944	0.023776	3.7987e-05	rs7117153	114300002	0.1517	-0.1711	0.017	8.543e-24	0.013136	0.015287	0.39016	0.70573	1	1	2435
SomaScan_v4	14158-17	Annexin V	'ANXA5	4	122089110	123118268	0	0.128817	0.00829196	0.000215838	0.000215838	rs9998908	c	g	0.3818	0.0239	1.772e-57	rs112481526	g	a	-0.052012	0.012997	6.2846e-05	rs9998908	122616863	0.0848	0.3818	0.0239	1.772e-57	-0.0016623	0.019289	0.93133	0.43112	1	1	3419
SomaScan_v4	17138-8	GST A1-1	'GSTA1	6	52156462	53168708	0	0.0725284	0.00828275	0.00496438	6.43571e-05	rs6458869	a	c	0.4435	0.013	1.43e-253	rs141378043	a	c	0.58915	0.17377	0.00069811	rs6458869	52630269	0.3579	0.4435	0.013	1.43e-253	-0.011024	0.011159	0.32323	0.22248	1	0.000730211	2908
Olink_PEA	OID01413	ANGL4	'ANGPTL4	19	7928173	8939257	0	0.496565	0.00825565	0.0773497	1	rs2042899	t	c	0.34854	0.063234	5.78229e-08	rs2967574	c	a	-0.086421	0.017979	1.5331e-06	rs62123121	8044223	0.023711	0.1951	0.20534	0.342531	0.05601	0.041699	0.1792	0.63669	1	1	2539
SomaScan_v4	13990-1	pyruvate carboxylase	'PC	11	66115704	67225847	0	0.0289823	0.00824545	0.0182652	0.00123329	rs543191	t	g	0.0941	0.0136	5.136e-12	rs190360661	a	g	0.34251	0.08782	9.6125e-05	rs543191	66583779	0.3919	0.0941	0.0136	5.136e-12	0.010772	0.010804	0.31876	0.33944	1	0.000147263	1301
Olink_PEA	OID00678	LYPD3	'LYPD3	19	43464939	44469812	0	0.0306171	0.00824467	0.00148002	0.0107746	rs2599459	g	c	0.52735	0.077042	2.33346e-11	rs142881642	g	a	0.34721	0.064548	7.4846e-08	rs2599459	44037370	0.1866	0.52735	0.077042	2.33346e-11	-0.0079555	0.014348	0.57926	0.5731	1	2.53027e-06	1849
SomaScan_v4	6367-66	fibromodulin	'FMOD	1	202809756	203820617	0	0.0629983	0.00823472	0.00137643	0.000106626	rs16851364	a	g	-0.2193	0.0194	1.469e-29	rs139341746	g	c	-0.685	0.17673	0.00010621	rs16851364	203318144	0.1247	-0.2193	0.0194	1.469e-29	-0.0063733	0.015083	0.67263	0.35725	1	0.0001957	2276
SomaScan_v4	18188-12	GATM	'GATM	15	45153322	46194525	0	0.087886	0.00821956	0.0538069	0.026935	rs2433601	t	c	0.4218	0.0126	1.52e-244	rs140112638	a	g	0.19367	0.051444	0.00016684	rs2433601	45716425	0.3718	0.4218	0.0126	1.52e-244	-0.010944	0.012053	0.3639	0.93311	1	0.353354	2218
SomaScan_v4	5722-78	Prolylcarboxypeptidase	'PRCP	11	82034544	83181626	0	0.0937286	0.00821914	0.0180874	0.0180874	rs2229437	t	g	-0.3019	0.0175	5.045e-67	rs1497123	g	c	0.048767	0.01466	0.00087911	rs2229437	82564294	0.1755	-0.3019	0.0175	5.045e-67	-0.010229	0.014128	0.46904	0.94004	1	1	2916
Olink_PEA	OID00682	ERBB2	'ERBB2	17	37344167	38386679	0	0.0161778	0.0082173	0.0135836	0.000138365	rs148040998	i	d	0.90218	0.21181	2.46604e-05	rs111496424	g	c	0.21538	0.06137	0.00044901	rs4252639	37876179	0.019226	0.88031	0.20673	2.47685e-05	-0.0077871	0.029981	0.79507	0.56432	0.941722	0.00158883	1863
SomaScan_v4	17737-7	IVD	'IVD	15	40197686	41228146	0	0.0491304	0.00821579	0.000323811	3.02246e-05	rs7165012	a	g	-0.198	0.0127	9.157e-55	rs640875	g	a	-0.084834	0.02493	0.00066661	rs7165012	40654038	0.4605	-0.198	0.0127	9.157e-55	0.010598	0.01083	0.32778	0.27081	1	0.0687692	2118
SomaScan_v4	2615-60	Ephrin-A5	'EFNA5	5	106212590	107506596	0	0.0940587	0.00819844	0.00110313	0.000433206	rs6596742	a	t	-0.0985	0.0127	7.644e-15	rs183560205	t	c	0.64365	0.1639	8.5961e-05	rs12656960	106932972	0.4927	-0.0966	0.0126	1.792e-14	-0.014191	0.010957	0.19526	0.24474	1	0.000432325	3525
SomaScan_v4	12594-5	GRAN	'GCA	2	162675350	163728105	0	0.0887142	0.00819402	0.000749258	0.000749258	rs17783344	t	g	0.586	0.0191	6.54e-207	rs78438393	t	c	0.13686	0.033794	5.1288e-05	rs17783344	163208893	0.1439	0.586	0.0191	6.54e-207	-0.0049258	0.017515	0.77854	0.088614	1	1	1913
Olink_PEA	OID00740	VEGF sR3	'FLT4	5	179528506	180576624	0	0.0356915	0.00815799	9.58188e-05	5.92789e-05	rs76645654	t	c	-0.51596	0.10847	2.60555e-06	rs73355922	t	c	0.24393	0.071113	0.0006033	rs149726987	179845783	0.10018	-0.055624	0.10802	0.606806	-0.024251	0.019946	0.22406	0.95106	1	0.00114353	3432
SomaScan_v4	9416-77	CBPM	'CPM	12	68735977	69865350	0	0.0968699	0.00814614	0.00108764	0.00108764	rs7976135	t	c	-0.1522	0.0167	7.673e-20	rs2468429	g	a	0.041986	0.011266	0.00019396	rs7976135	69425957	0.1889	-0.1522	0.0167	7.673e-20	-0.010915	0.013395	0.41517	0.47433	1	1	3011
SomaScan_v4	3298-52	Contactin-4	'CNTN4	3	1640497	3599645	0	0.180081	0.0081448	8.44241e-05	0.000154255	rs163352	c	g	-0.3469	0.0174	5.953e-88	rs191822063	c	t	0.47037	0.13223	0.0003747	rs163352	3098041	0.1834	-0.3469	0.0174	5.953e-88	-0.011881	0.014203	0.40288	0.86089	1	1.08235e-06	7917
SomaScan_v4	2979-8	ENA-78	'CXCL5	4	74361359	75364496	0	0.0946846	0.00811693	0.00262808	0.00262808	rs352045	t	g	0.6692	0.0191	3.08e-268	rs7672051	g	a	0.11116	0.03101	0.00033748	rs187082	74873602	0.1181	0.6637	0.0192	3e-262	0.0044531	0.018469	0.80947	0.11529	1	1	1876
SomaScan_v4	16057-6	IGF-II receptor	'IGF2R	6	159890131	161034539	0	0.0611105	0.0081128	3.82905e-05	0.000105447	rs3777404	a	g	0.8285	0.0183	0	rs146308779	a	g	-0.39779	0.12756	0.0018183	rs3777404	160498049	0.1322	0.8285	0.0183	0	0.0094966	0.014787	0.52074	0.30356	1	0.000130165	3156
SomaScan_v4	13459-30	CI167	'TOR4A	9	139672201	140677093	0	0.0305664	0.00809441	0.000625193	0.000632706	rs28434439	t	c	0.0849	0.017	6.425e-07	rs558903778	t	g	0.61172	0.15375	6.928e-05	rs28434439	140130261	0.203	0.0849	0.017	6.425e-07	-0.010271	0.01344	0.44476	0.9277	1	3.16527e-06	1613
SomaScan_v4	12662-82	ECH1	'ECH1	19	38806062	39822645	0	0.0771559	0.00808112	0.00191192	0.000242592	rs2229259	t	c	0.7184	0.02	1.39e-282	rs201526955	c	g	0.54734	0.15442	0.00039329	rs2229259	39307103	0.1053	0.7184	0.02	1.39e-282	0.0004828	0.017731	0.97828	0.63366	1	2.99008e-05	2831
SomaScan_v4	17341-89	THIC	'ACAT2	6	159681360	160700144	0	0.0627636	0.0080724	0.000743014	0.000793363	rs25683	a	g	0.4387	0.0118	7.36e-301	rs146308779	a	g	-0.39779	0.12756	0.0018183	rs25683	160196343	0.4297	0.4387	0.0118	7.36e-301	0.010512	0.010905	0.33507	0.5582	1	0.000130165	2957
SomaScan_v4	7201-5	ISCU	'ISCU	12	108456358	109463160	0	0.0790072	0.00805198	0.000249733	0.000233113	rs17040770	d	i	0.1823	0.0186	1.12e-22	rs1426364	c	g	-0.042223	0.01182	0.00035424	rs10778647	108956417	0.128	0.1793	0.0185	3.911e-22	0.0037565	0.015951	0.81382	0.060984	0.992969	1	2398
SomaScan_v4	14273-19	PPCE	'PREP	6	105225440	106350959	0	0.0424136	0.00803928	0.00361285	9.41043e-05	rs71748560	d	i	0.2211	0.0193	2.488e-30	rs186256668	t	c	0.44252	0.095263	3.3962e-06	rs12192054	105776866	0.1385	0.2176	0.0193	1.834e-29	-0.0064205	0.015563	0.67994	0.11704	0.998393	7.00764e-05	2299
Olink_PEA	OID00667	CD48	'CD48	1	160148536	161181641	0	0.0903186	0.00803106	2.02305e-05	1.76219e-05	rs2295615	g	c	-0.98079	0.081548	2.5527e-29	rs200649829	i	d	0.26088	0.071015	0.00023914	rs34378534	160510652	0.091602	-0.12316	0.11173	0.270888	0.080271	0.022293	0.00031726	0.1828	1	2.83563e-05	2276
SomaScan_v4	12727-7	FPRP	'PTGFRN	1	116952679	118032980	0	0.174395	0.00800569	0.000674933	0.000674933	rs4233450	t	g	0.7066	0.0159	0	rs3136703	g	a	-0.065054	0.016406	7.3348e-05	rs4233450	117490261	0.172	0.7066	0.0159	0	-0.011362	0.014414	0.43056	0.47088	1	1	2008
SomaScan_v4	9765-4	NDE1	'NDE1	16	15237124	16320210	0	0.0360155	0.00800093	0.00126456	0.00656634	rs7206272	a	c	-0.126	0.0152	1.024e-16	rs71755373	d	i	0.18698	0.053904	0.00052294	rs7206272	15726293	0.233	-0.126	0.0152	1.024e-16	0.0072751	0.012416	0.55792	0.79739	1	7.71198e-05	2173
SomaScan_v4	16927-9	Coagulation factor XIII	'F13A1|F13B	6	5644318	6821246	0	0.0955484	0.00796298	0.000116992	0.000116992	rs3024448	t	c	-0.0895	0.0167	7.82e-08	rs4960230	c	t	0.13483	0.039798	0.00070412	rs3024448	6174493	0.213	-0.0895	0.0167	7.82e-08	-0.01102	0.013694	0.42099	0.4588	1	1	3711
SomaScan_v4	5632-6	CRAC1	'CRTAC1	10	99124757	100290585	0	0.0528848	0.0079579	2.21104e-05	2.21104e-05	rs684225	a	c	-0.3991	0.0125	5.34e-224	rs77657086	t	c	-0.076272	0.024807	0.0021075	rs684225	99642362	0.4185	-0.3991	0.0125	5.34e-224	0.01019	0.011394	0.37111	0.51316	1	1	2579
SomaScan_v4	3835-11	TLR2	'TLR2	4	154122652	155126851	0	0.0453624	0.00795077	0.00221245	0.00249777	rs11099894	t	c	0.0687	0.0142	1.336e-06	rs186952625	t	c	-0.28946	0.072575	6.6529e-05	rs11099894	154614594	0.3431	0.0687	0.0142	1.336e-06	-0.0098189	0.011698	0.40125	0.083423	1	0.000255544	2784
SomaScan_v4	9026-40	BTNL8	'BTNL8	5	179826077	180877906	0	0.0696015	0.00789868	0.0014314	9.65197e-05	rs201210185	d	i	-0.3579	0.0218	1.802e-60	rs66837141	t	c	-0.062866	0.018926	0.00089456	rs113430906	180338754	0.0955	0.3566	0.0218	6.791e-60	0.00017923	0.017251	0.99171	0.54242	0.897494	0.000222076	2847
SomaScan_v4	19153-53	MPPD2	'MPPED2	11	29906040	31108419	0	0.0456472	0.00789853	0.00698167	0.000298384	rs11031140	a	g	-0.3984	0.0164	1.54e-130	rs143331337	c	g	0.66889	0.15565	1.7284e-05	rs11031140	30608133	0.1967	-0.3984	0.0164	1.54e-130	0.0076854	0.014595	0.59848	0.50126	1	0.000178696	2207
SomaScan_v4	3148-49	Gro-b/g	'CXCL3|CXCL2	4	74462752	75465010	0	0.0960778	0.00784785	0.00598309	0.00598309	rs1893319	t	c	0.091	0.0132	5.695e-12	rs7672051	g	a	0.11116	0.03101	0.00033748	rs1893319	74973129	0.3585	0.091	0.0132	5.695e-12	-0.010795	0.01247	0.38665	0.58112	1	1	1869
SomaScan_v4	18285-6	SVIP	'SVIP	11	22335345	23351845	0	0.046138	0.00784646	0.00571127	0.000476372	rs77816866	a	g	-0.1066	0.0191	2.218e-08	rs147343099	g	a	-0.18633	0.057357	0.0011594	rs77816866	22729534	0.1742	-0.1066	0.0191	2.218e-08	0.0033593	0.01643	0.838	0.9823	1	0.000553084	3036
SomaScan_v4	11531-24	GI24	'C10orf54	10	73007316	74033255	0	0.0565175	0.00784601	0.000860032	0.000111006	rs10762477	a	g	-0.7208	0.0174	0	rs113899370	t	c	0.12112	0.035435	0.00063053	rs10762477	73531069	0.1417	-0.7208	0.0174	0	-0.0071654	0.015138	0.63597	0.52573	1	0.000135849	2923
SomaScan_v4	14123-34	GI24	'C10orf54	10	73007316	74033255	0	0.0565179	0.00783892	0.000851445	0.000111006	rs10762477	a	g	-0.861	0.017	0	rs113899370	t	c	0.12112	0.035435	0.00063053	rs10762476	73530977	0.1418	0.861	0.017	0	0.0065699	0.015208	0.66575	0.56548	0.999494	0.000135849	2923
SomaScan_v4	3376-49	IL-17 RD	'IL17RD	3	56624010	57704334	0	0.0559566	0.0078389	0.00530647	0.00130676	rs76645245	a	g	-0.7163	0.0163	0	rs116225486	c	g	0.43991	0.12635	0.0004985	rs76645245	57140794	0.1624	-0.7163	0.0163	0	0.0066247	0.013846	0.63232	0.34486	1	8.9524e-05	2855
SomaScan_v4	3148-49	Gro-b/g	'CXCL3|CXCL2	4	74402306	75404524	0	0.0978961	0.00783207	0.00598309	0.00598309	rs1893319	t	c	0.091	0.0132	5.695e-12	rs7672051	g	a	0.11116	0.03101	0.00033748	rs1893319	74973129	0.3585	0.091	0.0132	5.695e-12	-0.010795	0.01247	0.38665	0.58112	1	1	1962
SomaScan_v4	3719-2	p27Kip1	'CDKN1B	12	12367992	13375305	0	0.110142	0.00782044	0.00146762	0.0725417	rs3759217	t	c	0.2051	0.0207	3.432e-23	rs10743995	t	c	-0.13021	0.032338	5.6629e-05	rs3759217	12868452	0.1151	0.2051	0.0207	3.432e-23	-0.0059792	0.016603	0.71874	0.87318	1	0.000143243	2400
SomaScan_v4	7753-21	HTAI2	'HTATIP2	11	19885231	20905329	0	0.068753	0.00781658	0.000120469	0.000106343	rs545361154	d	i	0.1441	0.0135	1.019e-26	rs4757873	a	t	-0.04048	0.011978	0.00072613	rs12360593	20384003	0.4563	-0.1413	0.0133	3.158e-26	0.010081	0.01087	0.3537	0.6569	0.906715	1	3296
SomaScan_v4	5638-23	GT251	'COLGALT1	19	17166403	18193971	0	0.0515433	0.00780546	0.0106566	0.00226081	rs4808666	t	c	-0.1832	0.0127	7.602e-47	rs141056239	t	c	0.44999	0.14309	0.0016624	rs4808666	17668133	0.4546	-0.1832	0.0127	7.602e-47	-0.0093873	0.011776	0.42535	0.7008	1	0.000126102	3017
SomaScan_v4	13686-2	IL-5 Ra	'IL5RA	3	2611233	3668297	0	0.0859374	0.00780329	7.1708e-05	0.000138789	rs77400868	a	g	-0.4919	0.019	1e-147	rs191822063	c	t	0.47037	0.13223	0.0003747	rs77400868	3150964	0.1417	-0.4919	0.019	1e-147	0.00019155	0.017284	0.99116	0.70176	1	1.51192e-06	4233
SomaScan_v4	4534-10	BSSP4	'PRSS22	16	2402728	3408171	0	0.0514162	0.00780169	0.018822	0.018822	rs7204669	a	g	0.2628	0.0138	1.019e-80	rs9788910	g	c	0.042222	0.011849	0.00036607	rs7204669	2910736	0.3312	0.2628	0.0138	1.019e-80	-0.0083159	0.012203	0.49558	0.87205	1	1	1674
SomaScan_v4	9901-28	EGLN1	'EGLN1	1	230999497	232060790	0	0.0668679	0.00778767	0.000417105	0.00019477	rs1339891	t	c	0.2112	0.0197	8.621e-27	rs575832238	g	a	0.3868	0.10201	0.00014966	rs2095935	231553419	0.1344	0.203	0.0193	9e-26	0.0081612	0.015124	0.58946	0.68844	1	0.420863	2733
SomaScan_v4	4992-49	GRN	'GRN	17	41922614	42930470	0	0.184666	0.00775596	0.0213113	0.0213113	rs5848	t	c	-0.2453	0.015	6.604e-60	rs34257140	t	g	-0.044078	0.01131	9.7279e-05	rs5848	42430244	0.2788	-0.2453	0.015	6.604e-60	0.011619	0.01261	0.35682	0.85564	1	1	1841
SomaScan_v4	15453-3	a1-Microglobulin	'AMBP	9	116322407	117340752	0	0.108859	0.00774286	0.00379068	0.000890561	rs10817564	t	c	-0.1539	0.0149	4.905e-25	rs142690115	t	c	0.40902	0.10328	7.4866e-05	rs10817564	116827079	0.2696	-0.1539	0.0149	4.905e-25	-0.0076526	0.012528	0.5413	0.87612	1	0.00477213	2868
SomaScan_v4	12702-13	PELI2	'PELI2	14	56084532	57268244	0	0.056895	0.00774166	0.000668568	0.0152691	rs34740620	d	i	-0.0678	0.0129	1.644e-07	rs190017952	t	c	0.22437	0.054415	3.7361e-05	rs1479743	56667604	0.4676	-0.0664	0.0129	2.773e-07	0.0096197	0.010668	0.36718	0.82795	0.94359	0.000506449	3590
SomaScan_v4	4145-58	Neurotrophin-3	'NTF3	12	5041278	6130702	0	0.0684688	0.00773393	0.00174043	0.000125197	rs10744682	a	g	-0.0903	0.0143	2.703e-10	rs75285688	a	t	0.40846	0.11281	0.00029353	rs10744682	5555040	0.3402	-0.0903	0.0143	2.703e-10	-0.0046145	0.011815	0.69612	0.44773	1	1.40795e-06	3059
SomaScan_v4	7198-197	FA20B	'FAM20B	1	178494939	179545697	0	0.0544486	0.00772884	0.00383003	0.000779067	rs45499094	a	c	-0.1992	0.0241	1.22e-16	rs116713328	c	t	0.25987	0.058702	9.5536e-06	rs45499094	179057597	0.0821	-0.1992	0.0241	1.22e-16	0.0039845	0.019099	0.83474	0.27191	1	6.03903e-05	3139
SomaScan_v4	3324-51	LY9	'LY9	1	160265864	161298051	0	0.0821928	0.00772243	0.00078705	0.000189361	rs12128261	t	g	-0.4098	0.0151	3.01e-161	rs200649829	i	d	0.26088	0.071015	0.00023914	rs12128261	160762784	0.2144	-0.4098	0.0151	3.01e-161	-0.0090246	0.013566	0.5059	0.28123	1	2.83563e-05	2453
SomaScan_v4	4922-13	MIP-3b	'CCL19	9	34189564	35191274	0	0.072373	0.00770326	0.00550031	0.00162728	rs62549297	a	g	-0.1071	0.0217	8.135e-07	rs113975639	t	c	0.24189	0.051347	2.4659e-06	rs62549297	34747944	0.1056	-0.1071	0.0217	8.135e-07	-0.0027733	0.01789	0.8768	0.56748	1	0.0172652	1969
SomaScan_v4	5254-69	PDE3A	'PDE3A	12	20022179	21337315	0	0.224629	0.00769682	5.57108e-05	5.57108e-05	rs954865	a	g	0.1453	0.0136	1.226e-26	rs10841506	c	g	0.062928	0.014656	1.757e-05	rs954865	20834162	0.3356	0.1453	0.0136	1.226e-26	-0.011265	0.012491	0.36715	0.88113	1	1	4358
SomaScan_v4	3079-62	TIG2	'RARRES2	7	149535408	150538763	0	0.0320756	0.00769306	0.000578769	0.00331195	rs3735167	t	c	0.3405	0.0149	5.54e-115	rs4403327	g	a	0.34265	0.10255	0.0008339	rs3735167	150039555	0.2593	0.3405	0.0149	5.54e-115	0.010253	0.012602	0.41589	0.26136	1	2.26221e-06	2216
Olink_PEA	OID00669	LY9	'LY9	1	160265864	161298051	0	0.0821956	0.00768931	0.000573926	0.000286452	rs2271967	c	t	0.66439	0.075066	1.65959e-17	rs200649829	i	d	0.26088	0.071015	0.00023914	rs34378534	160510652	0.091602	-0.13709	0.11152	0.219543	0.080271	0.022293	0.00031726	0.1828	1	2.83563e-05	2453
SomaScan_v4	5357-60	NLGNX	'NLGN4X	23	5258678	6646904	0	0.0668351	0.00766111	0.0045063	0.00188899	rs58025219	d	i	-0.1038	0.0143	4.622e-13	rs146575738	t	c	0.25364	0.062697	5.2214e-05	rs12012019	5919376	0.1919	0.1009	0.0141	8.259e-13	-0.0090276	0.011225	0.42127	0.15396	1	0.00766605	3091
SomaScan_v4	11672-17	KI16B	'KIF16B	20	15752749	17054078	0	0.11691	0.00765459	0.0117984	0.0117984	rs997972	a	g	0.0948	0.0192	8.001e-07	rs6034564	a	g	0.040647	0.011447	0.00038397	rs997972	16561203	0.134	0.0948	0.0192	8.001e-07	0.0033556	0.014768	0.82025	0.32011	1	1	4468
SomaScan_v4	2652-15	suPAR	'PLAUR	19	43650247	44674699	0	0.0378803	0.0076321	0.00103627	0.0112037	rs2302524	t	c	0.249	0.0162	2.881e-53	rs189201949	c	g	0.34066	0.064142	1.0902e-07	rs2302524	44156472	0.1679	0.249	0.0162	2.881e-53	0.0073164	0.013992	0.60105	0.66684	1	4.84872e-06	2303
SomaScan_v4	3172-28	ARSB	'ARSB	5	77573032	78781910	0	0.0516717	0.0076158	0.0372828	0.000644343	rs337835	t	c	-0.2572	0.0138	1.805e-77	rs139146684	t	c	0.31124	0.079928	9.8618e-05	rs337835	78180482	0.3613	-0.2572	0.0138	1.805e-77	-0.0094725	0.011084	0.39276	0.54896	1	0.000256581	2758
SomaScan_v4	18280-29	DTD2	'DTD2	14	31415242	32426716	0	0.0417252	0.00760233	0.00232791	0.00211768	rs138832021	a	c	-0.2292	0.0187	1.782e-34	rs146899236	a	g	0.13447	0.033811	6.9801e-05	rs79360085	31918261	0.1245	-0.2275	0.0188	9.21e-34	-0.0015208	0.016037	0.92445	0.38257	0.991301	0.0021008	2340
SomaScan_v4	3204-2	LKHA4	'LTA4H	12	95894606	96937298	0	0.0447302	0.00758686	0.008821	0.00133861	rs11108368	a	g	-0.0627	0.0132	2.028e-06	rs144424926	a	c	0.19936	0.043117	3.7713e-06	rs11108368	96386138	0.3959	-0.0627	0.0132	2.028e-06	0.014546	0.01139	0.20156	0.96172	1	6.95671e-06	3235
SomaScan_v4	3045-72	PTN	'PTN	7	136412088	137528611	0	0.13084	0.00758644	0.00919946	0.00919946	rs10255150	a	g	0.1686	0.0113	4.344e-50	rs147590174	t	c	0.20122	0.051867	0.00010466	rs10255150	137013466	0.4227	0.1686	0.0113	4.344e-50	-0.012158	0.01079	0.25984	0.47878	1	1	2483
SomaScan_v4	15529-33	Cysteine-rich protein 1	'CSRP1	1	200952658	201978584	0	0.0711266	0.0075824	0.000569591	0.000274305	rs12729389	t	g	0.1005	0.0137	2.329e-13	rs558091702	a	g	0.61932	0.15647	7.5543e-05	rs12729389	201456799	0.3611	0.1005	0.0137	2.329e-13	0.00949	0.011988	0.42858	0.67144	1	8.44314e-05	2856
SomaScan_v4	9313-27	CBLN1	'CBLN1	16	48811828	49815742	0	0.267991	0.00757518	0.000830635	0.000830635	rs12596832	a	g	-1.109	0.0158	0	rs76796131	t	c	0.12838	0.029662	1.5036e-05	rs12596832	49004958	0.1389	-1.109	0.0158	0	0.012292	0.014246	0.38825	0.73775	1	1	2456
SomaScan_v4	4903-72	Calcineurin	'PPP3CA|PPP3R1	4	101444566	102769435	0	0.0873589	0.00756869	0.00285206	0.00285206	rs1125271	t	c	0.3521	0.0131	2.07e-158	rs11935773	t	c	-0.098384	0.027376	0.00032593	rs1125271	102745985	0.303	0.3521	0.0131	2.07e-158	-0.0094128	0.011677	0.42018	0.8549	1	1	3716
SomaScan_v4	11117-2	SPT20	'SPATA20	17	48120419	49133213	0	0.0668465	0.00756623	0.000147016	0.000147016	rs8076632	c	g	0.7826	0.012	0	rs77813518	a	g	0.14969	0.042085	0.00037533	rs8076632	48625928	0.3643	0.7826	0.012	0	-0.0096807	0.011513	0.40043	0.2646	1	1	2297
SomaScan_v4	13544-9	HMHA1	'HMHA1	19	565922	1586627	0	0.158789	0.00756328	0.0259533	0.023505	rs7251797	a	g	-0.2007	0.0136	4.29e-49	rs34645770	a	g	0.067408	0.015349	1.1252e-05	rs7251797	1077985	0.3823	-0.2007	0.0136	4.29e-49	0.011131	0.010831	0.3041	0.77562	1	0.955336	2799
SomaScan_v4	12395-86	SYDM	'DARS2	1	173293641	174327684	0	0.0482352	0.00754785	0.0214326	0.00685942	rs199818983	d	i	-0.2054	0.0142	2.393e-47	rs9425763	a	g	0.17694	0.048736	0.00028271	rs58825445	173758024	0.2585	0.2059	0.0143	4.125e-47	-0.0034467	0.011973	0.77345	0.86417	0.822866	0.166215	1623
SomaScan_v4	5355-69	LIGHT	'TNFSF14	19	6163148	7170599	0	0.0695758	0.00754689	8.92121e-05	8.92121e-05	rs413141	a	g	0.3783	0.0194	1.472e-84	rs11665875	c	t	0.045431	0.011571	8.6199e-05	rs413141	6675989	0.136	0.3783	0.0194	1.472e-84	-0.00257	0.016205	0.87399	0.5354	1	1	3232
SomaScan_v4	7173-141	T132C	'TMEM132C	12	128251948	129692460	0	0.240349	0.00752899	5.15416e-05	2.4348e-05	rs9669390	t	c	-0.1801	0.0136	8.176e-40	rs1488153	a	g	0.085464	0.021554	7.3379e-05	rs11608284	128761300	0.3465	0.1801	0.0136	9.017e-40	0.012681	0.012215	0.29917	0.88271	0.984747	1	4670
Olink_PEA	OID00995	KLRD1	'KLRD1	12	9878657	10969850	0	0.169819	0.00752553	4.78991e-05	4.78991e-05	rs12829155	g	a	-0.3348	0.061495	8.28133e-08	rs12822999	c	t	-0.05141	0.011992	1.8101e-05	rs12822999	9968349	0.43289	0.14998	0.061894	0.0157471	-0.05141	0.011992	1.8101e-05	0.849	1	1	3279
SomaScan_v4	18397-5	AK1C4	'AKR1C4	10	4737425	5760912	0	0.125747	0.00752261	0.00837587	0.00837587	rs140107293	a	g	0.7012	0.0161	0	rs61830348	c	t	0.063423	0.01539	3.7701e-05	rs1832007	5254847	0.1525	0.7	0.0162	0	-0.0012177	0.01584	0.93872	0.075972	1	1	4256
SomaScan_v4	10977-55	UCMA	'UCMA	10	12763767	13776334	0	0.0661861	0.00751586	3.7033e-05	0.000339129	rs1537771	t	c	-0.4296	0.0189	1.33e-114	rs557859404	g	a	0.73992	0.18048	4.1352e-05	rs1537771	13283177	0.1498	-0.4296	0.0189	1.33e-114	0.0058268	0.015115	0.69988	0.5101	1	7.73749e-05	3353
SomaScan_v4	3473-78	Thrombopoietin Receptor	'MPL	1	43303478	44318443	0	0.524221	0.00750243	0.0111786	0.0111786	rs12731981	a	g	-0.3054	0.0343	5.797e-19	rs11810109	t	a	-0.052664	0.012073	1.2885e-05	rs12731981	43804340	0.0358	-0.3054	0.0343	5.797e-19	0.0052065	0.032036	0.87089	0.16892	1	1	2179
SomaScan_v4	13102-1	FAM3D	'FAM3D	3	58119673	59152575	0	0.0525808	0.00747196	0.00338577	0.000100572	rs17551388	a	c	-0.4004	0.0222	1.472e-72	rs150612983	t	c	-0.36159	0.095609	0.00015556	rs17551388	58652970	0.0987	-0.4004	0.0222	1.472e-72	0.0035975	0.015708	0.81885	0.40584	1	0.000336121	2207
SomaScan_v4	19581-15	IGFBP-5	'IGFBP5	2	217036828	218060248	0	0.0787215	0.00746142	0.000476161	0.000476161	rs1030064	t	g	-0.075	0.0147	3.439e-07	rs11883699	g	t	-0.068159	0.019389	0.00043919	rs1030064	217665966	0.2955	-0.075	0.0147	3.439e-07	-0.009626	0.011757	0.41294	0.65554	1	1	2717
SomaScan_v4	18214-2	GSH0	'GCLM	1	93850761	94874966	0	0.037622	0.00742933	0.00919472	0.0055863	rs12563495	a	g	-0.1017	0.0122	7.467e-17	rs188226207	g	c	0.57967	0.1365	2.1682e-05	rs12563495	94384624	0.4966	-0.1017	0.0122	7.467e-17	0.0070606	0.01115	0.52656	0.82467	1	1.72694e-08	2273
Olink_PEA	OID00425	MERTK	'MERTK	2	112156056	113287138	0	0.247716	0.00741913	0.00486037	0.00486037	rs4500955	c	t	-0.36367	0.062352	1.00277e-08	rs142989363	c	t	0.19756	0.044522	9.1097e-06	rs10171109	112373169	0.13019	-0.091599	0.094644	0.333618	-0.057564	0.018544	0.0019078	0.55298	1	1	1730
SomaScan_v4	16853-5	NRK1	'NRK1	9	77175489	78203133	0	0.0564668	0.00741677	0.00186559	0.0295239	rs11144225	a	t	0.3236	0.0132	2.6e-133	rs3059926	d	i	0.043554	0.012936	0.00076037	rs11144225	77707300	0.4033	0.3236	0.0132	2.6e-133	-0.0075454	0.01099	0.49237	0.52568	1	0.000859741	2622
SomaScan_v4	9343-16	IL-2 sRb	'IL2RB	22	37021878	38071094	0	0.0686006	0.00741583	1.38321e-06	0.000597948	rs228958	c	g	0.0971	0.0131	1.039e-13	rs78396108	t	c	-0.16271	0.044733	0.00027555	rs228958	37533795	0.4387	0.0971	0.0131	1.039e-13	0.0077445	0.011122	0.48623	0.31559	1	0.000133059	2887
SomaScan_v4	5128-53	SLAF6	'SLAMF6	1	159954820	160993052	0	0.096238	0.00739356	0.00166012	0.003359	rs11265413	a	t	-0.3572	0.016	4.48e-110	rs200649829	i	d	0.26088	0.071015	0.00023914	rs11265413	160460099	0.2073	-0.3572	0.016	4.48e-110	-0.0069605	0.01341	0.60373	0.44318	1	2.83563e-05	2527
SomaScan_v4	9177-6	FAM3B	'FAM3B	21	42176139	43229358	0	0.611026	0.00739139	0.00187092	0.00187092	rs17000823	a	c	0.8493	0.034	2.58e-137	rs915823	c	a	-0.066039	0.013787	1.6687e-06	rs17000823	42721107	0.0382	0.8493	0.034	2.58e-137	0.023654	0.021903	0.28016	0.54801	1	1	3361
SomaScan_v4	9350-3	FSTL4	'FSTL4	5	132032147	133448255	0	0.0837446	0.00737888	2.79308e-05	0.00150096	rs3749820	a	t	0.1932	0.0164	3.567e-32	rs192296358	a	g	0.4443	0.1121	7.3902e-05	rs3749820	132533063	0.2151	0.1932	0.0164	3.567e-32	0.010519	0.012462	0.39861	0.093912	1	0.000124582	3547
SomaScan_v4	5740-17	ROBO1	'ROBO1	3	78146390	80316965	0	0.161161	0.00737754	0.000784128	0.00106162	rs13083361	t	c	0.1345	0.0155	4.602e-18	rs77887621	a	g	0.2011	0.05012	6.0107e-05	rs2043661	78733721	0.2031	-0.134	0.0155	6.507e-18	0.013398	0.013283	0.31313	0.84273	0.999833	0.776967	4857
SomaScan_v4	3232-28	TrATPase	'ACP5	19	11185475	12189823	0	0.108444	0.00737638	0.000683448	0.000683448	rs111931834	a	g	0.3761	0.0188	2.57e-89	rs892116	g	a	-0.035232	0.010781	0.001083	rs111931834	11690847	0.1264	0.3761	0.0188	2.57e-89	0.0052664	0.01587	0.74	0.72816	1	1	2473
SomaScan_v4	4435-66	ENPP7	'ENPP7	17	77204681	78216021	0	0.0634299	0.00736852	0.000121571	1.04669e-06	rs8076533	t	c	0.9325	0.0106	0	rs74660536	t	c	0.19172	0.051755	0.00021188	rs3923265	77707120	0.396	-0.8649	0.0109	0	0.002471	0.010917	0.82093	0.99394	1	3.86207e-07	2995
SomaScan_v4	14271-23	RAB6B	'RAB6B	3	133043083	134114680	0	0.0473545	0.00736541	0.000227667	0.000786205	rs10212397	a	g	-0.4532	0.0174	8.62e-149	rs190436704	t	c	0.42638	0.14216	0.0027058	rs10212397	133607140	0.1467	-0.4532	0.0174	8.62e-149	0.0039204	0.015263	0.79729	0.49855	1	0.000299108	2758
SomaScan_v4	5713-9	IFN-lambda 3	'IFNL3	19	39234246	40235646	0	0.039254	0.00736025	0.000677756	1.54458e-06	rs62122869	t	c	0.0899	0.0171	1.365e-07	rs201526955	c	g	0.54734	0.15442	0.00039329	rs62122869	39777323	0.1903	0.0899	0.0171	1.365e-07	0.009608	0.014197	0.49856	0.85807	1	0.000476357	2712
SomaScan_v4	18821-9	C4a	'C4A|C4B	6	31482539	32503195	0	0.744149	0.00735404	0.00299033	0.00299033	rs3117580	a	g	-0.2421	0.0172	4.681e-45	rs9268576	c	t	0.095134	0.019446	9.9752e-07	rs3117580	31630968	0.1874	-0.2421	0.0172	4.681e-45	0.025342	0.014232	0.074968	0.51806	1	1	4550
SomaScan_v4	14091-42	Carbonyl reductase 3	'CBR3	21	37007210	38018864	0	0.056226	0.0073428	0.0286519	2.00977e-05	rs60043102	t	g	0.5345	0.0127	0	rs572701054	a	g	0.35901	0.10695	0.0007885	rs60043102	37505827	0.3527	0.5345	0.0127	0	-0.0091579	0.010761	0.39477	0.13932	1	0.00161272	3107
SomaScan_v4	6470-19	fibulin 1	'FBLN1	22	45398118	46497015	0	0.0595216	0.00733771	0.000407614	0.000191476	rs11090631	t	c	-0.2105	0.0166	5.187e-37	rs139851596	g	c	0.101	0.033872	0.0028652	rs11090631	45846371	0.1912	-0.2105	0.0166	5.187e-37	0.0022003	0.01403	0.87538	0.69981	1	0.000189996	3323
SomaScan_v4	18884-22	DNJB4	'DNAJB4	1	77944859	78983648	0	0.339133	0.00732451	0.0422903	0.0422903	rs6699769	a	g	0.2419	0.0158	6.349e-53	rs12049202	t	c	0.056886	0.013255	1.7729e-05	rs6699769	78504264	0.2141	0.2419	0.0158	6.349e-53	0.013621	0.012865	0.2897	0.22818	1	1	2302
SomaScan_v4	5012-67	Myokinase, human	'AK1	9	130128759	131140022	0	0.215497	0.00731333	0.00300255	0.00270583	rs9919018	a	g	-0.0806	0.0148	5.054e-08	rs60987871	i	d	-0.16325	0.041206	7.4379e-05	rs9919018	130642755	0.2441	-0.0806	0.0148	5.054e-08	-0.0079562	0.013907	0.56724	0.39214	1	0.95612	1702
Olink_PEA	OID01150	ANGL1	'ANGPTL1	1	178318840	179340187	0	0.042807	0.00730709	0.0167214	0.00187648	rs3766642	a	g	-0.51194	0.10216	7.60852e-07	rs116713328	c	t	0.25987	0.058702	9.5536e-06	rs116713328	178664169	0.0080896	0.40374	0.37635	0.28391	0.25987	0.058702	9.5536e-06	0.0012202	1	0.0414958	2330
SomaScan_v4	9769-48	DNER	'DNER	2	229722345	231079274	0	0.0797751	0.00730612	0.00226865	3.35986e-06	rs35709702	a	t	-0.1783	0.0141	1.157e-36	rs115758678	c	t	-0.33671	0.088958	0.00015366	rs35533458	230616622	0.3362	-0.1672	0.0139	3.33e-33	-0.011819	0.011583	0.30756	0.35712	0.963698	0.00214908	3672
SomaScan_v4	5618-50	FAM3B	'FAM3B	21	42176139	43229358	0	0.611081	0.0073022	0.000755056	0.000755056	rs57529409	t	c	-0.545	0.0318	4.86e-66	rs915823	c	a	-0.066039	0.013787	1.6687e-06	rs60265870	42716967	0.0459	-0.5472	0.0322	8.566e-65	-0.019857	0.020273	0.32733	0.26942	1	1	3361
SomaScan_v4	2677-1	ERBB1	'EGFR	7	54586714	55824313	0	0.0767357	0.0072853	0.000405681	2.94154e-05	rs12669749	a	c	0.1772	0.0206	8.759e-18	rs147271954	t	c	0.23398	0.072294	0.0012101	rs12669749	55235804	0.1156	0.1772	0.0206	8.759e-18	-0.0013721	0.015888	0.93118	0.61925	1	0.106002	3969
SomaScan_v4	2879-9	a1-Antichymotrypsin	'SERPINA3	14	94578714	95590392	0	0.125967	0.00727508	0.0003267	0.0003267	rs8023057	a	g	0.1688	0.0177	1.559e-21	rs118145836	a	g	-0.067137	0.020203	0.0008903	rs8023057	95097556	0.1793	0.1688	0.0177	1.559e-21	-0.0069665	0.015258	0.64797	0.49149	1	1	3591
SomaScan_v4	17156-72	DCAK1	'DCLK1	13	35845478	37205443	0	0.0937441	0.00727226	0.000172678	0.00203423	rs7982300	t	c	-0.1956	0.0158	2.681e-35	rs117697506	t	a	0.18288	0.053243	0.00059292	rs7982300	36641930	0.2244	-0.1956	0.0158	2.681e-35	-0.0095969	0.012293	0.43499	0.29497	1	0.000417094	3849
SomaScan_v4	9962-1	MUCDL	'CDHR5	11	116565	1126078	0	0.0465611	0.00727162	1.08558e-06	0.000199496	rs61877853	a	g	-0.1265	0.0166	2.624e-14	rs4990600	c	g	0.09269	0.029139	0.0014675	rs35467761	571568	0.1966	-0.1262	0.017	1.27e-13	-0.0062638	0.013247	0.63633	0.054359	0.810535	1.12792e-05	2877
SomaScan_v4	17377-1	Aldose reductase-like C3	'AKR1C3	10	4577546	5649878	0	0.125667	0.00727078	1.38717e-05	4.44072e-06	10:5150516_I_D	d	i	-0.2468	0.0133	1.009e-76	rs61830348	c	t	0.063423	0.01539	3.7701e-05	rs3209896	5149703	0.3984	-0.2454	0.0133	2.974e-76	0.010121	0.010985	0.35685	0.33981	0.992396	1	4364
SomaScan_v4	4153-11	alpha-1-antichymotrypsin complex	'SERPINA3	14	94578714	95590392	0	0.125968	0.00727032	0.0003267	0.0003267	rs8023057	a	g	0.5171	0.0171	7.36e-200	rs118145836	a	g	-0.067137	0.020203	0.0008903	rs8023057	95097556	0.1793	0.5171	0.0171	7.36e-200	-0.0069665	0.015258	0.64797	0.49149	1	1	3591
SomaScan_v4	13658-31	PDGF-CC	'PDGFC	4	157181606	158392546	0	0.0656748	0.00725942	0.019729	0.00185855	rs72494011	a	g	0.153	0.0178	8.575e-18	rs72683392	t	c	-0.22689	0.06297	0.00031439	rs72494011	157977619	0.1647	0.153	0.0178	8.575e-18	0.012177	0.014914	0.41424	0.48329	1	0.000454506	3178
SomaScan_v4	5630-48	CM35H	'CD300A	17	71962555	72980933	0	0.0962225	0.00725631	0.00289578	0.00169369	rs2272111	a	g	-0.6174	0.0152	0	rs141657329	d	i	-0.24308	0.067816	0.0003378	rs2272111	72469966	0.2017	-0.6174	0.0152	0	0.0087605	0.012887	0.49663	0.25078	1	0.00153916	2695
SomaScan_v4	8894-80	hnRNP A/B	'HNRNPAB	5	177131508	178138164	0	0.0518011	0.00725181	8.42134e-05	8.42134e-05	rs6897795	a	g	0.1633	0.0202	6.804e-16	rs4976716	c	t	-0.058448	0.019269	0.0024184	rs6897795	177606419	0.1117	0.1633	0.0202	6.804e-16	0.0023661	0.015211	0.87639	0.91765	1	1	2584
SomaScan_v4	12358-6	IGBP1	'IGBP1	23	68853299	69886174	0	0.0456533	0.00723435	0.00445975	0.000333446	rs112058234	a	g	-0.2157	0.0152	7.539e-46	rs190176862	t	c	0.89521	0.19899	6.8334e-06	rs111714615	69401619	0.1449	-0.2146	0.0152	2.372e-45	0.0062355	0.013513	0.64447	0.87332	1	0.000567171	1472
SomaScan_v4	9197-4	LEG9	'LGALS9	17	25456824	26476586	0	0.0474865	0.00722381	0.00260389	0.0604667	rs74321993	a	g	-0.1903	0.0153	2.387e-35	rs2304889	a	g	0.12082	0.030888	9.1713e-05	rs8368	25976524	0.2393	0.1898	0.0154	5.301e-35	-0.0072147	0.012782	0.57247	0.19263	0.906462	0.0258413	2093
SomaScan_v4	9826-135	Fragile histidine triad protein	'FHIT	3	59235036	61737133	0	0.226292	0.00722038	0.00555805	0.00555805	rs13070475	a	g	0.1314	0.0131	1.223e-23	rs9818726	g	a	0.043797	0.010972	6.5613e-05	rs13070475	59969336	0.3531	0.1314	0.0131	1.223e-23	-0.0081581	0.011518	0.47875	0.51631	1	1	8699
SomaScan_v4	16918-198	TLR3	'TLR3	4	186490306	187509223	0	0.0771788	0.0072194	0.000696084	0.000383268	rs3775291	t	c	-0.8082	0.013	0	rs527883870	a	c	-0.47351	0.14208	0.00085987	rs3775291	187004074	0.299	-0.8082	0.013	0	-0.0090034	0.011847	0.44728	0.98214	1	0.00743289	3618
SomaScan_v4	10809-14	KLRB1	'KLRB1	12	9247147	10260482	0	0.167612	0.00721499	0.0312851	0.0312851	rs4763630	a	g	0.3129	0.0131	3.34e-125	rs12822999	c	t	-0.05141	0.011992	1.8101e-05	rs4763630	9741500	0.4134	0.3129	0.0131	3.34e-125	-0.0099968	0.010845	0.35666	0.37574	1	1	2744
SomaScan_v4	7891-45	UGT 1A6	'UGT1A6	2	234100253	235181946	0	0.0784558	0.00721432	0.000106113	1	rs6742078	t	g	-0.237	0.0135	6.222e-69	rs28900989	c	t	-0.138	0.033757	4.3475e-05	rs6742078	234672639	0.3234	-0.237	0.0135	6.222e-69	0.010023	0.011119	0.36739	0.16211	1	1	2993
SomaScan_v4	18821-9	C4a	'C4A|C4B	6	31449801	32470458	0	0.749279	0.00720658	0.00299033	0.00299033	rs3117580	a	g	-0.2421	0.0172	4.681e-45	rs9268576	c	t	0.095134	0.019446	9.9752e-07	rs3117580	31630968	0.1874	-0.2421	0.0172	4.681e-45	0.025342	0.014232	0.074968	0.51806	1	1	4889
SomaScan_v4	13975-56	LIPA1	'PPFIA1	11	69616806	70730509	0	0.071785	0.00720617	0.00286788	0.00286788	rs55678639	a	g	0.0984	0.0135	3.201e-13	rs77296174	c	t	0.066831	0.020256	0.00096939	rs55678639	70316391	0.3471	0.0984	0.0135	3.201e-13	0.0086583	0.012159	0.47639	0.85228	1	1	2899
SomaScan_v4	11636-33	Transgelin-2	'TAGLN2	1	159387897	160395522	0	0.0714381	0.0071671	0.000181527	7.25418e-05	rs2789422	a	g	-0.1413	0.0136	1.903e-25	rs200649829	i	d	0.26088	0.071015	0.00023914	rs2789422	159892088	0.4239	-0.1413	0.0136	1.903e-25	-0.0088696	0.011708	0.44873	0.3381	1	0.000540042	2283
SomaScan_v4	9201-13	Transgelin-2	'TAGLN2	1	159387897	160395522	0	0.0714381	0.00716674	0.000181527	7.25418e-05	rs2789422	a	g	-0.1059	0.0132	8.662e-16	rs200649829	i	d	0.26088	0.071015	0.00023914	rs2789422	159892088	0.424	-0.1059	0.0132	8.662e-16	-0.0088696	0.011708	0.44873	0.3381	1	0.000540042	2283
Olink_PEA	OID00990	MGMT	'MGMT	10	130765448	132066271	0	0.238373	0.00715544	0.425218	0.425218	rs1008982	c	t	-0.51541	0.056877	3.1842e-18	rs880300	a	g	0.046284	0.011478	5.5234e-05	rs11016814	131299093	0.24261	0.24827	0.073544	0.00079506	0.05881	0.015009	8.9123e-05	0.29867	1	1	3880
SomaScan_v4	11646-4	Carbohydrate sulfotransferase 9	'CHST9	18	23995595	25265281	0	0.156154	0.00714531	2.76565e-06	4.37692e-05	rs56348115	d	i	0.3056	0.0135	3.29e-113	rs62080916	g	a	0.65691	0.17354	0.00015357	rs11665636	24685559	0.3239	-0.3046	0.0135	2.08e-113	0.013555	0.010863	0.21208	0.010351	0.99913	1.02796e-05	3190
SomaScan_v4	9335-28	PSG9	'PSG9	19	43215943	44273682	0	0.0232324	0.00713	0.00422742	0.0464669	rs28836541	a	g	0.2002	0.0155	6.242e-38	rs142881642	g	a	0.34721	0.064548	7.4846e-08	rs28836541	43815234	0.2385	0.2002	0.0155	6.242e-38	0.0047761	0.013901	0.73117	0.72847	1	0.000462424	1392
SomaScan_v4	7962-11	ISK8	'SPINK8	3	47848336	48869831	0	0.0432649	0.00712753	0.00039984	0.00106144	rs13069677	c	g	0.138	0.0302	4.893e-06	rs4364189	c	g	-0.20658	0.049063	2.5484e-05	rs13069677	48568138	0.0572	0.138	0.0302	4.893e-06	-0.015543	0.020002	0.4371	0.058856	1	0.00592041	1034
SomaScan_v4	8402-22	CYTL1	'CYTL1	4	4516313	5521199	0	0.100933	0.00712619	0.00419396	0.00419396	rs62291577	a	g	-0.2741	0.0183	1.444e-50	rs12186236	a	g	0.0823	0.021527	0.00013176	rs62291577	5020092	0.1592	-0.2741	0.0183	1.444e-50	-0.0032497	0.015535	0.8343	0.26137	1	1	3773
SomaScan_v4	3292-75	CD48	'CD48	1	160148536	161181641	0	0.0904032	0.00711108	0.000151846	3.93904e-05	rs1980606	a	g	-0.2384	0.0159	1.59e-50	rs200649829	i	d	0.26088	0.071015	0.00023914	rs1980606	160654786	0.2092	-0.2384	0.0159	1.59e-50	0.0074452	0.013611	0.58438	0.78816	1	2.83563e-05	2276
SomaScan_v4	19622-7	Activin A	'INHBA	7	41224712	42242706	0	0.0404945	0.00710753	0.00249292	0.00127164	rs37302	c	g	0.0788	0.0155	3.434e-07	rs148665758	g	c	0.3076	0.091704	0.00079589	rs37302	41356699	0.2279	0.0788	0.0155	3.434e-07	-0.0085883	0.013046	0.51033	0.66325	1	0.000498971	2424
SomaScan_v4	5980-55	BOLA3	'BOLA3	2	73862525	74875121	0	0.0316636	0.00710562	0.00354434	0.00361346	rs828889	a	g	-0.1856	0.0125	8.753e-50	rs115449870	a	g	0.23227	0.069494	0.00083102	rs828889	74371995	0.4199	-0.1856	0.0125	8.753e-50	-0.0088845	0.010952	0.41722	0.11025	1	0.000216175	1577
SomaScan_v4	12386-11	AMPB	'RNPEP	1	201451500	202475275	0	0.0385147	0.00709327	0.00162797	0.00444391	rs11810017	t	c	-0.3211	0.0137	7.09e-122	rs558091702	a	g	0.61932	0.15647	7.5543e-05	rs11810017	201950949	0.313	-0.3211	0.0137	7.09e-122	-0.0070621	0.011566	0.54147	0.52595	1	0.000221421	2301
SomaScan_v4	12471-47	STAU1	'STAU1	20	47229878	48304904	0	0.0531377	0.00704963	8.9357e-07	0.000729126	rs348276	a	g	-0.0693	0.0137	4.121e-07	rs149653709	c	t	-0.47828	0.13965	0.00061526	rs348276	47786190	0.3008	-0.0693	0.0137	4.121e-07	0.011679	0.01165	0.31612	0.12941	1	0.000364796	2731
SomaScan_v4	18307-71	PPase 2	'PPA2	4	105790234	106895238	0	0.499186	0.00704736	0.0526633	0.00116878	rs62317329	t	c	-0.087	0.0141	7.104e-10	rs143396422	a	g	0.25083	0.062287	5.6493e-05	rs17617811	106467767	0.27	0.0831	0.0141	3.626e-09	0.019624	0.012841	0.12645	0.93782	1	0.000815424	2658
SomaScan_v4	17460-51	Mx1	'MX1	21	42292231	43331141	0	0.611294	0.00703239	0.0150422	0.0150422	rs464138	a	c	0.4531	0.013	1.89e-267	rs915823	c	a	-0.066039	0.013787	1.6687e-06	rs464138	42798173	0.4132	0.4531	0.013	1.89e-267	-0.017722	0.011372	0.11916	0.39788	1	1	3529
SomaScan_v4	12637-7	CACP	'CRAT	9	131357089	132373468	0	0.0361494	0.00702484	0.00308848	0.00198199	rs34313463	d	i	-0.155	0.0138	3.93e-29	rs17433554	t	c	-0.23203	0.080033	0.0037414	rs7849270	131874641	0.2959	-0.1515	0.0135	3.434e-29	2.0975e-05	0.011373	0.99853	0.47861	0.880915	0.000695733	1798
SomaScan_v4	10512-13	IL3RB	'CSF2RB	22	36809670	37836491	0	0.0747372	0.00702342	0.00579037	0.000113951	rs5756415	c	g	0.7246	0.0116	0	rs78396108	t	c	-0.16271	0.044733	0.00027555	rs5756415	37330811	0.4597	0.7246	0.0116	0	-0.0089099	0.011134	0.42358	0.23867	1	0.000133059	3063
SomaScan_v4	7779-86	CHSTB	'CHST11	12	104349073	105655792	0	0.136805	0.0070101	0.00222014	0.00218071	rs61022741	d	i	-0.3769	0.0129	6.26e-189	rs202240764	i	d	0.19771	0.04632	1.9689e-05	rs1650132	104981657	0.4737	0.3712	0.0128	2.17e-186	0.0093296	0.01117	0.40358	0.40153	0.982605	0.965187	3820
SomaScan_v4	6984-6	IGSF8	'IGSF8	1	159561130	160568733	0	0.0847083	0.00700069	0.000550582	0.0001305	rs2295621	a	g	-0.1927	0.0162	1.65e-32	rs200649829	i	d	0.26088	0.071015	0.00023914	rs2295621	160062727	0.2132	-0.1927	0.0162	1.65e-32	0.006417	0.013999	0.64667	0.71323	1	2.83563e-05	2333
SomaScan_v4	19556-12	Complement receptor type 1	'CR1	1	207169492	208313992	0	0.0574728	0.00699213	0.000998353	0.000456775	rs679515	t	c	0.5857	0.0167	1.3e-270	rs565631233	g	t	0.36351	0.10665	0.00065334	rs679515	207750568	0.18	0.5857	0.0167	1.3e-270	0.001524	0.014911	0.91859	0.88772	1	0.000549723	2544
SomaScan_v4	3191-50	WFKN1	'WFIKKN1	16	179239	1184116	0	0.0833329	0.00698906	0.000379703	0.000379703	rs55798945	t	g	-0.1133	0.0152	7.691e-14	rs7197414	t	g	0.088627	0.023788	0.00019476	rs55798945	669708	0.2986	-0.1133	0.0152	7.691e-14	-0.006914	0.013391	0.60563	0.9021	1	1	3079
SomaScan_v4	12696-166	ANM3	'PRMT3	11	19909076	21030840	0	0.0721343	0.00698532	8.69408e-05	8.69408e-05	rs10833330	c	g	0.0912	0.0133	6.942e-12	rs4757873	a	t	-0.04048	0.011978	0.00072613	rs10833330	20482099	0.4315	0.0912	0.0133	6.942e-12	-0.0097009	0.011221	0.38728	0.71597	1	1	3671
SomaScan_v4	8974-172	COFA1	'COL15A1	9	101205461	102333069	0	0.0435931	0.00698309	0.00919843	0.000232891	rs7874287	t	c	-0.2232	0.0141	2.329e-56	rs117767709	g	a	-0.38197	0.11751	0.0011521	rs7874287	101633220	0.3057	-0.2232	0.0141	2.329e-56	0.0022614	0.012813	0.85991	0.47896	1	0.00475033	2682
SomaScan_v4	8869-5	BT2A1	'BTN2A1	6	25958150	26976849	0	0.449877	0.00697348	0.0272381	0.0272381	rs2237236	a	g	-0.0706	0.0134	1.322e-07	rs80279176	g	t	-0.13204	0.030485	1.4829e-05	rs2237236	26451553	0.4245	-0.0706	0.0134	1.322e-07	-0.011796	0.010884	0.27847	0.33497	1	1	2595
SomaScan_v4	16309-30	Soggy-1	'DKKL1	19	49365040	50378373	0	0.057531	0.00697343	1.32348e-05	0.0118537	rs77121881	d	i	-0.1027	0.015	7.514e-12	rs568592553	t	c	0.44914	0.11194	6.0152e-05	rs8108669	49845895	0.2632	-0.0984	0.0149	4.215e-11	-0.0099342	0.01164	0.39341	0.47831	0.874784	0.000563036	2128
SomaScan_v4	3329-14	PGRP-S	'PGLYRP1	19	46022411	47026323	0	0.111273	0.00695772	7.74999e-05	6.50235e-05	rs12462367	a	g	-0.1976	0.015	1.028e-39	rs73053711	t	c	0.098962	0.026246	0.00016287	rs2072563	46526648	0.3207	-0.1938	0.0149	9.265e-39	-0.0081897	0.012792	0.52202	0.89233	0.991469	1	2844
Olink_PEA	OID00429	VSIG2	'VSIG2	11	124117368	125122134	0	0.0374249	0.00693887	0.000369453	0.000383774	rs7114238	c	t	0.46688	0.089162	2.45301e-07	rs150357517	c	t	0.40658	0.11335	0.00033455	rs111832785	124513197	0.015671	0.09915	0.25887	0.701875	-0.074625	0.049825	0.1342	0.0096992	1	0.000105286	2720
SomaScan_v4	8795-48	TR	'TFRC	3	195254054	196309060	0	0.0515373	0.00693623	0.0240821	0.0213482	rs11917973	t	c	0.0975	0.0134	4.088e-13	rs7623152	a	g	0.068329	0.017854	0.00012962	rs11720913	195832560	0.4091	-0.0928	0.0136	8.735e-12	-0.0039878	0.011335	0.72498	0.8465	1	0.923509	2527
SomaScan_v4	3327-27	NET4	'NTN4	12	95551583	96684930	0	0.0750077	0.00693355	0.0290918	0.000223166	rs17288108	a	g	0.2644	0.017	2.776e-54	rs144424926	a	c	0.19936	0.043117	3.7713e-06	rs17288108	96131895	0.173	0.2644	0.017	2.776e-54	3.9521e-05	0.015148	0.99792	0.7805	1	6.95671e-06	3757
SomaScan_v4	17702-53	UGT 1A1	'UGT1A1	2	234168894	235181945	0	0.0766976	0.00693033	8.22702e-05	NA	rs35754645	d	i	-0.2842	0.014	8.13e-92	rs28900989	c	t	-0.138	0.033757	4.3475e-05	rs887829	234668570	0.3245	-0.2812	0.0139	1.96e-91	0.0079146	0.011114	0.47637	0.10677	0.987622	1	2811
SomaScan_v4	7648-9	MYPC1	'MYBPC1	12	101462131	102579796	0	0.0586801	0.0069254	0.0123215	0.000124466	rs80087033	a	g	-0.1307	0.018	3.979e-13	rs573057105	t	c	0.50046	0.14091	0.00038289	rs80087033	102048447	0.1517	-0.1307	0.018	3.979e-13	-0.0038531	0.014535	0.79093	0.13715	1	7.12325e-05	3027
SomaScan_v4	14112-40	RELT	'RELT	11	72587309	73608519	0	0.0701993	0.00692434	6.21007e-05	6.21007e-05	rs11824050	a	c	0.102	0.0163	4.218e-10	rs947848	a	t	0.045443	0.011614	9.1238e-05	rs11824050	73011106	0.2155	0.102	0.0163	4.218e-10	0.0050881	0.013758	0.71151	0.41284	1	1	1728
SomaScan_v4	3453-87	LYN	'LYN	8	56292372	57423940	0	0.12626	0.00691088	0.00334821	0.00334821	rs6983130	a	g	-0.1176	0.0161	2.777e-13	rs80163167	g	a	-0.096922	0.024553	7.8989e-05	rs6983130	56793239	0.1887	-0.1176	0.0161	2.777e-13	0.0037296	0.013504	0.78241	0.46069	1	1	3171
SomaScan_v4	18342-2	SERC	'PSAT1	9	80412059	81445009	0	0.0454885	0.00688415	0.000504027	0.00456755	rs7874282	t	c	-0.1445	0.0154	5.422e-21	rs74656197	a	g	0.22203	0.065094	0.00064725	rs2277148	80912115	0.2173	0.1413	0.0154	5.531e-20	-0.004416	0.013842	0.74971	0.51067	0.919131	0.00165883	2428
SomaScan_v4	16292-288	GIP	'GIP	17	46535916	47545958	0	0.0948401	0.00687853	0.0782583	1.56849e-05	rs12945070	c	g	-0.0696	0.0148	2.699e-06	rs56788269	g	a	0.14435	0.035632	5.0959e-05	rs7207087	46917953	0.3	0.0615	0.0147	2.905e-05	0.0096629	0.011281	0.39167	0.92848	0.951391	4.3478e-05	2376
SomaScan_v4	13998-26	PURA1	'ADSSL1	14	104690523	105713662	0	0.089242	0.00687157	0.00127538	0.0054789	rs72715968	a	t	-0.4808	0.0156	1.35e-207	rs373372027	a	g	-0.64486	0.18049	0.00035314	rs72715968	105186178	0.2131	-0.4808	0.0156	1.35e-207	0.0056964	0.01427	0.68976	0.53599	1	0.000104783	2778
SomaScan_v4	5687-5	GLU2B	'PRKCSH	19	11046109	12061783	0	0.181585	0.00685187	2.4028e-06	2.4028e-06	rs11557488	a	g	0.1177	0.0164	6.076e-13	rs7275	c	t	0.044251	0.011567	0.00013047	rs11557488	11558275	0.2145	0.1177	0.0164	6.076e-13	-0.0084331	0.014206	0.55276	0.077113	1	1	2539
SomaScan_v4	10558-26	PCDH9	'PCDH9	13	66376967	68304468	0	0.111138	0.00684979	0.000271778	1.17542e-06	rs4883797	a	g	0.1604	0.014	3.134e-30	rs181380066	c	t	0.45653	0.10882	2.725e-05	rs4883797	67723553	0.3146	0.1604	0.014	3.134e-30	0.0041434	0.012238	0.73494	0.80656	1	2.14117e-05	4637
SomaScan_v4	11708-2	LCN1	'LCN1	9	137913284	138918378	0	0.109248	0.00684086	6.03079e-05	0.000410659	rs11103042	a	g	-0.1979	0.0186	1.947e-26	rs11103196	a	c	0.23681	0.052859	7.4648e-06	rs2188211	138404746	0.152	-0.1954	0.0185	4.276e-26	0.0025359	0.015169	0.86723	0.62182	0.967893	0.346759	3248
SomaScan_v4	3168-8	ADAMTS-5	'ADAMTS5	21	27790231	28838832	0	0.116518	0.00681539	2.50503e-05	0.000490105	rs2830586	t	g	0.7278	0.0157	0	rs71317480	t	c	0.31256	0.070577	9.4846e-06	rs2830586	28305477	0.1591	0.7278	0.0157	0	-0.0050849	0.014688	0.7292	0.0038195	1	3.89856e-05	3592
SomaScan_v4	8351-17	PRS57	'PRSS57	19	185521	1195460	0	0.158118	0.00680645	1.63712e-05	4.15072e-06	rs9304936	c	g	-0.5547	0.0141	0	rs34645770	a	g	0.067408	0.015349	1.1252e-05	rs9304936	689590	0.2922	-0.5547	0.0141	0	-0.0093964	0.012083	0.43679	0.81415	1	0.955336	3257
SomaScan_v4	18860-2	CaMKK alpha	'CAMKK1	17	3263609	4298185	0	0.0567872	0.00679133	2.1447e-05	8.33996e-05	rs753513	t	c	-0.1143	0.0153	6.939e-14	rs115332490	g	a	-0.1952	0.065009	0.0026758	rs753513	3793472	0.3029	-0.1143	0.0153	6.939e-14	0.0049978	0.013645	0.71416	0.55319	1	0.00505048	2633
SomaScan_v4	5483-1	RGMA	'RGMA	15	93086636	94132433	0	0.0858593	0.00678988	0.000132155	0.00200853	rs4778091	a	g	0.2094	0.0135	3.14e-54	rs74899935	t	c	0.18433	0.054006	0.00064243	rs4778091	93609771	0.4583	0.2094	0.0135	3.14e-54	-0.0052417	0.011671	0.65333	0.67601	1	0.000127346	4245
SomaScan_v4	11270-17	CHC10	'CHCHD10	22	23608021	24610630	0	0.0538134	0.00678718	0.000343786	0.00029203	rs144959026	d	i	0.1247	0.0135	2.405e-20	rs41311137	a	g	-0.079777	0.022265	0.00033957	rs8136828	24004311	0.4914	-0.1234	0.0134	3.234e-20	0.0075518	0.010799	0.48435	0.72529	0.977632	1	2640
SomaScan_v4	12652-37	SAHH2	'AHCYL1	1	110027308	111066357	0	0.053491	0.00676759	0.00475473	0.00475473	rs7517624	a	g	-0.0601	0.0129	3.397e-06	rs528815	t	c	0.044649	0.012183	0.00024754	rs7517624	110346115	0.424	-0.0601	0.0129	3.397e-06	0.012222	0.011901	0.30445	0.87705	1	1	2275
SomaScan_v4	13534-20	MYOM2	'MYOM2	8	1493155	2613475	0	0.107648	0.00675903	0.00860484	0.00860484	rs3824184	a	g	-0.0989	0.0184	7.955e-08	rs78903948	t	c	0.10972	0.030511	0.00032298	rs3824184	2046002	0.1491	-0.0989	0.0184	7.955e-08	-0.0065374	0.014575	0.65376	0.52889	1	1	4638
SomaScan_v4	16919-1	ACBP	'DBI	2	119624497	120630126	0	0.0836692	0.0067536	0.000514531	0.000514531	rs6733335	c	g	0.3549	0.0149	5.27e-125	rs56216274	t	c	-0.043246	0.011344	0.00013764	rs6733335	120142939	0.2024	0.3549	0.0149	5.27e-125	0.0056612	0.01372	0.67989	0.79083	1	1	2714
SomaScan_v4	3198-4	IDS	'IDS	23	148058521	149115470	0	0.0957235	0.00674567	0.000125921	NA	X:148561274_T_C	t	c	0.0797	0.0159	5.797e-07	rs782376153	t	c	0.71385	0.17377	3.992e-05	X:148559165_C_T	148559165	0.1476	-0.0796	0.0159	5.883e-07	-0.0024325	0.013206	0.85386	0.98893	0.99985	NA	949
SomaScan_v4	13423-94	CJ058	'FAM213A	10	81667585	82692753	0	0.875514	0.00672017	0.0423273	0.0423273	rs9787439	c	g	0.1325	0.0134	3.61e-23	rs721917	g	a	0.055247	0.010641	2.0819e-07	rs9787439	82169598	0.477	0.1325	0.0134	3.61e-23	0.022252	0.010838	0.040054	0.32414	1	1	3652
SomaScan_v4	11177-16	K2C5	'KRT5	12	52408359	53414471	0	0.118282	0.00671419	0.00105901	0.00105901	rs641621	t	g	-0.1639	0.0147	8.28e-29	rs4919759	t	a	0.068122	0.017454	9.501e-05	rs599466	52895301	0.2866	0.1563	0.0144	2.115e-27	0.0056863	0.011951	0.63421	0.52425	1	1	3780
SomaScan_v4	8458-111	a-Synuclein	'SNCA	4	90145250	91259466	0	0.0601196	0.0067073	0.000522024	0.000522024	rs7356205	a	c	-0.1196	0.0131	9.497e-20	rs4693992	g	a	-0.055597	0.017365	0.0013664	rs7356205	90813521	0.438	-0.1196	0.0131	9.497e-20	-0.0090326	0.011244	0.4218	0.47854	1	1	3151
SomaScan_v4	13109-82	NEGR1	'NEGR1	1	71361623	73248417	0	0.0902777	0.00669463	0.00774649	0.001657	rs1194278	t	c	0.1875	0.0132	1.542e-45	rs181491237	g	a	0.41625	0.12089	0.00057485	rs1194278	72714220	0.4961	0.1875	0.0132	1.542e-45	-0.0065509	0.011458	0.56752	0.92689	1	0.000182934	3640
SomaScan_v4	3115-64	MK01	'MAPK1	22	21608789	22721970	0	0.0170434	0.00667588	0.0163713	0.00461677	rs9610500	a	g	0.059	0.0132	7.548e-06	rs143028303	g	a	0.40774	0.12138	0.00078151	rs9610500	22221167	0.3731	0.059	0.0132	7.548e-06	0.0036091	0.011369	0.7509	0.66583	1	0.000462478	1728
SomaScan_v4	12536-46	MTMR6	'MTMR6	13	25302307	26362147	0	0.0489122	0.00667232	0.000673296	0.000377621	rs7999040	a	t	-0.1425	0.0181	3.108e-15	rs117023294	a	t	0.23891	0.060714	8.321e-05	rs7999040	25823207	0.1668	-0.1425	0.0181	3.108e-15	0.0013402	0.013802	0.92265	0.45021	1	8.28667e-05	3091
SomaScan_v4	17783-9	MMAB	'MMAB	12	109491542	110511679	0	0.105748	0.00666988	0.000601249	0.0884055	rs76118041	a	g	-0.8223	0.0152	0	rs825009	g	a	0.061446	0.015808	0.00010152	rs76118041	109988723	0.1764	-0.8223	0.0152	0	0.00087753	0.014379	0.95134	0.34193	1	0.00452137	2719
SomaScan_v4	17794-6	Phosphomannomutase 2	'PMM2	16	8382680	9443188	0	0.116047	0.00666825	0.00938109	1.00216e-05	rs3826198	a	c	-0.2582	0.0153	1.558e-63	rs193223968	c	a	-0.32499	0.076529	2.1702e-05	rs3826198	8906539	0.2059	-0.2582	0.0153	1.558e-63	-0.0024385	0.012576	0.84625	0.90288	1	0.000183716	4386
SomaScan_v4	19238-12	GLNA	'GLUL	1	181850839	182861341	0	0.0635826	0.00666643	0.000291629	0.000290429	rs543680930	d	i	0.1409	0.0157	3.331e-19	rs57578766	a	c	0.039505	0.011658	0.0007022	rs3001272	182269395	0.2193	-0.1407	0.0157	3.07e-19	0.0064808	0.012467	0.60318	0.55866	0.99618	1	2487
SomaScan_v4	17408-2	PMM1	'PMM1	22	41472898	42485894	0	0.0274734	0.00665297	0.00376172	0.00316906	rs35117663	d	i	-0.1219	0.0173	1.604e-12	rs78123647	g	c	0.12887	0.042252	0.0022888	rs132787	42058949	0.1862	0.1223	0.0174	1.935e-12	0.0042006	0.012932	0.74531	0.25249	0.941256	1.70045e-05	1832
SomaScan_v4	9482-110	NUDT9	'NUDT9	4	87843734	88880606	0	0.0687842	0.00664056	0.000530445	0.000508052	rs35189488	d	i	-0.1064	0.0129	1.611e-16	rs56006828	t	g	-0.03435	0.011145	0.0020553	rs4324526	88368830	0.3471	-0.1048	0.0128	3.095e-16	-0.0046055	0.011033	0.67636	0.69467	0.997314	1	3028
SomaScan_v4	2647-66	Rab GDP dissociation inhibitor beta	'GDI2	10	5307186	6384095	0	0.126126	0.00664022	0.00263483	0.00264935	rs60583998	d	i	-0.127	0.0147	6.001e-18	rs12777632	c	t	-0.053861	0.013523	6.803e-05	rs2275774	5799613	0.1997	0.1289	0.0151	1.59e-17	-0.0040319	0.014277	0.77763	0.65916	0.842395	1	3795
SomaScan_v4	8299-66	LIRA4	'LILRA4	19	54344456	55350421	0	0.136288	0.00663962	0.000996493	0.000996493	rs2241384	a	g	-0.5177	0.0172	2.66e-198	rs35740980	a	c	0.041625	0.01165	0.00035307	rs2241384	54849942	0.1706	-0.5177	0.0172	2.66e-198	0.0042649	0.014918	0.77496	0.9809	1	1	2528
SomaScan_v4	11273-176	GSTT2	'GSTT2B	22	23799601	24803373	0	0.0469221	0.00663816	0.00813075	0.00813075	rs5751777	t	c	-0.5794	0.0128	0	rs41311137	a	g	-0.079777	0.022265	0.00033957	rs5751777	24267047	0.4089	-0.5794	0.0128	0	-0.0075881	0.011156	0.49638	0.097266	1	1	2199
SomaScan_v4	8039-41	F177A	'FAM177A1	14	35014113	36082336	0	0.0965827	0.00663815	0.0114719	0.0114719	rs799473	t	g	-0.7237	0.0164	0	rs4982270	g	c	0.043011	0.011223	0.00012683	rs799473	35516213	0.1597	-0.7237	0.0164	0	-0.0063301	0.013242	0.63263	0.69637	1	1	3032
SomaScan_v4	11145-72	K154L	'KIAA1549L	11	33063618	34195648	0	0.0532393	0.00663634	0.000901813	0.00681249	rs2753408	a	g	-0.5322	0.0131	0	rs34745218	t	c	0.135	0.035949	0.00017311	rs2753408	33399691	0.45	-0.5322	0.0131	0	0.0072748	0.011641	0.53202	0.64185	1	0.378274	2442
Olink_PEA	OID05189	Glycodelin	'PAEP	9	137953602	138958801	0	0.102682	0.00662768	0.00144873	0.000377317	rs9409964	a	g	0.80081	0.062718	2.21309e-32	rs11103196	a	c	0.23681	0.052859	7.4648e-06	rs10858114	138361044	0.29968	0.080462	0.064902	0.21567	-0.00062933	0.013346	0.96239	0.75494	1	0.346759	3099
SomaScan_v4	4982-54	Elafin	'PI3	20	43303517	44305185	0	0.0683377	0.00661935	0.00102981	0.000954749	rs35615384	d	i	0.4067	0.0169	2.78e-127	rs4810461	a	g	-0.043502	0.013263	0.0010385	rs17423897	43780307	0.1779	-0.4061	0.0169	3.91e-127	0.0016494	0.014336	0.9084	0.41496	0.99315	1	2506
SomaScan_v4	3029-52	DC-SIGN	'CD209	19	7304879	8312464	0	0.080557	0.00660703	7.8777e-05	7.8777e-05	rs4804774	c	g	-0.4199	0.016	1.16e-151	rs12975055	c	g	0.062314	0.01734	0.0003261	rs4804774	7772173	0.2446	-0.4199	0.016	1.16e-151	-0.005975	0.013074	0.64766	0.44188	1	1	2981
SomaScan_v4	12633-3	PTN9	'PTPN9	15	75259462	76371630	0	0.029043	0.00659558	0.00121237	0.00132458	rs77716675	a	g	0.1558	0.015	3.746e-25	rs145995296	d	i	0.20832	0.051045	4.4813e-05	rs77716675	75781554	0.2551	0.1558	0.015	3.746e-25	-0.0037253	0.013275	0.779	0.76351	1	0.844395	1638
Olink_PEA	OID00605	Chitotriosidase-1	'CHIT1	1	202681955	203742769	0	0.0594211	0.00659219	3.62683e-08	5.29314e-05	rs150192398	i	d	-1.0996	0.056001	1.5417e-63	rs139341746	g	c	-0.685	0.17673	0.00010621	rs35668790	202924810	0.19688	0.0026349	0.074729	0.971888	0.0058614	0.013507	0.66431	0.52328	0.956282	0.0001957	2373
SomaScan_v4	14623-26	SUMO3	'SUMO3	21	45725532	46738694	0	0.0856332	0.00658472	7.00386e-06	0.000124876	rs7282882	t	g	-0.0822	0.0128	1.415e-10	rs2236676	t	c	-0.051149	0.012211	2.8064e-05	rs7282882	46237409	0.4228	-0.0822	0.0128	1.415e-10	-0.0075966	0.011688	0.51571	0.76202	1	0.754505	2899
Olink_PEA	OID00362	ASAHL	'NAAA	4	76331809	77362204	0	0.502077	0.00657653	0.0897129	0.0516477	rs71657399	i	d	-0.62786	0.066767	2.1677e-19	rs6824953	g	c	0.052982	0.011952	9.2992e-06	rs145761320	76365341	0.026173	-0.32929	0.20353	0.106351	-0.051519	0.0342	0.13197	0.91293	0.857769	1	2825
SomaScan_v4	7156-2	FUT10	'FUT10	8	32728342	33830940	0	0.13796	0.00656617	0.00527308	0.00527308	rs62510527	t	c	-0.5246	0.0121	0	rs79674713	t	c	-0.16921	0.04035	2.7466e-05	rs62510527	33327402	0.4054	-0.5246	0.0121	0	-0.0091566	0.010586	0.38705	0.034138	1	1	2111
SomaScan_v4	3434-34	FN1.3	'FN1	2	215725163	216800895	0	0.0504322	0.00656297	5.26759e-08	0.00176872	rs1250247	c	g	-0.1074	0.0151	1.046e-12	rs139249351	g	a	-0.30595	0.089116	0.00059661	rs1250242	216296257	0.2676	0.1068	0.0151	1.626e-12	0.0075659	0.012609	0.54847	0.38626	1	0.000133804	2608
SomaScan_v4	17691-1	TPP1	'TPP1	11	6134000	7140692	0	0.0905738	0.00656104	0.00212161	0.00219348	rs72353957	d	i	0.193	0.0137	9.288e-45	rs10742995	g	a	0.04419	0.011716	0.00016216	rs3758978	6641668	0.3706	-0.1913	0.0136	9.577e-45	0.0081679	0.010792	0.44913	0.96065	0.971413	1	2862
SomaScan_v4	11480-1	Aldehyde dehydrogenase, class 3	'ALDH3A1	17	19141297	20152256	0	0.0367187	0.0065475	0.0173203	0.0173203	rs2108967	a	g	-0.1897	0.0142	7.19e-41	rs117433027	t	c	0.14854	0.044721	0.00089506	rs2108967	19638153	0.3473	-0.1897	0.0142	7.19e-41	0.0060469	0.011663	0.60413	0.18351	1	1	1498
SomaScan_v4	7185-29	GPV	'GP5	3	193615550	194619995	0	0.0966778	0.00652968	0.000657148	0.000657148	rs1466733	a	g	0.1402	0.0145	3.458e-22	rs9852980	t	g	0.039676	0.011758	0.00073953	rs1964009	194128886	0.2176	-0.1301	0.0149	2.862e-18	0.0060585	0.012202	0.61953	0.69949	1	1	3665
SomaScan_v4	2635-61	Layilin	'LAYN	11	110911005	111932264	0	0.0529586	0.00651882	7.7051e-05	0.000349249	rs35836917	d	i	0.0855	0.0142	1.777e-09	rs79058754	g	a	0.053527	0.015106	0.00039514	rs679032	111423286	0.382	0.0829	0.0139	2.235e-09	-0.004001	0.011621	0.73063	0.29402	0.874396	1	1958
SomaScan_v4	7050-5	NEGR1	'NEGR1	1	71361623	73248417	0	0.0902943	0.00651342	0.00776551	0.00165541	rs1194282	t	c	-0.1589	0.0134	2.895e-32	rs181491237	g	a	0.41625	0.12089	0.00057485	rs1194282	72713559	0.4958	-0.1589	0.0134	2.895e-32	0.0092013	0.011376	0.41861	0.77199	1	0.000182934	3640
SomaScan_v4	9870-17	SYWC	'WARS	14	100300125	101343142	0	0.0475464	0.00650355	0.00262541	0.000936749	rs4905957	t	c	0.3586	0.0147	1.04e-131	rs147015372	t	c	0.29181	0.095562	0.0022608	rs4905957	100837230	0.2533	0.3586	0.0147	1.04e-131	0.0065149	0.012045	0.58859	0.36972	1	0.000272826	2365
SomaScan_v4	2692-74	NPS-PLA2	'PLA2G2A	1	19801925	20806932	0	0.0640892	0.00649727	0.00243765	0.00243765	rs11573156	c	g	0.8338	0.0123	0	rs12121755	g	c	0.11523	0.032875	0.00045614	rs4744	20304926	0.2332	0.8239	0.0123	0	-0.0047635	0.013546	0.7251	0.74408	1	1	2859
SomaScan_v4	8842-16	GRM1C	'GRAMD1C	3	113047029	114166021	0	0.0599415	0.0064886	0.000382703	0.000382703	rs1872823	c	g	-0.5309	0.0135	0	rs2654758	c	t	-0.041815	0.012343	0.00070502	rs1872823	113621837	0.3623	-0.5309	0.0135	0	0.0061692	0.01193	0.60509	0.24319	1	1	2356
Olink_PEA	OID01059	FES	'FES	15	90926925	91939006	0	0.0434345	0.00648593	0.00223745	0.00077492	rs17514846	a	c	-0.39032	0.062822	1.12616e-09	rs557682264	t	g	0.3938	0.1167	0.00073916	rs117405298	91109131	0.025738	0.17722	0.20377	0.384911	0.074874	0.044806	0.094703	0.56322	1	4.93052e-06	2682
SomaScan_v4	3435-53	FN1.4	'FN1	2	215725163	216800895	0	0.0504359	0.00647598	5.26759e-08	0.00176872	rs1250247	c	g	-0.0968	0.0151	1.532e-10	rs139249351	g	a	-0.30595	0.089116	0.00059661	rs1250242	216296257	0.2676	0.0972	0.0152	1.489e-10	0.0075659	0.012609	0.54847	0.38626	1	0.000133804	2608
SomaScan_v4	9288-7	FKBP7	'FKBP7	2	178828391	179843327	0	0.0511092	0.00645935	0.0114689	0.00975845	rs6704545	a	g	0.459	0.0154	5.27e-195	rs72648247	a	g	0.40914	0.13115	0.0018099	rs6704545	179341953	0.1931	0.459	0.0154	5.27e-195	0.0047991	0.012541	0.70197	0.049618	1	1.77466e-07	2271
SomaScan_v4	5463-22	GAS1	'GAS1	9	89059279	90062104	0	0.0546535	0.00645589	0.000990383	1.52826e-05	rs2150719	t	c	0.0654	0.0131	5.805e-07	rs201569312	a	g	0.22237	0.057957	0.00012467	rs2150719	89199375	0.4655	0.0654	0.0131	5.805e-07	0.0025133	0.011553	0.82779	0.5501	1	0.00991604	2808
SomaScan_v4	6919-3	HBAZ	'HBZ	16	0	704502	0	0.0298846	0.00642926	0.0309548	2.99828e-05	rs2461286	a	g	0.6955	0.0124	0	rs13339365	a	g	0.07324	0.024704	0.0030296	rs2541638	207611	0.3245	0.6664	0.0129	0	0.0050348	0.012126	0.67798	0.58822	1	0.000827317	1476
Olink_PEA	OID01394	Soggy-1	'DKKL1	19	49365040	50378373	0	0.0575634	0.00642714	1.13722e-06	0.0119631	rs2303759	g	t	-1.1335	0.044776	1.45881e-90	rs568592553	t	c	0.44914	0.11194	6.0152e-05	rs4801778	49370609	0.18353	0.15722	0.078238	0.0450402	-0.042628	0.014387	0.0030469	0.19977	1	0.000563036	2128
SomaScan_v4	4125-52	sRAGE	'AGER	6	31648745	32652101	0	0.745448	0.00641722	0.00206693	0.00206693	rs2070600	t	c	-0.6511	0.0287	1.24e-113	rs9268576	c	t	0.095134	0.019446	9.9752e-07	rs41268932	32154711	0.0473	0.6749	0.0312	4.7e-104	0.049019	0.031829	0.12354	0.683	1	1	4870
SomaScan_v4	9816-37	ISOC1	'ISOC1	5	127930444	128949721	0	0.0870476	0.00640873	0.0138684	1.7971e-07	rs34942382	c	g	-0.2945	0.0139	3.29e-99	rs188107209	g	c	0.56691	0.13607	3.0956e-05	rs34942382	128288602	0.2948	-0.2945	0.0139	3.29e-99	-0.008337	0.012011	0.48761	0.26779	1	0.00110911	3441
SomaScan_v4	19448-104	UPP1	'UPP1	7	47628225	48648330	0	0.102875	0.00640322	5.41546e-07	0.000737272	rs6463455	a	g	0.1771	0.0156	1.065e-29	rs118088127	t	c	0.3653	0.1008	0.00028995	rs6463455	47987296	0.2091	0.1771	0.0156	1.065e-29	-0.0067078	0.012473	0.59072	0.0065464	1	1.17163e-05	3549
SomaScan_v4	2999-6	LSAMP	'LSAMP	3	115021235	118216095	0	0.182905	0.00639122	3.2858e-05	5.44972e-05	rs2116308	t	c	-0.1653	0.0154	6.026e-27	rs574785392	t	c	0.70982	0.18042	8.3416e-05	rs2116308	116106823	0.1727	-0.1653	0.0154	6.026e-27	0.0013932	0.014879	0.9254	0.37889	1	8.99792e-05	8411
SomaScan_v4	5131-15	TAJ	'TNFRSF19	13	23644509	24750232	0	0.186539	0.00639058	9.15247e-05	0.00016253	rs754106586	d	i	-0.1433	0.0147	2.433e-22	rs141949429	g	a	0.2215	0.052088	2.115e-05	rs1928117	24175452	0.3029	-0.1383	0.0144	8.192e-22	0.0079207	0.012056	0.51117	0.27603	0.90601	1	4365
SomaScan_v4	8080-24	PSMP	'MSMP	9	35252987	36256610	0	0.041866	0.00638698	0.00953198	8.17662e-05	rs4879937	t	c	0.0798	0.0133	2.124e-09	rs563160519	c	g	-0.29877	0.087884	0.00067491	rs4879937	35879579	0.4483	0.0798	0.0133	2.124e-09	0.0065211	0.011005	0.55346	0.89436	1	0.00165905	2021
SomaScan_v4	6077-63	CECR1	'CECR1	22	17160194	18202879	0	0.0527914	0.00638252	0.00720324	0.00746388	rs2231495	t	c	0.8072	0.012	0	rs5748912	g	a	-0.063573	0.016463	0.00011272	rs2231495	17669306	0.3266	0.8072	0.012	0	-0.0071638	0.010998	0.51479	0.81414	1	0.896069	2531
SomaScan_v4	3600-2	Chitotriosidase-1	'CHIT1	1	202681955	203742769	0	0.0594333	0.006382	3.62683e-08	5.52874e-05	rs872583	t	c	1.0618	0.0127	0	rs139341746	g	c	-0.685	0.17673	0.00010621	rs872583	203184766	0.2064	1.0618	0.0127	0	0.00066636	0.013679	0.96115	0.021505	1	0.0001957	2373
SomaScan_v4	18222-34	SHLB2	'SH3GLB2	9	131269315	132290582	0	0.0955508	0.00637876	0.0104977	1	rs7870053	c	g	0.4195	0.0124	4.51e-252	rs149658404	c	g	0.21966	0.057482	0.00013275	rs7870053	131788129	0.475	0.4195	0.0124	4.51e-252	0.0069143	0.011856	0.55978	0.02072	1	1	1592
SomaScan_v4	8336-267	GRM1C	'GRAMD1C	3	113047029	114166021	0	0.0599498	0.00635369	0.000382703	0.000382703	rs1872823	c	g	-0.2733	0.014	2.874e-85	rs2654758	c	t	-0.041815	0.012343	0.00070502	rs1872823	113621837	0.3623	-0.2733	0.014	2.874e-85	0.0061692	0.01193	0.60509	0.24319	1	1	2356
SomaScan_v4	3059-50	BAFF	'TNFSF13B	13	108403588	109460832	0	0.0746451	0.00635054	0.00424471	0.00407914	rs6492108	a	c	-0.0917	0.0136	1.797e-11	rs145298317	d	i	0.083643	0.022936	0.00026557	rs6492108	108983350	0.3698	-0.0917	0.0136	1.797e-11	-0.0084148	0.010976	0.44327	0.28444	1	0.954279	3579
SomaScan_v4	4479-14	C1-Esterase Inhibitor	'SERPING1	11	56864860	57882326	0	0.0321719	0.0063505	0.00614163	0.00281031	rs11606677	a	g	-0.8876	0.0124	0	rs578183	c	t	0.11006	0.029268	0.00016961	rs11606677	57383377	0.2695	-0.8876	0.0124	0	-0.0046563	0.012354	0.70625	0.93497	1	0.000111949	2041
SomaScan_v4	4559-64	KYNU	'KYNU	2	143135067	144299890	0	0.13318	0.00633576	0.00321922	1	rs73961713	a	c	-0.7857	0.0161	0	rs77772362	c	t	0.076024	0.020832	0.00026286	rs73961713	143801205	0.1727	-0.7857	0.0161	0	0.0058172	0.013964	0.67697	0.47857	1	NA	2686
SomaScan_v4	11365-17	TEN4	'TENM4	11	77863876	79651992	0	0.0456843	0.00633347	0.00246628	0.0028353	rs554776604	d	i	-0.0781	0.0175	8.267e-06	rs76379125	t	c	0.10403	0.02755	0.00015939	rs17138318	79132083	0.1918	0.0686	0.0173	7.435e-05	0.017319	0.013847	0.21106	0.057765	0.908	1	4314
SomaScan_v4	11266-8	SELPL	'SELPLG	12	108515686	109527735	0	0.0796267	0.00632912	0.000979794	0.000979794	rs73191242	a	g	-0.2317	0.0159	2.306e-48	rs1426364	c	g	-0.042223	0.01182	0.00035424	rs73191231	108992282	0.1859	-0.2038	0.0162	4.357e-36	-0.00016575	0.014052	0.99059	0.25796	1	1	2360
SomaScan_v4	12573-80	TRIM3	'TRIM3	11	5969843	6995689	0	0.108394	0.00632834	0.000549757	0.000549757	rs60616451	t	c	0.2397	0.0165	1.218e-47	rs10742995	g	a	0.04419	0.011716	0.00016216	rs60616451	6493153	0.1729	0.2397	0.0165	1.218e-47	-0.0032737	0.014057	0.81585	0.20312	1	1	2974
SomaScan_v4	13738-8	Inhibin bA chain	'INHBA	7	41224712	42242706	0	0.0412569	0.00632172	0.00545223	0.000193134	rs995104	a	g	-0.0896	0.0149	1.72e-09	rs148665758	g	c	0.3076	0.091704	0.00079589	rs995104	41761667	0.2438	-0.0896	0.0149	1.72e-09	0.0014969	0.012833	0.90714	0.23937	1	0.000498971	2424
SomaScan_v4	16593-3	FADD	'FADD	11	69549269	70553496	0	0.0409853	0.00630414	0.000716646	0.000716646	rs10751205	t	c	0.0632	0.0137	3.764e-06	rs77296174	c	t	0.066831	0.020256	0.00096939	rs10793022	70006887	0.4151	0.0581	0.0136	1.794e-05	0.0043258	0.010841	0.68987	0.92484	1	1	2837
SomaScan_v4	11134-30	RF1ML	'MTRF1L	6	152808497	153823820	0	0.0536869	0.00630163	0.00628845	2.53828e-06	rs12206911	t	c	-0.7084	0.0145	0	rs73010330	c	t	0.58728	0.16579	0.00039662	rs12206911	153323142	0.1897	-0.7084	0.0145	0	0.00010892	0.013365	0.9935	0.48163	1	5.77895e-07	3060
SomaScan_v4	5105-2	Nogo Receptor	'RTN4R	22	19728938	20770769	0	0.0533731	0.00630075	0.0349235	0.0032597	rs175206	c	g	-0.3413	0.0152	3.44e-111	rs75270220	c	t	0.29918	0.073069	4.2316e-05	rs175206	20173526	0.2533	-0.3413	0.0152	3.44e-111	0.0042066	0.012383	0.73407	0.70039	1	0.0103489	1832
SomaScan_v4	6520-87	MGP	'MGP	12	14534115	15538860	0	0.0412443	0.00629496	0.00149578	5.27603e-05	rs2430687	t	c	0.406	0.0132	4.04e-208	rs76642506	c	t	0.12059	0.040796	0.0031173	rs2430687	15047396	0.3959	0.406	0.0132	4.04e-208	0.005975	0.010927	0.58449	0.062406	1	0.000295073	2125
SomaScan_v4	5939-42	TWEAK	'TNFSF12	17	6952208	7964925	0	0.0738076	0.00628636	0.0266314	0.0021761	rs80067372	a	g	0.5467	0.014	0	rs202149802	t	c	0.53695	0.13593	7.8112e-05	rs9905587	7444945	0.2705	0.5487	0.0141	0	-0.0071572	0.012725	0.57381	0.69705	1	3.24827e-06	2445
SomaScan_v4	15375-49	Carboxypeptidase B1	'CPB1	3	148008889	149077974	0	0.0510247	0.00628483	0.0132742	3.63508e-05	rs2291671	a	g	0.278	0.0156	5.252e-71	rs192930518	c	t	0.50738	0.13631	0.00019751	rs2291671	148558447	0.232	0.278	0.0156	5.252e-71	-0.003931	0.012707	0.75706	0.54994	1	3.23347e-05	2960
SomaScan_v4	3391-10	PK3CG	'PIK3CG	7	106005723	107047590	0	0.05038	0.00628376	0.0130502	0.0142648	rs342288	a	g	0.0912	0.0136	2.174e-11	rs9648941	t	c	-0.066744	0.021861	0.0022653	rs342281	106361843	0.4488	0.0879	0.0135	7.724e-11	-0.0032281	0.010718	0.76328	0.96865	0.943547	1	2439
SomaScan_v4	13059-33	RIFK	'RFK	9	78500433	79509433	0	0.062251	0.00628166	0.00785134	0.00136624	rs680775	a	g	-0.2231	0.0152	4.97e-49	rs183337637	c	t	0.40958	0.10703	0.00012976	rs680775	79322674	0.2349	-0.2231	0.0152	4.97e-49	0.0043696	0.012695	0.7307	0.27454	1	6.89848e-05	3119
SomaScan_v4	5069-9	DAF	'CD55	1	206994853	208034311	0	0.039021	0.00628096	0.0228218	0.0228218	rs6684804	t	c	-0.5476	0.015	6.38e-290	rs76169194	c	t	0.072637	0.02375	0.0022256	rs6684804	207439015	0.2319	-0.5476	0.015	6.38e-290	0.0042321	0.012447	0.73385	0.60001	1	1	2047
SomaScan_v4	3806-55	EphA5	'EPHA5	4	65685281	67036213	0	0.0966787	0.00627469	0.000297713	0.000297713	rs4860687	t	c	-0.1206	0.0138	2.692e-18	rs72640521	a	g	-0.073254	0.020736	0.00041125	rs4860687	66433737	0.3698	-0.1206	0.0138	2.692e-18	-0.0069326	0.011351	0.54137	0.89231	1	1	4262
SomaScan_v4	2436-49	CXCL16, soluble	'CXCL16	17	4136821	5143217	0	0.0497607	0.00626377	0.0117046	0.00124663	rs1876444	t	c	-0.1815	0.0133	3.047e-42	rs192913735	t	c	0.28356	0.081241	0.00048244	rs1876444	4638484	0.4442	-0.1815	0.0133	3.047e-42	0.0018802	0.010536	0.85837	0.12022	1	9.1182e-06	2564
SomaScan_v4	6234-74	VITRN	'VIT	2	36423833	37541935	0	0.0828342	0.00626033	0.0128807	0.000521755	rs1468810	a	c	-0.2841	0.0126	6.34e-113	rs35448037	g	a	0.12377	0.033657	0.00023568	rs1468810	36993940	0.409	-0.2841	0.0126	6.34e-113	0.0072298	0.011289	0.52188	0.52113	1	0.0323634	3376
SomaScan_v4	19115-13	CMBL	'CMBL	5	9775987	10808138	0	0.145889	0.00624828	1.05712e-05	1.05712e-05	rs11738492	t	c	0.1646	0.0142	5.867e-31	rs570903427	c	t	0.18629	0.048397	0.0001185	rs11738492	10307022	0.3694	0.1646	0.0142	5.867e-31	-0.0073719	0.011725	0.52954	0.67707	1	1	2708
SomaScan_v4	4337-49	CRP	'CRP	1	159182079	160184379	0	0.0514946	0.00622619	1.38309e-06	0.000276972	rs4546916	t	g	-0.1783	0.0143	1.808e-35	rs112062526	a	g	0.20326	0.057963	0.00045364	rs4546916	159699249	0.3252	-0.1783	0.0143	1.808e-35	0.0062079	0.011101	0.57601	0.51737	1	1.26283e-05	2490
SomaScan_v4	14066-49	MAGI2	'MAGI2	7	77146393	79582890	0	0.141605	0.00621899	0.000122849	0.000122849	rs73147474	a	c	-0.9101	0.0162	0	rs6950700	g	a	0.047571	0.012297	0.00010949	rs73147474	79065927	0.1536	-0.9101	0.0162	0	3.2908e-05	0.014629	0.99821	0.61278	1	1	7208
SomaScan_v4	4467-49	SPARCL1	'SPARCL1	4	87894487	88952213	0	0.0711699	0.00621752	3.04222e-05	0.0022654	rs7671077	t	c	0.7146	0.0146	0	rs190022559	c	t	0.21995	0.055099	6.5557e-05	rs7671077	88448925	0.2078	0.7146	0.0146	0	0.0051173	0.012309	0.67761	0.32164	1	0.0142425	3156
SomaScan_v4	7161-25	G6PE	'H6PD	1	8794834	9831396	0	0.0637708	0.00621017	0.0236857	1.91381e-05	rs2310925	t	c	0.5037	0.0131	4.94065645841247e-323	rs578228191	a	t	0.57919	0.15421	0.0001727	rs2310925	9306849	0.3997	0.5037	0.0131	4.94065645841247e-323	-0.0067842	0.011147	0.54279	0.93397	1	5.64701e-05	2312
SomaScan_v4	15603-20	Integrin alpha-2	'ITGA2	5	51785156	52890609	0	0.0695058	0.00619537	0.00562234	0.00285795	rs7035	t	c	0.1361	0.0152	4.114e-19	rs190157636	c	g	0.27332	0.06505	2.6493e-05	rs7035	52252191	0.3171	0.1361	0.0152	4.114e-19	0.0047295	0.011054	0.66876	0.64052	1	4.01261e-07	3553
SomaScan_v4	3516-60	SDF-1	'CXCL12	10	44293038	45381941	0	0.0847442	0.00618897	0.000350124	0.00307559	rs1023264	t	c	-0.133	0.014	2.046e-21	rs140816774	g	a	0.16838	0.047148	0.00035517	rs1023264	44893756	0.3352	-0.133	0.014	2.046e-21	-0.0074517	0.012115	0.53852	0.60635	1	1.36208e-06	3962
SomaScan_v4	2829-19	IL-27	'IL27|EBI3	16	28010683	29023372	0	0.0115236	0.00618194	0.00883831	0.00744626	rs140934622	d	i	-0.0994	0.0145	8.112e-12	rs188160829	a	g	0.3096	0.089194	0.00051838	rs79046494	28527326	0.3419	-0.096	0.0143	1.956e-11	0.0047898	0.01176	0.68379	0.56332	0.956448	0.000873911	919
SomaScan_v4	2843-13	SPINT2	'SPINT2	19	38234675	39283254	0	0.109949	0.00618137	9.49717e-06	9.49717e-06	rs71354995	a	g	0.8668	0.0127	0	rs8103882	a	g	0.048352	0.013679	0.0004082	rs71354995	38791841	0.2506	0.8668	0.0127	0	-0.0066021	0.012073	0.58448	0.47266	1	1	2629
Olink_PEA	OID01290	FCN2	'FCN2	9	137272654	138279924	0	0.061851	0.00617506	0.00152219	0.00152219	rs7041446	a	g	-0.59864	0.05555	2.03236e-24	rs914390	t	a	0.037826	0.011907	0.0014897	rs73553246	137458281	0.066888	0.2482	0.12613	0.0496478	-0.011483	0.019992	0.56572	0.50001	1	1	3382
SomaScan_v4	8358-30	Peroxiredoxin-3	'PRDX3	10	120427215	121438345	0	0.0488502	0.00617445	1.31589e-05	0.000206744	rs7894367	a	g	0.1125	0.0135	8.352e-17	rs146916760	g	a	0.15692	0.049829	0.0016379	rs7894367	120950640	0.3236	0.1125	0.0135	8.352e-17	-0.0083982	0.011477	0.46432	0.88923	1	0.000236554	2836
SomaScan_v4	3326-58	Nectin-like protein 2	'CADM1	11	114539938	115875675	0	0.242379	0.00616494	0.00147562	0.00147562	rs11215391	a	t	-0.1797	0.0145	4.96e-35	rs117080976	g	c	0.097944	0.023776	3.7987e-05	rs11215391	115036419	0.2578	-0.1797	0.0145	4.96e-35	-0.015049	0.013255	0.25626	0.936	1	1	2981
SomaScan_v4	17682-1	CD46	'CD46	1	207425402	208468858	0	0.0538196	0.00616013	1.4134e-07	5.69771e-05	rs113208992	a	g	-0.4022	0.0132	1.4e-202	rs565631233	g	t	0.36351	0.10665	0.00065334	rs2488252	207938228	0.4013	-0.4017	0.0132	1.67e-202	0.003688	0.011235	0.74273	0.31482	1	0.000549723	2509
SomaScan_v4	19154-41	Protease nexin I	'SERPINE2	2	224339829	225404036	0	0.108546	0.00615896	0.00096766	0.00096766	rs13412535	a	g	-0.8898	0.0134	0	rs11891429	g	a	-0.087784	0.021706	5.2474e-05	rs13412535	224874874	0.2366	-0.8898	0.0134	0	-0.0038217	0.013391	0.77534	0.97162	1	1	2932
SomaScan_v4	9244-27	PPT1	'PPT1	1	40038379	41063375	0	0.124734	0.00615382	0.000152254	0.000152254	rs6600314	t	c	0.1877	0.0135	5.335e-44	rs1180317	a	g	0.047114	0.011595	4.8391e-05	rs6600314	40564553	0.2884	0.1877	0.0135	5.335e-44	0.004062	0.011559	0.72527	0.58791	1	1	2463
SomaScan_v4	9937-7	CXA1	'GJA1	6	121256838	122270873	0	0.0301793	0.00614361	7.08447e-05	0.000519637	rs2062618	a	g	-0.0964	0.0212	5.444e-06	rs185509446	a	g	0.59171	0.16702	0.00039592	rs2062618	121531418	0.1118	-0.0964	0.0212	5.444e-06	0.0099406	0.020533	0.62829	0.58309	1	0.000278595	3072
SomaScan_v4	15475-4	PLTP	'PLTP	20	44027399	45040794	0	0.106363	0.00614225	0.00781907	0.00781907	rs6073958	t	c	0.7407	0.0154	0	rs4810461	a	g	-0.043502	0.013263	0.0010385	rs6073958	44551855	0.201	0.7407	0.0154	0	-0.0046675	0.01301	0.71976	0.48274	1	1	2789
SomaScan_v4	17327-3	CNPY3	'CNPY3	6	42396938	43407025	0	0.0596562	0.0061386	0.00182747	0.00253565	rs77807794	t	c	-0.4083	0.0147	6.2e-169	rs571995147	t	c	0.21569	0.060318	0.00034903	rs9471969	42906384	0.2526	-0.4068	0.0147	1.22e-167	0.0044898	0.012323	0.7156	0.028228	0.978603	0.068219	1896
SomaScan_v4	13615-60	NCK2	'NCK2	2	105861354	107010730	0	0.0845955	0.00613652	0.00127838	0.00127838	rs3769485	t	c	-0.0743	0.0141	1.47e-07	rs149366625	t	c	-0.1297	0.037176	0.00048541	rs3769485	106380105	0.403	-0.0743	0.0141	1.47e-07	-0.0017593	0.010935	0.87218	0.6806	1	1	4008
SomaScan_v4	9383-24	CH3L2	'CHI3L2	1	111243393	112286062	0	0.0318883	0.00613032	0.00154248	0.000452611	rs398103176	d	i	0.097	0.0208	3.098e-06	rs191482812	a	g	0.46773	0.13812	0.00070802	rs112495041	111768817	0.1072	0.0991	0.0215	4.146e-06	-0.0036514	0.018759	0.84567	0.38426	0.833132	6.89722e-05	3104
SomaScan_v4	6551-94	Vaspin	'SERPINA12	14	94453611	95484181	0	0.131498	0.00612479	5.44178e-05	5.44178e-05	rs4900235	t	c	0.6235	0.0149	0	rs118145836	a	g	-0.067137	0.020203	0.0008903	rs4900235	94988702	0.2234	0.6235	0.0149	0	-0.0044433	0.013103	0.73453	0.79185	1	1	3833
SomaScan_v4	14156-33	14-3-3 protein beta/alpha	'YWHAB	20	43014317	44037173	0	0.0301925	0.00612205	0.000100212	0.000607039	rs12481468	t	c	0.1509	0.0138	1.222e-27	rs181014152	c	t	0.23683	0.076801	0.0020442	rs6017444	43528521	0.2731	-0.1509	0.0138	1.106e-27	-0.004078	0.011653	0.72638	0.9132	0.998662	2.17783e-05	2123
SomaScan_v4	14006-36	GNMT	'GNMT	6	42428496	43431618	0	0.0595983	0.00612111	0.0311195	0.00944122	rs6458314	a	c	-0.4001	0.0133	5.49e-198	rs571995147	t	c	0.21569	0.060318	0.00034903	rs6458314	42922215	0.4114	-0.4001	0.0133	5.49e-198	-0.005986	0.011116	0.59025	0.088587	1	0.068219	1902
SomaScan_v4	6414-8	OAF	'OAF	11	119581475	120601041	0	0.0661691	0.00611853	0.000388868	0.000161316	rs2508490	a	g	-0.6202	0.0148	0	rs56092649	a	g	0.32041	0.079187	5.2032e-05	rs2508490	120099679	0.2056	-0.6202	0.0148	0	-0.0016902	0.013089	0.89725	0.20509	1	4.78266e-06	2728
SomaScan_v4	6927-7	NDST1	'NDST1	5	149365381	150437773	0	0.0591365	0.00611546	4.46126e-05	5.21117e-05	rs253293	a	g	-0.1854	0.0134	3.041e-43	rs11744714	t	g	0.050241	0.015797	0.0014701	rs253293	149937956	0.409	-0.1854	0.0134	3.041e-43	-0.0064018	0.011314	0.5715	0.42032	1	0.00112442	2464
SomaScan_v4	11405-150	CARD9	'CARD9	9	138756355	139768133	0	0.0607829	0.00610992	1.36181e-05	0.000473175	rs4077515	t	c	0.1667	0.0134	1.666e-35	rs118160663	g	a	0.23503	0.052731	8.3064e-06	rs4077515	139266496	0.4281	0.1667	0.0134	1.666e-35	0.0071001	0.01063	0.50418	0.86713	1	0.3538	2457
SomaScan_v4	5727-35	B3GLT	'B3GALTL	13	31274073	32406413	0	0.1282	0.0060884	7.2816e-05	7.2816e-05	rs1995970	t	c	0.5769	0.0143	0	rs73450849	a	g	0.069074	0.018636	0.0002101	rs1995970	31874303	0.2294	0.5769	0.0143	0	0.0063298	0.012293	0.60661	0.2138	1	1	3080
SomaScan_v4	3309-2	FCG2A	'FCGR2A	1	160975220	161993803	0	0.0747308	0.00607662	0.0491766	0.0491766	rs4657041	t	c	-1.2187	0.0071	0	rs12120973	a	t	0.064099	0.018476	0.0005217	rs4657041	161478859	0.4827	-1.2187	0.0071	0	0.0066639	0.011044	0.54623	0.80908	1	1	2335
SomaScan_v4	12859-33	PECI	'ECI2	6	3615923	4635831	0	0.0462567	0.00607316	7.64055e-05	7.03155e-05	rs620484	a	g	-0.7089	0.0119	0	rs11760203	c	g	-0.090668	0.029116	0.0018453	rs619873	4107455	0.3226	0.7089	0.0119	0	0.0043989	0.011144	0.69304	0.39375	0.998014	1	3124
SomaScan_v4	19135-5	Cytosolic 5'-nucleotidase III-like protein	'NT5C3L	17	39481335	40492523	0	0.0467762	0.00606622	0.000289846	0.000280907	17:39982432_A_C	a	c	0.9008	0.0125	0	rs72830035	t	a	0.072585	0.020762	0.00047223	rs1319763	39991790	0.2548	-0.9007	0.0125	0	-0.00093205	0.012807	0.94198	0.49888	0.996625	1	2031
SomaScan_v4	4471-50	TGM3	'TGM3	20	1776647	2821724	0	0.0632307	0.00606614	7.91402e-07	0.000263158	rs214830	c	g	0.2446	0.014	2.859e-68	rs375939697	d	i	0.13421	0.039871	0.00076239	rs214830	2321105	0.3649	0.2446	0.014	2.859e-68	-0.003302	0.012624	0.79366	0.33705	1	0.00633709	3031
SomaScan_v4	15622-13	OBCAM	'OPCML	11	131784871	133902414	0	0.109852	0.0060395	0.000281501	0.000169883	rs7938091	a	g	0.0812	0.0123	4.264e-11	rs150673573	t	c	0.43969	0.10753	4.3303e-05	rs1015055	131933341	0.4685	-0.0775	0.0123	2.743e-10	-0.0038105	0.010881	0.72619	0.94319	0.99953	3.58311e-05	6127
SomaScan_v4	11288-26	5NTC	'NT5C2	10	104345940	105453056	0	0.07413	0.00600012	0.0356129	0.00155099	rs35243673	d	i	0.1664	0.0134	3.248e-35	rs566047494	g	c	0.4995	0.14375	0.00051123	rs12779263	104886533	0.2971	0.1658	0.0134	4.107e-35	0.0060101	0.011636	0.60549	0.52535	0.995164	4.69664e-06	2266
SomaScan_v4	19289-29	DCUP	'UROD	1	44977819	45981247	0	0.0346605	0.00598179	0.0805099	0.00139507	rs8681	a	g	-0.4926	0.0149	7.28e-240	rs147673481	t	c	0.2359	0.069115	0.00064216	rs8681	45468606	0.2484	-0.4926	0.0149	7.28e-240	0.005257	0.011978	0.66076	0.55568	1	0.00018536	1778
SomaScan_v4	9316-67	WFDC1	'WFDC1	16	83828252	84863450	0	0.108691	0.0059672	5.00665e-05	5.25597e-05	rs400345	t	c	-0.5287	0.017	1.45e-212	rs142222010	t	c	0.24672	0.05958	3.4573e-05	rs400345	84328494	0.178	-0.5287	0.017	1.45e-212	-0.00093865	0.013478	0.94448	0.35922	1	0.00178316	5452
SomaScan_v4	11606-22	DNJB6	'DNAJB6	7	156628075	157710133	0	0.0660941	0.00596354	0.0241237	8.50293e-05	rs12668458	t	c	-0.1792	0.0126	6.909e-46	rs542258245	g	c	0.57674	0.17116	0.00075289	rs12668458	157145474	0.4596	-0.1792	0.0126	6.909e-46	0.0047026	0.011537	0.68356	0.45695	1	1.10085e-05	3489
SomaScan_v4	18386-36	GLRX1	'GLRX	5	94587023	95658709	0	0.0430681	0.00596034	0.00117227	0.000724489	rs6556884	a	g	-0.2928	0.0152	1.707e-82	rs116107464	c	t	0.26722	0.077697	0.00058348	rs6556884	95161340	0.2535	-0.2928	0.0152	1.707e-82	0.002053	0.012424	0.86874	0.18426	1	0.000122785	2087
SomaScan_v4	19297-4	G6PD	'G6PD	23	153259606	154275787	0	0.0226883	0.0059547	0.00226852	NA	X:153739058_T_G	t	g	-0.067	0.0104	1.044e-10	rs184063898	t	c	0.28134	0.080309	0.00045966	X:153739058_T_G	153739058	0.4832	-0.067	0.0104	1.044e-10	-0.0091691	0.010527	0.38377	0.050254	1	NA	712
SomaScan_v4	18180-58	RT4I1	'RTN4IP1	6	106518903	107577373	0	0.0839256	0.00594716	0.00303789	0.00303789	rs2054365	a	g	0.1657	0.0123	1.184e-41	rs4946815	a	c	0.059763	0.01529	9.2838e-05	rs2054365	107077502	0.4033	0.1657	0.0123	1.184e-41	0.0060341	0.011378	0.59588	0.86288	1	1	3198
SomaScan_v4	7083-74	MATN4	'MATN4	20	43422085	44437169	0	0.0888781	0.0059461	0.00212828	0.00212828	rs11086958	a	g	-0.232	0.0151	4.054e-53	rs4810461	a	g	-0.043502	0.013263	0.0010385	rs11086958	43925427	0.2507	-0.232	0.0151	4.054e-53	0.0051485	0.012274	0.67488	0.23687	1	1	2776
SomaScan_v4	10818-36	ASM	'SMPD1	11	5911655	6916228	0	0.0831356	0.00594181	0.00117701	0.00117701	rs1050239	a	g	-0.3905	0.0154	1.91e-141	rs997433	g	a	-0.041776	0.011129	0.00017426	rs1050239	6415463	0.2405	-0.3905	0.0154	1.91e-141	0.0014967	0.012987	0.90825	0.43054	1	1	2945
SomaScan_v4	3392-68	PKB a/b/g	'AKT1|AKT2|AKT3	19	40236224	41291443	0	0.0567504	0.00593939	0.0102791	0.00476507	rs28649715	c	g	-0.0665	0.014	2.142e-06	rs143500787	t	g	0.36863	0.10009	0.00023067	rs28649715	41125850	0.3118	-0.0665	0.014	2.142e-06	0.01049	0.011517	0.36237	0.5774	1	5.2472e-05	2356
SomaScan_v4	3212-30	ASAH2	'ASAH2	10	51442538	52508370	0	0.0158427	0.0059341	0.000153918	0.000480019	rs2842126	a	g	-0.6184	0.0152	0	rs79699959	t	c	-0.27091	0.083287	0.0011431	rs2842126	52018482	0.2058	-0.6184	0.0152	0	0.00090632	0.012068	0.94014	0.45774	1	0.000500353	1359
SomaScan_v4	11142-11	ANGL1	'ANGPTL1	1	178318840	179340187	0	0.0513209	0.00593357	0.00306222	0.0110563	rs4548397	t	c	0.4044	0.0126	7.65e-225	rs116713328	c	t	0.25987	0.058702	9.5536e-06	rs4548397	178523947	0.4686	0.4044	0.0126	7.65e-225	-0.0067409	0.010515	0.52145	0.98853	1	0.0414958	2330
SomaScan_v4	19130-81	SPB8	'SERPINB8	18	61137159	62172278	0	0.082023	0.00593118	0.00334805	1	rs2009989	t	c	0.3859	0.0153	5.1e-140	rs73964905	t	c	0.11786	0.032232	0.00025573	rs2009989	61633244	0.2132	0.3859	0.0153	5.1e-140	0.004745	0.012345	0.70071	0.63928	1	1	2854
SomaScan_v4	8097-77	LIPN	'LIPN	10	90021163	91037999	0	0.067758	0.00592942	0.000846131	0.000846131	rs10509554	t	c	0.7464	0.0126	0	rs112081730	t	c	-0.064847	0.018402	0.00042525	rs10509554	90525792	0.3107	0.7464	0.0126	0	0.00056614	0.012816	0.96476	0.73229	1	1	2629
SomaScan_v4	15612-5	LIN7B	'LIN7B	19	49117581	50121717	0	0.106453	0.0059294	2.55369e-06	0.000861812	rs4802556	t	c	-0.0619	0.0135	4.67e-06	rs568592553	t	c	0.44914	0.11194	6.0152e-05	rs4802556	49613813	0.3649	-0.0619	0.0135	4.67e-06	-0.013693	0.011156	0.21966	0.77846	1	0.00305019	2306
SomaScan_v4	18401-18	ALKB3	'ALKBH3	11	43402361	44441816	0	0.0559535	0.00592932	0.00201962	0.00201962	rs2434484	t	g	0.3642	0.0133	2.67e-165	rs117912278	c	t	0.088462	0.029327	0.0025578	rs2434484	43949008	0.3376	0.3642	0.0133	2.67e-165	-0.0032795	0.012218	0.78838	0.53418	1	1	2592
SomaScan_v4	3495-15	GCP-2	'CXCL6	4	74202214	75214781	0	0.0889345	0.00592136	0.0156143	0.0156143	rs16850073	t	c	0.8474	0.0113	0	rs7672051	g	a	0.11116	0.03101	0.00033748	rs16850073	74703999	0.3761	0.8474	0.0113	0	-0.0048841	0.012083	0.68606	0.84542	1	1	1870
SomaScan_v4	15604-18	JNK2	'MAPK9	5	179160143	180219099	0	0.0840188	0.00591609	0.00428817	1.47223e-05	rs113096165	t	c	0.2821	0.0158	3.722e-71	rs73355922	t	c	0.24393	0.071113	0.0006033	rs11744073	179740239	0.1997	0.2797	0.0157	1.358e-70	-0.00083553	0.012776	0.94786	0.56291	0.991283	0.000232869	3301
SomaScan_v4	7813-6	Alkaline phosphatase, placental	'ALPP	2	232743244	233747599	0	0.0960715	0.00591057	0.0685332	0.0685332	rs12478529	t	c	0.3954	0.0157	1.96e-139	rs2678536	t	c	0.048485	0.013479	0.00032167	rs12478529	233286654	0.2416	0.3954	0.0157	1.96e-139	-0.0027007	0.012992	0.83533	0.091156	1	1	2497
SomaScan_v4	12338-27	EGFLA	'EGFLAM	5	37758511	38965123	0	0.146654	0.00590602	9.61473e-08	9.61473e-08	rs2589775	a	g	0.1216	0.0154	2.691e-15	rs59820208	c	t	-0.12879	0.033695	0.00013222	rs2589775	38381406	0.2327	0.1216	0.0154	2.691e-15	0.0056479	0.012647	0.65517	0.69823	1	1	3192
SomaScan_v4	15582-25	FCN1	'FCN1	9	137301431	138309809	0	0.0645793	0.00590192	0.000987757	0.000987757	rs7037264	a	g	0.4391	0.0129	3.46e-255	rs914390	t	a	0.037826	0.011907	0.0014897	rs7024491	137775084	0.3972	-0.4387	0.0129	1.95e-254	-0.005528	0.010815	0.60924	0.16386	1	1	3498
SomaScan_v4	7968-15	CRTAM	'CRTAM	11	122209208	123243347	0	0.0544092	0.00589788	0.00416784	0.0121305	rs2370794	a	g	-0.255	0.0138	1.616e-76	rs73020255	a	t	0.20993	0.058738	0.00035153	rs2370794	122714782	0.3276	-0.255	0.0138	1.616e-76	-0.0057852	0.010934	0.59673	0.97348	1	4.80816e-05	2817
SomaScan_v4	6986-17	HS3SB	'HS3ST3B1	17	13704400	14752721	0	0.124613	0.00589597	0.000192662	0.000382909	rs62053877	a	g	0.0977	0.0134	2.914e-13	rs142739283	c	t	0.47843	0.1404	0.00065566	rs62053877	13835308	0.3863	0.0977	0.0134	2.914e-13	0.0039591	0.011987	0.74118	0.51504	1	0.0012762	3669
SomaScan_v4	6609-22	CN37	'CNP	17	39618759	40629749	0	0.0867171	0.00589385	0.000389165	0.000389165	rs11079027	a	g	-0.1055	0.0146	5.875e-13	rs4796791	c	t	-0.04476	0.011144	5.9089e-05	rs11079027	40123521	0.2628	-0.1055	0.0146	5.875e-13	0.0025605	0.01258	0.83872	0.50217	1	1	1935
Olink_PEA	OID00383	SLAF7	'SLAMF7	1	160209037	161224611	0	0.0879897	0.00588578	0.000244465	6.01226e-05	rs11265473	g	t	-0.64631	0.065859	7.63836e-21	rs200649829	i	d	0.26088	0.071015	0.00023914	rs34378534	160510652	0.091602	-0.048446	0.11059	0.661546	0.080271	0.022293	0.00031726	0.1828	1	2.83563e-05	2301
SomaScan_v4	14043-12	EEA1	'EEA1	12	92664413	93823107	0	0.0509713	0.00588165	0.00877275	7.64509e-05	rs2264292	a	g	0.0655	0.0141	3.385e-06	rs79393605	t	c	0.16881	0.051493	0.0010441	rs2454391	93296878	0.3738	0.0623	0.0139	7.166e-06	0.00025429	0.011368	0.98215	0.98476	0.972848	6.57311e-05	2879
SomaScan_v4	9580-5	Laminin gamma-2	'LAMC2	1	182655373	183714035	0	0.0585543	0.00587989	0.000319456	0.000363868	rs2276543	a	g	0.5757	0.0135	0	rs151261538	t	c	-0.70091	0.21709	0.0012435	rs2276543	183155305	0.279	0.5757	0.0135	0	0.0043682	0.011754	0.71015	0.80045	1	0.00013854	2728
SomaScan_v4	5070-76	DcR3	'TNFRSF6B	20	61828021	62830037	0	0.135729	0.00587251	6.7934e-06	6.7934e-06	rs6011040	a	g	0.1101	0.0146	3.926e-14	rs79736047	c	t	0.17068	0.040588	2.609e-05	rs6011040	62337406	0.3263	0.1101	0.0146	3.926e-14	0.0032343	0.011957	0.78678	0.83484	1	1	3069
SomaScan_v4	18343-10	DECR2	'DECR2	16	0	962487	0	0.0693695	0.00586952	2.14499e-05	2.14499e-05	rs3743890	t	g	0.7342	0.0112	0	rs7197414	t	g	0.088627	0.023788	0.00019476	rs1204505	462881	0.4896	-0.7321	0.0113	0	0.0082098	0.0112	0.46354	0.32224	1	1	2334
SomaScan_v4	3607-71	DKK3	'DKK3	11	11484653	12531316	0	0.0838145	0.00586395	2.38818e-05	0.00197437	rs11022114	a	g	0.338	0.0144	1.28e-122	rs551405009	g	c	-0.37351	0.092341	5.2347e-05	rs11022114	12038874	0.3213	0.338	0.0144	1.28e-122	0.0032804	0.012471	0.79252	0.50081	1	0.000239849	3487
SomaScan_v4	17151-84	IRF-3	'IRF3	19	49662826	50669132	0	0.0516154	0.00585924	0.000545195	0.00122669	rs10423580	t	g	0.1045	0.013	1.155e-15	rs568592553	t	c	0.44914	0.11194	6.0152e-05	rs10423580	50195771	0.4295	0.1045	0.013	1.155e-15	0.0043065	0.011464	0.70716	0.81209	1	0.000563036	2054
SomaScan_v4	10815-2	HABP4	'HABP4	9	98712483	99753618	0	0.119421	0.00585848	0.000481017	9.98112e-06	rs10820606	a	c	-0.8033	0.0142	0	rs113626715	a	g	-0.05241	0.013063	6.0156e-05	rs58088508	99087217	0.2361	0.7609	0.014	0	0.0052708	0.012235	0.66661	0.079245	0.83201	0.463182	1980
SomaScan_v4	8877-22	F176C	'EVA1C	21	33284314	34387707	0	0.0494909	0.00585386	2.10685e-05	9.94614e-05	rs34028712	t	c	-0.1655	0.0134	7.86e-35	rs144204594	t	c	0.33215	0.092094	0.00031025	rs34028712	33885578	0.416	-0.1655	0.0134	7.86e-35	-0.0018826	0.011194	0.86644	0.91928	1	9.75165e-06	2763
SomaScan_v4	15367-38	LPLC1	'BPIFB1	20	31361286	32397684	0	0.138274	0.00584616	0.00935588	0.00935588	rs761931	c	g	-0.4341	0.0128	2.45e-250	rs2207353	g	a	0.045308	0.011925	0.0001451	rs2424957	31693553	0.412	0.4351	0.0129	1.7e-250	0.0098617	0.010914	0.36619	0.2772	1	1	1786
SomaScan_v4	10630-5	HTAI2	'HTATIP2	11	19885231	20905329	0	0.0688915	0.00584447	0.000115884	0.000115884	rs10437608	a	g	0.8508	0.0109	0	rs4757873	a	t	-0.04048	0.011978	0.00072613	rs10437608	20385606	0.4565	0.8508	0.0109	0	-0.006018	0.010854	0.57929	0.57889	1	1	3296
SomaScan_v4	6626-81	CHSTC	'CHST12	7	1943223	2974242	0	0.150017	0.00582991	2.84034e-06	4.56446e-06	7:2410567_G_T	t	g	0.2113	0.016	7.473e-40	rs4719633	t	c	0.074146	0.018067	4.0637e-05	rs1010300	2414757	0.2114	0.2096	0.0159	9.553e-40	-0.0075616	0.012671	0.55067	0.29637	0.976299	1	3539
SomaScan_v4	4546-27	EMR2	'ADGRE2	19	14343205	15389353	0	0.109998	0.00582357	0.00127304	0.000135145	rs12973667	c	g	-0.3617	0.0147	5.84e-134	rs550305984	a	g	0.46165	0.12156	0.00014606	rs12973667	14505748	0.2746	-0.3617	0.0147	5.84e-134	0.0012174	0.013145	0.92621	0.79173	1	7.81536e-05	3379
SomaScan_v4	6715-63	PPBN	'ALPPL2	2	232771553	233775424	0	0.0986066	0.00581586	0.0681104	0.0681104	rs11886043	t	c	-0.2497	0.016	7.122e-55	rs2678536	t	c	0.048485	0.013479	0.00032167	rs11886043	233301535	0.2431	-0.2497	0.016	7.122e-55	0.0040597	0.01232	0.74177	0.22753	1	1	2499
SomaScan_v4	8005-1	MXRA7	'MXRA7	17	74168633	75207098	0	0.100749	0.00579835	1.57537e-05	1.57537e-05	rs4789346	c	g	0.3858	0.0126	3.44e-205	rs117324897	g	a	0.075387	0.021125	0.00035877	rs4789346	74694446	0.4903	0.3858	0.0126	3.44e-205	-0.0065134	0.010974	0.55284	0.33995	1	1	3205
SomaScan_v4	5742-14	PPA6	'ACP6	1	146601453	147642618	0	0.07435	0.00579476	0.00535725	NA	rs2153463	t	g	-0.9604	0.0117	0	rs71674924	d	i	0.084329	0.021032	6.0852e-05	rs2153463	147124310	0.3006	-0.9604	0.0117	0	-0.0025381	0.012361	0.83731	0.1759	1	1	2071
SomaScan_v4	8909-77	GNPI1	'GNPDA1	5	140871314	141892606	0	0.265641	0.00579228	0.00108829	0.00108829	rs9324861	t	c	0.3186	0.0189	9.958e-64	rs252109	c	t	-0.069156	0.016904	4.2918e-05	rs9324861	141396566	0.152	0.3186	0.0189	9.958e-64	-0.0061695	0.01501	0.68106	0.13601	1	1	2784
SomaScan_v4	11187-11	CL12A	'CLEC12A	12	9603915	10648293	0	0.174114	0.00578751	4.53918e-05	4.53918e-05	rs588272	t	g	1.2184	0.0075	0	rs12822999	c	t	-0.05141	0.011992	1.8101e-05	rs588272	10137645	0.3594	1.2184	0.0075	0	-0.007681	0.011166	0.49152	0.99128	1	1	3005
SomaScan_v4	2925-9	PAI-1	'SERPINE1	7	100270370	101282547	0	0.0760702	0.00578602	0.00410534	0.00410534	rs2227631	a	g	0.1032	0.0132	6.439e-15	rs113607081	t	c	-0.093271	0.027549	0.00071027	rs2227631	100769538	0.4133	0.1032	0.0132	6.439e-15	0.0047198	0.010567	0.65511	0.54321	1	1	3049
SomaScan_v4	17454-15	EGFL6	'EGFL6	23	13087724	14151694	0	0.0316598	0.00578245	0.000257089	0.00226199	rs5935624	t	c	-0.4106	0.0104	0	rs62586074	c	t	0.20043	0.05116	8.9385e-05	rs5935624	13600242	0.4685	-0.4106	0.0104	0	0.005579	0.010432	0.59279	0.9227	1	1.27395e-05	1581
Olink_PEA	OID00393	IDUA	'IDUA	4	480785	1498316	0	0.0793293	0.00577037	0.0433749	0.00329432	rs6599390	g	a	0.63379	0.059334	4.81948e-24	rs146486700	t	c	0.2725	0.082938	0.0010176	rs142150656	711376	0.016964	0.22223	0.23969	0.354307	0.16299	0.058561	0.0053819	0.20638	1	0.000243363	2942
SomaScan_v4	12620-3	Septin-11	'11-Sep	4	77370856	78461537	0	0.17778	0.00575783	0.00073573	0.000407785	rs201159384	d	i	0.1142	0.014	3.86e-16	rs9307163	g	a	0.10479	0.024115	1.3893e-05	rs1497072	77886096	0.3775	-0.1094	0.0135	5.719e-16	0.0082068	0.011094	0.45946	0.38919	0.864128	1	3388
Olink_PEA	OID01398	HS3SB	'HS3ST3B1	17	13704400	14752721	0	0.124632	0.00574823	0.000187194	0.000387693	rs2108592	a	c	0.53087	0.059517	9.7499e-18	rs142739283	c	t	0.47843	0.1404	0.00065566	rs2108592	13833522	0.39198	0.53087	0.059517	9.7499e-18	0.0060861	0.012285	0.62033	0.69308	1	0.0012762	3669
SomaScan_v4	15579-26	ENPP6	'ENPP6	4	184509859	185642383	0	0.194298	0.00574789	0.000824627	0.000824627	rs78293932	t	c	0.3565	0.0428	8.391e-17	rs6854508	a	g	0.064742	0.014602	9.2609e-06	rs78293932	185139101	0.0256	0.3565	0.0428	8.391e-17	0.012326	0.031683	0.69725	0.80731	1	1	3504
SomaScan_v4	6521-35	NPTX2	'NPTX2	7	97746609	98759180	0	0.0472707	0.00574014	0.0596386	0.000783896	rs11773439	a	c	0.1945	0.0142	1.019e-42	rs547246284	g	a	0.5882	0.13227	8.7138e-06	rs11773439	98286099	0.2833	0.1945	0.0142	1.019e-42	-0.0014934	0.012026	0.90117	0.52922	1	7.25774e-05	2158
SomaScan_v4	4355-13	DAPK2	'DAPK2	15	63699235	64864232	0	0.310485	0.00573146	0.000667514	0.000667514	rs4436737	a	g	0.3351	0.0128	2.48e-150	rs332258	c	g	-0.054108	0.01302	3.2406e-05	rs4436737	64283076	0.4214	0.3351	0.0128	2.48e-150	0.0097049	0.011831	0.41205	0.60473	1	1	2520
SomaScan_v4	19563-3	SEZ6L	'SEZ6L	22	26065440	27279562	0	0.204523	0.00571683	4.25813e-05	2.99471e-05	rs111967410	d	i	-0.142	0.0168	2.851e-17	rs146534612	a	g	-0.10623	0.026791	7.3311e-05	rs595915	26766089	0.1776	-0.1368	0.0166	2.095e-16	0.0023193	0.014633	0.87407	0.69087	0.972845	1	3612
SomaScan_v4	18173-11	ARK73	'AKR7A3	1	19109052	20115744	0	0.0728435	0.00571384	0.0244465	0.00150695	rs12095284	t	c	0.2842	0.0136	4.93e-97	rs74673721	t	c	0.36238	0.10323	0.00044756	rs61764877	19572232	0.3717	0.2813	0.0135	3.13e-96	-0.0043452	0.011466	0.7047	0.91303	0.985512	0.00551192	3339
SomaScan_v4	2771-35	IGFBP-1	'IGFBP1	7	45427956	46433267	0	0.0954506	0.0057138	0.00784676	0.000338293	rs10577484	d	i	-0.0909	0.0128	1.043e-12	rs117970879	a	g	0.24785	0.062404	7.1352e-05	rs12702179	45913913	0.4945	0.0887	0.0126	2.013e-12	-0.0061195	0.010421	0.55704	0.95103	0.985107	0.00126192	3219
SomaScan_v4	15446-25	SMDF	'NRG1	8	30996902	33122548	0	0.218928	0.00569839	0.00426994	0.0042711	rs11783353	t	c	-0.0706	0.0159	9.249e-06	rs79674713	t	c	-0.16921	0.04035	2.7466e-05	rs11783278	32436533	0.2512	0.0706	0.0159	9.119e-06	-0.0031284	0.013439	0.81593	0.13183	0.999999	1	5172
SomaScan_v4	18876-77	CHST4	'CHST4	16	71059136	72072649	0	0.0333482	0.00569761	0.000244319	0.00648617	rs58134724	t	c	0.1635	0.0147	1.201e-28	rs529550793	a	g	-0.41688	0.1301	0.0013541	rs58134724	71526091	0.2902	0.1635	0.0147	1.201e-28	0.0017477	0.011865	0.8829	0.049659	1	0.00016469	1961
SomaScan_v4	6899-37	PHS2	'PCBD2	5	133740596	134843649	0	0.0676253	0.00567302	0.000175254	0.00301891	rs319598	t	c	-0.0741	0.0134	2.89e-08	rs141882645	a	g	0.40505	0.12167	0.00087114	rs319598	134240235	0.4176	-0.0741	0.0134	2.89e-08	0.0033602	0.010854	0.75688	0.14989	1	0.000113522	2033
SomaScan_v4	3449-58	Kallistatin	'SERPINA4	14	94527428	95536250	0	0.128641	0.00567039	0.000622586	0.000622586	rs5511	a	t	-0.6427	0.0152	0	rs118145836	a	g	-0.067137	0.020203	0.0008903	rs5511	95033595	0.2146	-0.6427	0.0152	0	0.0011573	0.012511	0.9263	0.67182	1	1	3720
SomaScan_v4	11382-5	BIEA	'BLVRA	7	43298279	44346939	0	0.130545	0.00567002	0.00981971	0.00981971	rs12531841	t	c	0.0836	0.0127	5.422e-11	rs41279597	c	t	0.15314	0.036158	2.2837e-05	rs12531841	43642005	0.332	0.0836	0.0127	5.422e-11	0.0052613	0.011712	0.65326	0.73031	1	1	2538
SomaScan_v4	12343-14	CENB2	'ACAP2	3	194495465	195663807	0	0.241607	0.00566518	0.000924034	0.000924034	rs62285629	a	t	-0.0866	0.0152	1.3e-08	rs73892729	g	t	-0.11588	0.028393	4.4776e-05	rs62285629	195190164	0.2574	-0.0866	0.0152	1.3e-08	0.0064216	0.013129	0.62476	0.74081	1	1	3552
SomaScan_v4	15585-304	fibulin 5	'FBLN5	14	91835756	92914331	0	0.0804363	0.00565852	2.51846e-05	2.51846e-05	rs2402088	a	g	0.1043	0.0137	2.539e-14	rs4904853	g	c	-0.050572	0.012591	5.9097e-05	rs2402088	92388714	0.4269	0.1043	0.0137	2.539e-14	-0.0052177	0.011206	0.64149	0.23396	1	1	3118
SomaScan_v4	3169-70	IDUA	'IDUA	4	480785	1498316	0	0.0793462	0.00564741	0.0305129	0.00356201	rs3796622	t	c	-0.5793	0.013	0	rs146486700	t	c	0.2725	0.082938	0.0010176	rs4690219	977270	0.3614	0.5793	0.013	0	0.0046533	0.011069	0.6742	0.30403	0.987278	0.000243363	2943
SomaScan_v4	4162-54	Transferrin	'TF	3	132964800	133997850	0	0.0464884	0.00563964	0.000141176	0.0015777	rs1525892	a	g	0.1321	0.0141	9.167e-21	rs190436704	t	c	0.42638	0.14216	0.0027058	rs1525892	133484712	0.3329	0.1321	0.0141	9.167e-21	-0.0023849	0.011028	0.82878	0.43046	1	0.000299108	2690
SomaScan_v4	4152-58	Prekallikrein	'KLKB1	4	186630133	187679625	0	0.0782882	0.00563823	7.79646e-06	0.000152717	rs71640035	t	g	-0.5612	0.0127	0	rs527883870	a	c	-0.47351	0.14208	0.00085987	rs2304595	187172280	0.4122	0.5506	0.0125	0	0.0040973	0.010893	0.70682	0.75001	0.955215	0.00743289	3624
SomaScan_v4	3622-33	LGMN	'LGMN	14	92670152	93715047	0	0.0859502	0.00563477	1.11033e-05	1.11033e-05	rs7157038	t	c	0.1961	0.0142	1.411e-43	rs4904853	g	c	-0.050572	0.012591	5.9097e-05	rs7157038	93202028	0.3227	0.1961	0.0142	1.411e-43	0.0046191	0.011283	0.68226	0.51188	1	1	3307
SomaScan_v4	6392-7	WISP-2	'WISP2	20	42843485	43857150	0	0.0317552	0.00561928	0.000840748	0.000796633	rs6065746	c	g	0.2458	0.0135	2.534e-74	rs181007013	a	g	0.5338	0.16853	0.0015384	rs6065746	43322002	0.4313	0.2458	0.0135	2.534e-74	-0.0037009	0.01111	0.73905	0.41571	1	0.0316176	2051
SomaScan_v4	3352-80	Carbonic anhydrase 6	'CA6	1	8505926	9535151	0	0.0628138	0.00560989	1.58589e-05	0.00416003	rs3765963	a	g	-0.6211	0.0121	0	rs183953433	a	g	0.43635	0.12918	0.00073043	rs3765963	9034598	0.4065	-0.6211	0.0121	0	0.003297	0.011587	0.77599	0.82797	1	3.02608e-05	2314
SomaScan_v4	3197-70	IDE	'IDE	10	93711441	94833833	0	0.0471189	0.00560722	0.00746929	0.00244288	rs11187046	a	g	0.1062	0.014	3.653e-14	rs191082920	a	g	-0.37659	0.11745	0.0013437	rs11187046	94284001	0.3331	0.1062	0.014	3.653e-14	-0.0030552	0.011232	0.78562	0.74356	1	0.0236728	2225
SomaScan_v4	19388-2	Cadherin-12	'CDH12	5	21250782	23353731	0	0.0519253	0.00560249	0.000478908	0.000478908	rs140283403	a	g	-0.1297	0.0283	4.746e-06	rs1948548	g	a	0.049036	0.013246	0.00021407	rs140283403	22100130	0.0627	-0.1297	0.0283	4.746e-06	0.0087477	0.02128	0.68102	0.57465	1	1	4835
SomaScan_v4	19117-3	PP14A	'PPP1R14A	19	38241877	39247231	0	0.107619	0.00559011	0.000906546	0.000906546	rs4803999	a	g	0.3945	0.0139	1.81e-178	rs8103882	a	g	0.048352	0.013679	0.0004082	rs4803999	38787965	0.2861	0.3945	0.0139	1.81e-178	-0.004716	0.011619	0.68482	0.37447	1	1	2494
SomaScan_v4	2961-1	Protein C	'PROC	2	127676003	128686822	0	0.0613165	0.00558974	0.000168033	0.00616333	rs1799810	a	t	0.1574	0.0134	7.693e-32	rs111238510	a	g	0.35614	0.085482	3.0957e-05	rs1799810	128176040	0.427	0.1574	0.0134	7.693e-32	0.0031993	0.010802	0.7671	0.27348	1	4.84992e-05	2841
SomaScan_v4	11219-95	FGFP3	'FGFBP3	10	93166346	94169240	0	0.0339423	0.00558149	0.119832	0.00161519	rs58519543	d	i	0.4048	0.0142	2.3e-179	rs146819239	a	g	0.43979	0.14311	0.002118	rs11186737	93666349	0.3178	-0.381	0.014	1.42e-162	0.001065	0.011593	0.9268	0.49533	0.907284	0.000730028	1742
SomaScan_v4	10372-18	STAT6	'STAT6	12	56989191	58025922	0	0.0308967	0.00557843	0.00509619	0.000765536	rs841718	a	g	0.0925	0.0129	7.943e-13	rs113808165	a	g	-0.2595	0.086735	0.0027732	rs841718	57492996	0.3981	0.0925	0.0129	7.943e-13	0.00081167	0.011327	0.94287	0.83812	1	1.06835e-06	1530
SomaScan_v4	9748-31	GSTM3-3	'GSTM3	1	109776554	110784384	0	0.0809273	0.00557377	0.000600025	5.06532e-05	rs28743105	c	g	0.8307	0.0126	0	rs528815	t	c	0.044649	0.012183	0.00024754	rs11101989	110253741	0.3377	0.8038	0.0125	0	-0.00021544	0.012224	0.98594	0.2191	0.867851	1	1895
SomaScan_v4	19482-11	HDHD3	'HDHD3	9	115635699	116639279	0	0.0615131	0.00556906	0.0011723	0.0115391	rs1043836	t	c	0.1875	0.0128	2.32e-48	rs142013149	t	c	0.22714	0.058001	8.9995e-05	rs1043836	116136198	0.3608	0.1875	0.0128	2.32e-48	0.0046057	0.010947	0.67395	0.91781	1	0.00244365	2780
SomaScan_v4	5671-1	Chymotrypsin	'CTRB1	16	74752898	75758822	0	0.227009	0.00556297	2.2356e-05	2.2356e-05	rs8051363	a	g	-0.4899	0.0144	1.15e-252	rs3743601	c	g	-0.081175	0.021014	0.00011208	rs8051363	75255217	0.2747	-0.4899	0.0144	1.15e-252	-0.0060859	0.013034	0.64056	0.80958	1	1	3101
SomaScan_v4	10892-8	OSMR	'OSMR	5	38345960	39445698	0	0.126858	0.00555238	0.000546377	0.0039273	rs58330611	a	c	0.2681	0.0135	5.235e-88	rs3805577	c	t	0.30417	0.079987	0.00014309	rs58330611	39023193	0.3976	0.2681	0.0135	5.235e-88	-0.0057013	0.010673	0.59323	0.73516	1	0.000142456	2412
SomaScan_v4	7994-41	ERO1B	'ERO1LB	1	235878855	236945319	0	0.0676677	0.00554773	0.0008132	4.94327e-06	rs2463186	c	g	0.1035	0.0135	1.996e-14	rs550259749	t	c	0.56254	0.16767	0.00079368	rs2463186	236437408	0.3713	0.1035	0.0135	1.996e-14	-0.0038355	0.012229	0.75379	0.95207	1	4.82354e-05	3448
SomaScan_v4	14708-59	CO8G	'C8G	9	139339698	140341426	0	0.0376798	0.00554713	0.0453453	0.000723233	rs7862602	t	g	-0.4484	0.013	6.46e-261	rs542098922	c	t	0.69822	0.18351	0.00014191	rs10116414	139831696	0.4952	-0.4175	0.013	3.01e-226	-0.0013557	0.010836	0.90044	0.1258	1	4.84339e-05	1835
SomaScan_v4	19150-20	KPRB	'PRPSAP2	17	18243398	19334581	0	0.0119839	0.0055212	0.00126422	0.000889297	rs11078421	t	c	-0.1376	0.0128	7.174e-27	rs139228212	a	g	-0.55064	0.20611	0.007549	rs3764444	18767846	0.4733	0.1309	0.0128	1.023e-24	-0.0013864	0.010862	0.89844	0.9691	1	0.000130162	912
SomaScan_v4	4834-61	Epithelial cell kinase	'EPHA2	1	15950832	16982582	0	0.0325622	0.00552078	0.00111996	5.60601e-05	rs924204	a	g	0.1269	0.013	2.27e-22	rs7518958	a	g	0.20293	0.064314	0.0016029	rs924204	16513926	0.4081	0.1269	0.013	2.27e-22	0.0011143	0.011267	0.92122	0.46407	1	8.94142e-05	2162
SomaScan_v4	19258-24	GCDH	'GCDH	19	12501840	13525021	0	0.183259	0.00550822	0.00119058	0.00118163	rs8012	a	g	-0.1465	0.0127	6.714e-31	rs59751558	i	d	-0.10276	0.027286	0.00016579	rs8012	13010520	0.453	-0.1465	0.0127	6.714e-31	0.0071161	0.011068	0.52027	0.32687	1	0.990932	2165
SomaScan_v4	16828-8	Collagen a1(VI)	'COL6A1	21	46901651	47924964	0	0.0530131	0.00550669	7.33613e-05	3.19078e-06	rs13053065	c	g	-1.2752	0.0081	0	rs142244611	a	g	0.49414	0.13043	0.00015154	rs13053065	47420723	0.3106	-1.2752	0.0081	0	-0.0021527	0.011515	0.8517	0.41913	1	0.000161643	3033
SomaScan_v4	4831-4	sL-Selectin	'SELL	1	169159808	170180839	0	0.123722	0.00548718	0.0388994	0.00515247	rs4140655	a	t	0.5546	0.0136	0	rs12040813	a	c	-0.082004	0.021352	0.00012271	rs4140655	169666597	0.2605	0.5546	0.0136	0	0.0024064	0.012162	0.84315	0.61352	1	0.0010427	3285
SomaScan_v4	13700-10	annexin II	'ANXA2	15	60139333	61195082	0	0.0875376	0.00548104	0.00304266	0.00304266	rs8033800	a	t	-0.781	0.0116	0	rs17303202	a	g	0.050204	0.012055	3.1176e-05	rs8033800	60689179	0.3951	-0.781	0.0116	0	-0.0029855	0.011722	0.79896	0.82235	1	1	2632
SomaScan_v4	2992-59	IL-17 sR	'IL17RA	22	17065844	18096583	0	0.0498971	0.00547372	0.0372696	0.0390876	rs4819959	a	g	0.8061	0.011	0	rs5748912	g	a	-0.063573	0.016463	0.00011272	rs4819959	17586631	0.4993	0.8061	0.011	0	0.0010147	0.011564	0.93008	0.47027	1	0.896069	2227
SomaScan_v4	4991-12	GPC5	'GPC5	13	91550929	94019490	0	0.117569	0.00546068	0.00136009	0.0016432	rs342706	t	c	0.7847	0.0131	0	rs199936302	d	i	0.25679	0.062291	3.7477e-05	rs3012004	92435818	0.2763	0.7637	0.0131	0	-0.0049032	0.011585	0.67211	0.48111	1	0.827706	6340
SomaScan_v4	15480-2	VNN2	'VNN2	6	132565009	133584598	0	0.136049	0.00545598	0.0070316	0.00265836	rs9493423	a	g	-0.7208	0.0118	0	rs271130	a	g	0.056045	0.013206	2.1979e-05	rs9493423	133074133	0.341	-0.7208	0.0118	0	-0.0057108	0.01117	0.60916	0.93522	1	0.727551	2872
SomaScan_v4	7897-75	DLG3	'DLG3	23	69164711	70225337	0	0.0295746	0.00545543	0.00408446	1.90455e-05	rs5980712	c	g	0.4919	0.01	0	rs190176862	t	c	0.89521	0.19899	6.8334e-06	rs5980712	69733949	0.3909	0.4919	0.01	0	0.0048013	0.010119	0.63514	0.86182	1	0.000206052	1580
SomaScan_v4	5015-15	PAFAH	'PLA2G7	6	46171938	47203430	0	0.0649608	0.00542876	0.00796734	0.00796734	rs9472831	a	g	-0.1422	0.0135	4.456e-26	rs9463274	a	c	0.051006	0.015488	0.00099059	rs9472831	46689847	0.4963	-0.1422	0.0135	4.456e-26	0.0028412	0.011145	0.79878	0.99853	1	1	2436
SomaScan_v4	5749-53	COL	'CLPS	6	35262759	36265088	0	0.0475187	0.00541947	0.0164143	0.0124203	rs2766588	t	c	-0.4119	0.0132	7.44e-213	rs75086797	a	c	-0.19579	0.052788	0.000208	rs2766588	35753227	0.3924	-0.4119	0.0132	7.44e-213	-0.0017664	0.011325	0.87605	0.92103	1	0.0847816	2248
SomaScan_v4	11360-39	RRM1	'RRM1	11	3615937	4660106	0	0.0416763	0.00541417	0.0563061	1	rs232044	a	g	-0.0643	0.0137	2.611e-06	rs16914162	a	g	0.11976	0.03399	0.00042613	rs9937	4159457	0.4527	0.061	0.0134	5.554e-06	0.0051143	0.010719	0.63328	0.88358	0.821994	1	2967
SomaScan_v4	7999-23	CD39	'ENTPD1	10	96971536	98137023	0	0.125255	0.00541211	0.0073111	0.0073111	rs11598475	a	g	0.1456	0.0135	3.654e-27	rs146155044	t	c	-0.13556	0.035906	0.0001598	rs11598475	97621266	0.3398	0.1456	0.0135	3.654e-27	0.0037881	0.011834	0.74888	0.93524	1	1	3317
SomaScan_v4	10908-2	GLT13	'GALNT13	2	154228426	155810361	0	0.0739657	0.00540796	0.0131552	2.62865e-05	rs6753489	a	g	-0.0729	0.0134	5.025e-08	rs184435288	a	g	-0.53816	0.16921	0.001471	rs6753489	155221227	0.4555	-0.0729	0.0134	5.025e-08	-0.0020386	0.010907	0.85174	0.51009	1	0.00031503	4208
SomaScan_v4	5021-13	PPase	'PPA1	10	71462586	72493667	0	0.08203	0.00540759	1.98836e-06	0.000472504	rs10823500	a	g	-0.2744	0.0127	1.84e-103	rs10762336	g	a	-0.047537	0.013108	0.00028736	rs10823500	72005190	0.3725	-0.2744	0.0127	1.84e-103	0.0027693	0.011535	0.81026	0.058524	1	0.000658664	3588
SomaScan_v4	17350-13	CHM2B	'CHMP2B	3	86776421	87804698	0	0.0439186	0.00539586	0.00888028	0.0146008	rs9822911	t	c	-0.3458	0.0124	6.61e-170	rs182105197	t	c	-0.25223	0.082932	0.0023548	rs9822911	87318758	0.4105	-0.3458	0.0124	6.61e-170	0.003221	0.010692	0.76322	0.65058	1	0.000404122	3006
SomaScan_v4	8403-18	Fatty acid synthase	'FASN	17	79536214	80556208	0	0.0416145	0.00538833	0.00533245	7.48058e-05	rs7225637	a	g	-0.231	0.0124	1.741e-77	rs150324302	a	g	0.11246	0.033867	0.00089817	rs7225637	80059758	0.4543	-0.231	0.0124	1.741e-77	-0.0039132	0.010829	0.71782	0.68621	1	7.50471e-05	2595
SomaScan_v4	17400-71	ACOT8	'ACOT8	20	43970360	44986045	0	0.107263	0.00538392	0.0823654	0.0823654	rs55931834	t	c	0.1056	0.013	5.172e-16	rs4810461	a	g	-0.043502	0.013263	0.0010385	rs55931834	44472163	0.4272	0.1056	0.013	5.172e-16	-0.0039459	0.011585	0.73339	0.34373	1	1	2864
SomaScan_v4	2844-53	sTie-1	'TIE1	1	43266664	44288779	0	0.524617	0.00537221	0.0920633	0.0917972	rs2991990	t	g	-0.2584	0.0133	1.577e-83	rs11810109	t	a	-0.052664	0.012073	1.2885e-05	rs2991990	43779869	0.3906	-0.2584	0.0133	1.577e-83	-0.011611	0.011513	0.31322	0.61421	0.999229	1	2199
SomaScan_v4	18819-21	PPIC	'PPIC	5	121858945	122872436	0	0.068207	0.00534777	0.000241138	0.00363873	rs17388251	t	c	0.6366	0.0122	0	rs185464101	a	c	0.57268	0.1761	0.001146	rs17388251	122360403	0.3767	0.6366	0.0122	0	1.5652e-06	0.011564	0.99989	0.64698	1	0.000944768	3053
SomaScan_v4	3366-51	ECM1	'ECM1	1	149980538	150986265	0	0.039241	0.00534122	0.0630324	0.0717767	rs3737240	t	c	-0.7059	0.012	0	rs12022137	a	g	0.082317	0.01957	2.5954e-05	rs3737240	150483355	0.3984	-0.7059	0.012	0	0.00069177	0.011177	0.95065	0.134	1	0.0087873	1677
SomaScan_v4	12401-3	STALP	'STAMBPL1	10	90139491	91234910	0	0.0808571	0.00533805	0.000174039	9.45977e-10	rs1147606	a	c	0.2549	0.0126	2.78e-91	rs75051999	a	c	0.40333	0.10638	0.00014987	rs1147606	90623372	0.4801	0.2549	0.0126	2.78e-91	-0.00014626	0.011485	0.98984	0.064257	1	2.46567e-05	2981
SomaScan_v4	7935-26	LARGE	'LARGE	22	33058212	34818829	0	0.117204	0.00533769	1.45258e-05	1.45258e-05	rs3210587	a	g	0.1095	0.013	3.439e-17	rs16992036	t	c	0.11827	0.030517	0.00010641	rs3210587	34316077	0.3673	0.1095	0.013	3.439e-17	-0.0039708	0.011536	0.73068	0.97473	1	1	5377
SomaScan_v4	15343-337	Kininogen, HMW, Two Chain	'KNG1	3	185935065	186961743	0	0.0757627	0.00533634	0.00118891	0.000526949	rs5030062	a	c	-0.4816	0.0132	8.4e-293	rs534025263	a	c	0.66792	0.17511	0.00013658	rs5030062	186454180	0.3684	-0.4816	0.0132	8.4e-293	-0.0044239	0.010677	0.67864	0.51323	1	7.23424e-06	2868
SomaScan_v4	3470-1	sE-Selectin	'SELE	1	169191781	170233846	0	0.1228	0.00533451	0.0601786	0.000337667	rs2205850	a	g	-0.1264	0.0139	8.54e-20	rs12040813	a	c	-0.082004	0.021352	0.00012271	rs2205850	169691439	0.3485	-0.1264	0.0139	8.54e-20	-0.00041165	0.012104	0.97287	0.83007	1	0.0010427	3287
SomaScan_v4	13676-46	Inhibin bB chain	'INHBB	2	120603719	121609384	0	0.0396873	0.00532032	0.00120231	0.00115757	rs17050272	a	g	0.3017	0.0132	4.18e-115	rs190897318	g	c	0.22652	0.060377	0.00017554	rs17050272	121306440	0.4163	0.3017	0.0132	4.18e-115	-0.0026589	0.010828	0.80603	0.50364	1	0.199252	2130
SomaScan_v4	2579-17	MMP-9	'MMP9	20	44137547	45145200	0	0.101551	0.00531675	0.0094988	0.0094988	rs6094237	a	t	-0.1069	0.0135	2.252e-15	rs4810461	a	g	-0.043502	0.013263	0.0010385	rs6094237	44629290	0.396	-0.1069	0.0135	2.252e-15	-0.0017697	0.010743	0.86916	0.64696	1	1	2692
SomaScan_v4	15300-66	CC134	'CCDC134	22	41696683	42722303	0	0.0445675	0.00531628	0.0144198	0.0238285	rs10608168	d	i	0.1537	0.0128	2.598e-33	rs28582339	g	a	0.1308	0.038988	0.00079377	rs4239895	42198093	0.432	0.1491	0.0126	4.204e-32	0.001205	0.010924	0.91217	0.45536	0.868898	4.55924e-06	1974
SomaScan_v4	5698-60	Tenascin-X	'TNXB	6	31508931	32583111	0	0.744826	0.00531433	0.00169605	0.00161458	rs45451301	t	c	1.7878	0.0388	0	rs9268576	c	t	0.095134	0.019446	9.9752e-07	rs45531831	31938120	0.0265	-1.7452	0.038	0	-0.017338	0.039527	0.66092	0.92581	0.943373	1	4750
SomaScan_v4	6620-82	LIGO1	'LINGO1	15	77405369	78613242	0	0.100218	0.00531394	0.00743989	0.000100475	rs4886904	t	c	0.0937	0.0133	2.1e-12	rs140030602	t	c	-0.33664	0.094062	0.00034512	rs4886904	78027178	0.4167	0.0937	0.0133	2.1e-12	0.0024065	0.011594	0.83556	0.42161	1	8.44287e-05	3074
SomaScan_v4	16613-3	CAD17	'CDH17	8	94639399	95729531	0	0.0531367	0.00527726	0.00405367	0.00141537	rs71680648	d	i	0.3557	0.013	7.09e-165	rs145216869	a	g	-0.53958	0.15838	0.00065732	rs10956904	95205117	0.4726	-0.3542	0.013	4.26e-164	-0.00063617	0.010912	0.95351	0.86416	0.993563	8.61838e-05	2872
SomaScan_v4	8325-37	ADH4	'ADH4	4	99544808	100578949	0	0.0918994	0.00526182	0.0027137	0.0011122	rs1800759	t	g	-0.1052	0.0128	2.669e-16	rs146081993	a	g	0.50149	0.12035	3.0848e-05	rs1133483	100023923	0.4226	0.0978	0.0127	1.18e-14	-0.0092645	0.01088	0.39449	0.39586	1	0.000144071	3340
SomaScan_v4	16825-20	ATX3	'ATXN3	14	92024896	93072965	0	0.0852748	0.005236	0.00695086	0.00695086	rs61988390	a	g	0.3019	0.0135	4.55e-110	rs4904853	g	c	-0.050572	0.012591	5.9097e-05	rs61988390	92476005	0.3269	0.3019	0.0135	4.55e-110	-0.0033363	0.011194	0.76567	0.46441	1	1	3166
SomaScan_v4	3291-30	CD23	'FCER2	19	7253644	8267032	0	0.0808956	0.00521779	0.000772043	0.000772043	rs11260014	c	g	-0.3296	0.0135	2.13e-131	rs12975055	c	g	0.062314	0.01734	0.0003261	rs11260014	7759715	0.4903	-0.3296	0.0135	2.13e-131	-0.00088086	0.011372	0.93826	0.30304	1	1	2972
SomaScan_v4	4430-44	Collectin Kidney 1	'COLEC11	2	3142426	4192048	0	0.411329	0.00520924	0.00865807	0.00865807	rs6542680	t	c	-0.8658	0.0156	0	rs6548161	g	a	0.047073	0.010774	1.2481e-05	rs6542680	3640142	0.1841	-0.8658	0.0156	0	0.0092059	0.014751	0.53256	0.91857	1	1	3246
SomaScan_v4	2705-5	TECK	'CCL25	19	7617651	8627534	0	0.503053	0.00519279	6.19344e-05	1	rs74959615	a	g	-1.1806	0.0228	0	rs2967574	c	a	-0.086421	0.017979	1.5331e-06	rs74959615	8121096	0.0769	-1.1806	0.0228	0	0.0039387	0.020863	0.85026	0.6946	1	1	3160
SomaScan_v4	2480-58	TIMP-3	'TIMP3	22	32697687	33759030	0	0.149823	0.00518352	0.000483149	0.000483922	rs4820093	t	c	0.9666	0.0114	0	rs16992036	t	c	0.11827	0.030517	0.00010641	rs4821098	33159256	0.2763	0.9666	0.0114	0	-0.0019537	0.011969	0.87034	0.12671	0.999882	1	3543
SomaScan_v4	2190-55	Coagulation Factor XI	'F11	4	186687099	187710835	0	0.0761419	0.00517751	0.000177748	0.00912704	rs2289252	t	c	0.4622	0.0131	2.1e-272	rs150299362	t	c	0.41218	0.12899	0.0013968	rs2289252	187207381	0.4052	0.4622	0.0131	2.1e-272	0.0031214	0.010807	0.7727	0.84022	1	8.61371e-05	3451
SomaScan_v4	9282-12	CRIS2	'CRISP2	6	49160073	50181274	0	0.0458645	0.00517526	0.00904017	0.00904017	rs555247	a	g	0.4988	0.011	0	rs10081098	a	c	0.10659	0.03166	0.00076036	rs555247	49710105	0.4483	0.4988	0.011	0	-0.0030599	0.010476	0.77022	0.38068	1	1	2495
SomaScan_v4	5392-73	Fas, soluble	'FAS	10	90250414	91275542	0	0.0831579	0.0051653	0.0732113	0.000316851	rs10887882	a	t	-0.1837	0.0128	9.118e-47	rs75051999	a	c	0.40333	0.10638	0.00014987	rs10887882	90782922	0.4105	-0.1837	0.0128	9.118e-47	-0.004404	0.010891	0.68594	0.4145	1	2.46567e-05	2796
Olink_PEA	OID01385	IL-17B R	'IL17RB	3	53380607	54399827	0	0.0831423	0.00516028	0.00911022	0.00152276	rs35518479	g	a	0.84943	0.050837	8.95365e-50	rs531091748	c	t	0.5378	0.13352	5.6283e-05	rs62250933	53861327	0.08041	0.18152	0.11109	0.102908	0.061846	0.018456	0.00080513	0.5756	1	0.000236074	2539
SomaScan_v4	10702-1	COSA1	'COL28A1	7	6895834	8075484	0	0.268792	0.0051529	0.00719988	0.00719988	rs10251492	a	g	0.0919	0.0139	4.138e-11	rs77762408	a	g	0.084185	0.019905	2.3448e-05	rs971481	7243033	0.3808	-0.0853	0.0136	3.974e-10	-0.0069726	0.011509	0.54463	0.68512	1	1	4147
SomaScan_v4	8289-8	GPNMB	'GPNMB	7	22775586	23814727	0	0.0810991	0.00512022	0.00864964	0.00331642	rs1881203	t	c	0.2955	0.0136	4.46e-105	rs146732464	d	i	0.18359	0.044331	3.4524e-05	rs1881203	23292808	0.3772	0.2955	0.0136	4.46e-105	-0.001499	0.010987	0.89148	0.48828	1	0.371107	2578
SomaScan_v4	19129-15	MTHFSD	'MTHFSD	16	86063782	87088841	0	0.208852	0.00509934	7.02074e-05	7.02074e-05	rs11642368	a	t	0.527	0.0122	0	rs2696861	g	c	-0.067114	0.015514	1.5178e-05	rs11642368	86568701	0.4065	0.527	0.0122	0	-0.0057882	0.01159	0.6175	0.74138	1	1	4740
SomaScan_v4	16070-7	WIF-1	'WIF1	12	64944406	66015346	0	0.0396814	0.00508681	0.000114383	3.67923e-05	rs462010	a	g	-0.1001	0.013	1.385e-14	rs547539535	a	g	0.37275	0.091882	4.9744e-05	rs462010	65338145	0.45	-0.1001	0.013	1.385e-14	-0.00076996	0.010894	0.94366	0.97819	1	0.000637118	1729
Olink_PEA	OID00956	DPP10	'DPP10	2	114699876	117103328	0	0.219305	0.00507797	0.00982077	0.00566122	rs6729043	c	g	-0.33194	0.06105	8.60003e-08	rs149196129	c	t	0.51178	0.11562	9.5807e-06	rs111341269	115862614	0.01473	-0.26011	0.26036	0.318258	0.16435	0.05528	0.002949	0.56091	1	0.00010293	5292
SomaScan_v4	15305-7	Secretagogin	'SCGN	6	25152464	26202011	0	0.78989	0.00506483	0.110043	0.110043	rs115810	c	g	0.0763	0.0146	1.731e-07	rs7772382	t	c	-0.051986	0.011944	1.3469e-05	rs115810	25975883	0.2875	0.0763	0.0146	1.731e-07	-0.020003	0.011952	0.09422	0.75497	1	1	3590
SomaScan_v4	17726-3	SAR1A	'SAR1A	10	71407045	72430279	0	0.0814439	0.00506433	2.61827e-05	0.00191845	rs4746023	a	g	0.1762	0.0122	2.863e-47	rs10762336	g	a	-0.047537	0.013108	0.00028736	rs4746023	71912664	0.4424	0.1762	0.0122	2.863e-47	-0.00015785	0.010862	0.98841	0.96353	1	0.000658664	3575
SomaScan_v4	2778-10	IL-22	'IL22	12	68142022	69147387	0	0.0719195	0.00505953	0.000671292	0.000671292	rs2227491	t	c	-0.0863	0.0136	2.483e-10	rs2468429	g	a	0.041986	0.011266	0.00019396	rs2227491	68646521	0.409	-0.0863	0.0136	2.483e-10	0.0024646	0.010854	0.82037	0.61574	1	1	2607
SomaScan_v4	9715-15	IGSF3	'IGSF3	1	116617031	117710375	0	0.177659	0.00502855	6.65891e-06	6.65891e-06	rs580936	t	c	-0.0834	0.0131	2.224e-10	rs3136703	g	a	-0.065054	0.016406	7.3348e-05	rs539964	117136572	0.4005	-0.0805	0.0131	9.301e-10	0.0024405	0.011166	0.82699	0.89359	1	1	1991
SomaScan_v4	19631-13	Kininostatin	'KNG1	3	185935065	186961743	0	0.0757882	0.00500532	0.00216026	0.000745892	rs710446	t	c	-0.2451	0.0129	3.814e-80	rs534025263	a	c	0.66792	0.17511	0.00013658	rs710446	186459927	0.4018	-0.2451	0.0129	3.814e-80	-0.0029054	0.01048	0.78159	0.20199	1	7.23424e-06	2868
SomaScan_v4	11615-16	DAPP1	'DAPP1	4	100237990	101291311	0	0.0883715	0.00498656	0.0012679	0.000458384	rs2162386	a	c	0.0954	0.0132	5.714e-13	rs4147552	g	a	0.44529	0.1161	0.0001253	rs2162386	100753152	0.4742	0.0954	0.0132	5.714e-13	-2.56e-05	0.010908	0.99813	0.36501	1	0.000416714	3333
SomaScan_v4	13982-33	RGS18	'RGS18	1	191627587	192654945	0	0.26989	0.00496768	0.0169476	0.0169476	rs1175169	t	c	0.1241	0.0127	2.035e-22	rs9427554	a	g	0.040666	0.010988	0.00021493	rs1175169	192162949	0.4904	0.1241	0.0127	2.035e-22	-0.0052988	0.010816	0.6242	0.056475	1	1	2444
SomaScan_v4	10903-50	STX8	'STX8	17	8653788	9979908	0	0.0612607	0.00496694	6.1426e-05	0.000205927	rs71361893	d	i	-0.0671	0.0149	6.308e-06	rs3786108	c	t	-0.12989	0.035103	0.00021541	rs34667645	9334168	0.2405	-0.0644	0.0149	1.496e-05	-0.00055133	0.013176	0.96662	0.94946	0.962288	2.70454e-06	3496
Olink_PEA	OID00688	Furin	'FURIN	15	90911822	91926688	0	0.0139806	0.00496464	0.0445052	1.78392e-06	rs79529701	g	t	0.66412	0.14977	1.14446e-05	rs557682264	t	g	0.3938	0.1167	0.00073916	rs117405298	91109131	0.025738	0.01408	0.20287	0.944696	0.074874	0.044806	0.094703	0.56322	1	4.93052e-06	2698
SomaScan_v4	8885-6	CA2D3	'CACNA2D3	3	53656574	55608584	0	0.141398	0.00487498	0.017339	0.017339	rs9878608	c	g	-0.1876	0.0133	7.343e-45	rs6790214	c	t	0.06544	0.01818	0.00031875	rs9844348	54162931	0.4197	-0.1755	0.0133	7.944e-40	0.0033467	0.01071	0.75467	0.55009	1	1	5330
SomaScan_v4	2974-61	contactin-1	'CNTN1	12	40586244	41966220	0	0.197856	0.00486755	0.0435388	0.0435388	rs12811939	a	g	-0.2166	0.0128	7.258e-64	rs117826669	a	c	-0.1025	0.025748	6.8623e-05	rs12811939	41047721	0.3849	-0.2166	0.0128	7.258e-64	0.0030429	0.011845	0.79726	0.44934	1	1	4535
SomaScan_v4	10078-5	BAG3	'BAG3	10	120910882	121937331	0	0.0254697	0.00485392	0.00310667	0.00160989	rs72842207	t	c	0.0733	0.0166	9.683e-06	rs76334652	c	g	0.21919	0.064514	0.00067993	rs72842207	121433675	0.2135	0.0733	0.0166	9.683e-06	-0.0098913	0.014192	0.48582	0.20039	1	0.000129355	2875
SomaScan_v4	19113-66	SH3L2	'SH3BGRL2	6	79841000	80913372	0	0.150298	0.00484688	0.00437789	0.00207606	rs2812679	t	c	0.1087	0.0123	1.102e-18	rs184429266	c	t	0.45971	0.11725	8.8336e-05	rs2245410	80325857	0.4466	-0.1086	0.0123	1.263e-18	0.0022637	0.010737	0.83302	0.69926	1	0.000945713	2939
SomaScan_v4	9595-11	B4GT2	'B4GALT2	1	43944615	44956840	0	0.526794	0.00481792	0.0203683	0.0203683	rs3762423	t	c	0.7063	0.0282	4.51e-138	rs11810109	t	a	-0.052664	0.012073	1.2885e-05	rs3762423	44445667	0.0555	0.7063	0.0282	4.51e-138	0.003695	0.0197	0.85122	0.69265	1	1	1984
SomaScan_v4	4332-6	CLC1B	'CLEC1B	12	9638241	10666023	0	0.173989	0.00480487	0.00210083	0.00210083	rs4763395	a	c	0.1872	0.0129	1.473e-47	rs12822999	c	t	-0.05141	0.011992	1.8101e-05	rs4763395	10109841	0.3866	0.1872	0.0129	1.473e-47	-0.0028443	0.0111	0.79776	0.56957	1	1	2967
SomaScan_v4	17739-1	HCDH	'HADH	4	108410870	109456331	0	0.628068	0.00479868	0.00151778	0.00151778	rs62311424	t	c	0.1908	0.0263	4.299e-13	rs116252621	t	c	0.14618	0.030416	1.5401e-06	rs62311424	108925253	0.0605	0.1908	0.0263	4.299e-13	0.0077214	0.025325	0.76045	0.13987	1	1	2260
SomaScan_v4	12333-87	RPIA	'RPIA	2	88491162	89550452	0	0.621263	0.00476948	0.00190958	0.00187593	rs7574761	a	g	-0.6757	0.0353	1.527e-81	rs7605877	c	t	-0.071053	0.015284	3.3369e-06	rs13409405	88974531	0.0329	-0.6762	0.0357	7.763e-80	-0.016147	0.027441	0.55624	0.86289	0.999558	1	1302
SomaScan_v4	11681-8	NUPL	'AGFG1	2	227836868	228925930	0	0.210888	0.00476889	0.00183106	0.00220294	rs71039610	d	i	0.1823	0.0141	3.843e-38	rs149925013	g	a	0.16936	0.040369	2.7249e-05	rs11676303	228438238	0.2955	-0.176	0.0138	4.67e-37	0.0014667	0.012127	0.90374	0.15138	0.964388	1	3815
SomaScan_v4	5657-28	SIA4A	'ST3GAL1	8	133967091	135084183	0	0.177815	0.00471669	6.95898e-05	6.95898e-05	rs9643300	t	c	-0.2217	0.013	6.389e-65	rs76022400	g	a	0.14307	0.035135	4.6596e-05	rs9643300	134503148	0.4259	-0.2217	0.013	6.389e-65	-0.00026356	0.011556	0.9818	0.29897	1	1	4009
SomaScan_v4	16900-29	MDGA1	'MDGA1	6	37100284	38167082	0	0.213398	0.00471452	0.0142323	0.0141657	rs9349050	t	c	1.0703	0.0085	0	rs143414405	i	d	0.082794	0.021068	8.5036e-05	rs9349050	37663624	0.4902	1.0703	0.0085	0	0.0041411	0.011296	0.71393	0.60347	1	0.990277	2878
Olink_PEA	OID01239	Coagulation Factor VII	'F7	13	113260105	114274995	0	0.699179	0.00470935	0.00149253	0.00174654	rs9670535	t	c	-0.77165	0.091443	3.74111e-16	rs9577395	g	c	0.064829	0.013174	8.6068e-07	rs9577395	113534984	0.22995	-0.13544	0.073247	0.0650579	0.064829	0.013174	8.6068e-07	0.0058313	0.927771	1	2735
SomaScan_v4	8759-29	a1,4-Galactosyltransferase	'A4GALT	22	42588127	43617304	0	0.135311	0.00468939	0.00333139	0.00331527	rs66781836	d	i	-0.2709	0.0132	2.19e-93	rs4822126	c	g	-0.043262	0.011753	0.0002325	rs8138197	43114551	0.4729	-0.2642	0.0131	2.35e-90	0.00012988	0.010838	0.99044	0.76935	0.988801	1	3007
SomaScan_v4	17724-3	WWOX	'WWOX	16	77633310	79746564	0	0.270618	0.00463938	2.02503e-05	2.02503e-05	rs11545029	a	g	-0.273	0.0133	4.66e-94	rs12921350	t	g	-0.061888	0.015229	4.8277e-05	rs11545029	78420775	0.4085	-0.273	0.0133	4.66e-94	-0.0031568	0.01154	0.78442	0.16735	1	1	10705
Olink_PEA	OID01001	FAM3B	'FAM3B	21	42176139	43229358	0	0.612719	0.00462859	0.00176497	0.00176497	rs11909649	t	c	-1.0248	0.099466	1.21899e-22	rs915823	c	a	-0.066039	0.013787	1.6687e-06	rs9977560	42395765	0.21172	-0.038661	0.07713	0.616425	0.0082003	0.014294	0.56619	0.3313	1	1	3359
SomaScan_v4	8364-74	UST	'UST	6	148568464	149898126	0	0.181265	0.00457874	0.000176998	0.000176998	rs11757768	a	g	0.2845	0.0132	2.38e-102	rs524932	c	t	0.044767	0.011238	6.787e-05	rs11757768	149079394	0.4135	0.2845	0.0132	2.38e-102	-0.0016018	0.01115	0.88577	0.75583	1	1	3996
SomaScan_v4	14157-21	14-3-3E	'YWHAE	17	747566	1803672	0	0.587999	0.00452091	0.00205897	0.00205897	rs62089574	t	c	0.1457	0.0257	1.374e-08	rs60869999	t	a	0.059541	0.012729	2.9039e-06	rs62089574	1301896	0.0714	0.1457	0.0257	1.374e-08	0.0052355	0.021946	0.81145	0.65909	1	1	3318
Olink_PEA	OID00467	NEMO	'IKBKG	23	153269414	154296782	0	0.00320329	0.00450339	0.00268859	NA	X:153803782_G_C	c	g	-0.23512	0.057808	5.55776e-05	rs184063898	t	c	0.28134	0.080309	0.00045966	rs73247656	153754432	0.08866	-0.12085	0.088104	0.170801	0.020882	0.020589	0.31048	0.71325	0.856464	NA	725
SomaScan_v4	6491-59	kallikrein 15	'KLK15	19	50828545	51840469	0	0.52698	0.0044438	7.33091e-05	7.33091e-05	rs55848944	a	g	0.1088	0.0232	2.869e-06	rs1405655	c	t	0.075181	0.011072	1.1208e-11	rs55848944	51352677	0.0915	0.1088	0.0232	2.869e-06	-0.037513	0.022518	0.095739	0.2996	1	1	2570
SomaScan_v4	9916-146	LRC4B	'LRRC4B	19	50520149	51571302	0	0.780532	0.00443565	1.28873e-05	1.28873e-05	rs2287819	t	c	-0.0796	0.0178	7.842e-06	rs1405655	c	t	0.075181	0.011072	1.1208e-11	rs2287819	51140752	0.1785	-0.0796	0.0178	7.842e-06	-0.0089489	0.014558	0.53874	0.42117	1	1	2755
SomaScan_v4	9370-69	GGH	'GGH	8	63427638	64451730	0	0.62267	0.00441859	0.00126991	0.00126991	rs12676348	t	c	-0.9079	0.0263	8.26e-261	rs76497941	c	a	0.1592	0.034122	3.0761e-06	rs12676348	63943175	0.0633	-0.9079	0.0263	8.26e-261	0.011686	0.019194	0.54264	0.49801	1	1	2686
SomaScan_v4	10907-116	NTRI	'NTM	11	130740373	132706716	0	0.19738	0.00440769	0.00050214	1.02059e-06	rs2511504	t	c	-0.2297	0.012	1.059e-81	rs150673573	t	c	0.43969	0.10753	4.3303e-05	rs2511504	131196396	0.4421	-0.2297	0.012	1.059e-81	0.00092374	0.011022	0.93321	0.73059	1	1.57032e-05	5856
SomaScan_v4	8428-102	NTRI	'NTM	11	130740373	132706716	0	0.19738	0.00440769	0.00050214	1.02059e-06	rs2511504	t	c	-0.3836	0.0115	3.98e-244	rs150673573	t	c	0.43969	0.10753	4.3303e-05	rs2511504	131196396	0.4421	-0.3836	0.0115	3.98e-244	0.00092374	0.011022	0.93321	0.73059	1	1.57032e-05	5856
SomaScan_v4	9747-48	MARK3	'MARK3	14	103351729	104470168	0	0.368173	0.00427166	0.00747955	0.00747955	rs8022179	a	t	0.0873	0.0147	3.019e-09	rs10129899	a	c	-0.057002	0.012039	2.1916e-06	rs8022179	103847287	0.2654	0.0873	0.0147	3.019e-09	0.0016129	0.011665	0.89003	0.74855	1	1	2878
SomaScan_v4	3024-18	a2-Antiplasmin	'SERPINF2	17	1146130	2158562	0	0.545129	0.00422021	0.000750447	0.000750447	rs11078597	t	c	0.3283	0.0167	2.009e-86	rs60869999	t	a	0.059541	0.012729	2.9039e-06	rs11078597	1618363	0.1924	0.3283	0.0167	2.009e-86	-0.01108	0.013258	0.40328	0.45193	1	1	2798
SomaScan_v4	5238-26	PPIE	'PPIE	1	39657854	40729586	0	0.429364	0.00412702	0.000196432	0.00224805	rs514868	t	g	-0.4072	0.0123	5.4e-240	rs596991	t	a	0.061412	0.013518	5.5452e-06	rs514868	40203928	0.4553	-0.4072	0.0123	5.4e-240	0.0080918	0.011336	0.47534	0.68664	1	0.595602	2182
SomaScan_v4	9188-119	MIG	'CXCL9	4	76422428	77428641	0	0.503469	0.00412056	0.0830868	0.0829246	rs55876513	t	g	0.1234	0.0154	9.498e-16	rs6824953	g	c	0.052982	0.011952	9.2992e-06	rs34740469	76911752	0.2484	-0.1227	0.0154	1.368e-15	-0.011663	0.0124	0.34694	0.30599	0.994716	1	2859
Olink_PEA	OID01434	ESAM	'ESAM	11	124122026	125132186	0	0.0102061	0.00408159	0.000989675	0.000257849	rs76384686	t	c	-0.81006	0.17508	4.77529e-06	rs150357517	c	t	0.40658	0.11335	0.00033455	rs111832785	124513197	0.015671	-0.0040436	0.26277	0.987729	-0.074625	0.049825	0.1342	0.0096992	1	0.000105286	2719
SomaScan_v4	11330-15	CSK2B	'CSNK2B	6	31133013	32138120	0	0.897273	0.00407106	0.00363209	0.00363209	rs444921	t	c	-0.1018	0.0197	2.456e-07	rs1111462	g	a	-0.057668	0.011702	8.3097e-07	rs444921	31932177	0.1362	-0.1018	0.0197	2.456e-07	0.01715	0.014607	0.24037	0.40141	1	1	7196
SomaScan_v4	2658-27	TrkC	'NTRK3	15	87918230	89299999	0	0.571826	0.00398464	0.00437202	0.00437202	rs28735437	c	g	0.172	0.0186	1.968e-20	rs4887298	g	a	-0.061726	0.013844	8.2459e-06	rs28735437	88514855	0.1458	0.172	0.0186	1.968e-20	-0.01136	0.015394	0.46057	0.2941	1	1	3202
SomaScan_v4	3173-49	ASAHL	'NAAA	4	76331809	77362204	0	0.503416	0.0039312	0.0753614	0.0753614	rs111981122	a	c	0.7366	0.0144	0	rs6824953	g	c	0.052982	0.011952	9.2992e-06	rs111981122	76855106	0.2334	0.7366	0.0144	0	0.0076892	0.01249	0.53814	0.24565	1	1	2825
SomaScan_v4	13934-3	MCF2L	'MCF2L	13	113048692	114254053	0	0.700786	0.00384349	0.011087	0.011087	rs3011487	t	c	-0.3999	0.0126	8.51e-222	rs9577395	g	c	0.064829	0.013174	8.6068e-07	rs3011487	113578421	0.4135	-0.3999	0.0126	8.51e-222	0.014682	0.011392	0.19746	0.89775	1	1	3369
SomaScan_v4	18901-26	HS71B	'HSPA1B	6	31295515	32298031	0	0.716006	0.00372997	0.000247406	0.000247406	rs760070	t	c	0.1119	0.0215	2.029e-07	rs9265981	c	a	-0.053668	0.011753	4.9676e-06	rs760070	31919956	0.0979	0.1119	0.0215	2.029e-07	-0.016173	0.017199	0.34705	0.11636	1	1	5597
SomaScan_v4	18814-21	Activin AC	'INHBA|INHBC	7	41224712	42242706	0	0.0204454	0.00369138	0.00292246	0.000873572	rs12701887	t	g	0.0627	0.0134	2.797e-06	rs148665758	g	c	0.3076	0.091704	0.00079589	rs12701887	41401107	0.4605	0.0627	0.0134	2.797e-06	0.0020663	0.011914	0.86231	0.49564	1	0.000498971	2424
SomaScan_v4	12041-33	HS71L	'HSPA1L	6	31277396	32283437	0	0.725901	0.00364045	0.000284715	0.000270848	6:31904729_I_D	d	i	0.2405	0.0227	3.328e-26	rs9265981	c	a	-0.053668	0.011753	4.9676e-06	rs653414	31907168	0.0968	0.2391	0.0226	4.336e-26	0.017271	0.017237	0.31636	0.12766	0.992849	1	5515
SomaScan_v4	7069-9	TSNA1	'TSNARE1	8	142793441	143984601	0	0.0265696	0.00358353	0.00023801	0.00239038	rs11167097	a	g	-0.0638	0.0142	6.742e-06	rs138845519	a	g	0.1763	0.045348	0.00010118	rs11167097	142947809	0.3722	-0.0638	0.0142	6.742e-06	0.0058993	0.011417	0.60536	0.26567	1	0.00748985	3566
SomaScan_v4	4129-72	Factor B	'CFB	6	31395475	32419861	0	0.739173	0.00339429	0.0020119	0.0020119	rs641153	a	g	0.7268	0.0216	5.51e-248	rs9268576	c	t	0.095134	0.019446	9.9752e-07	rs641153	31914180	0.0968	0.7268	0.0216	5.51e-248	0.016042	0.017247	0.3523	0.13051	1	1	5130
SomaScan_v4	5581-28	FGL1	'FGL1	8	17221889	18267874	0	0.393814	0.00336703	1.21946e-05	1.21946e-05	rs7815429	t	c	-0.5344	0.0122	0	rs2106043	a	g	-0.049234	0.011172	1.0488e-05	rs7815429	17737357	0.3141	-0.5344	0.0122	0	0.0008828	0.01115	0.93689	0.51845	1	1	5357
SomaScan_v4	12457-10	MTND	'ADI1	2	3001132	4023507	0	0.42319	0.00335367	0.0245618	0.0234913	rs13393515	a	g	-0.1784	0.0145	1.243e-34	rs6548161	g	a	0.047073	0.010774	1.2481e-05	rs13029383	3507344	0.3521	0.1746	0.0143	4.201e-34	-0.0024574	0.011689	0.83349	0.042185	0.97061	1	3306
SomaScan_v4	18933-4	TGM4	'TGM4	3	44416100	45456482	0	0.54608	0.00327099	0.00180079	0.00180079	rs6792580	a	g	-0.0687	0.0135	3.513e-07	rs148933092	a	g	0.21027	0.044125	1.8859e-06	rs6792580	45079167	0.4143	-0.0687	0.0135	3.513e-07	0.013766	0.011008	0.2111	0.60667	1	1	2559
Olink_PEA	OID00551	TECK	'CCL25	19	7617651	8627534	0	0.504066	0.00320635	0.00117085	1	rs2032887	g	a	0.84358	0.061466	2.08449e-36	rs2967574	c	a	-0.086421	0.017979	1.5331e-06	rs62126588	7776944	0.48074	-0.032114	0.061775	0.603407	-0.03197	0.011846	0.0069597	0.069866	1	1	3161
SomaScan_v4	3868-8	SGTA	'SGTA	19	2254712	3283369	0	0.0125785	0.00318508	1.22924e-05	0.000304756	rs36094868	t	c	-0.0772	0.0173	7.842e-06	rs12052132	g	c	0.053079	0.015573	0.00065343	rs6510708	2856375	0.1561	0.0671	0.0179	0.000178	-0.0071681	0.016008	0.65431	0.38066	0.825491	0.000532758	3143
Olink_PEA	OID05168	NAA10	'NAA10	23	152694695	153700676	0	0.00322089	0.00317909	0.00999193	NA	X:152768978_C_G	g	c	0.45973	0.10232	8.7882e-06	rs184063898	t	c	0.28134	0.080309	0.00045966	X:152768904_C_A	152768904	0.068814	0.45593	0.10225	1.02494e-05	-0.0088425	0.023077	0.7016	0.45532	0.98337	NA	916
SomaScan_v4	2515-14	GFRa-2	'GFRA2	8	21047915	22169869	0	0.687409	0.00313619	0.000199111	0.000199111	rs15881	a	c	-0.3449	0.0136	2.48e-141	rs8192330	a	g	-0.11713	0.026124	7.3362e-06	rs15881	21550768	0.4658	-0.3449	0.0136	2.48e-141	-0.012247	0.011305	0.27869	0.97439	1	1	3175
SomaScan_v4	5701-81	Tetranectin	'CLEC3B	3	44543040	45577563	0	0.558847	0.00309004	0.00151529	0.00151529	rs10514712	t	c	0.2761	0.0161	4.828e-66	rs148933092	a	g	0.21027	0.044125	1.8859e-06	rs10514712	45083928	0.2206	0.2761	0.0161	4.828e-66	0.0031342	0.013243	0.81291	0.45688	1	1	2583
SomaScan_v4	10816-150	PILRA isoform FDF03-M14	'PILRA	7	99465153	100497719	0	0.510559	0.00304118	0.340248	0.340248	rs2405442	t	c	1.2669	0.0081	0	rs858510	t	c	-0.046927	0.010819	1.4421e-05	rs2405442	99971313	0.3175	1.2669	0.0081	0	0.0034628	0.01202	0.77328	0.57896	1	1	1534
SomaScan_v4	9312-8	AZGP1	'AZGP1	7	99064343	100073780	0	0.509069	0.00303938	0.223192	0.223192	rs2527898	c	g	0.3875	0.0141	1.73e-165	rs858510	t	c	-0.046927	0.010819	1.4421e-05	rs2527898	99534030	0.2865	0.3875	0.0141	1.73e-165	0.0040205	0.011963	0.73681	0.53969	1	1	1296
SomaScan_v4	6402-8	PILRA isoform FDF03-deltaTM	'PILRA	7	99465153	100497719	0	0.510672	0.00282142	0.338804	0.338804	rs1859788	a	g	1.2588	0.0081	0	rs858510	t	c	-0.046927	0.010819	1.4421e-05	rs1859788	99971834	0.3177	1.2588	0.0081	0	0.0011784	0.011558	0.9188	0.70737	1	1	1534
SomaScan_v4	9211-19	PEDF	'SERPINF1	17	1165253	2180868	0	0.545768	0.00267684	0.000433513	0.000433513	rs62088172	t	c	-0.367	0.013	2.47e-174	rs60869999	t	a	0.059541	0.012729	2.9039e-06	rs1136287	1673276	0.3541	0.3547	0.0129	1.45e-165	-0.0033166	0.011001	0.76304	0.68064	1	1	2798
SomaScan_v4	11516-7	FABPL	'FABP1	2	87922510	88927635	0	0.622516	0.00261561	0.0228677	0.0228677	rs2241883	t	c	0.1934	0.0141	6.018e-43	rs7605877	c	t	-0.071053	0.015284	3.3369e-06	rs2241883	88424066	0.3114	0.1934	0.0141	6.018e-43	-0.0075213	0.011316	0.50628	0.88627	1	1	1345
SomaScan_v4	9802-27	PLPL2	'PNPLA2	11	318902	1325573	0	0.819633	0.00247944	0.0014457	0.00171282	rs66460720	d	i	0.0753	0.0149	4.79e-07	rs35705950	t	g	-0.11177	0.019621	1.2224e-08	rs7925131	820268	0.2754	-0.0736	0.0146	4.544e-07	0.0066957	0.012194	0.58294	0.7985	0.984986	1	2927
SomaScan_v4	3009-3	TGF-b R III	'TGFBR3	1	91645902	92871892	0	0.699152	0.00233104	0.00219758	0.00219758	rs12135487	a	t	-0.1248	0.0163	2.334e-14	rs41301245	t	c	0.21208	0.04345	1.0559e-06	rs72712461	92081844	0.2034	0.1188	0.0166	9.726e-13	0.0088829	0.014495	0.53998	0.53156	1	1	2917
SomaScan_v4	12378-71	TPSN	'TAPBP	6	32767471	33782164	0	0.693948	0.00224669	0.00408325	0.00408325	rs3135408	t	c	0.47	0.0122	4.1995579896506e-322	rs2068205	c	t	0.052068	0.011491	5.8632e-06	rs3135408	33275013	0.4669	0.47	0.0122	4.1995579896506e-322	0.0082965	0.011173	0.45775	0.87723	1	1	5449
SomaScan_v4	13083-18	SYVC	'VARS	6	31245295	32263730	0	0.83549	0.00223717	0.00368426	0.00368426	rs453821	t	c	0.1897	0.0196	3.123e-22	rs1111462	g	a	-0.057668	0.011702	8.3097e-07	rs453821	31935311	0.1363	0.1897	0.0196	3.123e-22	0.017175	0.01463	0.24042	0.41422	1	1	6243
SomaScan_v4	17357-33	SPCS	'SEPSECS	4	24621627	25662204	0	0.818724	0.00211899	0.0092208	0.0092208	rs4697549	c	g	-0.3888	0.0307	1.005e-36	rs7671107	a	g	-0.064456	0.013218	1.0803e-06	rs4577566	25195458	0.0463	0.3741	0.0303	5.219e-35	-0.022668	0.022369	0.3109	0.82207	1	1	2898
Olink_PEA	OID01311	GFRa-2	'GFRA2	8	21047915	22169869	0	0.688165	0.00203712	0.0003029	0.0003029	rs11774383	a	g	0.41665	0.063957	1.83738e-10	rs8192330	a	g	-0.11713	0.026124	7.3362e-06	rs62498897	21154620	0.077986	0.19117	0.11884	0.108368	0.054955	0.022425	0.014262	0.66363	1	1	3178
SomaScan_v4	11278-4	COL11A2	'COL11A2	6	32630458	33660276	0	0.709716	0.00200555	0.327439	0.327439	rs3129205	t	g	0.229	0.0137	1.667e-62	rs2068205	c	t	0.052068	0.011491	5.8632e-06	rs3129205	33125859	0.3413	0.229	0.0137	1.667e-62	0.0072742	0.01136	0.52196	0.5091	1	1	6949
SomaScan_v4	5089-11	IL-7 Ra	'IL7R	5	35352797	36379705	0	0.75049	0.00196944	0.06485	0.06485	rs6451229	a	g	-0.1647	0.0135	4.833e-34	rs13179014	c	a	-0.061249	0.01228	6.1057e-07	rs6451229	35866218	0.4068	-0.1647	0.0135	4.833e-34	0.0094069	0.010673	0.37811	0.12752	1	1	2647
Olink_PEA	OID01253	IL-7 Ra	'IL7R	5	35352797	36379705	0	0.750562	0.00187155	0.00630817	0.00630817	rs11742270	a	g	-0.67342	0.06548	1.43219e-22	rs13179014	c	a	-0.061249	0.01228	6.1057e-07	rs13179014	35693227	0.33761	0.051282	0.066618	0.441804	-0.061249	0.01228	6.1057e-07	0.11179	1	1	2646
SomaScan_v4	8794-13	DPEP1	'DPEP1	16	89179716	90204839	0	0.745645	0.00154292	0.00126275	0.00126275	rs409170	a	g	-0.5277	0.0129	0	rs117169628	a	g	0.081201	0.016244	5.77e-07	rs409170	89682350	0.3967	-0.5277	0.0129	0	0.0040112	0.011508	0.72741	0.23881	1	1	3228
SomaScan_v4	11390-24	Carbonic Anhydrase VIII	'CA8	8	60599906	61693971	0	0.751084	0.00151635	0.0198343	0.0209879	rs140904427	d	i	0.2901	0.0133	7.08e-105	rs4403445	a	g	0.047883	0.010682	7.374e-06	rs28532174	61189851	0.3995	0.2892	0.0133	2.79e-104	0.0061898	0.010699	0.56291	0.60508	0.991819	1	2766
Olink_PEA	OID05209	DPEP1	'DPEP1	16	89179716	90204839	0	0.745678	0.00149776	0.00431588	0.00431588	rs1126464	c	g	-0.86458	0.063085	2.34423e-36	rs117169628	a	g	0.081201	0.016244	5.77e-07	rs117169628	89262657	0.13962	-0.051027	0.086468	0.55538	0.081201	0.016244	5.77e-07	0.86997	1	1	3228
SomaScan_v4	5013-2	NCC27	'CLIC1	6	31198358	32207540	0	0.858134	0.00147481	0.0551376	0.0551376	rs1265889	a	g	0.1155	0.0183	2.733e-10	rs1111462	g	a	-0.057668	0.011702	8.3097e-07	rs1265889	32033616	0.1583	0.1155	0.0183	2.733e-10	-0.0098775	0.017124	0.56406	0.24883	1	1	6715
SomaScan_v4	15474-7	PIN1	'PIN1	19	9445933	10460358	0	0.97867	0.00120493	0.000122281	0.000122281	rs8100984	a	g	-0.0669	0.0129	2.232e-07	rs74956615	a	t	0.15957	0.026783	2.5565e-09	rs8100984	10004894	0.4419	-0.0669	0.0129	2.232e-07	0.03512	0.011306	0.0018947	0.38916	1	1	2576
SomaScan_v4	17513-11	ANX11	'ANXA11	10	81410645	82465328	0	0.886011	0.00110212	0.0089131	0.00901117	rs2573375	c	g	-0.2394	0.0132	4.711e-73	rs721917	g	a	0.055247	0.010641	2.0819e-07	rs2819946	81951635	0.4241	0.2394	0.0132	1.253e-73	0.013025	0.010921	0.233	0.75627	0.995833	1	3217
SomaScan_v4	13963-7	tollip	'TOLLIP	11	795601	1830884	0	0.943171	0.000840118	0.00325894	0.00306605	rs201324084	t	g	-0.1807	0.0386	2.869e-06	rs35705950	t	g	-0.11177	0.019621	1.2224e-08	rs117913875	1267688	0.0314	0.1672	0.0365	4.75e-06	0.014355	0.038599	0.70997	0.54215	0.940445	1	3265
SomaScan_v4	19590-46	SP-D	'SFTPD	10	81197496	82242370	0	0.925449	0.000462832	0.148473	0.148473	rs11201057	t	c	-0.5654	0.0132	0	rs721917	g	a	0.055247	0.010641	2.0819e-07	rs11201057	81749858	0.3357	-0.5654	0.0132	0	-0.0035552	0.0121	0.76889	0.82926	1	1	3342
SomaScan_v4	16621-77	AIBP	'APOA1BP	1	156061554	157064091	0	0.972401	0.000376491	0.000523479	0.000523479	rs6427322	a	c	-0.623	0.0346	1.366e-72	rs581342	c	t	0.090245	0.017531	2.6355e-07	rs77181873	156564726	0.0314	0.6222	0.0346	3.997e-72	0.012894	0.026181	0.62238	0.74177	1	1	2092
SomaScan_v4	13992-12	NSF	'NSF	17	44168035	45334830	0	0.999648	0.00035196	0.430503	0.430503	rs2532240	t	c	0.1061	0.0124	1.393e-17	rs73984689	a	g	-0.093415	0.01388	1.6956e-11	rs2532240	44265839	0.4242	0.1061	0.0124	1.393e-17	-0.055548	0.011452	1.2311e-06	0.91725	1	1	1679
SomaScan_v4	7089-42	SYT11	'SYT11	1	155329300	156354990	0	0.972768	0.000275031	0.0018537	0.0018537	rs145976521	a	g	-0.2504	0.0213	7.262e-32	rs581342	c	t	0.090245	0.017531	2.6355e-07	rs145976521	155816085	0.1103	-0.2504	0.0213	7.262e-32	0.0071619	0.019388	0.71183	0.99222	1	1	1183
Olink_PEA	OID00358	discoidin domain receptor 1	'DDR1	6	30344198	31367933	0	0.996627	0.000206804	0.00189642	0.00189642	rs2240803	a	g	0.4552	0.079722	1.98472e-08	rs111837807	c	t	0.11295	0.018461	9.4631e-10	rs2240803	30920957	0.17732	0.4552	0.079722	1.98472e-08	-0.012594	0.013983	0.36776	0.82858	1	1	9012
SomaScan_v4	16915-153	SEM4A	'SEMA4A	1	155617157	156647543	0	0.972714	0.000187965	0.0450162	0.0441172	rs372266718	t	c	-0.1778	0.0138	3.818e-38	rs581342	c	t	0.090245	0.017531	2.6355e-07	rs7695	156147326	0.3955	-0.1746	0.0136	5.74e-38	-0.0022859	0.011875	0.84736	0.071055	0.988816	1	1526
SomaScan_v4	13621-31	AP2A2	'AP2A2	11	424894	1512239	0	0.989248	0.000165114	0.00235306	0.00235306	rs117126836	a	g	0.2022	0.0221	5.504e-20	rs35705950	t	g	-0.11177	0.019621	1.2224e-08	rs117126836	948299	0.0932	0.2022	0.0221	5.504e-20	-0.015452	0.020814	0.45788	0.65319	1	1	3291
SomaScan_v4	9790-28	BR serine/threonine kinase 2	'BRSK2	11	911129	1983919	0	0.989295	0.000123547	0.051764	0.051764	rs7932863	a	g	0.329	0.0143	1.08e-117	rs35705950	t	g	-0.11177	0.019621	1.2224e-08	rs7932863	1412848	0.2734	0.329	0.0143	1.08e-117	-0.014089	0.012254	0.25027	0.64774	1	1	3396
SomaScan_v4	8032-23	MCCD1	'MCCD1	6	30996494	31998009	0	0.999316	6.99668e-05	0.00385454	0.00385454	rs449643	t	c	-0.1154	0.0195	3.225e-09	rs111837807	c	t	0.11295	0.018461	9.4631e-10	rs449643	31936679	0.1354	-0.1154	0.0195	3.225e-09	0.016969	0.014634	0.24623	0.44016	1	1	8230
SomaScan_v4	15607-56	KPYR	'PKLR	1	154759630	155771225	0	0.999602	2.71518e-05	0.000677736	0.000167424	rs141119689	d	i	-0.1996	0.0275	3.784e-13	rs67579710	a	g	-0.10348	0.01695	1.0252e-09	rs77350683	155484430	0.0664	0.1887	0.0275	6.228e-12	-0.048562	0.024698	0.049277	0.90412	0.872924	1	1171
SomaScan_v4	5196-7	NMT1	'NMT1	17	42628978	43686384	0	0.998219	2.70385e-05	0.0282095	0.0282095	rs9899380	c	g	0.0745	0.0128	6.717e-09	rs56328224	t	c	-0.08582	0.014103	1.1618e-09	rs2301597	43173273	0.4262	0.0726	0.0127	1.179e-08	0.010277	0.0106	0.33228	0.9919	1	1	2111
Olink_PEA	OID00723	MIC-A/B	'MICA	6	30871356	31883092	0	0.999758	2.63862e-05	0.0620304	0.0620304	rs3132467	a	g	-1.1355	0.049369	1.46893e-79	rs111837807	c	t	0.11295	0.018461	9.4631e-10	rs111837807	31121232	0.069072	-0.64212	0.1244	3.58344e-07	0.11295	0.018461	9.4631e-10	2.9213e-05	1	1	8885
Olink_PEA	OID00723	MIC-A/B	'MICB	6	30962658	31978901	0	0.999758	2.63856e-05	0.0620304	0.0620304	rs3132467	a	g	-1.1355	0.049369	1.46893e-79	rs111837807	c	t	0.11295	0.018461	9.4631e-10	rs111837807	31121232	0.069072	-0.64212	0.1244	3.58344e-07	0.11295	0.018461	9.4631e-10	2.9213e-05	1	1	8621
SomaScan_v4	3505-6	Lymphotoxin a1/b2	'LTA|LTB	6	31048302	32050299	0	0.99976	1.20089e-05	0.0142091	0.0142091	rs2518030	a	g	0.1076	0.0167	1.233e-10	rs111837807	c	t	0.11295	0.018461	9.4631e-10	rs2518030	31431082	0.1567	0.1076	0.0167	1.233e-10	0.038427	0.016063	0.016742	0.13276	1	1	7881
SomaScan_v4	3505-6	Lymphotoxin a1/b2	'LTA|LTB	6	31039831	32042101	0	0.99976	1.20089e-05	0.0142091	0.0142091	rs2518030	a	g	0.1076	0.0167	1.233e-10	rs111837807	c	t	0.11295	0.018461	9.4631e-10	rs2518030	31431082	0.1567	0.1076	0.0167	1.233e-10	0.038427	0.016063	0.016742	0.13276	1	1	7927
SomaScan_v4	10445-20	ApoM	'APOM	6	31120193	32125987	0	0.999777	7.04301e-06	0.000813969	0.000813969	rs2255741	a	g	-0.7911	0.039	2.83e-91	rs111837807	c	t	0.11295	0.018461	9.4631e-10	rs2255741	31605167	0.0299	-0.7911	0.039	2.83e-91	0.031249	0.024225	0.19707	0.39433	1	1	7258
SomaScan_v4	16818-200	CDCP1	'CDCP1	3	44623770	45687914	0	0.999424	5.24519e-06	0.00352921	0.00352921	rs28364749	a	t	-0.2697	0.0162	1.381e-62	rs79457566	g	a	0.1739	0.028203	7.0019e-10	rs28364749	45188535	0.1695	-0.2697	0.0162	1.381e-62	0.01054	0.014633	0.47135	0.92814	1	1	2746
SomaScan_v4	6049-64	PTPRS	'PTPRS	19	4658506	5840814	0	0.999538	4.65651e-06	0.000394836	0.000394836	rs55763631	a	c	0.2109	0.0339	4.853e-10	rs2277732	a	c	0.11697	0.012151	6.1912e-22	rs55763631	5293583	0.0495	0.2109	0.0339	4.853e-10	0.033388	0.029938	0.26476	0.21565	1	1	3384
Olink_PEA	OID00960	CDSN	'CDSN	6	30582867	31588223	0	0.99978	4.43138e-06	0.0531935	0.0531935	rs6905484	c	t	0.55842	0.060722	1.10408e-18	rs111837807	c	t	0.11295	0.018461	9.4631e-10	rs6905484	31071254	0.37423	0.55842	0.060722	1.10408e-18	-0.00079491	0.011219	0.94352	0.67731	1	1	9604
SomaScan_v4	12651-21	PDK2	'PDK2	17	47672101	48689516	0	0.999928	4.1385e-06	5.94373e-05	5.94373e-05	rs111564639	a	c	-0.4426	0.0414	1.04e-26	rs77534576	t	c	0.20794	0.032587	1.7585e-10	rs111564639	48172095	0.0278	-0.4426	0.0414	1.04e-26	0.053806	0.032499	0.097801	0.24758	1	1	2125
Olink_PEA	OID05162	ADA15	'ADAM15	1	154523042	155535252	0	0.999631	3.78351e-06	0.0192085	0.0192085	rs11589479	a	g	1.0118	0.063401	2.25944e-46	rs67579710	a	g	-0.10348	0.01695	1.0252e-09	rs11589479	155033308	0.20309	1.0118	0.063401	2.25944e-46	0.012028	0.015236	0.42985	0.70118	1	1	1436
Olink_PEA	OID00561	TNF-b	'LTA	6	31039831	32042101	0	0.999781	3.36024e-06	0.0899277	0.0899277	rs2229092	c	a	-1.3763	0.1199	4.01791e-27	rs111837807	c	t	0.11295	0.018461	9.4631e-10	rs111837807	31121232	0.069072	-0.13549	0.12268	0.269979	0.11295	0.018461	9.4631e-10	2.9213e-05	1	1	7931
SomaScan_v4	9786-310	IEX1	'IER3	6	30210976	31212331	0	0.999779	3.2671e-06	0.00654508	0.00654508	rs2844677	a	g	0.1862	0.0265	2.21e-12	rs111837807	c	t	0.11295	0.018461	9.4631e-10	rs2844677	30955359	0.0702	0.1862	0.0265	2.21e-12	0.021619	0.018643	0.24621	0.93088	1	1	6551
SomaScan_v4	3506-49	Lymphotoxin a2/b1	'LTA|LTB	6	31048302	32050299	0	0.999782	2.86418e-06	0.0040169	0.00396602	6:31943585_T_C	t	c	-0.2357	0.0192	1.812e-34	rs111837807	c	t	0.11295	0.018461	9.4631e-10	rs454212	31934372	0.1366	0.2363	0.0193	1.695e-34	0.016424	0.014602	0.26069	0.41406	0.993259	1	7881
SomaScan_v4	3506-49	Lymphotoxin a2/b1	'LTA|LTB	6	31039831	32042101	0	0.999782	2.86414e-06	0.0040169	0.00396602	6:31943585_T_C	t	c	-0.2357	0.0192	1.812e-34	rs111837807	c	t	0.11295	0.018461	9.4631e-10	rs454212	31934372	0.1366	0.2363	0.0193	1.695e-34	0.016424	0.014602	0.26069	0.41406	0.993259	1	7927
SomaScan_v4	5102-55	MICB	'MICB	6	30962658	31978901	0	0.999782	2.61071e-06	0.00833803	0.00833803	rs3134900	c	g	0.9911	0.0173	0	rs111837807	c	t	0.11295	0.018461	9.4631e-10	rs3099844	31448976	0.1339	-0.9809	0.0172	0	0.008446	0.017229	0.62398	0.29776	1	1	8617
SomaScan_v4	3003-29	NKp30	'NCR3	6	31056672	32060762	0	0.999782	2.39948e-06	0.00135354	0.00135354	rs986475	a	g	0.4539	0.0237	7.79e-82	rs111837807	c	t	0.11295	0.018461	9.4631e-10	rs986475	31556709	0.0866	0.4539	0.0237	7.79e-82	-0.012047	0.017837	0.49943	0.68052	1	1	7845
SomaScan_v4	6379-62	ATL2	'ADAMTSL2	9	135897286	136940641	0	0.999995	2.15113e-06	0.00240974	0.00240974	rs1008250	a	g	-0.1118	0.0161	4.473e-12	rs505922	t	c	-0.099884	0.010789	2.0889e-20	rs1008250	136397834	0.2748	-0.1118	0.0161	4.473e-12	0.013709	0.012618	0.27727	0.43554	1	1	3565
SomaScan_v4	2849-49	AIF1	'AIF1	6	31082961	32084798	0	0.999782	1.98643e-06	0.0496163	0.0496163	rs2261033	a	g	0.2788	0.0127	2.35e-107	rs111837807	c	t	0.11295	0.018461	9.4631e-10	rs2261033	31603591	0.453	0.2788	0.0127	2.35e-107	0.011195	0.010856	0.3024	0.59687	1	1	7587
SomaScan_v4	18918-86	PDE4A	'PDE4A	19	10027449	11080305	0	0.999989	1.81782e-06	0.00286322	0.00374397	rs145530718	c	g	1.595	0.0487	5.83e-235	rs11085727	t	c	0.081524	0.011929	8.2427e-12	rs35074907	10600418	0.021	1.4452	0.0469	1.6e-208	-0.088303	0.040669	0.029913	0.035613	0.871589	1	2408
SomaScan_v4	4342-10	sICAM-1	'ICAM1	19	9881511	10897291	0	0.99999	8.15623e-07	0.0659569	0.0659569	rs5498	a	g	1.1941	0.0075	0	rs11085727	t	c	0.081524	0.011929	8.2427e-12	rs5498	10395683	0.4242	1.1941	0.0075	0	0.025178	0.010658	0.018157	0.032259	1	1	2393
SomaScan_v4	8245-27	sICAM-5	'ICAM5	19	9900657	10907454	0	0.99999	5.43864e-07	0.115293	0.115293	rs281440	a	g	0.8329	0.0143	0	rs11085727	t	c	0.081524	0.011929	8.2427e-12	rs281440	10400304	0.225	0.8329	0.0143	0	-0.026183	0.012373	0.03433	0.099821	1	1	2399
Olink_PEA	OID01230	sICAM-1	'ICAM1	19	9881511	10897291	0	0.99999	5.23795e-07	0.11299	0.11299	rs5030377	g	a	0.47747	0.059774	1.00925e-14	rs11085727	t	c	0.081524	0.011929	8.2427e-12	rs5498	10395683	0.42887	0.44824	0.05836	8.85116e-14	-0.025178	0.010658	0.018157	0.032259	1	1	2393
SomaScan_v4	5736-1	TRML2	'TREML2	6	40658015	41668932	0	0.999983	4.19737e-07	0.000371616	0.000319755	rs62396356	a	g	-1.0654	0.0166	0	rs9367106	c	g	0.20225	0.030515	3.4038e-11	rs62396356	41167763	0.1337	-1.0654	0.0166	0	0.025356	0.017397	0.14497	0.89751	1	0.911013	2847
SomaScan_v4	4500-50	SCGF-alpha	'CLEC11A	19	50726586	51728974	0	0.999991	4.1364e-07	4.43245e-05	4.43245e-05	rs116924815	t	c	1.1391	0.0401	1.37e-177	rs1405655	c	t	0.075181	0.011072	1.1208e-11	rs116924815	51230733	0.028	1.1391	0.0401	1.37e-177	-0.051181	0.035004	0.1437	0.49638	1	1	2692
SomaScan_v4	2966-65	SCGF-beta	'CLEC11A	19	50726586	51728974	0	0.999991	4.12657e-07	4.43245e-05	4.43245e-05	rs116924815	t	c	1.0465	0.0403	8.67e-149	rs1405655	c	t	0.075181	0.011072	1.1208e-11	rs116924815	51230733	0.028	1.0465	0.0403	8.67e-149	-0.051181	0.035004	0.1437	0.49638	1	1	2692
SomaScan_v4	6550-4	ICAM4	'ICAM4	19	9897643	10899198	0	0.99999	4.11928e-07	0.11299	0.11299	rs5030377	a	g	0.1152	0.014	1.891e-16	rs11085727	t	c	0.081524	0.011929	8.2427e-12	rs5498	10395683	0.4245	0.0906	0.0136	3.049e-11	0.025178	0.010658	0.018157	0.032259	1	1	2383
SomaScan_v4	15596-7	HEXI1	'HEXIM1	17	42724684	43729468	0	0.999998	2.41579e-07	0.0102042	0.0102042	rs9894577	a	g	0.1464	0.0133	3.601e-28	rs2942168	a	g	-0.091704	0.013934	4.6627e-11	rs9894577	43223292	0.3155	0.1464	0.0133	3.601e-28	0.028458	0.01156	0.013829	0.47845	1	1	1864
SomaScan_v4	14205-6	HEXI2	'HEXIM2	17	42738067	43747407	0	0.999999	1.52628e-07	0.0101988	0.0106745	rs112981250	d	i	-0.1283	0.0132	3.179e-22	rs241032	c	t	-0.091617	0.013916	4.5886e-11	rs9894577	43223292	0.3155	0.1268	0.0131	5.149e-22	0.028458	0.01156	0.013829	0.47845	0.995494	1	1880
SomaScan_v4	18319-7	ODPX	'PDHX	11	34437376	35542138	0	0.999988	1.34071e-07	0.00025961	0.000484498	rs573225161	d	i	-0.2478	0.019	7.348e-39	rs766826	t	c	-0.082134	0.012104	1.155e-11	rs12275911	34966492	0.1161	-0.2465	0.0191	5.92e-38	-0.014832	0.015333	0.33339	0.65647	0.898622	1	3480
SomaScan_v4	9266-1	sTREM-1	'TREM1	6	40735664	41754457	0	0.999983	1.31661e-07	0.000241206	0.000407843	rs151289065	d	i	-0.3569	0.0137	6.61e-150	rs9367106	c	g	0.20225	0.030515	3.4038e-11	rs3789204	41254741	0.2869	0.3534	0.0136	5.02e-149	0.0078237	0.013095	0.55022	0.28998	0.98372	0.911013	2829
Olink_PEA	OID00991	sTREM-1	'TREM1	6	40735664	41754457	0	0.999983	1.24113e-07	0.000397125	0.000407843	rs151289065	i	d	0.52007	0.060141	7.78037e-17	rs9367106	c	g	0.20225	0.030515	3.4038e-11	rs4424081	41275791	0.27835	-0.50383	0.05957	3.2434e-16	-0.0058596	0.013188	0.65682	0.26951	0.978142	0.911013	2829
SomaScan_v4	5124-69	sICAM-5	'ICAM5	19	9900657	10907454	0	0.99999	8.4451e-08	0.113661	0.113661	rs281439	c	g	0.6908	0.0145	0	rs11085727	t	c	0.081524	0.011929	8.2427e-12	rs281440	10400304	0.225	0.6907	0.0146	0	-0.026183	0.012373	0.03433	0.099821	1	1	2399
SomaScan_v4	3488-64	Catalase	'CAT	11	33960472	34993609	0	0.999988	7.30043e-08	0.0568875	0.0568875	rs769218	a	g	-0.2901	0.0153	7.926e-80	rs766826	t	c	-0.082134	0.012104	1.155e-11	rs769218	34470679	0.2238	-0.2901	0.0153	7.926e-80	-0.0047263	0.012269	0.70006	0.15835	1	1	3088
SomaScan_v4	8468-19	PSA	'KLK3	19	50858171	51864020	0	0.999991	5.92215e-08	9.7752e-05	9.7752e-05	rs266849	a	g	0.0806	0.0107	5e-14	rs1405655	c	t	0.075181	0.011072	1.1208e-11	rs266849	51349090	0.1995	0.0806	0.0107	5e-14	-0.0043973	0.013013	0.73542	0.28208	1	1	2577
SomaScan_v4	19377-14	NOE2	'OLFM2	19	9464394	10547228	0	0.99999	5.83837e-08	0.00101166	0.00101166	rs55732232	c	g	0.8136	0.012	0	rs11085727	t	c	0.081524	0.011929	8.2427e-12	rs55732232	10059160	0.3515	0.8136	0.012	0	-0.0012249	0.012272	0.92049	0.08377	1	1	2726
SomaScan_v4	5121-3	SEM6B	'SEMA6B	19	4042600	5059820	0	1	4.59275e-09	0.00858913	0.00762801	rs28731213	a	t	0.1007	0.0137	1.673e-13	rs2277732	a	c	0.11697	0.012151	6.1912e-22	rs4807602	4548015	0.4952	0.0987	0.0138	8.575e-13	0.0095386	0.012015	0.42726	0.88589	0.976217	1	2684
Olink_PEA	OID00515	IL-10 Rb	'IL10RB	21	34138663	35169539	0	1	3.39727e-13	0.00041487	0.00041487	rs735299	a	g	0.53115	0.059453	8.77001e-18	rs13050728	c	t	-0.10657	0.0113	4.0686e-21	rs13050728	34615210	0.31652	0.019197	0.067003	0.774604	-0.10657	0.0113	4.0686e-21	0.32778	1	1	2290
SomaScan_v4	9180-6	INGR2	'IFNGR2	21	34275202	35351655	0	1	6.85198e-15	0.000112414	0.000112414	rs2284553	a	g	-0.1224	0.0137	4.596e-19	rs13050728	c	t	-0.10657	0.0113	4.0686e-21	rs2284553	34776695	0.4027	-0.1224	0.0137	4.596e-19	0.009907	0.010999	0.36775	0.33968	1	1	2440
SomaScan_v4	5680-54	OBP2B	'OBP2B	9	135580664	136584630	0	1	1.35639e-15	0.00241888	0.00241753	rs10793958	a	g	0.34	0.0158	7.98e-103	rs505922	t	c	-0.099884	0.010789	2.0889e-20	rs4962104	136087047	0.2027	-0.34	0.0158	8.03e-103	0.021662	0.012091	0.073186	0.88155	0.999997	1	3056
SomaScan_v4	9796-4	CEL	'CEL	9	135437365	136447248	0	1	6.20359e-16	0.000696102	0.00059737	rs56272996	c	g	-0.7039	0.037	1.272e-80	rs505922	t	c	-0.099884	0.010789	2.0889e-20	rs640720	135934995	0.0311	-0.6927	0.0365	3.454e-80	-0.0018536	0.029645	0.95014	0.35828	0.975294	1	2821
SomaScan_v4	3175-51	ATS13	'ADAMTS13	9	135779478	136824508	0	1	4.71054e-16	0.0279414	0.0279123	rs71503195	c	g	0.9386	0.0214	0	rs505922	t	c	-0.099884	0.010789	2.0889e-20	rs35516997	136297880	0.088	-0.9386	0.0214	0	-0.0083983	0.02161	0.69755	0.6448	0.998344	1	3549
SomaScan_v4	2631-50	IL-10 Rb	'IL10RB	21	34138663	35169539	0	1	1.02623e-16	0.000135892	0.000122109	rs68187568	d	i	0.1339	0.0139	7.669e-22	rs13050728	c	t	-0.10657	0.0113	4.0686e-21	rs2843717	34659868	0.4528	0.1301	0.0137	2.32e-21	0.025638	0.010855	0.018186	0.47459	0.960614	1	2290
SomaScan_v4	9248-36	CS010	'MYDGF	19	4141386	5170382	0	1	1.44824e-17	0.00120469	0.00120469	rs75029446	t	c	-0.4696	0.0462	3.016e-24	rs2277732	a	c	0.11697	0.012151	6.1912e-22	rs75029446	4701727	0.0202	-0.4696	0.0462	3.016e-24	0.01855	0.025186	0.46141	0.68115	1	1	2784
SomaScan_v4	9183-7	IFN-a/b R1	'IFNAR1	21	34196734	35232168	0	1	1.30131e-17	0.00091072	0.00091072	rs2257167	c	g	-0.6973	0.018	0	rs13050728	c	t	-0.10657	0.0113	4.0686e-21	rs2257167	34715699	0.1349	-0.6973	0.018	0	-0.0041506	0.015288	0.78601	0.59075	1	1	2305
Olink_PEA	OID00402	IL-27	'EBI3	19	3729495	4737528	0	1	6.73657e-18	0.000412423	0.000412423	rs353704	t	c	-0.98202	0.054213	2.7227e-56	rs2277732	a	c	0.11697	0.012151	6.1912e-22	rs4740	4236996	0.27938	-0.9648	0.053285	2.95121e-56	-0.010559	0.011143	0.34334	0.87492	1	1	2327
SomaScan_v4	10851-77	IL27B	'EBI3	19	3729495	4737528	0	1	6.34692e-18	0.000600738	0.000600738	rs353705	a	g	-1.0179	0.011	0	rs2277732	a	c	0.11697	0.012151	6.1912e-22	rs4905	4237067	0.2843	1.0127	0.011	0	0.015662	0.011328	0.16679	0.86581	1	1	2327
SomaScan_v4	5810-25	Cripto	'TDGF1	3	46116045	47168033	0	1	2.60618e-38	0.0155724	0.0155724	rs112481213	a	t	1.3106	0.0094	0	rs13091868	g	a	0.23065	0.016968	4.3735e-42	rs112481213	46619238	0.2489	1.3106	0.0094	0	0.014297	0.013396	0.28585	0.037798	1	1	2553
Olink_PEA	OID05131	NA	'TDGF1	3	46116045	47168033	0	1	2.60617e-38	0.0155724	0.0155724	rs112481213	a	t	1.3032	0.043624	6.45654e-112	rs13091868	g	a	0.23065	0.016968	4.3735e-42	rs13091868	46123043	0.10042	0.22894	0.10641	0.0319227	0.23065	0.016968	4.3735e-42	0.00015399	1	1	2553
