# Supplementary material for: ELF5 is a potential respiratory epithelial cell-specific risk gene for severe COVID-19
Source: Nat Commun. 2022 Aug 15;13:4484. doi: 10.1038/s41467-022-31999-6 (PMC9378714; doi:10.1038/s41467-022-31999-6)
Supplement: Supplementary file 7 — Supplementary Data 4 [file 41467_2022_31999_MOESM7_ESM.xlsx]

## Sheet: Supplementary.Data.4
Supplementary Data 4 Results from proteome-wide colocalisation analysis at protein-encoding loci for SARS-CoV-2 positive(C2). Results are shown for each protein that passed quality control (preserved pQTL in SNP overlap) and with at least suggestive evidence for a genetic signal for either the protein or any COVID-19 related outcome. Effect estimates, standard errors, and p-values were obtained f…
Results are shown based on genome biuld37. chr = chromosome; distinct = evidence for two distinct genetic signals in the same region; shared = evidence that the same underlying causal variant is affecting protein levels and COVID-19 phenotypes; LD = linkage disequilibrium; Overlap = LD between the respective lead variants in the SNP set common to both traits; Marginal = LD between regional lead v…
								Posterior Probability		LD regional lead signals (r2)		regional lead signal pQTL						regional lead signal COVID-19						Selected genetic variant common to both summary statistics										LD lead signal overlap (r2)
Platform	Platform_id	Protein	Gene	chr	region_start	region_end	candidate	distinct	shared	Overlap	Marginal	rsid	EA	NEA	beta	se	pvalue	rsid	EA	NEA	beta	se	pvalue	rsid	pos	MAF	beta.protein	se.protein	pvalue.protein	beta.COVID19	se.COVID19	pvalue.COVID19	het_p.covid19	Protein	COVID-19	#SNPs
Olink_PEA	OID00340	G-CSF	'CSF3	17	37671614	38674066	1	0.0604111	0.882001	0.876919	0.846911	rs60082402	g	a	0.26781	0.062702	2.34531e-05	rs12941811	c	t	0.019701	0.0041973	2.6827e-06	rs3826331	38150492	0.37862	-0.24599	0.061602	7.53876e-05	0.019186	0.0042205	5.4722e-06	0.054751	0.965339	1	2139
SomaScan_v4	10361-25	OAS1	'OAS1	12	112844582	113869990	1	0.119184	0.877011	0.922362	0.922362	rs6489868	c	g	-0.078	0.0134	5.943e-09	rs10774671	a	g	0.022844	0.0043286	1.3108e-07	rs6489868	113363692	0.3623	-0.078	0.0134	5.943e-09	0.021168	0.0044193	1.6692e-06	0.0014889	1	1	2234
Olink_PEA	OID00608	SP-D	'SFTPD	10	81197496	82242370	0	0.0906904	0.849084	0.0438004	0.0438004	rs721917	g	a	-0.66674	0.053614	5.37032e-31	rs7919775	g	a	-0.037765	0.008512	9.1371e-06	rs721917	81706324	0.40206	-0.66674	0.053614	5.37032e-31	0.017415	0.0041442	2.6438e-05	0.047714	1	1	3594
SomaScan_v4	17697-2	OVCA2	'OVCA2	17	1445327	2446724	0	0.0285344	0.718333	0.000250493	0.000119759	rs145234879	a	c	0.6388	0.0568	2.377e-29	rs2429911	c	t	-0.071059	0.016319	1.335e-05	rs145234879	1945354	0.0155	0.6388	0.0568	2.377e-29	0.059698	0.017389	0.0005967	0.39793	1	0.364212	2843
SomaScan_v4	4840-73	G-CSF	'CSF3	17	37671614	38674066	0	0.160875	0.712613	0.387068	0.387758	rs139156536	d	i	0.0623	0.0134	3.486e-06	rs12941811	c	t	0.019701	0.0041973	2.6827e-06	rs8067817	38163936	0.4472	0.061	0.0134	5.06e-06	-0.013234	0.0041213	0.0013222	0.0017212	0.993694	1	2139
SomaScan_v4	9253-52	BGAT	'ABO	9	135625788	136650617	0	0.324222	0.675778	0.996227	0.990291	rs576123	t	c	-1.2278	0.0079	0	rs505922	t	c	-0.074283	0.0042698	8.6425e-68	rs505922	136149229	0.3329	-1.2299	0.0083	0	-0.074283	0.0042698	8.6425e-68	7.1596e-06	0.988088	1	3668
SomaScan_v4	17474-106	YETS4	'YEATS4	12	69253483	70284576	0	0.0442773	0.600897	0.586692	1.69302e-06	rs11443013	d	i	0.1198	0.0131	6.411e-20	rs192690511	t	a	0.25708	0.058023	9.3919e-06	rs7976537	69784986	0.4054	0.1198	0.0132	9.009e-20	-0.015098	0.0043762	0.00056036	0.020963	0.815788	1.80499e-05	3412
SomaScan_v4	18881-7	CD97	'CD97	19	13991313	15019537	0	0.0288256	0.529093	0.00023109	0.00023109	rs59179632	t	c	-0.1575	0.0233	1.417e-11	rs3795034	t	g	-0.018785	0.0049159	0.00013276	rs59179632	14504661	0.0944	-0.1575	0.0233	1.417e-11	-0.015532	0.0073446	0.034449	0.077409	1	1	2904
SomaScan_v4	8664-36	PKDCC	'PKDCC	2	41775160	42785668	0	0.0337807	0.4843	0.000538024	0.00400889	rs534845187	d	i	-0.5756	0.0602	1.194e-21	rs113140075	c	g	0.035807	0.0093798	0.00013482	rs34372645	42281312	0.014	0.537	0.0578	1.54e-20	-0.059049	0.0192	0.0021021	0.66614	0.832571	0.00917118	3734
SomaScan_v4	3060-43	C9	'C9	5	38784364	39924970	0	0.128559	0.425337	0.0512807	NA	rs62358361	t	g	-1.1631	0.0712	5.099e-60	rs537636792	c	g	0.34552	0.081801	2.4019e-05	rs62358361	39327888	0.0087	-1.1631	0.0712	5.099e-60	0.076877	0.028384	0.0067589	0.34229	1	1	3799
SomaScan_v4	19129-15	MTHFSD	'MTHFSD	16	86063782	87088841	0	0.0566877	0.398709	0.981028	0.981028	rs11642368	a	t	0.527	0.0122	0	rs9932053	t	g	-0.017381	0.0044798	0.00010455	rs11642368	86568701	0.4065	0.527	0.0122	0	-0.014671	0.0042974	0.0006401	0.9041	1	1	5330
SomaScan_v4	18837-9	SGTB	'SGTB	5	64461755	65518862	0	0.117805	0.321695	0.0451435	0.0451435	rs28342	a	g	0.0743	0.0146	3.408e-07	rs13178439	g	a	-0.017979	0.004405	4.4772e-05	rs28342	64968615	0.3211	0.0743	0.0146	3.408e-07	0.0075526	0.0044556	0.090063	0.14958	1	1	2498
SomaScan_v4	3495-15	GCP-2	'CXCL6	4	74202214	75214781	0	0.132441	0.320356	0.683639	0.683639	rs16850073	t	c	0.8474	0.0113	0	rs2227306	t	c	-0.019226	0.0043555	1.0142e-05	rs16850073	74703999	0.3761	0.8474	0.0113	0	-0.014951	0.0044799	0.00084558	0.27336	1	1	2165
SomaScan_v4	10366-11	PDGFRA	'PDGFRA	4	54595264	55664414	0	0.0633214	0.302225	0.35595	0.355394	rs1105825	a	g	-0.1975	0.021	6.503e-21	rs2162136	t	g	-0.01844	0.0049258	0.00018144	rs2307050	55141293	0.1103	-0.1975	0.021	6.331e-21	-0.019706	0.0062888	0.0017272	0.58279	0.999203	1	2823
SomaScan_v4	9015-1	PRG3	'PRG3	11	56644242	57648623	0	0.0402798	0.270875	0.98335	0.00019831	rs10896613	c	g	-0.1485	0.021	1.46e-12	rs569920171	a	g	0.29241	0.083697	0.00047644	rs10896613	57144500	0.1132	-0.1485	0.021	1.46e-12	0.018287	0.0067385	0.006652	0.087946	1	0.000202435	2337
SomaScan_v4	5813-58	Epo	'EPO	7	99818423	100821323	0	0.299074	0.207558	0.41433	0.414327	rs9801017	a	g	0.0772	0.0136	1.322e-08	rs62482238	a	g	-0.023438	0.0053078	1.0062e-05	rs7385804	100235970	0.3803	0.0772	0.0136	1.326e-08	0.011301	0.0042932	0.0084814	0.059726	1	1	1987
SomaScan_v4	4960-72	annexin I	'ANXA1	9	75266673	76285309	0	0.0384157	0.173342	0.0119615	0.000170336	rs62541553	t	c	0.4858	0.0315	1.098e-53	rs180924935	c	g	0.25327	0.067203	0.00016407	rs62541553	75777421	0.0428	0.4858	0.0315	1.098e-53	0.025887	0.0094711	0.0062704	0.11778	1	0.00323577	2530
SomaScan_v4	4920-10	Lysozyme	'LYZ	12	69242121	70248014	0	0.0953569	0.145318	0.579698	6.25232e-06	rs4761234	t	c	0.6087	0.0122	0	rs192690511	t	a	0.25708	0.058023	9.3919e-06	rs4761234	69732105	0.4714	0.6087	0.0122	0	-0.012658	0.0042141	0.0026674	0.63835	1	1.80499e-05	3297
SomaScan_v4	12696-166	ANM3	'PRMT3	11	19909076	21030840	0	0.103717	0.138837	0.046161	0.046161	rs10833330	c	g	0.0912	0.0133	6.942e-12	rs79182792	c	g	-0.031481	0.0080722	9.6233e-05	rs10833330	20482099	0.4315	0.0912	0.0133	6.942e-12	0.0042731	0.0042056	0.30961	0.71536	1	1	4107
SomaScan_v4	7784-1	Kininogen, HMW	'KNG1	3	185935065	186961743	0	0.0249016	0.132267	0.000595804	0.000133753	rs76438938	t	c	-1.1904	0.0384	2.02e-211	rs142787045	g	a	0.10339	0.021915	2.3858e-06	rs76438938	186461524	0.0302	-1.1904	0.0384	2.02e-211	0.031103	0.012174	0.010625	0.87084	1	8.99245e-05	3306
SomaScan_v4	13457-33	ELF5	'ELF5	11	34000340	35035352	0	0.0636353	0.126415	0.000562483	0.000562483	rs766826	t	c	-0.0665	0.0146	5.382e-06	rs286897	g	c	-0.01877	0.0046764	5.9782e-05	rs766826	34528766	0.3591	-0.0665	0.0146	5.382e-06	-0.015091	0.0044936	0.00078406	0.054526	1	1	3468
SomaScan_v4	9557-5	MANS1	'MANSC1	12	11982198	13003475	0	0.0815046	0.123268	0.00526041	0.00526041	rs56829405	a	g	0.5217	0.0198	2.53e-152	rs2448050	a	g	-0.017914	0.0041919	1.9238e-05	rs56829405	12496935	0.1192	0.5217	0.0198	2.53e-152	0.018149	0.0065267	0.0054245	0.57119	1	1	3003
SomaScan_v4	4469-78	ST4S6	'CHST15	10	125267184	126353206	0	0.0351129	0.113809	2.3054e-05	0.855323	rs9422302	t	g	-0.1584	0.0155	1.211e-24	rs11453446	i	d	0.019776	0.005729	0.00055668	rs7098400	125866006	0.2736	-0.1522	0.0152	1.114e-23	-0.013533	0.0047563	0.0044363	0.47515	1	2.56527e-05	4102
SomaScan_v4	15509-2	NAG	'NAGLU	17	40188190	41196467	0	0.0215657	0.110363	0.652843	0.000998753	rs77942990	a	g	1.3027	0.0309	0	rs148214633	g	a	-0.087937	0.021805	5.5117e-05	rs77942990	40622538	0.0406	1.3027	0.0309	0	0.027098	0.010756	0.011758	0.60182	1	0.000410812	1474
Olink_PEA	OID01267	sICAM-3	'ICAM3	19	9944452	10950499	0	0.0240922	0.107711	0.107197	0.00314686	rs2304237	c	t	0.31017	0.070662	1.39605e-05	rs141754729	c	a	0.17492	0.044448	8.3061e-05	rs7250300	10448660	0.23077	0.29505	0.070788	3.63915e-05	-0.015189	0.0049564	0.00218	0.1711	1	0.0131366	2813
SomaScan_v4	4546-27	EMR2	'ADGRE2	19	14343205	15389353	0	0.0678909	0.082222	8.42399e-05	8.42399e-05	rs12973667	c	g	-0.3617	0.0147	5.84e-134	rs3795034	t	g	-0.018785	0.0049159	0.00013276	rs12973667	14505748	0.2746	-0.3617	0.0147	5.84e-134	-0.013158	0.0048435	0.0065957	0.33113	1	1	3843
SomaScan_v4	3179-51	Cathepsin A	'CTSA	20	44018783	45027459	0	0.0543602	0.0720217	4.57545e-05	0.000924254	rs149720880	a	g	-0.4328	0.0702	7.039e-10	rs2425846	g	t	0.050379	0.010968	4.365e-06	rs149720880	44474775	0.0093	-0.4328	0.0702	7.039e-10	0.051333	0.027428	0.061267	0.80301	1	0.000100524	3262
Olink_PEA	OID05209	DPEP1	'DPEP1	16	89179716	90204839	0	0.0826292	0.0716053	0.0287406	0.0287406	rs1126464	c	g	-0.86458	0.063085	2.34423e-36	rs73253776	c	t	-0.022625	0.0059615	0.00014754	rs117169628	89262657	0.13962	-0.051027	0.086468	0.55538	0.018021	0.006091	0.00309	0.75297	1	1	3728
SomaScan_v4	4437-56	ENTP5	'ENTPD5	14	73924713	74986102	0	0.512749	0.0695651	0.278797	0.278797	rs147326645	c	g	-1.1686	0.0259	0	rs7143041	a	g	-0.022356	0.0052649	2.1741e-05	rs147326645	74447785	0.0592	-1.1686	0.0259	0	0.022408	0.0083034	0.0069623	0.64022	1	1	3185
SomaScan_v4	9329-28	TRML1	'TREML1	6	40617080	41622075	0	0.131929	0.0684204	0.000209791	0.000209791	rs148032261	a	g	1.2236	0.1098	8.091e-29	rs41435745	c	g	0.04898	0.011728	2.9622e-05	rs148032261	41016437	0.0042	1.2236	0.1098	8.091e-29	-0.068882	0.039093	0.078068	0.090894	1	1	3367
SomaScan_v4	8397-147	QSOX2	'QSOX2	9	138598179	139637687	0	0.0879464	0.0655029	0.229786	0.225237	rs77836657	d	i	0.3583	0.0131	3.78e-165	rs1924521	c	a	-0.026286	0.0059561	1.0185e-05	rs10858248	139108324	0.4977	0.3491	0.0129	1.72e-161	0.011457	0.0042752	0.0073674	0.17432	0.959004	1	3160
SomaScan_v4	15305-7	Secretagogin	'SCGN	6	25152464	26202011	0	0.101099	0.0630182	0.308815	0.0268371	rs115810	c	g	0.0763	0.0146	1.731e-07	rs301385	t	g	-0.019486	0.0049816	9.1706e-05	rs115810	25975883	0.2875	0.0763	0.0146	1.731e-07	-0.012812	0.0045624	0.0049824	0.53244	1	0.0707623	3938
SomaScan_v4	4568-17	SLIK5	'SLITRK5	13	87824870	88831871	0	0.0522566	0.0605814	0.0075044	0.964086	rs34509844	d	i	-0.1704	0.0137	2.311e-35	rs12870626	a	g	-0.018857	0.0053213	0.00039471	rs7984705	88699977	0.2993	-0.1697	0.0137	3.198e-35	-0.011689	0.0044756	0.0090094	0.29147	0.9904	0.00695616	2693
SomaScan_v4	12670-15	RAD1	'RAD1	5	34405369	35419094	0	0.0597071	0.0588875	0.000680721	0.000680721	rs2308957	t	c	-0.5308	0.0855	5.466e-10	rs889319	t	c	-0.016187	0.0042549	0.00014223	rs2308957	34911884	0.0059	-0.5308	0.0855	5.466e-10	-0.053035	0.030213	0.079196	0.50651	1	1	3559
SomaScan_v4	10440-26	ACAM	'CLMP	11	122443035	123565989	0	0.0428476	0.0574625	7.1772e-05	0.00682411	rs2155572	t	g	0.215	0.0123	4.585e-68	rs117498337	g	c	0.051398	0.012375	3.2767e-05	rs2155572	123067655	0.4165	0.215	0.0123	4.585e-68	0.011253	0.004358	0.0098213	0.21428	1	3.0252e-05	3873
Olink_PEA	OID00300	LIMP II	'SCARB2	4	76579890	77635046	0	0.0490221	0.0571723	0.847382	1	rs7697777	t	c	0.45677	0.079161	1.42233e-08	rs57390122	t	c	0.063909	0.017038	0.00017618	rs7697777	77075196	0.15956	0.45677	0.079161	1.42233e-08	0.015677	0.0055007	0.0043724	0.14354	1	1	3346
SomaScan_v4	16593-3	FADD	'FADD	11	69549269	70553496	0	0.031756	0.0562166	0.08233	0.08233	rs10751205	t	c	0.0632	0.0137	3.764e-06	rs579614	a	g	-0.016974	0.0048165	0.00042478	rs10793022	70006887	0.4151	0.0581	0.0136	1.794e-05	-0.0027779	0.0041802	0.50635	0.42046	1	1	3283
SomaScan_v4	13473-55	IP3KA	'ITPKA	15	41285591	42295747	0	0.0504147	0.0555467	0.0271886	0.0271886	rs316617	t	c	-0.2308	0.0133	1.314e-67	rs34055060	t	c	-0.014511	0.0041681	0.00049849	rs316617	41795900	0.3672	-0.2308	0.0133	1.314e-67	-0.011089	0.0043271	0.010389	0.37901	1	1	2426
SomaScan_v4	8244-16	FUT8	'FUT8	14	65377310	66710839	0	0.0526763	0.0547079	0.0189664	0.00123499	rs2127870	c	g	-1.1531	0.0116	0	rs183588345	c	g	0.12846	0.029353	1.2066e-05	rs2127870	65796846	0.2142	-1.1531	0.0116	0	-0.01261	0.0049802	0.011338	0.77001	1	6.96797e-05	3865
SomaScan_v4	9017-58	LPH	'LCT	2	136045410	137094750	0	0.0294317	0.0526051	0.030999	0.030999	rs4988235	a	g	0.8821	0.0108	0	rs12477103	a	c	0.076041	0.024828	0.0021929	rs4988235	136608646	0.3071	0.8821	0.0108	0	-0.012324	0.0049077	0.012035	0.30804	1	1	1766
Olink_PEA	OID05162	ADA15	'ADAM15	1	154523042	155535252	0	0.942193	0.0518753	0.0442692	0.0442692	rs11589479	a	g	1.0118	0.063401	2.25944e-46	rs148063273	t	c	0.12994	0.022564	8.4685e-09	rs11589479	155033308	0.20309	1.0118	0.063401	2.25944e-46	0.02293	0.005721	6.1213e-05	0.41957	1	1	1719
SomaScan_v4	17823-40	SMD2	'SNRPD2	19	45690712	46695827	0	0.0239357	0.0518135	0.494485	0.000120678	rs117473794	t	c	-0.163	0.0318	2.893e-07	rs150154809	a	g	0.16705	0.047486	0.00043482	rs117473794	45732931	0.0473	-0.163	0.0318	2.893e-07	0.025301	0.011611	0.029323	0.98831	1	0.000131508	2942
SomaScan_v4	5636-10	MFAP4	'MFAP4	17	18786755	19790553	0	0.0196535	0.0490329	0.000373954	8.71654e-06	rs139356332	c	g	-0.6813	0.0486	1.018e-44	rs556779976	g	t	-0.39353	0.099749	7.9732e-05	rs139356332	19289286	0.0213	-0.6813	0.0486	1.018e-44	-0.031226	0.016028	0.051383	0.43167	1	9.54674e-05	1403
SomaScan_v4	4992-49	GRN	'GRN	17	41922614	42930470	0	0.0484847	0.0478454	0.00443257	0.00487737	rs5848	t	c	-0.2453	0.015	6.604e-60	rs12945024	g	a	0.18834	0.052983	0.00037841	rs5848	42430244	0.2788	-0.2453	0.015	6.604e-60	0.011768	0.0047159	0.012582	0.66044	1	0.00510162	2166
SomaScan_v4	17682-1	CD46	'CD46	1	207425402	208468858	0	0.0480309	0.0467764	0.618982	0.618982	rs113208992	a	g	-0.4022	0.0132	1.4e-202	rs3849267	t	c	-0.014286	0.0041672	0.00060752	rs2488252	207938228	0.4013	-0.4017	0.0132	1.67e-202	-0.011079	0.0042431	0.0090272	0.84539	1	1	2872
SomaScan_v4	5012-67	Myokinase, human	'AK1	9	130128759	131140022	0	0.0269836	0.046733	0.000220957	0.000220957	rs9919018	a	g	-0.0806	0.0148	5.054e-08	rs11789170	c	a	0.021404	0.0058407	0.00024775	rs9919018	130642755	0.2441	-0.0806	0.0148	5.054e-08	-0.012496	0.0050465	0.013277	0.2039	1	1	1984
SomaScan_v4	11217-16	CTBP1	'CTBP1	4	705236	1743741	0	0.213214	0.045708	0.037432	0.037432	rs111227886	t	c	-0.1554	0.0323	1.466e-06	rs11726058	t	c	-0.018953	0.0041433	4.7779e-06	rs111227886	1199518	0.0413	-0.1554	0.0323	1.466e-06	0.0007171	0.010872	0.94741	0.39704	1	1	3754
Olink_PEA	OID00477	CD244	'CD244	1	160299950	161332692	0	0.0402367	0.0454186	0.000133039	0.0165437	rs2139660	a	t	-0.34385	0.060834	2.71769e-08	rs114641368	t	c	0.092643	0.025146	0.00022937	rs509749	160793560	0.41134	-0.0030479	0.066279	0.963341	0.00082603	0.0041664	0.84284	0.28476	1	0.000365472	2940
SomaScan_v4	18241-18	HEM6	'CPOX	3	97739976	98812567	0	0.0556402	0.044983	0.00711372	0.00204391	rs72928816	a	t	-0.6418	0.0654	9.387e-23	rs12496694	a	g	-0.019364	0.0053925	0.00032948	rs72928816	98386246	0.0104	-0.6418	0.0654	9.387e-23	0.04403	0.015165	0.0036915	0.1436	1	0.382318	4062
SomaScan_v4	9249-17	TMEM9	'TMEM9	1	200603900	201640702	0	0.0463321	0.042239	0.00691779	0.00672603	rs1106729	c	g	0.1038	0.0139	9.119e-14	rs12750815	t	c	0.034092	0.0094364	0.00030284	rs2068152	201120730	0.3796	0.1038	0.0139	9.477e-14	-0.010513	0.0042664	0.013734	0.69628	0.989432	1	3509
SomaScan_v4	8841-65	CILP2	'CILP2	19	19149057	20157468	0	0.185479	0.0410285	0.00147992	0.00147992	rs1006057	t	c	-0.0587	0.0122	1.454e-06	rs183997365	a	g	-0.13924	0.034719	6.0566e-05	rs1006057	19274147	0.4638	-0.0587	0.0122	1.454e-06	-0.0048739	0.004225	0.24868	0.23441	1	1	2706
SomaScan_v4	3029-52	DC-SIGN	'CD209	19	7304879	8312464	0	0.118707	0.0408491	0.000476343	0.000476343	rs4804774	c	g	-0.4199	0.016	1.16e-151	rs59500281	t	c	-0.035478	0.0089403	7.2392e-05	rs4804774	7772173	0.2446	-0.4199	0.016	1.16e-151	-0.012371	0.0050918	0.015112	0.77395	1	1	3409
SomaScan_v4	5691-2	CRLD2	'CRISPLD2	16	84353590	85454374	0	0.0522186	0.0402747	0.00192896	7.35392e-05	rs149615348	a	g	-0.8378	0.0744	2.197e-29	rs192149050	a	c	0.19789	0.056075	0.00041697	rs149615348	84900645	0.0084	-0.8378	0.0744	2.197e-29	-0.046384	0.031294	0.13829	0.26565	1	0.000120299	5841
SomaScan_v4	12408-333	RB22A	'RAB22A	20	56384752	57442563	0	0.0790658	0.0402029	0.00650265	0.00650265	rs12480383	t	c	0.213	0.0244	2.343e-18	rs521615	t	c	0.027059	0.0062656	1.57e-05	rs12480383	56887156	0.072	0.213	0.0244	2.343e-18	0.018812	0.0076019	0.013336	0.18163	1	1	3436
Olink_PEA	OID01387	NA	'FGF21	19	48758816	49761587	0	0.228854	0.0399183	0.00887296	0.00887296	rs838131	c	a	-0.246	0.062383	9.22571e-05	rs4801778	t	g	-0.035152	0.0054898	1.522e-10	rs35106244	49203829	0.4413	0.017032	0.063852	0.789787	-0.023364	0.0045068	2.1708e-07	0.27232	1	1	3068
SomaScan_v4	4911-49	Glutathione S-transferase Pi	'GSTP1	11	66851066	67854131	0	0.0289296	0.0398018	0.00141999	3.76051e-05	rs72932599	c	g	0.3637	0.0246	2.556e-49	rs2447572	g	a	0.051635	0.013679	0.00016024	rs72932599	67376887	0.0908	0.3637	0.0246	2.556e-49	-0.017447	0.0079444	0.028081	0.97726	1	0.000651309	2109
Olink_PEA	OID01221	ApoM	'APOM	6	31120193	32125987	0	0.392777	0.0387349	0.000804191	0.000794428	rs555855080	i	d	-0.77085	0.17503	1.30828e-05	rs111837807	c	t	0.039281	0.0076687	3.0199e-07	rs111837807	31121232	0.069072	0.11111	0.12621	0.379071	0.039281	0.0076687	3.0199e-07	1.8499e-07	0.997875	1	7692
SomaScan_v4	4533-76	ATS15	'ADAMTS15	11	129818869	130846532	0	0.146709	0.0371708	0.000252691	0.000215558	rs116897071	t	c	-0.3159	0.0612	2.495e-07	rs16412	i	d	0.020417	0.0047444	1.6817e-05	rs116897071	130332457	0.0126	-0.3159	0.0612	2.495e-07	0.038312	0.019933	0.054602	0.40558	1	0.987725	3293
SomaScan_v4	4141-79	IP-10	'CXCL10	4	76442273	77444650	0	0.0469047	0.0370338	0.000674009	NA	rs11548618	a	g	2.0426	0.0865	3e-123	rs57390122	t	c	0.063909	0.017038	0.00017618	rs11548618	76943947	0.0061	2.0426	0.0865	3e-123	0.042297	0.029153	0.14682	0.85418	1	1	3132
SomaScan_v4	11237-49	PCOC1	'PCOLCE	7	99699800	100705798	0	0.356543	0.0352751	0.41433	0.414327	rs9801017	a	g	0.2275	0.0135	6.103e-64	rs62482238	a	g	-0.023438	0.0053078	1.0062e-05	rs7385804	100235970	0.3803	0.2275	0.0135	5.891e-64	0.011301	0.0042932	0.0084814	0.059726	1	1	1796
SomaScan_v4	12637-7	CACP	'CRAT	9	131357089	132373468	0	0.0292335	0.0352661	0.0111771	5.23592e-05	rs34313463	d	i	-0.155	0.0138	3.93e-29	rs1220685	c	t	-0.023709	0.0068379	0.00052578	rs7849270	131874641	0.2959	-0.1515	0.0135	3.434e-29	-0.010454	0.0044504	0.018819	0.61006	0.880915	6.73874e-05	2241
SomaScan_v4	6434-18	Amine oxidase	'AOC2	17	40496617	41502724	0	0.0120906	0.0331391	0.106021	0.100115	rs34230945	a	g	-0.1847	0.0415	8.524e-06	rs4793078	t	a	-0.040903	0.012232	0.00082585	rs34230945	40996656	0.0274	-0.1847	0.0415	8.524e-06	-0.024846	0.014033	0.076645	0.85419	1	0.891033	1627
SomaScan_v4	7950-142	BTNL9	'BTNL9	5	179967225	180988523	0	0.0701095	0.0318301	0.000892371	0.00088647	rs138692142	t	c	-0.618	0.0738	5.426e-17	rs569431557	d	i	0.082484	0.019054	1.4982e-05	rs138692142	180349778	0.0105	-0.618	0.0738	5.426e-17	0.035217	0.023192	0.12889	0.46213	1	0.972468	2518
SomaScan_v4	3470-1	sE-Selectin	'SELE	1	169191781	170233846	0	0.0315108	0.0313955	7.78381e-05	0.00198312	rs2205850	a	g	-0.1264	0.0139	8.54e-20	rs144199025	g	a	-0.14848	0.042857	0.00053085	rs2205850	169691439	0.3485	-0.1264	0.0139	8.54e-20	-0.011048	0.0045592	0.015388	0.32402	1	3.86807e-05	3581
SomaScan_v4	9175-48	DSCAM	'DSCAM	21	40882926	42719065	0	0.149421	0.0310095	4.56172e-05	4.56172e-05	rs78111814	t	c	-0.5241	0.0339	7.587e-54	rs9977560	c	t	-0.021144	0.0052009	4.7952e-05	rs78111814	42060498	0.0444	-0.5241	0.0339	7.587e-54	0.021297	0.010764	0.047874	0.58394	1	1	6927
SomaScan_v4	3617-80	HGFA	'HGFAC	4	2943614	3951211	0	0.0448285	0.0307535	0.000548461	0.00430625	rs2498323	a	g	-1.5158	0.0175	0	rs1853077	t	g	-0.022536	0.00621	0.00028464	rs2498323	3451109	0.099	-1.5158	0.0175	0	-0.014877	0.0070064	0.033722	0.28059	1	2.63889e-05	3164
SomaScan_v4	17686-27	TBCB	'TBCB	19	36105191	37116849	0	0.0333576	0.0304189	0.000606198	0.000111598	rs2231569	t	g	0.244	0.0346	1.631e-12	rs200071516	d	i	-0.065903	0.018695	0.00042315	rs2231569	36605875	0.0422	0.244	0.0346	1.631e-12	0.024235	0.011187	0.030292	0.99982	1	0.300005	2363
SomaScan_v4	5735-54	C1GLC	'C1GALT1C1	23	119259648	120264005	0	0.199105	0.030062	6.06214e-05	6.06214e-05	rs149340486	t	c	-1.6031	0.0564	1.62e-177	rs189948259	c	t	-0.12651	0.029708	2.0598e-05	rs149340486	119760720	0.0092	-1.6031	0.0564	1.62e-177	-0.040696	0.028043	0.14672	0.58284	1	1	1652
SomaScan_v4	19266-35	G3BP1	'G3BP1	5	150650606	151692346	0	0.0677814	0.0299901	0.00305623	0.00305623	rs2915826	a	g	0.0706	0.0144	8.676e-07	rs183455723	g	a	0.090827	0.025528	0.0003738	rs2964588	151118386	0.269	0.0703	0.0144	9.726e-07	-0.01081	0.0047437	0.022681	0.81907	1	1	3228
SomaScan_v4	17357-33	SPCS	'SEPSECS	4	24621627	25662204	0	0.170013	0.0297986	0.0502967	0.0502967	rs4697549	c	g	-0.3888	0.0307	1.005e-36	rs10517061	t	a	-0.01701	0.0042361	5.931e-05	rs4577566	25195458	0.0463	0.3741	0.0303	5.219e-35	-0.022004	0.0093233	0.018267	0.55194	1	1	3270
SomaScan_v4	6925-26	SNX8	'SNX8	7	1791405	2893953	0	0.0592317	0.0297637	3.39221e-05	3.66601e-05	rs34750471	a	g	-1.0254	0.0595	1.541e-66	rs4719633	t	c	0.027159	0.0065423	3.3073e-05	rs34413455	2287023	0.0115	1.0261	0.0597	3.249e-66	0.029401	0.021529	0.17205	0.72369	0.968017	1	4464
SomaScan_v4	3336-50	TFPI	'TFPI	2	187828957	188930487	0	0.0461336	0.0297226	0.0044943	0.000233366	rs116011690	t	c	-0.3732	0.0423	1.052e-18	rs531315213	t	c	-0.15928	0.039677	5.9598e-05	rs116011690	188324459	0.0227	-0.3732	0.0423	1.052e-18	0.025302	0.015404	0.10047	0.28146	1	6.26775e-08	2835
SomaScan_v4	15298-199	NETO1	'NETO1	18	69909549	71035381	0	0.0368281	0.0292507	0.00123332	0.00652884	rs12961224	t	c	-0.0799	0.0137	5.46e-09	rs186943007	a	g	-0.14334	0.039727	0.00030826	rs12961224	70476237	0.4044	-0.0799	0.0137	5.46e-09	-0.010471	0.004359	0.016303	0.10457	1	7.15595e-06	4197
SomaScan_v4	12488-9	MCTS1	'MCTS1	23	119227865	120254929	0	0.177901	0.0292185	3.27882e-05	3.27882e-05	rs148197434	a	g	0.9819	0.146	1.737e-11	rs189948259	c	t	-0.12651	0.029708	2.0598e-05	rs148197434	119739984	0.0024	0.9819	0.146	1.737e-11	0.045846	0.039582	0.24676	0.19403	1	1	1686
SomaScan_v4	2985-35	Gro-a	'CXCL1	4	74235110	75236959	0	0.188698	0.0288593	0.0084218	0.0084218	rs3097411	c	g	-1.0136	0.0121	0	rs2227306	t	c	-0.019226	0.0043555	1.0142e-05	rs3097411	74738454	0.2426	-1.0136	0.0121	0	-0.011213	0.0047872	0.01917	0.37557	1	1	2151
SomaScan_v4	9313-27	CBLN1	'CBLN1	16	48811828	49815742	0	0.123414	0.0277905	0.0018028	0.0018028	rs12596832	a	g	-1.109	0.0158	0	rs376947596	c	g	0.048421	0.01134	1.9542e-05	rs12596832	49004958	0.1389	-1.109	0.0158	0	0.012246	0.0055968	0.028663	0.57319	1	1	2859
SomaScan_v4	7228-2	SIA7F	'ST6GALNAC6	9	130147600	131167687	0	0.0327178	0.0271709	0.000776254	0.000776254	rs61740973	t	c	-0.3774	0.0558	1.303e-11	rs11789170	c	a	0.021404	0.0058407	0.00024775	rs61740973	130656953	0.0168	-0.3774	0.0558	1.303e-11	0.02714	0.017892	0.12931	0.36869	1	1	1992
Olink_PEA	OID01284	PTPRS	'PTPRS	19	4658506	5840814	0	0.426094	0.0269873	0.000254964	0.000254964	rs7246791	c	t	-0.26389	0.066152	7.65773e-05	rs2109069	a	g	0.033064	0.0046841	1.6793e-12	rs2277732	4723670	0.30223	-0.061907	0.068977	0.369905	0.032456	0.0048072	1.463e-11	3.0109e-06	1	1	3900
SomaScan_v4	18404-22	ANR54	'ANKRD54	22	37726862	38745334	0	0.00941174	0.0268541	0.00105573	0.00058505	rs74622487	a	g	-0.1476	0.0318	3.495e-06	rs55885215	g	c	-0.023108	0.0066309	0.00049231	rs35496925	38424607	0.0563	-0.1356	0.0308	1.092e-05	-0.024927	0.010245	0.014967	0.97479	0.875921	1	2424
SomaScan_v4	15375-49	Carboxypeptidase B1	'CPB1	3	148008889	149077974	0	0.0409492	0.0268496	0.00103698	0.00251377	rs2291671	a	g	0.278	0.0156	5.252e-71	rs563028314	t	c	-0.17679	0.040744	1.4311e-05	rs2291671	148558447	0.232	0.278	0.0156	5.252e-71	-0.010728	0.0048528	0.027051	0.24069	1	0.000132095	3320
SomaScan_v4	13969-24	IMA7	'KPNA6	1	32073639	33142169	0	0.0286425	0.0267087	0.000165064	2.26677e-05	rs72666722	t	g	0.5818	0.0447	9.636e-39	rs140708829	a	c	0.098508	0.023642	3.0918e-05	rs72666722	32462654	0.0226	0.5818	0.0447	9.636e-39	0.026551	0.015198	0.080646	0.11151	1	0.699807	1613
SomaScan_v4	5660-51	SOD3	'SOD3	4	24291534	25302464	0	0.125288	0.0263618	0.000265063	0.000265063	rs1799895	c	g	-2.1887	0.0503	0	rs10517061	t	a	-0.01701	0.0042361	5.931e-05	rs1799895	24801834	0.0149	-2.1887	0.0503	0	0.031271	0.021106	0.13845	0.73145	1	1	2901
SomaScan_v4	15526-33	GSHB	'GSS	20	33016236	34043620	0	0.0990108	0.0262298	0.0100346	0.0100346	rs3787215	a	g	-0.2408	0.0127	1.446e-79	rs73103151	c	a	0.053704	0.013524	7.1562e-05	rs3787215	33493877	0.3822	-0.2408	0.0127	1.446e-79	-0.01023	0.0042868	0.017011	0.63664	1	1	1864
SomaScan_v4	5301-7	Eotaxin	'CCL11	17	32112687	33115353	0	0.0327856	0.0260441	0.000235042	0.00271487	rs7213460	a	g	-0.1174	0.0132	5.091e-19	rs79741883	t	c	-0.26325	0.08123	0.0011921	rs9903369	32519101	0.4223	0.1174	0.0132	6.083e-19	0.010026	0.004221	0.017537	0.41693	0.992484	2.60739e-05	3284
SomaScan_v4	5254-69	PDE3A	'PDE3A	12	20022179	21337315	0	0.0435319	0.0256974	0.000662701	0.000292506	rs954865	a	g	0.1453	0.0136	1.226e-26	rs184847147	a	g	-0.3913	0.086103	5.5047e-06	rs954865	20834162	0.3356	0.1453	0.0136	1.226e-26	-0.0098553	0.0045419	0.030018	0.71594	1	0.00120928	4885
SomaScan_v4	18830-1	Omentin	'ITLN1	1	160346329	161354960	0	0.0412294	0.0253202	7.27004e-06	4.59544e-05	rs11265507	t	c	1.1586	0.0896	2.842e-38	rs114641368	t	c	0.092643	0.025146	0.00022937	rs28794254	160873011	0.0059	1.095	0.0858	2.485e-37	0.031476	0.019338	0.1036	0.96288	1	0.000365472	2944
SomaScan_v4	3835-11	TLR2	'TLR2	4	154122652	155126851	0	0.0707498	0.0252509	0.148854	0.148854	rs11099894	t	c	0.0687	0.0142	1.336e-06	rs17030349	t	c	0.019212	0.0048552	7.5895e-05	rs11099894	154614594	0.3431	0.0687	0.0142	1.336e-06	-0.006607	0.004425	0.13541	0.52783	1	1	3108
SomaScan_v4	12940-35	AL3B1	'ALDH3B1	11	67276048	68296744	0	0.0305262	0.024198	0.0267711	0.00297676	rs2010404	a	c	0.1507	0.0154	1.329e-22	rs2447572	g	a	0.051635	0.013679	0.00016024	rs2010404	67777082	0.2279	0.1507	0.0154	1.329e-22	0.011399	0.0051522	0.026931	0.47533	1	0.000651309	2408
SomaScan_v4	9834-62	ADH1B	'ADH1B	4	99726121	100742558	0	0.0964991	0.0239617	0.00298421	0.00298421	rs1229984	t	c	-0.2497	0.0368	1.134e-11	rs13117459	a	t	-0.016694	0.0043981	0.0001472	rs1229984	100239319	0.033	-0.2497	0.0368	1.134e-11	-0.020458	0.011608	0.077985	0.026481	1	1	3596
Olink_PEA	OID00682	ERBB2	'ERBB2	17	37344167	38386679	0	0.195101	0.0235318	0.0122577	0.0118653	rs148040998	i	d	0.90218	0.21181	2.46604e-05	rs12941811	c	t	0.019701	0.0041973	2.6827e-06	rs4252639	37876179	0.019226	0.88031	0.20673	2.47685e-05	-0.0049494	0.012733	0.69748	0.34781	0.941722	1	2172
SomaScan_v4	3298-52	Contactin-4	'CNTN4	3	1640497	3599645	0	0.119383	0.0234693	0.000953049	0.000953049	rs163352	c	g	-0.3469	0.0174	5.953e-88	rs4504159	t	c	0.034175	0.0081266	2.6076e-05	rs163352	3098041	0.1834	-0.3469	0.0174	5.953e-88	-0.011541	0.0053483	0.03094	0.44452	1	1	8864
SomaScan_v4	13719-19	PAK4	'PAK4	19	39116410	40173456	0	0.041213	0.0233966	0.00600115	0.00600115	rs61402594	t	g	0.078	0.0134	5.214e-09	rs148690301	t	c	0.056581	0.015916	0.00037807	rs61402594	39674276	0.3703	0.078	0.0134	5.214e-09	0.0084611	0.0044809	0.05899	0.72306	1	1	3183
SomaScan_v4	4535-50	BST1	'BST1	4	15204573	16239936	0	0.0322505	0.02333	0.000272789	0.000932769	rs73224660	a	g	-1.2932	0.0128	0	rs186271983	a	g	0.20404	0.061329	0.00087799	rs73224660	15714762	0.1602	-1.2932	0.0128	0	0.011771	0.0056379	0.036812	0.49735	1	0.000543751	3243
SomaScan_v4	5632-6	CRAC1	'CRTAC1	10	99124757	100290585	0	0.0345077	0.0228791	0.00986704	0.00711591	rs684225	a	c	-0.3991	0.0125	5.34e-224	rs12268198	a	g	-0.018889	0.0053711	0.00043693	rs684225	99642362	0.4185	-0.3991	0.0125	5.34e-224	0.0095041	0.0043194	0.027784	0.3279	1	0.0288581	2998
SomaScan_v4	13992-12	NSF	'NSF	17	44168035	45334830	0	0.0312254	0.0221518	0.439151	0.00063509	rs2532240	t	c	0.1061	0.0124	1.393e-17	rs73316337	c	g	0.075948	0.018029	2.5243e-05	rs2532240	44265839	0.4242	0.1061	0.0124	1.393e-17	-0.0096994	0.0045173	0.031778	0.54131	1	0.000312144	1835
Olink_PEA	OID00956	DPP10	'DPP10	2	114699876	117103328	0	0.163852	0.0220222	0.016039	0.00324879	rs6729043	c	g	-0.33194	0.06105	8.60003e-08	rs147794531	t	a	0.25003	0.051074	9.8089e-07	rs111341269	115862614	0.01473	-0.26011	0.26036	0.318258	0.081526	0.019399	2.6388e-05	0.42853	1	0.000142211	6043
SomaScan_v4	6955-68	SNX1	'SNX1	15	63886322	64938289	0	0.030265	0.0215591	0.000813487	0.000813487	rs1802376	a	g	0.7712	0.047	1.615e-60	rs138480587	a	g	0.050422	0.014852	0.00068667	rs1802376	64428559	0.0204	0.7712	0.047	1.615e-60	-0.021907	0.015311	0.15249	0.68642	1	1	2453
SomaScan_v4	19360-22	LRRT1	'LRRTM1	2	80015483	81031874	0	0.0440967	0.0202417	0.000716392	3.83854e-05	rs17019392_G_T	t	g	0.2897	0.0405	8.904e-13	rs187040765	t	c	0.17326	0.04397	8.1344e-05	rs62150758	80805858	0.0291	0.2902	0.0407	9.662e-13	-0.018434	0.010686	0.084525	0.77542	0.999592	2.15786e-05	2956
SomaScan_v4	9265-10	GLIP1	'GLIPR1	12	75374460	76397633	0	0.0706016	0.0202119	0.000277309	0.00581219	rs1275481	a	t	0.0662	0.014	2.305e-06	rs11180327	t	g	0.02031	0.00496	4.2243e-05	rs1275481	75910334	0.3538	0.0662	0.014	2.305e-06	0.0097556	0.0042578	0.021951	0.93858	1	0.18396	2826
SomaScan_v4	4246-40	NCAM-L1	'L1CAM	23	152626969	153674677	0	0.026017	0.020142	0.0186401	NA	X:153129038_G_A	a	g	-0.1852	0.038	1.1e-06	rs147155599	g	t	-0.10366	0.030143	0.00058361	X:153129038_G_A	153129038	0.0228	-0.1852	0.038	1.1e-06	-0.018593	0.012332	0.13162	0.88452	1	NA	1635
SomaScan_v4	18222-34	SHLB2	'SH3GLB2	9	131269315	132290582	0	0.0282305	0.0201016	0.00135432	0.00135432	rs7870053	c	g	0.4195	0.0124	4.51e-252	rs913769	a	c	-0.015505	0.0049364	0.0016845	rs7870053	131788129	0.475	0.4195	0.0124	4.51e-252	-0.0090509	0.0042181	0.031894	0.13487	1	1	2030
SomaScan_v4	17781-191	MLP3A	'MAP1LC3A	20	32634658	33648149	0	0.228661	0.0200722	0.0312209	0.0312209	rs6059913	a	g	0.0738	0.0134	3.8e-08	rs73097040	g	a	0.058105	0.013357	1.3606e-05	rs6059913	33143288	0.4902	0.0738	0.0134	3.8e-08	0.010433	0.0041511	0.011965	0.93348	1	1	1529
SomaScan_v4	16304-6	LGR4	'LGR4	11	26887508	27994322	0	0.0238755	0.0199215	0.000215995	8.09209e-05	rs79076592	t	c	-0.6509	0.0586	1.238e-28	rs186965255	g	c	0.26086	0.071817	0.00028098	rs79076592	27391525	0.0136	-0.6509	0.0586	1.238e-28	0.022965	0.018818	0.22231	0.29479	1	8.70118e-05	2676
Olink_PEA	OID05025	ENPP2	'ENPP2	8	120069326	121185693	0	0.0404491	0.0198658	0.00211378	0.00163099	rs1989353	g	a	0.26998	0.052969	4.96021e-07	rs527349772	a	g	0.25408	0.068347	0.00020124	rs142807785	120186812	0.019209	-0.14803	0.20666	0.474144	-0.053168	0.015483	0.00059486	0.91613	1	0.00024352	3439
SomaScan_v4	8221-19	MIF	'MIF	22	23736191	24737414	0	0.0367381	0.0197012	0.232678	2.11335e-05	rs4822455	t	c	-0.0898	0.0134	1.788e-11	rs12484937	c	a	0.11592	0.025309	4.6408e-06	rs4822455	24255296	0.4167	-0.0898	0.0134	1.788e-11	-0.0095386	0.0042106	0.023488	0.15048	1	1.50915e-05	2788
SomaScan_v4	14008-22	DCP1A	'DCP1A	3	52817449	53881613	0	0.0946237	0.0193894	0.00246678	0.00246678	rs41275531	a	g	0.1341	0.0278	1.427e-06	rs62250933	a	c	0.033174	0.0074843	9.3126e-06	rs41275531	53220375	0.0596	0.1341	0.0278	1.427e-06	-0.017545	0.0085701	0.040636	0.067884	1	1	2586
SomaScan_v4	9802-27	PLPL2	'PNPLA2	11	318902	1325573	0	0.0347538	0.0193369	5.58851e-07	0.00542572	rs66460720	d	i	0.0753	0.0149	4.79e-07	rs142922840	t	c	-0.22208	0.065716	0.0007263	rs7925131	820268	0.2754	-0.0736	0.0146	4.544e-07	-0.010648	0.0046935	0.023292	0.97059	0.984986	2.25746e-06	3380
SomaScan_v4	6404-20	C1QRF	'C1QL1	17	42537061	43545439	0	0.0459949	0.0192893	1.78777e-05	0.00181009	rs1055646	c	g	-0.2117	0.0122	6.455e-68	rs12945024	g	a	0.18834	0.052983	0.00037841	rs1055646	43037191	0.4777	-0.2117	0.0122	6.455e-68	0.0088927	0.0041468	0.031996	0.76805	1	1.28537e-05	2493
SomaScan_v4	9263-57	SIAE	'SIAE	11	124003009	125065603	0	0.0596555	0.018985	0.000426545	0.000426545	rs78778622	t	c	0.3243	0.0281	8.327e-31	rs2512304	c	t	-0.038605	0.0093542	3.6752e-05	rs78778622	124530664	0.0569	0.3243	0.0281	8.327e-31	0.016664	0.0098245	0.089851	0.74641	1	1	3309
SomaScan_v4	18244-1	ANXA7	'ANXA7	10	74634859	75673834	0	0.0197123	0.0184974	1.27033e-05	3.26745e-06	rs553718083	c	g	-0.7058	0.0826	1.243e-17	rs79286758	g	c	0.12037	0.034333	0.00045488	rs565697677	75371487	0.008	-0.6063	0.0757	1.186e-15	0.021974	0.031062	0.4793	0.87781	0.88214	0.0044026	1817
SomaScan_v4	2278-61	TIMP-2	'TIMP2	17	76349059	77421469	0	0.0641199	0.0184205	0.000322985	1	rs931227	t	c	-0.0951	0.0168	1.592e-08	rs533255306	a	t	0.36638	0.093785	9.3622e-05	rs931227	76858539	0.1967	-0.0951	0.0168	1.592e-08	0.0071958	0.0055626	0.1958	0.97958	1	1	4214
SomaScan_v4	14203-3	ANXA7	'ANXA7	10	74634859	75673834	0	0.0197143	0.0184029	1.27033e-05	3.26745e-06	rs553718083	c	g	-0.6814	0.0827	1.696e-16	rs79286758	g	c	0.12037	0.034333	0.00045488	rs565697677	75371487	0.008	-0.5773	0.0758	2.716e-14	0.021974	0.031062	0.4793	0.87781	0.88214	0.0044026	1817
SomaScan_v4	9231-23	IMPA3	'IMPAD1	8	57370492	58406403	0	0.0645667	0.0183705	0.00161965	0.00161965	rs112433249	t	c	1.6979	0.0637	1e-156	rs2318115	a	g	0.018877	0.004484	2.5556e-05	rs112433249	57876576	0.0109	1.6979	0.0637	1e-156	0.023072	0.018313	0.20771	0.78157	1	1	3736
SomaScan_v4	13460-4	CHAD	'CHAD	17	48041857	49046327	0	0.242177	0.0183563	0.00019225	1.60646e-05	rs144030994	t	g	-0.8975	0.0951	3.791e-21	rs8076979	c	t	0.049606	0.011392	1.3339e-05	rs181257397	48408118	0.0058	-0.8427	0.0946	5.057e-19	0.025624	0.035092	0.46528	0.11071	0.924936	1	2834
Olink_PEA	OID00320	MATN3	'MATN3	2	19691872	20712455	0	0.0354392	0.0183116	0.000825756	3.31927e-05	rs11694716	a	g	-0.69362	0.06004	2.0797e-27	rs140521914	g	a	-0.12354	0.03911	0.0015844	rs12997522	19826045	0.21467	-0.098165	0.074403	0.187677	0.015937	0.005284	0.0025606	0.70562	1	6.51658e-05	3453
SomaScan_v4	3580-25	a1-Antitrypsin	'SERPINA1	14	94343084	95357030	0	0.077436	0.0181893	0.000618989	0.000618989	rs28929474	t	c	-1.9024	0.0422	0	rs10136961	a	g	0.053518	0.012633	2.271e-05	rs28929474	94844947	0.0208	-1.9024	0.0422	0	-0.02187	0.016058	0.17322	0.84396	1	1	4200
SomaScan_v4	4968-50	CAPG	'CAPG	2	85121871	86145555	0	0.0899878	0.0181207	0.00040724	0.00040724	rs62623452	t	c	-1.6459	0.0536	3.09e-207	rs143399119	a	g	-0.094481	0.022451	2.5723e-05	rs62623452	85629266	0.0146	-1.6459	0.0536	3.09e-207	0.024007	0.019975	0.22944	0.95175	1	1	3010
SomaScan_v4	19277-4	KAT	'TSTD1	1	160507421	161508780	0	0.0410245	0.0180919	0.0022994	0.000799787	rs10908821	c	g	-0.6849	0.0175	0	rs114641368	t	c	0.092643	0.025146	0.00022937	rs10908821	161008535	0.1267	-0.6849	0.0175	0	-0.012059	0.0063495	0.057534	0.5206	1	0.000365472	2900
SomaScan_v4	10396-6	Mcl-1	'MCL1	1	150047032	151052066	0	0.0374468	0.0180893	0.00315682	0.000173644	rs190596489	a	c	1.4688	0.0532	1.19e-167	rs112013820	t	c	0.077705	0.025324	0.0021519	rs190596489	150562043	0.016	1.4688	0.0532	1.19e-167	0.022526	0.019002	0.23584	0.86948	1	0.000832639	2127
SomaScan_v4	9931-20	Keratin-1	'KRT1	12	52568520	53574191	0	0.0388539	0.0179192	0.0148894	0.0368892	rs117006546	a	t	-0.2366	0.036	4.881e-11	rs35556959	i	d	0.018925	0.0052601	0.00032083	rs117006546	53259655	0.0334	-0.2366	0.036	4.881e-11	-0.014772	0.012162	0.22449	0.94556	1	0.0511587	3963
SomaScan_v4	16857-2	RAB2A	'RAB2A	8	60929416	62036186	0	0.0345256	0.0178068	3.56019e-05	3.56019e-05	rs6995515	a	c	-0.0729	0.0131	2.573e-08	rs75181360	g	a	0.025484	0.0077885	0.0010681	rs6995515	61511366	0.3658	-0.0729	0.0131	2.573e-08	-0.0085466	0.0042428	0.043968	0.94887	1	1	2936
SomaScan_v4	2977-7	EDAR	'EDAR	2	109010927	110105828	0	0.0879036	0.017792	0.000366337	0.000366337	rs75147553	a	g	1.8569	0.0539	5.22e-260	rs9631041	g	c	-0.034326	0.00977	0.00044234	rs75147553	109600755	0.0137	1.8569	0.0539	5.22e-260	-0.024268	0.019308	0.2088	0.82165	1	1	3379
SomaScan_v4	7803-4	CHST1	'CHST1	11	45170427	46187172	0	0.0612359	0.0172391	9.58564e-05	9.58564e-05	rs2009471	a	t	-0.0738	0.0163	6.084e-06	rs73464596	a	g	0.089449	0.023897	0.00018176	rs2009471	45746289	0.2174	-0.0738	0.0163	6.084e-06	-0.011706	0.0048422	0.015629	0.15894	1	1	2686
SomaScan_v4	19233-75	ATOX1	'ATOX1	5	150621877	151652093	0	0.0669707	0.0171111	0.00528471	0.00528471	rs2915894	t	c	-0.0946	0.0134	2.048e-12	rs183455723	g	a	0.090827	0.025528	0.0003738	rs2915894	151195933	0.4199	-0.0946	0.0134	2.048e-12	0.0017347	0.0041964	0.67933	0.86443	1	1	3156
SomaScan_v4	9326-33	ITI heavy chain H2	'ITIH2	10	7245232	8291483	0	0.0426977	0.0169357	0.000240994	0.00689061	rs4463754	a	g	-1.1987	0.0253	0	rs150274269	a	g	-0.05653	0.016842	0.00078961	rs4463754	7753366	0.0637	-1.1987	0.0253	0	0.013489	0.0081685	0.098677	0.78524	1	5.2414e-05	4011
SomaScan_v4	3473-78	Thrombopoietin Receptor	'MPL	1	43303478	44318443	0	0.0274119	0.0169192	4.65196e-05	4.65196e-05	rs12731981	a	g	-0.3054	0.0343	5.797e-19	rs59336549	t	g	-0.038028	0.010595	0.00033169	rs12731981	43804340	0.0358	-0.3054	0.0343	5.797e-19	-0.017768	0.012086	0.14155	0.066861	1	1	2498
SomaScan_v4	12378-71	TPSN	'TAPBP	6	32767471	33782164	0	0.977	0.0168892	0.0800582	0.0800582	rs3135408	t	c	0.47	0.0122	4.1995579896506e-322	rs28438582	t	c	0.028886	0.0053241	5.7745e-08	rs3135408	33275013	0.4669	0.47	0.0122	4.1995579896506e-322	0.01567	0.0041505	0.00015974	0.92986	1	1	5943
SomaScan_v4	3348-49	BMP-1	'BMP1	8	21522249	22569839	0	0.0300832	0.0167949	0.0378247	0.0378247	rs149714437	a	g	-0.2029	0.034	2.475e-09	rs12544208	g	c	-0.014242	0.0043208	0.00098054	rs149714437	22056259	0.0384	-0.2029	0.034	2.475e-09	-0.014881	0.011538	0.19713	0.032429	1	1	2751
SomaScan_v4	19361-78	MATN3	'MATN3	2	19691872	20712455	0	0.0354957	0.0167892	0.000825756	3.31927e-05	rs11694716	a	g	-0.5085	0.0128	0	rs140521914	g	a	-0.12354	0.03911	0.0015844	rs11694716	20207619	0.3634	-0.5085	0.0128	0	-0.0090569	0.0044432	0.041511	0.0073076	1	6.51658e-05	3453
Olink_PEA	OID01260	Tenascin-X	'TNXB	6	31508931	32583111	0	0.0866774	0.0167848	0.00047957	0.000111569	rs9267785	t	c	1.797	0.2224	5.21195e-15	rs148653160	a	g	0.27696	0.072368	0.00012966	rs7889	31605448	0.3701	-0.058561	0.063975	0.360446	-0.0014453	0.0043736	0.74105	0.028787	1	0.000568124	5263
SomaScan_v4	16292-288	GIP	'GIP	17	46535916	47545958	0	0.0711749	0.0165994	0.00126016	0.00155764	rs12945070	c	g	-0.0696	0.0148	2.699e-06	rs111513002	t	a	0.069599	0.016146	1.629e-05	rs7207087	46917953	0.3	0.0615	0.0147	2.905e-05	0.0081589	0.0044205	0.064936	0.18518	0.951391	1	2669
SomaScan_v4	2827-23	Fractalkine/CX3CL-1	'CX3CL1	16	56906370	57918960	0	0.0458722	0.0164501	1.88763e-05	1.88763e-05	rs62037084	t	c	0.9156	0.0762	2.955e-33	rs76916129	c	g	0.053833	0.014806	0.00027711	rs62037084	57413660	0.0076	0.9156	0.0762	2.955e-33	-0.016019	0.031159	0.60718	0.16112	1	1	3534
SomaScan_v4	11187-11	CL12A	'CLEC12A	12	9603915	10648293	0	0.0389525	0.0160059	0.0123251	0.0123251	rs588272	t	g	1.2184	0.0075	0	rs111296851	c	g	-0.04212	0.011953	0.00042527	rs588272	10137645	0.3594	1.2184	0.0075	0	0.0087537	0.0043095	0.042228	0.83475	1	1	3330
SomaScan_v4	9826-135	Fragile histidine triad protein	'FHIT	3	59235036	61737133	0	0.128351	0.0155573	0.000144055	0.000144055	rs13070475	a	g	0.1314	0.0131	1.223e-23	rs80048068	a	g	0.10352	0.026944	0.00012193	rs13070475	59969336	0.3531	0.1314	0.0131	1.223e-23	-0.0093552	0.0043188	0.0303	0.2134	1	1	9872
SomaScan_v4	12401-3	STALP	'STAMBPL1	10	90139491	91234910	0	0.0391318	0.0155025	2.03383e-05	8.36104e-05	rs1147606	a	c	0.2549	0.0126	2.78e-91	rs141977538	t	c	0.11585	0.030303	0.00013185	rs1147606	90623372	0.4801	0.2549	0.0126	2.78e-91	0.0094192	0.0042835	0.027881	0.080296	1	0.0618911	3472
SomaScan_v4	4413-3	SLPI	'SLPI	20	43380880	44383205	0	0.0503705	0.0153873	0.00324176	0.00194328	rs916311	t	g	-0.1637	0.0142	1.227e-30	rs112977089	a	g	0.28928	0.068624	2.4921e-05	rs916311	43736533	0.337	-0.1637	0.0142	1.227e-30	0.0098085	0.0046714	0.035757	0.37434	1	0.0902668	3024
SomaScan_v4	3447-64	IL-8	'CXCL8	4	74106223	75109433	0	0.17246	0.0151791	0.00947434	0.00947434	rs1247669	c	g	0.1052	0.0212	7.197e-07	rs2227306	t	c	-0.019226	0.0043555	1.0142e-05	rs1247669	74447417	0.1129	0.1052	0.0212	7.197e-07	-0.0074976	0.0062989	0.23392	0.7526	1	1	1966
SomaScan_v4	9177-6	FAM3B	'FAM3B	21	42176139	43229358	0	0.065124	0.0151771	0.000388041	0.000388041	rs17000823	a	c	0.8493	0.034	2.58e-137	rs9977560	c	t	-0.021144	0.0052009	4.7952e-05	rs17000823	42721107	0.0382	0.8493	0.034	2.58e-137	0.014835	0.0093109	0.11109	0.23838	1	1	3833
SomaScan_v4	19136-22	MMSA	'ALDH6A1	14	74023553	75051196	0	0.542727	0.0150597	0.00125784	0.00125784	rs139579994	a	g	-1.0403	0.077	1.497e-41	rs7143041	a	g	-0.022356	0.0052649	2.1741e-05	rs139579994	74535660	0.007	-1.0403	0.077	1.497e-41	0.040833	0.033445	0.22213	0.28044	1	1	3207
SomaScan_v4	12486-8	GLRX2	'GLRX2	1	192565598	193575244	0	0.0553578	0.0150511	5.04131e-05	1	rs148212596	a	g	-1.2211	0.0463	2.14e-153	rs112115403	d	i	-0.058173	0.014733	7.8653e-05	rs148212596	193074511	0.0189	-1.2211	0.0463	2.14e-153	0.019466	0.017161	0.25668	0.67029	1	1	2474
SomaScan_v4	10948-14	PLD3	'PLD3	19	40354363	41386346	0	0.0370105	0.0150296	1.27703e-05	0.0111406	rs12151243	t	g	-0.1327	0.0178	8.904e-14	rs79565709	t	c	0.041745	0.01235	0.00072417	rs8111619	40784838	0.1537	0.1251	0.0174	6.947e-13	0.011534	0.0055789	0.038702	0.37177	1	0.000304171	2710
SomaScan_v4	4332-6	CLC1B	'CLEC1B	12	9638241	10666023	0	0.0387493	0.0149082	0.0273148	0.0273148	rs4763395	a	c	0.1872	0.0129	1.473e-47	rs111296851	c	g	-0.04212	0.011953	0.00042527	rs4763395	10109841	0.3866	0.1872	0.0129	1.473e-47	-0.0088578	0.0042528	0.037267	0.34512	1	1	3291
SomaScan_v4	4276-10	prostatic binding protein	'PEBP1	12	118073663	119083389	0	0.0324974	0.014753	0.00038099	0.000456936	rs1050625	t	c	-1.5222	0.0624	2.06e-131	rs118060035	a	g	-0.080527	0.022634	0.00037392	rs76597567	118584885	0.0101	1.4085	0.0611	1.54e-117	-0.0013208	0.019839	0.94692	0.36327	1	0.000176819	3097
SomaScan_v4	10075-75	ACBD6	'ACBD6	1	179744515	180972089	0	0.111674	0.0144336	0.000101578	0.000103727	rs75468761	t	g	0.1839	0.0299	7.732e-10	rs3215795	d	i	0.023233	0.0058264	6.6772e-05	rs75468761	180250338	0.0497	0.1839	0.0299	7.732e-10	-0.013862	0.010421	0.18347	0.89207	1	0.123707	3376
SomaScan_v4	3773-15	sTie-2	'TEK	9	26609139	27730173	0	0.037901	0.0142438	2.14351e-07	8.73838e-05	rs117982767	t	g	-0.5758	0.0301	1.384e-81	rs140058403	c	t	0.07583	0.025118	0.0025363	rs117982767	27201551	0.0497	-0.5758	0.0301	1.384e-81	-0.015273	0.0097364	0.11673	0.10809	1	0.000282581	4072
SomaScan_v4	16915-153	SEM4A	'SEMA4A	1	155617157	156647543	0	0.38532	0.014151	0.00141522	0.00137348	rs372266718	t	c	-0.1778	0.0138	3.818e-38	rs189087412	t	c	0.14909	0.033947	1.1232e-05	rs7695	156147326	0.3955	-0.1746	0.0136	5.74e-38	0.008607	0.0043009	0.045372	0.28119	0.988816	1	1856
SomaScan_v4	17210-2	TCL1A	'TCL1A	14	95676304	96680533	0	0.0941836	0.0141139	0.000328169	0.000328169	rs78986913	a	g	-0.5549	0.0335	1.036e-61	rs17092254	g	a	-0.018716	0.0048818	0.00012621	rs78986913	96162418	0.042	-0.5549	0.0335	1.036e-61	0.015964	0.010916	0.14361	0.22033	1	1	4306
SomaScan_v4	6415-90	CPN2	'CPN2	3	193560494	194572057	0	0.0737363	0.0141057	4.01806e-05	4.01806e-05	rs3732477	t	c	-0.6457	0.0137	0	rs12634617	c	t	0.033476	0.0078484	1.996e-05	rs3732477	194062519	0.2826	-0.6457	0.0137	0	-0.0088898	0.0044815	0.047292	0.53348	1	1	4026
SomaScan_v4	3622-33	LGMN	'LGMN	14	92670152	93715047	0	0.0402416	0.0140915	7.60029e-05	0.00317825	rs7157038	t	c	0.1961	0.0142	1.411e-43	rs559356919	g	c	-0.23654	0.067942	0.00049851	rs7157038	93202028	0.3227	0.1961	0.0142	1.411e-43	0.0091215	0.0044375	0.039825	0.15354	1	0.000325119	3692
SomaScan_v4	17396-23	ADH1A	'ADH1A	4	99697524	100712185	0	0.09742	0.014021	0.0101101	0.0101101	rs28364331	a	g	0.7858	0.052	1.539e-51	rs13117459	a	t	-0.016694	0.0043981	0.0001472	rs28364331	100201295	0.017	0.7858	0.052	1.539e-51	-0.020305	0.018006	0.25945	0.44432	1	1	3594
SomaScan_v4	4467-49	SPARCL1	'SPARCL1	4	87894487	88952213	0	0.0659299	0.0139658	0.00354517	0.000107948	rs7671077	t	c	0.7146	0.0146	0	rs559331946	c	g	-0.26854	0.075974	0.00040839	rs7671077	88448925	0.2078	0.7146	0.0146	0	-0.0091874	0.0048827	0.059887	0.37253	1	0.00217376	3433
SomaScan_v4	3508-78	MDC	'CCL22	16	56892684	57900102	0	0.0455861	0.0138425	0.000567292	0.000567292	rs41398344	t	c	1.3018	0.0707	1.108e-75	rs76916129	c	g	0.053833	0.014806	0.00027711	rs41398344	57394393	0.0089	1.3018	0.0707	1.108e-75	-0.0024498	0.029657	0.93417	0.87656	1	1	3503
SomaScan_v4	14101-2	CNTFR alpha	'CNTFR	9	34051430	35090121	0	0.0316614	0.0138053	0.00113844	0.000202722	rs10972159	a	g	-0.7266	0.0497	2.162e-48	rs574644615	a	g	0.20729	0.05887	0.00042976	rs10972159	34593086	0.019	-0.7266	0.0497	2.162e-48	0.01664	0.01316	0.20606	0.97166	1	0.0138693	2393
SomaScan_v4	9876-20	aldolase C	'ALDOC	17	26400133	27404282	0	0.0811717	0.0137871	0.000262977	0.000262977	rs141921160	t	c	-0.9431	0.0841	3.539e-29	rs79107626	t	c	-0.049382	0.011874	3.2013e-05	rs141921160	26903928	0.0087	-0.9431	0.0841	3.539e-29	0.016438	0.024699	0.5057	0.80998	1	1	1336
SomaScan_v4	18332-17	CPLX1	'CPLX1	4	278745	1319986	0	0.226042	0.0137625	0.00508304	0.00508304	rs79590461	a	g	-0.1285	0.024	8.892e-08	rs11726058	t	c	-0.018953	0.0041433	4.7779e-06	rs79590461	822264	0.0871	-0.1285	0.024	8.892e-08	0.013617	0.0073355	0.063418	0.32512	1	1	3529
SomaScan_v4	4984-83	Esterase D	'ESD	13	46845391	47871367	0	0.0298496	0.0136401	0.0704093	1	rs15303	t	c	-0.9285	0.0497	9.051e-78	rs9645995	c	g	-0.051005	0.014727	0.00053358	rs15303	47345630	0.018	-0.9285	0.0497	9.051e-78	0.01743	0.017517	0.31971	0.0014782	1	1	2815
SomaScan_v4	16918-198	TLR3	'TLR3	4	186490306	187509223	0	0.0786197	0.0136144	0.00184782	0.00184782	rs3775291	t	c	-0.8082	0.013	0	rs186880996	t	c	-0.084791	0.021341	7.091e-05	rs3775291	187004074	0.299	-0.8082	0.013	0	0.0089622	0.0046362	0.053225	0.83634	1	1	4057
SomaScan_v4	5618-50	FAM3B	'FAM3B	21	42176139	43229358	0	0.0652335	0.013545	0.000583068	0.000583068	rs57529409	t	c	-0.545	0.0318	4.86e-66	rs9977560	c	t	-0.021144	0.0052009	4.7952e-05	rs60265870	42716967	0.0459	-0.5472	0.0322	8.566e-65	-0.014989	0.0086639	0.083613	0.52095	1	1	3833
SomaScan_v4	7810-20	C1QTNF5	'C1QTNF5	11	118709652	119717383	0	0.021866	0.0135106	2.84654e-05	2.84654e-05	rs2509656	a	g	0.2528	0.0181	3.894e-44	rs201717920	g	t	0.051005	0.015355	0.00089451	rs2509656	119208576	0.1453	0.2528	0.0181	3.894e-44	-0.010338	0.0060711	0.088611	0.0090854	1	1	2360
SomaScan_v4	3396-54	Renin	'REN	1	203623944	204635465	0	0.0263549	0.0134941	0.00207904	4.5927e-05	rs193280350	a	g	1.0649	0.0738	3.001e-47	rs146841589	c	t	-0.42481	0.10659	6.7348e-05	rs193280350	204148649	0.009	1.0649	0.0738	3.001e-47	0.0071823	0.027433	0.79347	0.61836	1	0.000579611	2765
SomaScan_v4	19273-3	Glutathione reductase	'GSR	8	30035583	31085443	0	0.0548074	0.0134562	0.00111599	1.75592e-05	rs8190955	a	g	-2.5411	0.1503	3.971e-64	rs143460277	c	t	0.26591	0.06632	6.0857e-05	rs8190955	30565624	0.0021	-2.5411	0.1503	3.971e-64	-0.015988	0.022813	0.48341	0.15931	1	0.000304151	2613
SomaScan_v4	12548-75	RRAGC	'RRAGC	1	38803870	39825495	0	0.0238948	0.0133814	0.00265923	0.00207954	rs11211388	a	g	0.0769	0.016	1.498e-06	rs11205508	g	t	0.023523	0.0069192	0.0006745	rs11211388	39283840	0.2527	0.0769	0.016	1.498e-06	-0.0091149	0.0048809	0.061835	0.4923	1	0.00782888	2526
SomaScan_v4	4499-21	PDGF-AA	'PDGFA	7	36895	1059933	0	0.037091	0.0133507	0.000194452	4.35652e-05	rs139678662	a	c	0.2979	0.055	6.01e-08	rs568447632	g	t	0.22355	0.062474	0.00034577	rs137981433	632801	0.0177	0.2948	0.055	8.268e-08	0.01771	0.022623	0.43373	0.47809	0.989677	0.000394422	3382
SomaScan_v4	14688-6	PTN7	'PTPN7	1	201616141	202630716	0	0.0269032	0.0132637	4.58605e-06	0.000265716	rs76841249	t	c	-0.411	0.0576	9.316e-13	rs114483936	a	g	-0.06008	0.019151	0.0017062	rs76841249	202097309	0.0146	-0.411	0.0576	9.316e-13	0.0084738	0.020118	0.6736	0.51404	1	0.00062883	2378
SomaScan_v4	13093-6	SECTM1	'SECTM1	17	79778900	80791950	0	0.0448102	0.013154	0.000213314	2.59567e-06	rs4789763	a	g	-0.3251	0.0133	7.87e-132	rs62079747	a	g	-0.084409	0.022542	0.0001807	rs4789763	80289284	0.4987	-0.3251	0.0133	7.87e-132	0.0082128	0.0042238	0.051848	0.80715	1	0.000195917	3031
SomaScan_v4	17332-3	ARHL2	'ADPRHL2	1	36054476	37059533	0	0.0296828	0.012875	6.4874e-05	0.0146575	rs9651004	t	g	0.6582	0.0975	1.482e-11	rs138311094	a	g	0.10266	0.025926	7.5089e-05	rs9651004	36567309	0.0051	0.6582	0.0975	1.482e-11	0.020858	0.014486	0.14992	0.59863	1	0.000151388	1627
SomaScan_v4	3340-53	TSP4	'THBS4	5	78787134	79879110	0	0.0300333	0.0128389	8.64152e-07	0.00421787	rs13167730	t	g	0.4853	0.0218	7.5e-110	rs115899693	c	a	-0.1124	0.032544	0.00055263	rs13167730	79370247	0.0976	0.4853	0.0218	7.5e-110	-0.011998	0.0075124	0.11023	0.37552	1	2.19356e-05	3333
SomaScan_v4	11147-17	TRML1	'TREML1	6	40617080	41622075	0	0.139837	0.012823	5.44402e-06	5.44402e-06	rs41273762	t	c	-0.5966	0.0844	1.525e-12	rs41435745	c	g	0.04898	0.011728	2.9622e-05	rs41273762	41121974	0.0067	-0.5966	0.0844	1.525e-12	0.014893	0.026062	0.56771	0.063008	1	1	3367
SomaScan_v4	17466-72	ACSF2	'ACSF2	17	48003519	49052206	0	0.243675	0.0128118	9.73351e-07	9.73351e-07	rs202107007	a	c	-0.5479	0.0844	8.668e-11	rs8076979	c	t	0.049606	0.011392	1.3339e-05	rs202107007	48503763	0.0065	-0.5479	0.0844	8.668e-11	-0.012113	0.036105	0.73724	0.53157	1	1	2965
SomaScan_v4	15368-3	BMPER	'BMPER	7	33444523	34695484	0	0.0346533	0.0125928	0.441368	0.000941737	rs16879245	a	g	0.2155	0.0241	3.607e-19	rs73317697	a	g	0.14828	0.036739	5.4365e-05	rs16879245	33804485	0.0799	0.2155	0.0241	3.607e-19	0.011315	0.0074999	0.13137	0.048578	1	0.00166396	3480
SomaScan_v4	5734-13	nectin-4	'PVRL4	1	160540785	161559389	0	0.0310606	0.0125182	0.0709192	0.0652756	rs35434391	t	g	-0.104	0.0213	1.037e-06	rs114641368	t	c	0.092643	0.025146	0.00022937	rs35434391	161049509	0.1117	-0.104	0.0213	1.037e-06	0.012603	0.0070138	0.072341	0.012598	1	0.000365472	2837
SomaScan_v4	11608-5	MLP3B	'MAP1LC3B	16	86917601	87938385	0	0.0426222	0.0124428	0.00726202	0.000319836	rs17853938	t	g	-0.0982	0.0216	5.385e-06	rs117947932	c	t	-0.25656	0.065371	8.6863e-05	rs17853938	87902684	0.1115	-0.0982	0.0216	5.385e-06	-0.013979	0.006733	0.03788	0.50239	1	7.29563e-06	4675
SomaScan_v4	9940-35	DUS28	'DUSP28	2	240999471	242003431	0	0.0687351	0.0123244	5.63627e-06	5.63627e-06	rs148245427	c	g	0.9585	0.0532	1.607e-72	rs144740960	a	g	-0.12334	0.034672	0.0003748	rs148245427	241386175	0.0158	0.9585	0.0532	1.607e-72	-0.01601	0.018826	0.39509	0.58747	1	1	4018
SomaScan_v4	17786-5	GGPPS	'GGPS1	1	234990665	236007847	0	0.0255582	0.0122677	0.00214215	0.0163331	rs116088703	a	g	0.2425	0.0189	9.352e-38	rs563467312	t	c	0.15406	0.045703	0.00074956	rs116088703	235498377	0.1247	0.2425	0.0189	9.352e-38	0.010744	0.0064006	0.093221	0.78286	1	0.00030079	2422
SomaScan_v4	2182-54	C4b	'C4A|C4B	6	31482539	32503195	0	0.068437	0.0122675	0.0105291	0.00529566	rs2763982	c	g	-0.7148	0.0125	0	rs148653160	a	g	0.27696	0.072368	0.00012966	rs2763982	31872551	0.3498	-0.7148	0.0125	0	-0.0086165	0.0045908	0.060533	0.46617	1	0.000281997	5123
SomaScan_v4	2182-54	C4b	'C4A|C4B	6	31449801	32470458	0	0.0718111	0.0122231	0.0105291	0.00529566	rs2763982	c	g	-0.7148	0.0125	0	rs148653160	a	g	0.27696	0.072368	0.00012966	rs2763982	31872551	0.3498	-0.7148	0.0125	0	-0.0086165	0.0045908	0.060533	0.46617	1	0.000281997	5481
SomaScan_v4	11134-30	RF1ML	'MTRF1L	6	152808497	153823820	0	0.0631191	0.0121429	0.00194471	0.00194471	rs12206911	t	c	-0.7084	0.0145	0	rs138345308	a	g	0.04556	0.011484	7.2649e-05	rs12206911	153323142	0.1897	-0.7084	0.0145	0	0.0093653	0.0051598	0.069514	0.70183	1	1	3380
SomaScan_v4	8402-22	CYTL1	'CYTL1	4	4516313	5521199	0	0.0658572	0.012053	0.00117582	0.00117582	rs62291577	a	g	-0.2741	0.0183	1.444e-50	rs73092083	g	c	0.078374	0.021158	0.00021212	rs62291577	5020092	0.1592	-0.2741	0.0183	1.444e-50	0.010724	0.0059036	0.069291	0.88323	1	1	4191
SomaScan_v4	2828-82	HAI-1	'SPINT1	15	40636216	41650405	0	0.0499567	0.0120492	0.0251334	0.0251334	rs17658212	t	c	-0.3177	0.029	6.985e-28	rs7497018	t	c	-0.016263	0.0047871	0.00068054	rs17658212	41145919	0.0591	-0.3177	0.029	6.985e-28	0.013185	0.0091387	0.14908	0.51549	1	1	2411
SomaScan_v4	15529-33	Cysteine-rich protein 1	'CSRP1	1	200952658	201978584	0	0.0419307	0.0118025	0.000389976	0.000389976	rs12729389	t	g	0.1005	0.0137	2.329e-13	rs11578994	t	c	-0.043558	0.013508	0.0012617	rs12729389	201456799	0.3611	0.1005	0.0137	2.329e-13	0.0080795	0.0044282	0.068071	0.97233	1	1	3305
SomaScan_v4	17453-34	Ceruloplasmin	'CP	3	148380197	149439842	0	0.0439414	0.0116632	0.000643169	2.15769e-06	rs34454179	t	c	0.4803	0.0795	1.526e-09	rs563028314	t	c	-0.17679	0.040744	1.4311e-05	rs36099841	148896105	0.0073	-0.4734	0.0795	2.599e-09	-0.013905	0.022318	0.53328	0.70093	0.869	1.16353e-05	3711
SomaScan_v4	17383-4	STAR5	'STARD5	15	81101394	82116524	0	0.0195255	0.0113778	0.000115888	0.000230443	rs4392019	t	c	1.2875	0.0332	0	rs75167892	g	a	0.080991	0.02312	0.00045984	rs4392019	81616559	0.0352	1.2875	0.0332	0	0.013622	0.011098	0.21966	0.43511	1	0.000405947	2217
SomaScan_v4	5637-81	NTNG1	'NTNG1	1	107182629	108526080	0	0.0450385	0.0112526	7.63922e-05	7.63922e-05	rs115668827	c	g	1.4146	0.0283	0	rs77454414	a	g	-0.052035	0.015067	0.00055342	rs115668827	107678268	0.0472	1.4146	0.0283	0	-0.013416	0.010378	0.1961	0.95532	1	1	3637
SomaScan_v4	11405-150	CARD9	'CARD9	9	138756355	139768133	0	0.0889098	0.0112249	9.86042e-05	9.86042e-05	rs4077515	t	c	0.1667	0.0134	1.666e-35	rs1924521	c	a	-0.026286	0.0059561	1.0185e-05	rs4077515	139266496	0.4281	0.1667	0.0134	1.666e-35	0.00781	0.0041564	0.06024	0.37063	1	1	2979
SomaScan_v4	11606-22	DNJB6	'DNAJB6	7	156628075	157710133	0	0.0525345	0.0111874	0.000167539	8.33172e-05	rs12668458	t	c	-0.1792	0.0126	6.909e-46	rs117921389	a	g	0.11199	0.03023	0.00021164	rs12668458	157145474	0.4596	-0.1792	0.0126	6.909e-46	0.0079202	0.004274	0.063868	0.73213	1	0.00101788	4122
SomaScan_v4	3367-8	FETUB	'FETUB	3	185853758	186870930	0	0.0275802	0.0111761	1.72592e-05	0.00251642	rs114780909	a	t	-2.1047	0.067	1.68e-216	rs142787045	g	a	0.10339	0.021915	2.3858e-06	rs114780909	186360255	0.0099	-2.1047	0.067	1.68e-216	-0.0040481	0.023054	0.86062	0.78905	1	8.99245e-05	3218
SomaScan_v4	9525-1	PTK7	'PTK7	6	42544006	43629457	0	0.0729691	0.010966	0.000390435	0.000390435	rs140147428	t	c	0.4105	0.0352	1.674e-31	rs187435514	a	g	0.083625	0.020876	6.1808e-05	rs140147428	43067044	0.0371	0.4105	0.0352	1.674e-31	-0.01455	0.012365	0.23933	0.72783	1	1	2313
SomaScan_v4	15521-4	Alcadein alpha-1	'CLSTN1	1	9289084	10384584	0	0.0326293	0.0109146	0.00344463	0.133524	rs116383848	c	g	2.1381	0.0466	0	rs578228191	a	t	0.22558	0.065213	0.00054205	rs144966243	9798509	0.0191	2.12	0.0463	0	0.013061	0.017215	0.44804	0.21361	0.986488	0.00035446	2604
SomaScan_v4	12859-33	PECI	'ECI2	6	3615923	4635831	0	0.0330885	0.0108436	0.000916115	0.000872576	rs620484	a	g	-0.7089	0.0119	0	rs9378391	c	a	0.015745	0.0043864	0.00033136	rs619873	4107455	0.3226	0.7089	0.0119	0	0.0079328	0.0043874	0.070595	0.19158	0.998014	1	3566
SomaScan_v4	3640-14	RAP	'LRPAP1	4	3008103	4034286	0	0.0425272	0.0107234	1.48006e-05	0.0019167	rs1800493	t	c	-1.0953	0.0521	2.83e-98	rs1853077	t	g	-0.022536	0.00621	0.00028464	rs1800493	3516559	0.0166	-1.0953	0.0521	2.83e-98	-0.011217	0.019226	0.5596	0.75026	1	2.63889e-05	3153
SomaScan_v4	3651-50	VEGF sR2	'KDR	4	55444644	56491756	0	0.0428151	0.0107234	0.000158201	1.10283e-06	rs34231037	a	g	1.1219	0.0385	2.04e-186	rs191669083	t	c	0.21057	0.060421	0.00049216	rs34231037	55972946	0.0317	1.1219	0.0385	2.04e-186	0.013793	0.013361	0.3019	0.44412	1	0.000103476	3528
SomaScan_v4	19563-3	SEZ6L	'SEZ6L	22	26065440	27279562	0	0.0842522	0.010708	0.000164679	0.000143613	rs111967410	d	i	-0.142	0.0168	2.851e-17	rs9608529	t	c	0.053656	0.013781	9.8774e-05	rs595915	26766089	0.1776	-0.1368	0.0166	2.095e-16	-0.010297	0.0055321	0.062707	0.96045	0.972845	1	4129
SomaScan_v4	13963-7	tollip	'TOLLIP	11	795601	1830884	0	0.0299564	0.0106753	6.23163e-06	2.06526e-06	rs201324084	t	g	-0.1807	0.0386	2.869e-06	rs116431954	t	c	0.061809	0.020078	0.0020803	rs117913875	1267688	0.0314	0.1672	0.0365	4.75e-06	0.011894	0.013281	0.37047	0.8056	0.940445	1	3703
SomaScan_v4	17758-79	DCXR	'DCXR	17	79493012	80495608	0	0.0442333	0.0106415	0.0571764	0.0571764	rs60390379	t	c	0.2601	0.0188	1.687e-43	rs142687300	c	g	0.11527	0.031121	0.00021239	rs60390379	79993388	0.1236	0.2601	0.0188	1.687e-43	0.010013	0.0062166	0.10725	0.83386	1	1	2884
SomaScan_v4	2843-13	SPINT2	'SPINT2	19	38234675	39283254	0	0.0304844	0.0106045	0.0872652	0.0872652	rs71354995	a	g	0.8668	0.0127	0	rs1079162	a	g	-0.018408	0.0059681	0.0020399	rs71354995	38791841	0.2506	0.8668	0.0127	0	0.0082544	0.0046827	0.077941	0.3104	1	1	2934
SomaScan_v4	6409-57	GP116	'ADGRF5	6	46320249	47422680	0	0.0585555	0.0105668	1.96966e-05	1.96966e-05	rs476374	t	c	1.4967	0.0241	0	rs139960076	t	c	0.046982	0.014373	0.0010805	rs476374	46831060	0.0623	1.4967	0.0241	0	-0.011291	0.0076846	0.14176	0.66142	1	1	3157
SomaScan_v4	8296-117	KDEL2	'KDELC2	11	107842832	108869159	0	0.0185629	0.0105217	0.000295675	1.47859e-05	rs74911261	a	g	-1.3026	0.038	1.72e-257	rs138762323	a	t	0.13197	0.03051	1.5232e-05	rs74911261	108357137	0.0262	-1.3026	0.038	1.72e-257	-0.013104	0.01436	0.36151	0.73449	1	1.08335e-05	2078
SomaScan_v4	7813-6	Alkaline phosphatase, placental	'ALPP	2	232743244	233747599	0	0.0267722	0.0104223	0.000412154	1	rs12478529	t	c	0.3954	0.0157	1.96e-139	rs75176282	a	g	-0.14146	0.043182	0.0010534	rs12478529	233286654	0.2416	0.3954	0.0157	1.96e-139	-0.0084162	0.0048443	0.082328	0.09808	1	1	2850
SomaScan_v4	9894-13	MYO6	'MYO6	6	75958909	77129254	0	0.0631824	0.0104063	0.000221265	0.000221265	rs41269323	a	g	-0.6171	0.0638	3.937e-22	rs71561432	g	t	0.076655	0.019499	8.4531e-05	rs41269323	76624538	0.0107	-0.6171	0.0638	3.937e-22	0.0038092	0.021947	0.86221	0.7201	1	1	2515
SomaScan_v4	2579-17	MMP-9	'MMP9	20	44137547	45145200	0	0.0568361	0.0103076	1.80047e-05	0.00459273	rs6094237	a	t	-0.1069	0.0135	2.252e-15	rs2425846	g	t	0.050379	0.010968	4.365e-06	rs6094237	44629290	0.396	-0.1069	0.0135	2.252e-15	0.006775	0.0041626	0.10361	0.54598	1	0.000100524	3134
SomaScan_v4	2811-27	Angiopoietin-1	'ANGPT1	8	107761721	109010283	0	0.0531865	0.0102513	0.000288942	4.91886e-05	rs79118604	t	c	-0.3332	0.0531	3.439e-10	rs182651983	a	g	0.32637	0.09173	0.0003738	rs79118604	108245500	0.0157	-0.3332	0.0531	3.439e-10	-0.019545	0.016226	0.22838	0.96448	1	5.01832e-05	3915
SomaScan_v4	9350-3	FSTL4	'FSTL4	5	132032147	133448255	0	0.103212	0.0101845	0.000263013	0.000263013	rs3749820	a	t	0.1932	0.0164	3.567e-32	rs35370156	t	c	0.017232	0.0042397	4.8126e-05	rs3749820	132533063	0.2151	0.1932	0.0164	3.567e-32	0.0085539	0.0048948	0.080545	0.097215	1	1	4052
SomaScan_v4	6715-63	PPBN	'ALPPL2	2	232771553	233775424	0	0.0281546	0.010171	0.00135623	0.00158656	rs11886043	t	c	-0.2497	0.016	7.122e-55	rs11341358	d	i	-0.016238	0.0048732	0.000862	rs11886043	233301535	0.2431	-0.2497	0.016	7.122e-55	0.0082524	0.004787	0.084723	0.11826	1	0.168252	2849
SomaScan_v4	15612-5	LIN7B	'LIN7B	19	49117581	50121717	0	0.531872	0.0101271	0.000412993	0.000412993	rs4802556	t	c	-0.0619	0.0135	4.67e-06	rs4801778	t	g	-0.035152	0.0054898	1.522e-10	rs4802556	49613813	0.3649	-0.0619	0.0135	4.67e-06	-0.0057772	0.0042989	0.17899	0.80396	1	1	2782
SomaScan_v4	16916-19	SLIK6	'SLITRK6	13	85866925	86873623	0	0.0690009	0.00998184	0.00830721	0.00798015	rs150325889	d	i	-0.2408	0.0163	2.224e-49	rs9547371	a	c	-0.060045	0.014938	5.828e-05	rs78969649	85913341	0.2181	-0.2385	0.0162	8.352e-49	-0.0083256	0.0051143	0.10355	0.68282	0.983199	1	3414
SomaScan_v4	2809-25	ADAMTS-4	'ADAMTS4	1	160654098	161668846	0	0.034632	0.00996068	0.000698196	0.030554	rs33941127	t	c	-0.0952	0.0166	9.434e-09	rs114641368	t	c	0.092643	0.025146	0.00022937	rs33941127	161168004	0.2115	-0.0952	0.0166	9.434e-09	-0.0057846	0.0049667	0.24414	0.036957	1	0.000365472	2641
SomaScan_v4	6470-19	fibulin 1	'FBLN1	22	45398118	46497015	0	0.044783	0.00990974	0.000361596	0.0012616	rs11090631	t	c	-0.2105	0.0166	5.187e-37	rs7285066	t	a	-0.083974	0.020864	5.7024e-05	rs11090631	45846371	0.1912	-0.2105	0.0166	5.187e-37	0.0081316	0.005284	0.12383	0.94756	1	4.88316e-05	3817
SomaScan_v4	6990-44	SDF2L	'SDF2L1	22	21496550	22498587	0	0.0141439	0.00986773	0.000316665	0.000326987	rs73166641	a	g	1.0037	0.0555	4.226e-73	rs150571087	t	c	0.10315	0.026378	9.2154e-05	rs73166641	21998280	0.0146	1.0037	0.0555	4.226e-73	0.0037391	0.019972	0.85149	0.27022	1	4.59032e-06	1617
SomaScan_v4	4564-2	PLXC1	'PLXNC1	12	94042499	95201451	0	0.0852599	0.00986325	5.78101e-05	5.78101e-05	rs115651556	a	g	-1.7031	0.0537	1.92e-220	rs12426651	c	a	-0.019158	0.0047409	5.3223e-05	rs115651556	94613898	0.0142	-1.7031	0.0537	1.92e-220	0.0069044	0.020749	0.73931	0.34902	1	1	4000
SomaScan_v4	12381-26	CBR1	'CBR1	21	36942239	37945464	0	0.104651	0.00980718	0.0112328	0.000605208	rs16993864	a	c	-1.1984	0.0484	3.22e-135	rs149580730	g	a	0.18082	0.043629	3.4051e-05	rs16993864	37446599	0.0196	-1.1984	0.0484	3.22e-135	-0.013964	0.012836	0.27662	0.062887	1	0.000232905	3451
SomaScan_v4	15641-20	TEFF1	'TMEFF1	9	102704560	103839918	0	0.0226179	0.00979496	0.117678	0.00077679	rs372969265	d	i	-0.1394	0.0172	5.775e-16	rs183644788	c	t	0.20856	0.052542	7.205e-05	rs12004257	103234771	0.17	0.135	0.017	2.209e-15	-0.0083915	0.0054017	0.1203	0.83712	0.946097	0.00018369	2905
SomaScan_v4	13642-90	CIG49	'IFIT3	10	90587651	91600728	0	0.0379759	0.00974296	0.0170955	8.57487e-05	rs2274878	c	g	0.1338	0.0152	1.429e-18	rs141977538	t	c	0.11585	0.030303	0.00013185	rs2274878	91102098	0.2427	0.1338	0.0152	1.429e-18	0.007672	0.0048466	0.11343	0.47649	1	0.0618911	3505
SomaScan_v4	5638-23	GT251	'COLGALT1	19	17166403	18193971	0	0.0678198	0.00968761	2.2509e-05	2.2509e-05	rs4808666	t	c	-0.1832	0.0127	7.602e-47	rs4283343	g	a	-0.026885	0.0065526	4.079e-05	rs4808666	17668133	0.4546	-0.1832	0.0127	7.602e-47	-0.007732	0.004284	0.071102	0.80549	1	1	3474
SomaScan_v4	16300-4	TREM2	'TREM2	6	40626244	41630924	0	0.140359	0.00968462	0.00021208	0.00021208	rs143332484	t	c	-1.2961	0.0622	2.13e-96	rs41435745	c	g	0.04898	0.011728	2.9622e-05	rs143332484	41129207	0.0101	-1.2961	0.0622	2.13e-96	0.0011502	0.022909	0.95996	0.01286	1	1	3381
SomaScan_v4	6556-5	ENPP5	'ENPP5	6	45626924	46638708	0	0.0289121	0.00957596	0.00020473	0.000108663	rs77991465	t	g	-1.6792	0.0235	0	rs116114126	t	c	-0.1387	0.044973	0.0020412	rs77991465	46130825	0.0513	-1.6792	0.0235	0	-0.011705	0.0098255	0.23353	0.54922	1	1.10909e-06	2587
SomaScan_v4	7179-69	NFASC	'NFASC	1	204297779	205491950	0	0.297579	0.00954686	0.00445342	0.00445342	rs6667532	a	g	-0.7262	0.0205	8.04e-274	rs12132194	g	a	-0.018986	0.0045048	2.5023e-05	rs6667532	204948659	0.1048	-0.7262	0.0205	8.04e-274	0.011359	0.0067616	0.092976	0.32885	1	1	3426
SomaScan_v4	15446-25	SMDF	'NRG1	8	30996902	33122548	0	0.0969689	0.00952902	0.000230416	0.0010324	rs11783353	t	c	-0.0706	0.0159	9.249e-06	rs186331025	t	g	0.1908	0.046738	4.4577e-05	rs11783278	32436533	0.2512	0.0706	0.0159	9.119e-06	-0.0095008	0.0049016	0.052584	0.5794	0.999999	0.000264557	5991
SomaScan_v4	10042-8	SGK3	'SGK3	8	67124653	68274257	0	0.0572578	0.00950019	0.000147894	0.000147894	rs142632105	a	g	0.4397	0.0593	1.227e-13	rs112455756	a	g	0.052187	0.013845	0.00016359	rs145451983	67758692	0.0143	0.4111	0.0561	2.433e-13	0.0039936	0.019818	0.84029	0.23107	1	1	2285
Olink_PEA	OID01372	NINJ1	'NINJ1	9	95383771	96396570	0	0.0774926	0.00947156	0.000197215	0.00400917	rs12342201	a	g	-0.45011	0.05888	1.14288e-13	rs576402016	t	c	0.28793	0.0607	2.101e-06	rs11790517	95782667	0.28322	0.042657	0.070471	0.545255	-0.015503	0.0046675	0.00089563	0.059369	1	0.00011785	3212
SomaScan_v4	8237-56	SOSD1	'SOSTDC1	7	16001106	17070205	0	0.041229	0.00946714	0.000608784	0.000190596	rs12532139	a	g	-0.1285	0.0196	4.969e-11	rs550260134	t	c	0.20423	0.056763	0.00032071	rs12532139	16284902	0.1412	-0.1285	0.0196	4.969e-11	-0.0084434	0.0060543	0.16313	0.13181	1	5.20795e-05	4092
SomaScan_v4	12691-44	GLYM	'SHMT2	12	57123110	58128718	0	0.0144222	0.00944625	0.00045697	4.82022e-05	rs73338162	t	c	-0.3537	0.0712	6.912e-07	rs536472572	g	c	0.20926	0.054152	0.00011136	rs73338162	57624701	0.0086	-0.3537	0.0712	6.912e-07	-0.0061531	0.02038	0.76272	0.44031	1	0.00026367	1868
SomaScan_v4	11273-176	GSTT2	'GSTT2B	22	23799601	24803373	0	0.0376262	0.00942611	0.248965	2.38627e-05	rs5751777	t	c	-0.5794	0.0128	0	rs12484937	c	a	0.11592	0.025309	4.6408e-06	rs5751777	24267047	0.4089	-0.5794	0.0128	0	-0.0075686	0.0043458	0.08158	0.066993	1	1.50915e-05	2607
SomaScan_v4	6234-74	VITRN	'VIT	2	36423833	37541935	0	0.127134	0.00941042	0.000960865	0.000960865	rs1468810	a	c	-0.2841	0.0126	6.34e-113	rs142964302	g	a	0.07831	0.018802	3.1135e-05	rs1468810	36993940	0.409	-0.2841	0.0126	6.34e-113	0.0079577	0.0042604	0.061789	0.9247	1	1	3889
Olink_PEA	OID00693	nectin-4	'PVRL4	1	160540785	161559389	0	0.0380359	0.00940245	0.0709192	0.0652756	rs35434391	t	g	-0.5241	0.093167	3.14123e-08	rs114641368	t	c	0.092643	0.025146	0.00022937	rs509749	160793560	0.41134	0.11282	0.065598	0.0860994	0.00082603	0.0041664	0.84284	0.28476	1	0.000365472	2835
SomaScan_v4	16892-23	ENPP2	'ENPP2	8	120069326	121185693	0	0.0454517	0.00929484	0.00327914	0.0010881	rs10107636	t	c	-0.2106	0.0116	6.949e-74	rs527349772	a	g	0.25408	0.068347	0.00020124	rs10107636	120688930	0.3683	-0.2106	0.0116	6.949e-74	0.0071131	0.0042806	0.096573	0.64415	1	0.00024352	3439
SomaScan_v4	15427-35	LOXL3	'LOXL3	2	74259541	75282817	0	0.032836	0.00925003	0.000400519	0.000258123	rs17010021	a	t	-0.2027	0.0335	1.419e-09	rs138613858	g	c	-0.1303	0.035997	0.00029501	rs17010021	74761539	0.0373	-0.2027	0.0335	1.419e-09	-0.007992	0.009964	0.4225	0.37628	1	0.000284668	2011
SomaScan_v4	10760-107	GRIA4	'GRIA4	11	104980721	106352819	0	0.0567308	0.00903418	0.00215419	0.000124864	rs72991733	a	g	0.307	0.0601	3.221e-07	rs112117683	c	t	0.32975	0.075151	1.1447e-05	rs72991733	105509256	0.0123	0.307	0.0601	3.221e-07	0.00016063	0.020887	0.99386	0.92407	1	1.70971e-06	3405
SomaScan_v4	7266-4	SPA9	'SERPINA9	14	94429054	95446026	0	0.0819399	0.0090309	0.0137993	0.0123847	rs77569737	d	i	0.1845	0.0168	5.039e-28	rs10136961	a	g	0.053518	0.012633	2.271e-05	rs11628722	94931105	0.1603	0.1845	0.017	1.58e-27	0.010639	0.0052611	0.043148	0.092495	0.912951	1	4236
SomaScan_v4	12851-5	DPOLM	'POLM	7	43611846	44622139	0	0.0243615	0.00900224	0.000545301	0.000545301	rs142059440	c	g	0.7037	0.0594	2.02e-32	rs114216393	a	g	-0.098325	0.03275	0.0026797	rs142059440	44113855	0.0134	0.7037	0.0594	2.02e-32	-0.0055043	0.01783	0.75754	0.83945	1	1	2443
SomaScan_v4	5740-17	ROBO1	'ROBO1	3	78146390	80316965	0	0.0975999	0.00897245	0.000302445	0.000300196	rs13083361	t	c	0.1345	0.0155	4.602e-18	rs114273458	g	c	0.12656	0.034892	0.00028668	rs2043661	78733721	0.2031	-0.134	0.0155	6.507e-18	-0.0071378	0.005134	0.16443	0.56591	0.999833	1	5713
SomaScan_v4	2754-50	C3	'C3	19	6177715	7230573	0	0.0515382	0.0089453	0.00140553	0.00141518	rs11569466	t	g	-0.1328	0.0197	1.582e-11	rs117373273	a	c	0.069255	0.019046	0.00027679	rs11569470	6698454	0.1367	-0.1299	0.0197	4.697e-11	0.0097401	0.0062262	0.11773	0.93787	0.998997	1	4062
SomaScan_v4	17692-2	BT3A3	'BTN3A3	6	25940700	26953643	0	0.213616	0.00891795	0.0241208	0.0241208	rs9393711	t	c	-1.3423	0.0158	0	rs16891824	a	g	0.024322	0.0058589	3.3067e-05	rs9393711	26370659	0.1259	-1.3423	0.0158	0	0.010865	0.0070787	0.12482	0.67595	1	1	2831
SomaScan_v4	8869-5	BT2A1	'BTN2A1	6	25958150	26976849	0	0.21143	0.00888865	0.118447	0.118447	rs2237236	a	g	-0.0706	0.0134	1.322e-07	rs16891824	a	g	0.024322	0.0058589	3.3067e-05	rs2237236	26451553	0.4245	-0.0706	0.0134	1.322e-07	0.0065079	0.0042557	0.12621	0.33138	1	1	2828
SomaScan_v4	2683-1	iC3b	'C3	19	6177715	7230573	0	0.0515434	0.00886305	0.00142201	0.00117413	rs5826945	a	t	0.1613	0.0186	3.717e-18	rs117373273	a	c	0.069255	0.019046	0.00027679	rs11569479	6696794	0.1366	0.1618	0.0187	5.455e-18	-0.009031	0.0062317	0.14728	0.96051	0.962822	1	4062
SomaScan_v4	2571-12	IGFBP-3	'IGFBP3	7	45451949	46461473	0	0.0547142	0.00885192	0.000596157	2.30916e-05	rs145188037	a	g	1.2659	0.0551	1.05e-116	rs577173205	g	a	-0.23511	0.060754	0.00010892	rs148562589	45996425	0.0126	-1.2432	0.0559	1.71e-109	-0.0036959	0.018056	0.83781	0.72902	1	1.65346e-05	3573
SomaScan_v4	15596-7	HEXI1	'HEXIM1	17	42724684	43729468	0	0.0446688	0.00881426	0.0146044	0.0146044	rs9894577	a	g	0.1464	0.0133	3.601e-28	rs10468514	g	a	0.014824	0.0041945	0.00040916	rs9894577	43223292	0.3155	0.1464	0.0133	3.601e-28	0.0076057	0.0044241	0.085584	0.92307	1	1	2130
SomaScan_v4	3305-6	DLL4	'DLL4	15	40721538	41731237	0	0.0524926	0.00878754	0.0442813	0.0439352	rs150398020	d	i	-0.2734	0.0476	8.957e-09	rs7497018	t	c	-0.016263	0.0047871	0.00068054	rs77960703	41261915	0.0199	0.2619	0.0476	3.833e-08	0.010308	0.016008	0.51962	0.35061	0.993121	1	2338
SomaScan_v4	8245-27	sICAM-5	'ICAM5	19	9900657	10907454	0	0.0476551	0.00878739	0.115293	0.0146309	rs281440	a	g	0.8329	0.0143	0	rs141754729	c	a	0.17492	0.044448	8.3061e-05	rs281440	10400304	0.225	0.8329	0.0143	0	-0.0080232	0.0049084	0.10213	0.0051467	1	0.0131366	2792
SomaScan_v4	12698-72	IMA4	'KPNA4	3	159712783	160783376	0	0.0198854	0.00876244	7.81281e-05	1	rs77185015	t	g	0.2226	0.0424	1.491e-07	rs551504296	c	t	0.34848	0.084942	4.0862e-05	rs77185015	160302288	0.0231	0.2226	0.0424	1.491e-07	-0.0087811	0.014029	0.53136	0.043405	1	1	2651
SomaScan_v4	18918-86	PDE4A	'PDE4A	19	10027449	11080305	0	0.0513435	0.00874637	0.00374397	0.00044771	rs145530718	c	g	1.595	0.0487	5.83e-235	rs141754729	c	a	0.17492	0.044448	8.3061e-05	rs35074907	10600418	0.021	1.4452	0.0469	1.6e-208	0.0065869	0.016017	0.6809	0.042686	1	0.0131366	2832
Olink_PEA	OID00385	ATS13	'ADAMTS13	9	135779478	136824508	0	0.863553	0.00874128	0.0278808	0.0265244	9:136301103_T_C	c	t	-0.61641	0.12311	7.76784e-07	rs505922	t	c	-0.074283	0.0042698	8.6425e-68	rs505922	136149229	0.31237	-0.073954	0.065479	0.259275	0.074283	0.0042698	8.6425e-68	7.1596e-06	0.933534	1	4055
SomaScan_v4	9937-7	CXA1	'GJA1	6	121256838	122270873	0	0.0336006	0.00873555	0.00241123	0.00250457	rs2062618	a	g	-0.0964	0.0212	5.444e-06	rs138120557	d	i	0.048749	0.012041	5.1509e-05	rs2062618	121531418	0.1118	-0.0964	0.0212	5.444e-06	0.014792	0.0074514	0.047125	0.73255	1	0.996188	3326
SomaScan_v4	12475-48	CLIC5	'CLIC5	6	45368045	46548132	0	0.0321596	0.00866292	6.08591e-05	0.000204843	rs35822882	t	g	-1.0454	0.0356	1.41e-189	rs376810941	a	c	-0.14864	0.047043	0.0015792	rs35822882	45916999	0.0285	-1.0454	0.0356	1.41e-189	0.010111	0.013933	0.46803	0.6708	1	0.000136344	3050
SomaScan_v4	7009-8	CD72	'CD72	9	35109530	36146807	0	0.0207562	0.00859107	0.00091676	0.00091676	rs7465764	a	g	-0.359	0.0285	2.12e-36	rs150288349	a	c	0.061246	0.019384	0.0015795	rs7465764	35614924	0.059	-0.359	0.0285	2.12e-36	0.010615	0.0085658	0.21524	0.13793	1	1	2330
SomaScan_v4	9234-8	TWSG1	'TWSG1	18	8834765	9902418	0	0.0634166	0.00857448	0.0016376	0.00187153	rs4798783	a	g	0.2802	0.0137	4.29e-93	rs188668841	t	g	-0.17094	0.043923	9.948e-05	rs4798783	9174885	0.2953	0.2802	0.0137	4.29e-93	0.0075705	0.0044751	0.090706	0.44541	1	0.189209	4015
SomaScan_v4	3796-79	ANGL4	'ANGPTL4	19	7928173	8939257	0	0.0728252	0.00855702	0.0483318	0.0483318	rs116843064	a	g	-0.3266	0.0529	6.664e-10	rs2967598	g	a	-0.020424	0.0054461	0.00017664	rs116843064	8429323	0.0163	-0.3266	0.0529	6.664e-10	-0.0088793	0.016054	0.58019	0.98306	1	1	2954
SomaScan_v4	17447-52	SFRP4	'SFRP4	7	37445543	38565297	0	0.0390293	0.008476	7.67812e-06	8.6449e-06	rs75207237	a	t	0.2772	0.0186	4.721e-50	rs568155149	a	c	0.1785	0.048595	0.00023954	rs75207237	37972390	0.1256	0.2772	0.0186	4.721e-50	-0.0092574	0.0066149	0.16167	0.94453	1	1.55574e-06	4112
SomaScan_v4	10078-5	BAG3	'BAG3	10	120910882	121937331	0	0.0270988	0.00845667	0.000710099	0.000812313	rs72842207	t	c	0.0733	0.0166	9.683e-06	rs11317074	d	i	0.020423	0.005863	0.00049524	rs72842207	121433675	0.2135	0.0733	0.0166	9.683e-06	0.009593	0.0052111	0.065639	0.77482	1	0.993538	3202
SomaScan_v4	3852-19	HSP 40	'DNAJB1	19	14125582	15140582	0	0.0699677	0.00842191	8.73508e-05	8.73508e-05	rs35258260	a	g	-0.1095	0.0176	4.612e-10	rs3795034	t	g	-0.018785	0.0049159	0.00013276	rs35258260	14641037	0.1468	-0.1095	0.0176	4.612e-10	-0.0093212	0.0059372	0.11642	0.071151	1	1	3440
SomaScan_v4	9870-17	SYWC	'WARS	14	100300125	101343142	0	0.0589152	0.00842013	1.60613e-05	0.000265699	rs4905957	t	c	0.3586	0.0147	1.04e-131	rs189798578	g	a	0.11564	0.029195	7.4682e-05	rs4905957	100837230	0.2533	0.3586	0.0147	1.04e-131	-0.007277	0.0047635	0.1266	0.16934	1	0.000204071	2683
SomaScan_v4	9962-1	MUCDL	'CDHR5	11	116565	1126078	0	0.0832558	0.00839288	9.88519e-06	9.32416e-08	rs61877853	a	g	-0.1265	0.0166	2.624e-14	rs2091848	t	c	0.023493	0.0055086	2e-05	rs35467761	571568	0.1966	-0.1262	0.017	1.27e-13	0.0086219	0.0051888	0.096586	0.047742	0.810535	1	3296
SomaScan_v4	5261-13	ABL2	'ABL2	1	178568462	179698819	0	0.0309021	0.00839009	0.0174781	8.72602e-05	rs72709461	t	c	-0.1415	0.0205	5.662e-12	rs572608257	g	a	-0.1856	0.051769	0.00033677	rs72709483	179171173	0.1131	-0.1356	0.0204	2.849e-11	0.0036029	0.0069696	0.60519	0.85591	1	1.90016e-06	3687
SomaScan_v4	12569-25	TCP-1-epsilon	'CCT5	5	9750033	10766524	0	0.0538828	0.00833601	0.000173626	0.000173626	rs11557652	a	t	0.2365	0.0462	3.149e-07	rs10491221	g	c	-0.015691	0.004343	0.00030273	rs11557652	10256172	0.0215	0.2365	0.0462	3.149e-07	-0.013579	0.0154	0.3779	0.46196	1	1	3098
SomaScan_v4	3519-3	TARC	'CCL17	16	56938679	57949974	0	0.0464529	0.00833567	4.92563e-07	4.92563e-07	rs16956811	t	g	-0.4548	0.0242	1.304e-78	rs76916129	c	g	0.053833	0.014806	0.00027711	rs16956811	57444002	0.0812	-0.4548	0.0242	1.304e-78	-0.0094736	0.007169	0.18635	0.36612	1	1	3489
SomaScan_v4	12445-50	ANR27	'ANKRD27	19	32587913	33667503	0	0.0755576	0.00828414	0.00158083	0.00158083	rs12151311	t	c	-0.1618	0.0137	4.606e-32	rs79319957	g	a	0.044726	0.011478	9.7499e-05	rs12151311	33112707	0.3576	-0.1618	0.0137	4.606e-32	-0.0067848	0.0043783	0.12123	0.70655	1	1	3573
SomaScan_v4	18398-1	AK1D1	'AKR1D1	7	137187070	138302732	0	0.0320632	0.00826583	0.000174356	0.00229199	rs79993433	c	g	0.2409	0.0432	2.463e-08	rs28558091	a	g	0.025304	0.0072531	0.0004854	rs79993433	137772004	0.0239	0.2409	0.0432	2.463e-08	0.009138	0.015839	0.564	0.93175	1	0.00584015	2849
SomaScan_v4	4498-62	NCAM-120	'NCAM1	11	112331997	113649158	0	0.0502781	0.00824044	0.00121355	0.00121355	rs11214489	t	c	-0.3073	0.017	3.075e-73	rs117296826	a	g	0.11072	0.032492	0.00065546	rs11214489	112975934	0.1847	-0.3073	0.017	3.075e-73	0.0076711	0.0052283	0.14231	0.015846	1	1	3891
SomaScan_v4	19130-81	SPB8	'SERPINB8	18	61137159	62172278	0	0.023303	0.00822369	0.00459367	0.000220256	rs2009989	t	c	0.3859	0.0153	5.1e-140	rs572504047	t	c	0.25612	0.071667	0.00035199	rs2009989	61633244	0.2132	0.3859	0.0153	5.1e-140	-0.0070722	0.0049523	0.15327	0.021711	1	0.00016117	3189
SomaScan_v4	11969-5	S100A2	'S100A2	1	153033584	154040366	0	0.0183439	0.00818939	0.00034672	0.00309045	rs55955983	t	g	0.3348	0.0303	2.548e-28	rs12759195	g	a	-0.019708	0.0054171	0.00027465	rs55955983	153526349	0.0498	0.3348	0.0303	2.548e-28	-0.011265	0.00858	0.1892	0.54478	1	0.00706587	2158
SomaScan_v4	2436-49	CXCL16, soluble	'CXCL16	17	4136821	5143217	0	0.0555201	0.00814694	6.30198e-05	6.30198e-05	rs1876444	t	c	-0.1815	0.0133	3.047e-42	rs149081389	t	c	0.049714	0.012741	9.5497e-05	rs1876444	4638484	0.4442	-0.1815	0.0133	3.047e-42	0.0020898	0.0041505	0.61461	0.066465	1	1	2932
SomaScan_v4	17691-1	TPP1	'TPP1	11	6134000	7140692	0	0.0516948	0.00806773	0.00932762	0.00965457	rs72353957	d	i	0.193	0.0137	9.288e-45	rs117001761	a	g	0.044086	0.010866	4.9701e-05	rs3758978	6641668	0.3706	-0.1913	0.0136	9.577e-45	0.0064325	0.0042543	0.13053	0.73054	0.971413	1	3268
SomaScan_v4	3352-80	Carbonic anhydrase 6	'CA6	1	8505926	9535151	0	0.0279876	0.00806195	0.000224072	0.00103889	rs3765963	a	g	-0.6211	0.0121	0	rs190609186	c	t	0.39409	0.094539	3.0661e-05	rs3765963	9034598	0.4065	-0.6211	0.0121	0	0.0070576	0.0042692	0.098298	0.78758	1	0.000511488	2702
SomaScan_v4	4162-54	Transferrin	'TF	3	132964800	133997850	0	0.0428143	0.0080589	0.000731133	0.000731133	rs1525892	a	g	0.1321	0.0141	9.167e-21	rs113001737	a	c	0.035108	0.0088036	6.6653e-05	rs1525892	133484712	0.3329	0.1321	0.0141	9.167e-21	-0.007538	0.0043631	0.084048	0.11201	1	1	3032
SomaScan_v4	3472-40	Survivin	'BIRC5	17	75710267	76721717	0	0.0446988	0.00805748	0.000376054	0.000376054	rs78158764	t	c	-0.2306	0.0522	9.851e-06	rs76332675	a	g	-0.027903	0.0069657	6.1808e-05	rs78158764	75744024	0.0184	-0.2306	0.0522	9.851e-06	-0.01773	0.014494	0.22125	0.4948	1	1	3859
SomaScan_v4	12697-30	PI42A	'PIP4K2A	10	22323778	23503484	0	0.0299263	0.00799965	0.00565651	0.000462214	rs4498867	a	t	0.2281	0.0143	3.453e-57	rs185922726	c	g	0.17594	0.049905	0.00042289	rs4498867	23180619	0.2644	0.2281	0.0143	3.453e-57	0.0074135	0.0045852	0.10591	0.26187	1	0.000261565	2577
SomaScan_v4	13416-8	T132D	'TMEM132D	12	129056270	130888211	0	0.0900536	0.00788256	0.000571175	0.000571175	rs61943557	a	g	0.4012	0.0263	2.381e-52	rs117956615	g	t	-0.10269	0.02644	0.00010278	rs61943557	130106271	0.0588	0.4012	0.0263	2.381e-52	0.010999	0.009105	0.22705	0.30847	1	1	7065
SomaScan_v4	13102-1	FAM3D	'FAM3D	3	58119673	59152575	0	0.0306512	0.0078708	0.00457084	0.000361513	rs17551388	a	c	-0.4004	0.0222	1.472e-72	rs375479665	t	c	0.25098	0.06928	0.00029147	rs17551388	58652970	0.0987	-0.4004	0.0222	1.472e-72	-0.0079622	0.0065425	0.22361	0.36178	1	8.63969e-05	2509
SomaScan_v4	18178-13	SYSC	'SARS	1	109256540	110280791	0	0.056086	0.007865	0.000236743	1.46774e-05	rs140717526	a	g	0.3143	0.0591	1.056e-07	rs115674693	t	c	0.096644	0.023393	3.6072e-05	rs140717526	109779073	0.0123	0.3143	0.0591	1.056e-07	0.0051618	0.019147	0.78748	0.26873	1	5.23945e-05	2667
SomaScan_v4	12575-30	C1TC	'MTHFD1	14	64354749	65426722	0	0.143214	0.00785933	0.00186888	0.00205418	rs377112209	d	i	-0.1273	0.0129	6.737e-23	rs149632304	a	g	0.11515	0.026863	1.8149e-05	rs11158538	64859191	0.4465	-0.1263	0.0128	4.759e-23	-0.007828	0.0042192	0.063552	0.75461	0.967807	1	3032
SomaScan_v4	8274-64	Syntaxin-7	'STX7	6	132267006	133334337	0	0.0334973	0.00784776	0.00123936	1.60826e-06	rs12190479	c	g	0.2099	0.0168	7.58e-36	rs190231076	a	c	0.21522	0.068433	0.0016613	rs12190479	132833954	0.1961	0.2099	0.0168	7.58e-36	-0.0080813	0.0054415	0.13751	0.047869	1	2.38155e-05	3472
SomaScan_v4	9848-22	Cyclin H	'CCNH	5	86187311	87208836	0	0.028534	0.00780302	0.0853661	0.0853661	rs62368956	a	g	-0.1639	0.0166	5.368e-23	rs79431768	g	c	0.02536	0.0074895	0.00070892	rs62368956	86735368	0.2034	-0.1639	0.0166	5.368e-23	0.0080468	0.0052453	0.125	0.39512	1	1	2227
SomaScan_v4	11387-3	ATF6B	'ATF6B	6	31565953	32596030	0	0.110672	0.00774593	0.0374555	0.007235	rs8111	t	c	0.2635	0.0137	6.631e-82	rs148653160	a	g	0.27696	0.072368	0.00012966	rs9267803	32101762	0.2714	0.2647	0.0138	3.335e-82	-0.0068631	0.0048395	0.15615	0.43473	1	0.000874078	5347
SomaScan_v4	12560-9	NT5C	'NT5C	17	72626320	73627890	0	0.0210056	0.00773251	0.00108184	0.00310832	rs78625720	a	g	-1.7173	0.0346	0	rs149350426	d	i	0.023529	0.0061078	0.00011702	rs78625720	73140941	0.0308	-1.7173	0.0346	0	-0.0076093	0.013679	0.57802	0.95068	1	0.000786785	2587
SomaScan_v4	12799-65	DJC27	'DNAJC27	2	24666505	25694963	0	0.0298711	0.00772947	0.000162163	0.200884	rs531054141	d	i	-0.1533	0.0209	2.429e-13	rs34816357	i	d	0.017683	0.0050442	0.00045553	rs6733301	25276284	0.1197	0.1503	0.0209	5.851e-13	0.0093895	0.0063411	0.13868	0.65193	0.980343	0.00593714	2447
SomaScan_v4	14205-6	HEXI2	'HEXIM2	17	42738067	43747407	0	0.0458857	0.00768317	0.0146044	0.0151174	rs112981250	d	i	-0.1283	0.0132	3.179e-22	rs10468514	g	a	0.014824	0.0041945	0.00040916	rs9894577	43223292	0.3155	0.1268	0.0131	5.149e-22	0.0076057	0.0044241	0.085584	0.92307	0.995494	1	2146
SomaScan_v4	7141-21	MGT4B	'MGAT4B	5	178724597	179733952	0	0.105998	0.00767077	0.00288576	0.00288576	rs113756550	a	g	-1.2628	0.042	2.41e-198	rs11739898	t	c	0.02301	0.0056171	4.1955e-05	rs113756550	179228377	0.0227	-1.2628	0.042	2.41e-198	-0.007933	0.016281	0.62607	0.92465	1	1	3289
SomaScan_v4	9960-2	TBCD5	'TBC1D5	3	16698654	18986309	0	0.0666232	0.00766603	0.00124356	0.00106469	rs283940	a	t	0.0596	0.013	4.525e-06	rs35739118	g	a	-0.043318	0.014165	0.0022273	rs283940	17344285	0.4572	0.0596	0.013	4.525e-06	-0.0069793	0.0041544	0.092965	0.10559	1	6.93826e-05	6060
SomaScan_v4	8974-172	COFA1	'COL15A1	9	101205461	102333069	0	0.0306642	0.00765503	0.267246	0.000113281	rs7874287	t	c	-0.2232	0.0141	2.329e-56	rs186959739	t	c	0.38818	0.094188	3.7661e-05	rs7874287	101633220	0.3057	-0.2232	0.0141	2.329e-56	0.0069023	0.0046831	0.14051	0.90131	1	0.000209827	3208
SomaScan_v4	4996-66	HRG	'HRG	3	185878005	186896029	0	0.0277759	0.00759476	0.000146466	8.39718e-05	rs59123177	a	g	1.0529	0.0101	0	rs142787045	g	a	0.10339	0.021915	2.3858e-06	rs59123177	186391274	0.3496	1.0529	0.0101	0	0.006934	0.0043036	0.10714	0.15053	1	8.99245e-05	3223
SomaScan_v4	8866-53	QPCTL	'QPCTL	19	45695741	46707247	0	0.0288636	0.00759349	9.36791e-05	0.000437327	rs117220573	t	c	-1.9206	0.0851	8.48e-113	rs150154809	a	g	0.16705	0.047486	0.00043482	rs117220573	46206249	0.0058	-1.9206	0.0851	8.48e-113	-0.034888	0.033951	0.30414	0.91277	1	0.000131508	2936
SomaScan_v4	5698-60	Tenascin-X	'TNXB	6	31508931	32583111	0	0.0883148	0.007579	0.00324389	0.000205716	rs45451301	t	c	1.7878	0.0388	0	rs148653160	a	g	0.27696	0.072368	0.00012966	rs45531831	31938120	0.0265	-1.7452	0.038	0	-0.0064225	0.013632	0.63755	0.96099	1	0.000568124	5320
SomaScan_v4	18225-13	HEBP1	'HEBP1	12	12627798	13653207	0	0.0291054	0.00755988	1.72319e-05	1.42809e-05	rs1941	c	g	1.6083	0.0316	0	rs190068067	t	c	0.23381	0.0615	0.00014366	rs1941	13128263	0.0395	1.6083	0.0316	0	-0.0088194	0.01203	0.46347	0.79566	1	1.84551e-05	2955
SomaScan_v4	12689-56	ARC1B	'ARPC1B	7	98471872	99492424	0	0.0219252	0.0075484	0.00214784	1	rs75944999	a	g	0.2837	0.0336	3.038e-17	rs182639078	c	g	0.19395	0.055451	0.00046946	rs75944999	98995724	0.0413	0.2837	0.0336	3.038e-17	0.0079999	0.010502	0.4462	0.72258	1	1	1856
SomaScan_v4	13405-61	ISK2	'SPINK2	4	57176026	58187908	0	0.043812	0.0074487	0.000199492	0.000199492	rs28656303	a	g	-0.7186	0.0455	3.986e-56	rs184705366	a	t	0.049321	0.014192	0.00051062	rs28488855	57688372	0.0208	0.7186	0.0455	4.547e-56	-0.0099924	0.011221	0.37319	0.63884	1	1	3701
SomaScan_v4	10754-113	Prokineticin-2	'PROK2	3	71320807	72334357	0	0.0604302	0.00741385	0.0015118	2.98931e-06	rs7644362	a	g	-1.0805	0.0142	0	rs144008440	t	c	-0.26989	0.07092	0.0001415	rs7644362	71829242	0.1755	-1.0805	0.0142	0	0.0079967	0.0054698	0.14375	0.74995	1	1.2998e-07	3179
SomaScan_v4	9884-8	PPIL1	'PPIL1	6	36322603	37342800	0	0.0344149	0.0073412	1.96422e-05	0.00018338	rs12194408	c	g	1.6602	0.0365	0	rs147358805	a	g	0.086328	0.025458	0.00069626	rs12194408	36839598	0.028	1.6602	0.0365	0	-0.0064229	0.013786	0.64129	0.94208	1	0.000174602	3315
Olink_PEA	OID01016	CLC7A	'CLEC7A	12	9769376	10782857	0	0.0388976	0.00729608	0.000412888	0.000412888	rs79522375	g	t	-1.5335	0.080224	4.28549e-61	rs111296851	c	g	-0.04212	0.011953	0.00042527	rs12822999	9968349	0.43289	-0.029536	0.062492	0.636693	-0.0015563	0.0045084	0.72995	0.53605	1	1	3612
SomaScan_v4	9398-30	GALP	'GALP	19	56187389	57197144	0	0.0693443	0.00726321	0.00157686	6.57487e-06	rs111265125	c	g	0.332	0.0521	1.852e-10	rs200990719	d	i	0.04875	0.011763	3.4075e-05	rs111265125	56688781	0.0194	0.332	0.0521	1.852e-10	0.0019513	0.015386	0.89908	0.70128	1	0.0423321	3787
SomaScan_v4	15381-45	Discoidin domain receptor 2	'DDR2	1	162101163	163257190	0	0.0408622	0.0072482	0.00130232	2.73694e-06	rs147711199	t	c	0.2141	0.044	1.141e-06	rs114282114	g	c	0.12581	0.035847	0.00044896	rs147711199	162726968	0.0216	0.2141	0.044	1.141e-06	0.0090107	0.015354	0.5573	0.15133	1	9.90105e-06	3788
SomaScan_v4	4961-17	annexin II	'ANXA2	15	60139333	61195082	0	0.0273723	0.0072265	0.000264946	0.000264946	rs34293839	a	g	-0.8554	0.0168	0	rs148833146	a	g	-0.11389	0.035294	0.001251	rs34293839	60715248	0.1384	-0.8554	0.0168	0	-0.008288	0.0063187	0.18963	0.32226	1	1	2986
Olink_PEA	OID00720	TCL1A	'TCL1A	14	95676304	96680533	0	0.051018	0.00721688	0.00125478	0.00125478	rs10131341	c	a	-0.38015	0.081715	4.25011e-06	rs17092254	g	a	-0.018716	0.0048818	0.00012621	rs17092254	95908736	0.24586	-0.031895	0.07143	0.65542	-0.018716	0.0048818	0.00012621	0.94653	1	1	4305
SomaScan_v4	10424-31	NPDC1	'NPDC1	9	139433922	140440655	0	0.030128	0.00718756	0.000547013	0.000543022	rs35063411	c	g	-0.1127	0.0239	2.527e-06	rs7020732	g	t	-0.03094	0.0078482	8.0726e-05	rs7038961	139914574	0.0825	0.1112	0.0239	3.42e-06	0.0068469	0.0074477	0.35792	0.040798	0.983883	1	2251
SomaScan_v4	8269-327	ARSK	'ARSK	5	94390778	95440768	0	0.0263005	0.00717615	0.00392006	0.00392006	rs17084933	t	c	0.3245	0.0333	1.737e-22	rs251078	a	c	-0.015864	0.0046525	0.00064995	rs17084933	94942780	0.0415	0.3245	0.0333	1.737e-22	-0.0095678	0.0090124	0.2884	0.4379	1	1	2501
SomaScan_v4	6604-59	CD031	'NDNF	4	121456768	122494176	0	0.0350182	0.00713821	8.40768e-05	4.05881e-06	rs141143832	a	g	-0.4324	0.0898	1.472e-06	rs565350655	a	g	0.2751	0.078279	0.00044087	rs141143832	122388466	0.0061	-0.4324	0.0898	1.472e-06	0.0073827	0.034536	0.83073	0.83724	1	0.0277845	4310
SomaScan_v4	15426-5	NEUR1	'NEU1	6	31325436	32330683	0	0.0784066	0.00713343	0.000247523	1	rs2904602	a	g	0.0924	0.02	3.776e-06	rs202042744	d	i	0.03944	0.0094484	2.9898e-05	rs2904602	31451847	0.1141	0.0924	0.02	3.776e-06	-0.0022615	0.0068014	0.73951	0.74962	1	1	5773
SomaScan_v4	9981-18	K1467	'KIAA1467	12	12697218	13795455	0	0.032243	0.00713087	0.000125816	0.000169199	rs117688503	a	g	0.4992	0.0443	1.945e-29	rs190068067	t	c	0.23381	0.0615	0.00014366	rs117688503	13215613	0.0215	0.4992	0.0443	1.945e-29	-0.00038595	0.014307	0.97848	0.3856	1	1.84551e-05	3301
SomaScan_v4	8465-52	Cathepsin H	'CTSH	15	78713400	79741916	0	0.030209	0.00711535	4.65999e-05	0.000599313	rs2289702	t	c	-1.2986	0.0184	0	rs7174521	a	c	-0.038169	0.010588	0.00031214	rs2289702	79237293	0.1024	-1.2986	0.0184	0	0.0087555	0.0071972	0.22379	0.53938	1	7.90035e-05	2983
SomaScan_v4	6897-38	B3GA3	'B3GAT3	11	61882768	62889647	0	0.0520506	0.00711377	0.00473902	0.0055053	rs12794886	c	g	0.3625	0.0139	2.02e-149	rs79404134	a	g	0.031864	0.0089487	0.00036987	rs113222038	62380027	0.2865	-0.3531	0.014	1.45e-139	0.0074034	0.0047742	0.12097	0.75186	0.880612	1	2355
SomaScan_v4	15573-110	CSPG3	'NCAN	19	18822782	19863042	0	0.142379	0.00710829	0.000313381	0.000313381	rs2228603	t	c	-0.2873	0.0233	7.068e-35	rs1054308	a	g	-0.035814	0.0091543	9.1448e-05	rs2228603	19329924	0.0781	-0.2873	0.0233	7.068e-35	-0.0097724	0.0081235	0.22898	0.73281	1	1	2339
SomaScan_v4	7227-75	COCH	'COCH	14	30843720	31864271	0	0.0194904	0.00710255	0.000959527	0.000959527	rs28400019	a	g	0.4953	0.0207	2.21e-126	rs17097458	a	c	0.02924	0.0094622	0.002	rs12879594	31336432	0.1279	0.4364	0.0191	4.76e-115	0.0079089	0.0063747	0.21472	0.75159	1	1	2211
SomaScan_v4	17515-6	STCH	'HSPA13	21	15243436	16255805	0	0.0352947	0.0070939	1.81949e-07	0.0101281	rs2822653	t	c	0.0916	0.0149	6.899e-10	rs56401208	d	i	0.033493	0.010337	0.0011949	rs2822653	15764311	0.2634	0.0916	0.0149	6.899e-10	0.0073326	0.004653	0.11505	0.33542	1	0.000111856	3729
SomaScan_v4	3438-10	FSTL3	'FSTL3	19	176392	1183385	0	0.0488292	0.00707982	0.000179621	0.000179621	rs112418024	a	g	-0.3012	0.0423	1.075e-12	rs113701512	a	g	0.042682	0.011743	0.00027834	rs112418024	692790	0.028	-0.3012	0.0423	1.075e-12	0.0096981	0.012571	0.44043	0.29812	1	1	3976
SomaScan_v4	13082-9	UN45A	'UNC45A	15	90973410	91997323	0	0.0235128	0.00706613	5.0245e-05	0.000291348	rs7173521	t	c	-0.2643	0.0375	1.689e-12	rs113880694	a	c	-0.22966	0.064534	0.00037268	rs7173521	91493207	0.0283	-0.2643	0.0375	1.689e-12	0.0044811	0.010646	0.67381	0.71398	1	7.06031e-05	3041
SomaScan_v4	14112-40	RELT	'RELT	11	72587309	73608519	0	0.0277387	0.0070521	0.00171375	0.00765207	rs11824050	a	c	0.102	0.0163	4.218e-10	rs139266953	t	c	0.052358	0.018064	0.0037504	rs11824050	73011106	0.2155	0.102	0.0163	4.218e-10	-0.0070486	0.0051107	0.16784	0.6508	1	3.94996e-05	2196
SomaScan_v4	7808-5	GLCE	'GLCE	15	68952923	70064556	0	0.102566	0.00702656	0.000891048	0.00089352	rs3084807	d	i	-0.7785	0.0138	0	rs12592746	g	c	0.045145	0.011234	5.8542e-05	rs4776437	69542968	0.2292	0.7781	0.0138	0	-0.007307	0.004744	0.12349	0.42786	0.996205	1	2322
SomaScan_v4	10074-128	BRD2	'BRD2	6	32436437	33449282	0	0.458798	0.00701962	0.00305071	0.00305071	rs2855448	t	c	-0.0632	0.0143	9.355e-06	rs28438582	t	c	0.028886	0.0053241	5.7745e-08	rs2855448	33136575	0.3468	-0.0632	0.0143	9.355e-06	0.00016868	0.0044072	0.96947	0.20799	1	1	7554
SomaScan_v4	18397-5	AK1C4	'AKR1C4	10	4737425	5760912	0	0.091757	0.00701855	0.000275263	0.000275263	rs140107293	a	g	0.7012	0.0161	0	rs78007856	t	c	-0.027982	0.0072562	0.00011511	rs1832007	5254847	0.1525	0.7	0.0162	0	-0.0084893	0.0058275	0.14518	0.055549	1	1	4727
SomaScan_v4	10561-5	PGRP-I-alpha	'PGLYRP3	1	152770338	153783194	0	0.0220309	0.00700829	0.00150177	0.0120528	rs1865234	t	c	0.1738	0.024	4.909e-13	rs12759195	g	a	-0.019708	0.0054171	0.00027465	rs3014863	153315579	0.0859	0.1738	0.024	4.909e-13	0.0079381	0.0073704	0.28147	0.32744	1	0.00706587	2422
SomaScan_v4	12437-18	ULK3	'ULK3	15	74628457	75635687	0	0.0229344	0.00697416	0.378092	3.10309e-06	rs2290574	t	c	0.1746	0.0149	7.862e-32	rs145324697	a	c	0.27226	0.083803	0.0011588	rs2290574	75135447	0.2854	0.1746	0.0149	7.862e-32	0.0071576	0.0045271	0.11386	0.089826	1	0.000802634	1889
SomaScan_v4	12558-3	UBS3B	'UBASH3B	11	122026383	123185181	0	0.0608495	0.00695503	0.0278488	4.65916e-05	rs7116968	t	c	-0.2099	0.0146	7.91e-47	rs117498337	g	c	0.051398	0.012375	3.2767e-05	rs7116968	122526069	0.2489	-0.2099	0.0146	7.91e-47	0.0067583	0.0047824	0.15761	0.35732	1	0.000874228	3431
SomaScan_v4	18271-43	OXSM	'OXSM	3	25324408	26336025	0	0.027057	0.00694041	2.73414e-05	1.94729e-06	rs41285081	a	c	0.1496	0.0238	3.415e-10	rs574808735	c	t	0.29452	0.072399	4.7417e-05	rs41285081	25831594	0.0813	0.1496	0.0238	3.415e-10	-0.008494	0.0086494	0.32608	0.55075	1	4.58537e-05	2723
Olink_PEA	OID01413	ANGL4	'ANGPTL4	19	7928173	8939257	0	0.0728147	0.00693594	0.076276	0.076276	rs2042899	t	c	0.34854	0.063234	5.78229e-08	rs2967598	g	a	-0.020424	0.0054461	0.00017664	rs62123121	8044223	0.023711	0.1951	0.20534	0.342531	0.020236	0.014762	0.17043	0.78529	1	1	2953
SomaScan_v4	8786-6	F171B	'FAM171B	2	187058698	188130685	0	0.0326459	0.0069281	0.0226804	0.00214132	rs76851721	a	c	0.208	0.0159	5.651e-39	rs531315213	t	c	-0.15928	0.039677	5.9598e-05	rs76851721	187642459	0.2222	0.208	0.0159	5.651e-39	-0.0076108	0.0050047	0.12833	0.56532	1	0.00506417	2506
SomaScan_v4	17400-71	ACOT8	'ACOT8	20	43970360	44986045	0	0.0590452	0.0069029	0.00471078	0.0025949	rs55931834	t	c	0.1056	0.013	5.172e-16	rs2425846	g	t	0.050379	0.010968	4.365e-06	rs55931834	44472163	0.4272	0.1056	0.013	5.172e-16	0.0066098	0.0042982	0.12409	0.76841	1	0.000100524	3342
SomaScan_v4	3554-24	Adiponectin	'ADIPOQ	3	186060463	187076252	0	0.0296502	0.00689914	0.00416567	0.00334522	rs141134215	a	c	-0.6644	0.0364	2.225e-74	rs142787045	g	a	0.10339	0.021915	2.3858e-06	rs141134215	186561201	0.026	-0.6644	0.0364	2.225e-74	0.0031657	0.013706	0.81734	0.17003	1	8.99245e-05	3452
SomaScan_v4	9764-79	HNRPF	'HNRNPF	10	43381065	44404614	0	0.072107	0.00689453	0.00619778	0.00619778	rs7085915	t	c	-0.0621	0.0128	1.253e-06	rs10899945	t	c	0.018512	0.0041833	9.6358e-06	rs7085915	44015891	0.4617	-0.0621	0.0128	1.253e-06	-0.0077246	0.0042978	0.07228	0.74751	1	1	3815
SomaScan_v4	16621-77	AIBP	'APOA1BP	1	156061554	157064091	0	0.0507856	0.00682713	0.000689144	0.000614458	rs6427322	a	c	-0.623	0.0346	1.366e-72	rs138274774	c	t	-0.14701	0.039645	0.0002087	rs77181873	156564726	0.0314	0.6222	0.0346	3.997e-72	-0.008732	0.01091	0.42349	0.40837	1	0.00063145	2420
SomaScan_v4	7841-84	ESAM	'ESAM	11	124122026	125132186	0	0.0535887	0.00677387	4.29605e-05	4.29605e-05	rs12792040	a	g	-0.5269	0.0226	1.5e-120	rs2512304	c	t	-0.038605	0.0093542	3.6752e-05	rs12792040	124624150	0.0935	-0.5269	0.0226	1.5e-120	-0.0085921	0.0075246	0.2535	0.68684	1	1	3081
SomaScan_v4	18216-22	IL-11 RA	'IL11RA	9	34150699	35161889	0	0.0199455	0.00676661	0.000673074	4.08906e-06	rs11575578	a	g	0.539	0.0255	6.19e-99	rs142425440	g	c	0.14506	0.046727	0.0019069	rs11575578	34656479	0.0674	0.539	0.0255	6.19e-99	0.0087898	0.008589	0.30613	0.47066	1	0.000206684	2311
SomaScan_v4	15530-33	EphB4	'EPHB4	7	99900187	100925121	0	0.340921	0.00676183	0.21641	0.210477	rs111550856	d	i	-0.0695	0.0133	1.938e-07	rs62482238	a	g	-0.023438	0.0053078	1.0062e-05	rs314298	100371114	0.4406	0.0652	0.0132	7.941e-07	0.0074629	0.0041754	0.073877	0.020358	0.968261	1	2232
SomaScan_v4	13536-56	POLI	'POLI	18	51295774	52347636	0	0.0191422	0.00672544	0.000494841	0.000222032	rs3218784	a	g	0.72	0.0409	2.352e-69	rs112156675	c	t	-0.21705	0.062508	0.00051589	rs3218784	51807260	0.0283	0.72	0.0409	2.352e-69	0.0010379	0.013802	0.94006	0.17586	1	0.000208659	2979
SomaScan_v4	11178-21	SVEP1	'SVEP1	9	112627531	113842160	0	0.0828439	0.00672266	0.00034106	0.00034106	rs61751937	c	g	1.0255	0.0378	5.74e-162	rs144736088	t	c	0.11484	0.029297	8.8614e-05	rs61751937	113312231	0.0292	1.0255	0.0378	5.74e-162	-0.006853	0.012842	0.59359	0.11991	1	1	4255
SomaScan_v4	11109-56	SVEP1	'SVEP1	9	112627531	113842160	0	0.0828439	0.00672266	0.00034106	0.00034106	rs61751937	c	g	0.9411	0.0382	2.84e-134	rs144736088	t	c	0.11484	0.029297	8.8614e-05	rs61751937	113312231	0.0292	0.9411	0.0382	2.84e-134	-0.006853	0.012842	0.59359	0.11991	1	1	4255
SomaScan_v4	11211-7	TBCE	'TBCE	1	235030675	236112283	0	0.0254581	0.00670618	6.57013e-05	0.00189617	rs9793740	t	c	0.1588	0.0131	1.313e-33	rs563467312	t	c	0.15406	0.045703	0.00074956	rs9793740	235595590	0.3668	0.1588	0.0131	1.313e-33	-0.0069188	0.0043649	0.11294	0.45382	1	0.00030079	2589
SomaScan_v4	14134-49	AMGO2	'AMIGO2	12	46969490	47973734	0	0.03755	0.00670331	0.000147277	0.000671025	rs1101752	a	g	-0.1043	0.0148	1.863e-12	rs116903778	a	g	-0.14398	0.042154	0.00063679	rs7964534	47478914	0.293	0.1043	0.0148	1.903e-12	-0.0062099	0.00454	0.17136	0.95479	0.96681	0.00157447	3463
SomaScan_v4	8248-222	SIG14	'SIGLEC14	19	51645806	52650054	0	0.0504395	0.00669794	1.48019e-05	1	rs872629	a	c	-1.1393	0.0182	0	rs73937262	a	c	0.08706	0.022618	0.00011854	rs872629	52130638	0.1166	-1.1393	0.0182	0	-0.0081979	0.0066411	0.21705	0.64171	1	1	3815
SomaScan_v4	16792-4	Siglec-5	'SIGLEC5	19	51614781	52650151	0	0.0510144	0.00669389	1.48019e-05	1	rs872629	a	c	-1.1339	0.0183	0	rs73937262	a	c	0.08706	0.022618	0.00011854	rs872629	52130638	0.1166	-1.1339	0.0183	0	-0.0081979	0.0066411	0.21705	0.64171	1	1	3855
SomaScan_v4	5687-5	GLU2B	'PRKCSH	19	11046109	12061783	0	0.0437267	0.00667355	0.0084648	0.0117433	rs11557488	a	g	0.1177	0.0164	6.076e-13	rs117148536	t	c	0.10044	0.025035	6.0256e-05	rs11557488	11558275	0.2145	0.1177	0.0164	6.076e-13	0.0074253	0.0053282	0.16344	0.086523	1	0.00059717	2899
SomaScan_v4	15316-262	TXN4B	'TXNL4B	16	71578188	72628330	0	0.0510692	0.00660384	0.00190442	0.00133119	rs116891509	t	c	0.4246	0.0239	1.356e-70	rs149697338	a	g	0.10924	0.030629	0.00036157	rs116891509	72105560	0.075	0.4246	0.0239	1.356e-70	0.0084886	0.0080313	0.29054	0.29604	1	0.770083	2542
Olink_PEA	OID00486	I-TAC	'CXCL11	4	76454835	77462568	0	0.0493277	0.00660247	0.132587	1	rs56029361	t	c	-0.5112	0.055771	1.42889e-18	rs57390122	t	c	0.063909	0.017038	0.00017618	rs6845472	76455730	0.23331	-0.00056746	0.071554	0.993676	0.0029699	0.0049405	0.54775	0.46876	0.829377	1	3186
SomaScan_v4	5238-26	PPIE	'PPIE	1	39657854	40729586	0	0.0232511	0.00656553	0.0261273	0.0261273	rs514868	t	g	-0.4072	0.0123	5.4e-240	rs60646880	a	c	0.024866	0.0072539	0.00060812	rs514868	40203928	0.4553	-0.4072	0.0123	5.4e-240	0.0064799	0.0042468	0.12705	0.72736	1	1	2497
SomaScan_v4	3032-11	FSH	'CGA|FSHB	11	29752563	30756808	0	0.0273787	0.00656404	0.00390124	0.000888925	rs11031006	a	g	-0.1696	0.0147	6.802e-31	rs539252788	g	t	0.30321	0.077166	8.5169e-05	rs11031006	30226528	0.1418	-0.1696	0.0147	6.802e-31	-0.007703	0.0061331	0.20912	0.50912	1	0.00104943	2485
SomaScan_v4	11672-17	KI16B	'KIF16B	20	15752749	17054078	0	0.0961467	0.00653083	0.000423436	1.07031e-07	rs997972	a	g	0.0948	0.0192	8.001e-07	rs192006750	a	g	0.23046	0.060859	0.00015258	rs997972	16561203	0.134	0.0948	0.0192	8.001e-07	0.0081983	0.0058487	0.161	0.13101	1	5.43936e-05	4971
SomaScan_v4	3310-62	FCG2B	'FCGR2B	1	161051101	162148444	0	0.0274668	0.00652488	0.000403436	0.00190455	1:161641384_G_A	a	g	1.3415	0.0122	0	rs75524737	t	c	0.079306	0.024462	0.0011868	rs72480273	161644871	0.1802	-1.302	0.0128	0	-0.0074579	0.0056378	0.18589	0.47468	0.8499	0.000295525	3055
SomaScan_v4	2421-7	BDNF	'BDNF	11	27176440	28243605	0	0.0260077	0.00647913	0.000502871	0.000277069	rs59579819	t	g	-0.289	0.0404	8.529e-13	rs186965255	g	c	0.26086	0.071817	0.00028098	rs59579819	27777126	0.0247	-0.289	0.0404	8.529e-13	-0.006998	0.011616	0.54688	0.30761	1	1.77061e-09	2174
SomaScan_v4	17156-72	DCAK1	'DCLK1	13	35845478	37205443	0	0.253913	0.00647864	0.000908872	0.000908872	rs7982300	t	c	-0.1956	0.0158	2.681e-35	rs117816939	a	c	-0.03726	0.0086191	1.5398e-05	rs7982300	36641930	0.2244	-0.1956	0.0158	2.681e-35	-0.0078348	0.004808	0.1032	0.90886	1	1	4331
Olink_PEA	OID00740	VEGF sR3	'FLT4	5	179528506	180576624	0	0.0479727	0.0064674	0.00220259	0.000744866	rs76645654	t	c	-0.51596	0.10847	2.60555e-06	rs569431557	d	i	0.082484	0.019054	1.4982e-05	rs149726987	179845783	0.10018	-0.055624	0.10802	0.606806	-0.030017	0.0076048	7.9091e-05	0.71234	1	0.000383864	3850
SomaScan_v4	7916-10	S100A7	'S100A7	1	152930220	153933177	0	0.0203137	0.00645862	0.000179989	0.0717188	rs3014837	c	g	1.7303	0.0246	0	rs12759195	g	a	-0.019708	0.0054171	0.00027465	rs3014837	153431406	0.0566	1.7303	0.0246	0	0.006241	0.011471	0.58638	0.9704	1	0.00706587	2404
SomaScan_v4	11204-80	CXAR	'CXADR	21	18384700	19465897	0	0.0294802	0.00644711	0.00286458	0.000120348	rs117810636	a	g	0.3072	0.0618	6.724e-07	rs111625066	a	g	0.02544	0.0064692	8.4069e-05	rs117810636	19195985	0.0128	0.3072	0.0618	6.724e-07	0.0053849	0.020841	0.79611	0.32994	1	0.00116623	3384
SomaScan_v4	5070-76	DcR3	'TNFRSF6B	20	61828021	62830037	0	0.0385284	0.00644568	0.00246253	0.0588264	rs6011040	a	g	0.1101	0.0146	3.926e-14	rs146155802	a	g	-0.03018	0.0086255	0.00046703	rs6011040	62337406	0.3263	0.1101	0.0146	3.926e-14	-0.0079706	0.0045025	0.076684	0.87147	1	0.011156	3489
SomaScan_v4	17391-10	SPF45	'RBM17	10	5630950	6659420	0	0.0662938	0.00641992	7.08752e-05	7.08752e-05	rs7096838	t	c	0.5926	0.033	3.846e-72	rs78007856	t	c	-0.027982	0.0072562	0.00011511	rs3752987	6143568	0.0389	-0.5925	0.033	5.857e-72	0.0079327	0.010928	0.46788	0.5194	1	1	3906
SomaScan_v4	2966-65	SCGF-beta	'CLEC11A	19	50726586	51728974	0	0.0704104	0.00641768	4.43245e-05	4.43245e-05	rs116924815	t	c	1.0465	0.0403	8.67e-149	rs1405655	c	t	0.017097	0.0043223	7.6394e-05	rs116924815	51230733	0.028	1.0465	0.0403	8.67e-149	0.00022421	0.013894	0.98712	0.52889	1	1	3167
Olink_PEA	OID01096	CRH	'CRH	8	66588620	67590960	0	0.0371631	0.00641515	0.00205858	0.00205858	rs35742039	a	g	-0.91842	0.16353	3.30826e-08	rs112455756	a	g	0.052187	0.013845	0.00016359	rs149090860	66714393	0.010278	-0.11006	0.31117	0.723719	0.018255	0.020611	0.37578	0.23899	1	1	2825
SomaScan_v4	4500-50	SCGF-alpha	'CLEC11A	19	50726586	51728974	0	0.070411	0.00640823	4.43245e-05	4.43245e-05	rs116924815	t	c	1.1391	0.0401	1.37e-177	rs1405655	c	t	0.017097	0.0043223	7.6394e-05	rs116924815	51230733	0.028	1.1391	0.0401	1.37e-177	0.00022421	0.013894	0.98712	0.52889	1	1	3167
SomaScan_v4	15523-9	HEM2	'ALAD	9	115648597	116663613	0	0.0498419	0.00640119	0.00144076	0.00118132	rs1800435	c	g	0.4219	0.0257	1.935e-60	rs111744554	a	c	0.077079	0.02264	0.00066262	rs1800435	116153891	0.0812	0.4219	0.0257	1.935e-60	0.0082414	0.008229	0.31658	0.10188	1	0.00227986	3193
SomaScan_v4	19237-17	D-dopachrome decarboxylase	'DDT	22	23813554	24822660	0	0.0381916	0.00638548	0.00639205	0.000354289	rs140117085	t	c	0.558	0.0386	2.703e-47	rs12484937	c	a	0.11592	0.025309	4.6408e-06	rs114869228	24246395	0.0361	0.5237	0.0368	5.475e-46	-0.0030148	0.011781	0.79803	0.5581	1	1.50915e-05	2612
SomaScan_v4	13720-95	Proteinase-3	'PRTN3	19	340963	1348175	0	0.0469422	0.00637399	0.000219735	1	rs6510982	c	g	-0.7142	0.0162	0	rs10424136	a	g	-0.098156	0.02851	0.00057561	rs6510982	845535	0.2459	-0.7142	0.0162	0	0.0073404	0.005451	0.17811	0.7192	1	1	3948
SomaScan_v4	19187-21	STABP	'STAMBP	2	73556086	74600786	0	0.0307034	0.00636589	4.65816e-05	4.72652e-05	rs17009404	t	c	0.2649	0.0457	6.671e-09	rs138613858	g	c	-0.1303	0.035997	0.00029501	rs17009404	74084359	0.0202	0.2649	0.0457	6.671e-09	-0.0030358	0.011592	0.79341	0.26868	1	0.000209847	2127
SomaScan_v4	14157-21	14-3-3E	'YWHAE	17	747566	1803672	0	0.0630567	0.00633192	0.000118233	0.000118233	rs62089574	t	c	0.1457	0.0257	1.374e-08	rs543449528	t	c	0.079238	0.022873	0.00053165	rs62089574	1301896	0.0714	0.1457	0.0257	1.374e-08	0.0084104	0.0083842	0.3158	0.98568	1	1	3903
SomaScan_v4	11636-33	Transgelin-2	'TAGLN2	1	159387897	160395522	0	0.0347495	0.0063258	0.00016001	0.00387871	rs2789422	a	g	-0.1413	0.0136	1.903e-25	rs181024040	c	g	0.214	0.05785	0.0002163	rs2789422	159892088	0.4239	-0.1413	0.0136	1.903e-25	0.0064722	0.0043376	0.13567	0.18889	1	0.000162782	2658
SomaScan_v4	9201-13	Transgelin-2	'TAGLN2	1	159387897	160395522	0	0.0347495	0.00632515	0.00016001	0.00387871	rs2789422	a	g	-0.1059	0.0132	8.662e-16	rs181024040	c	g	0.214	0.05785	0.0002163	rs2789422	159892088	0.424	-0.1059	0.0132	8.662e-16	0.0064722	0.0043376	0.13567	0.18889	1	0.000162782	2658
SomaScan_v4	9383-24	CH3L2	'CHI3L2	1	111243393	112286062	0	0.0687538	0.00629707	0.000523797	0.000865258	rs398103176	d	i	0.097	0.0208	3.098e-06	rs11485092	c	t	0.04622	0.010766	1.7608e-05	rs112495041	111768817	0.1072	0.0991	0.0215	4.146e-06	-0.0078226	0.0068213	0.25147	0.11482	0.833132	1	3489
SomaScan_v4	14156-33	14-3-3 protein beta/alpha	'YWHAB	20	43014317	44037173	0	0.0337444	0.00628467	0.00833597	0.00104995	rs12481468	t	c	0.1509	0.0138	1.222e-27	rs112977089	a	g	0.28928	0.068624	2.4921e-05	rs6017444	43528521	0.2731	-0.1509	0.0138	1.106e-27	-0.0064673	0.0045967	0.15944	0.67547	0.998662	0.0902668	2453
SomaScan_v4	11117-2	SPT20	'SPATA20	17	48120419	49133213	0	0.244468	0.00626716	3.89358e-05	3.89358e-05	rs8076632	c	g	0.7826	0.012	0	rs8076979	c	t	0.049606	0.011392	1.3339e-05	rs8076632	48625928	0.3643	0.7826	0.012	0	-0.0071072	0.0043164	0.099645	0.21212	1	1	2723
SomaScan_v4	3038-9	I-TAC	'CXCL11	4	76454835	77462568	0	0.0493453	0.0062558	0.128803	1	rs35170645	a	g	0.5104	0.0121	0	rs57390122	t	c	0.063909	0.017038	0.00017618	rs6532121	76962606	0.4763	0.4905	0.012	0	-0.0061713	0.0041584	0.1378	0.57943	0.945106	1	3186
SomaScan_v4	10938-13	sLFA-3	'CD58	1	116557157	117613661	0	0.0495737	0.00623562	0.00232859	0.00232859	rs35768283	a	g	-1.3819	0.0503	4.97e-166	rs60162264	a	g	0.057779	0.015875	0.00027314	rs35768283	117078729	0.0179	-1.3819	0.0503	4.97e-166	0.0015257	0.013097	0.90726	0.75963	1	1	2261
Olink_PEA	OID00412	sRAGE	'AGER	6	31648745	32652101	0	0.034972	0.00620384	0.000146274	1.41668e-06	rs2071292	g	a	0.94267	0.23257	5.89115e-05	rs148653160	a	g	0.27696	0.072368	0.00012966	rs78718262	32184410	0.014433	1.0184	0.26296	0.000122574	-0.0046108	0.015181	0.76134	0.8931	1	0.000874078	5354
SomaScan_v4	6923-1	PLOD2	'PLOD2	3	145287227	146381440	0	0.0461848	0.00620246	0.00343092	0.000972484	rs6801418	a	c	0.2457	0.0129	2.927e-80	rs182099981	t	c	-0.20072	0.053815	0.0001916	rs6801418	145833232	0.4866	0.2457	0.0129	2.927e-80	0.0060915	0.0040769	0.13514	0.073567	1	0.000428957	3926
SomaScan_v4	8288-27	b2-Glycoprotein I	'APOH	17	63708151	64752643	0	0.0714342	0.00617594	0.000526568	0.000526568	rs1801689	a	c	1.6559	0.0376	0	rs565075061	g	a	0.13405	0.034141	8.6283e-05	rs1801689	64210580	0.0292	1.6559	0.0376	0	0.0043361	0.012653	0.73182	0.20263	1	1	3746
SomaScan_v4	12702-13	PELI2	'PELI2	14	56084532	57268244	0	0.0416998	0.00615352	0.0723074	0.0725396	rs34740620	d	i	-0.0678	0.0129	1.644e-07	rs1152495	a	c	0.01789	0.0054275	0.00097986	rs1479743	56667604	0.4676	-0.0664	0.0129	2.773e-07	0.0064519	0.0041325	0.11846	0.65669	0.94359	1	4022
SomaScan_v4	17704-74	HS105	'HSPH1	13	31210762	32236525	0	0.0410948	0.00612683	0.000116977	1.28779e-05	rs12018206	a	c	-0.0901	0.0147	8.112e-10	rs182938442	a	c	-0.14065	0.036721	0.00012805	rs9599008	31772946	0.2941	-0.0847	0.0144	4.443e-09	-0.0059962	0.0045042	0.1831	0.25349	1	2.94497e-05	3144
SomaScan_v4	13748-4	MCP-2	'CCL8	17	32146055	33148421	0	0.0321388	0.00610852	0.000314672	0.0106284	rs1133763	a	c	1.2391	0.014	0	rs79741883	t	c	-0.26325	0.08123	0.0011921	rs1133763	32647831	0.1633	1.2391	0.014	0	0.0073847	0.0056458	0.19088	0.81487	1	2.60739e-05	3262
SomaScan_v4	11102-22	REG4	'REG4	1	119836641	120854283	0	0.0171887	0.00608821	0.000183437	1.31845e-05	rs79795228	a	c	0.4684	0.0515	1.001e-19	rs373563	g	a	0.061349	0.019628	0.0017746	rs79795228	120359286	0.0175	0.4684	0.0515	1.001e-19	0.024323	0.018711	0.19363	0.17288	1	5.91903e-05	1657
SomaScan_v4	5713-9	IFN-lambda 3	'IFNL3	19	39234246	40235646	0	0.0398664	0.00602762	0.000345095	0.000345095	rs62122869	t	c	0.0899	0.0171	1.365e-07	rs148690301	t	c	0.056581	0.015916	0.00037807	rs62122869	39777323	0.1903	0.0899	0.0171	1.365e-07	-0.0057211	0.0053279	0.28291	0.70431	1	1	3087
SomaScan_v4	8364-74	UST	'UST	6	148568464	149898126	0	0.0397656	0.00600828	1.97847e-05	0.00135462	rs11757768	a	g	0.2845	0.0132	2.38e-102	rs141290657	t	c	0.27892	0.079407	0.0004439	rs11757768	149079394	0.4135	0.2845	0.0132	2.38e-102	-0.0062167	0.0041884	0.13774	0.27396	1	1.60742e-07	4453
SomaScan_v4	12656-1	KLC1	'KLC1	14	103528233	104667888	0	0.0485701	0.00599712	0.0444831	NA	rs142008283	d	i	0.1453	0.0135	8.043e-27	rs10147923	g	c	-0.065977	0.017666	0.00018791	rs61637848	104096031	0.3271	0.1435	0.0135	2.09e-26	0.00631	0.0044289	0.15423	0.21253	0.988773	1	3518
SomaScan_v4	11356-19	DGC14	'DGCR14	22	18617792	19632197	0	0.0736007	0.00599538	0.000112421	0.000112421	rs715544	a	g	-0.4069	0.023	6.934e-70	rs5992181	c	a	-0.061122	0.016653	0.00024222	rs715544	19133605	0.0917	-0.4069	0.023	6.934e-70	0.0077863	0.0067213	0.24668	0.60121	1	1	2288
SomaScan_v4	13472-35	HDHD2	'HDHD2	18	44133774	45176891	0	0.106229	0.00598729	0.00023701	1.86182e-05	rs75934126	t	c	-0.4377	0.0256	2.521e-65	rs533621747	t	c	-0.36994	0.072373	3.1954e-07	rs75934126	44679781	0.0578	-0.4377	0.0256	2.521e-65	-0.0059461	0.0094241	0.52808	0.15363	1	0.000171367	3397
SomaScan_v4	3389-7	PCI	'SERPINA5	14	94527779	95559457	0	0.0829715	0.00598263	0.000188129	0.000188129	rs6119	a	g	-0.5644	0.0216	6.86e-150	rs10136961	a	g	0.053518	0.012633	2.271e-05	rs6119	95054012	0.1	-0.5644	0.0216	6.86e-150	-0.0076395	0.0063555	0.22935	0.16399	1	1	4194
SomaScan_v4	4886-3	MCP-3	'CCL7	17	32097240	33099261	0	0.0342604	0.00597797	0.000314186	0.010628	rs3138037	t	c	0.9129	0.0159	0	rs79741883	t	c	-0.26325	0.08123	0.0011921	rs3138037	32647744	0.1633	0.9129	0.0159	0	0.006797	0.0056399	0.22814	0.82026	1	2.60739e-05	3311
SomaScan_v4	13563-259	ACBD7	'ACBD7	10	14619522	15630775	0	0.0612003	0.00597513	0.000145846	1	rs72774385	c	g	0.328	0.0284	8.652e-31	rs3033645	d	i	-0.020008	0.0056839	0.00043139	rs72774385	15130453	0.0598	0.328	0.0284	8.652e-31	0.0076797	0.0089378	0.39021	0.7504	1	1	3873
SomaScan_v4	6984-6	IGSF8	'IGSF8	1	159561130	160568733	0	0.0357217	0.00596422	0.00307435	0.0110231	rs2295621	a	g	-0.1927	0.0162	1.65e-32	rs181024040	c	g	0.214	0.05785	0.0002163	rs2295621	160062727	0.2132	-0.1927	0.0162	1.65e-32	-0.0066159	0.0051222	0.19649	0.30412	1	0.000162782	2685
SomaScan_v4	4962-52	ARMEL	'CDNF	10	14361249	15380574	0	0.0380171	0.0059576	3.28224e-06	9.49914e-06	rs61738953	c	g	1.1681	0.037	2.59e-219	rs530077940	g	c	0.24345	0.06945	0.00045579	rs61738953	14862082	0.0365	1.1681	0.037	2.59e-219	0.00046131	0.012479	0.97051	0.77955	1	3.79061e-05	3897
SomaScan_v4	4878-3	Coagulation Factor X	'F10	13	113277128	114303843	0	0.0337444	0.00594716	0.000125672	0.00060083	rs547138	a	t	0.2145	0.0142	1.845e-51	rs117937773	t	c	0.26167	0.070817	0.00021988	rs547138	113792170	0.3927	0.2145	0.0142	1.845e-51	-0.0065892	0.0044328	0.13716	0.70081	1	0.000169767	3071
SomaScan_v4	4906-35	Coagulation Factor V	'F5	1	168983404	170055826	0	0.0341438	0.00591304	0.000383427	8.38448e-05	rs9332701	a	g	0.6681	0.0336	7.944e-88	rs144199025	g	a	-0.14848	0.042857	0.00053085	rs9332701	169484767	0.0492	0.6681	0.0336	7.944e-88	-0.00038719	0.010656	0.97101	0.53666	1	0.000129699	3780
SomaScan_v4	5727-35	B3GLT	'B3GALTL	13	31274073	32406413	0	0.0505719	0.00589615	0.000460484	0.000460484	rs1995970	t	c	0.5769	0.0143	0	rs117265182	c	t	0.070773	0.018871	0.00017658	rs1995970	31874303	0.2294	0.5769	0.0143	0	0.0067291	0.0048381	0.16427	0.34485	1	1	3441
SomaScan_v4	3074-6	LBP	'LBP	20	36474759	37505665	0	0.032075	0.00588886	9.85658e-05	9.85658e-05	rs2232613	t	c	-1.2145	0.0227	0	rs117280719	a	g	-0.056832	0.016259	0.0004732	rs2232613	36997655	0.0761	-1.2145	0.0227	0	0.00742	0.0077802	0.34023	0.042598	1	1	2673
SomaScan_v4	14047-78	BDNF	'BDNF	11	27176440	28243605	0	0.0260238	0.005888	0.000502871	0.000277069	rs59579819	t	g	-0.2994	0.0404	1.346e-13	rs186965255	g	c	0.26086	0.071817	0.00028098	rs59579819	27777126	0.0247	-0.2994	0.0404	1.346e-13	-0.006998	0.011616	0.54688	0.30761	1	1.77061e-09	2174
SomaScan_v4	8428-102	NTRI	'NTM	11	130740373	132706716	0	0.172338	0.00586578	0.000800035	0.000849409	rs2511504	t	c	-0.3836	0.0115	3.98e-244	rs16412	i	d	0.020417	0.0047444	1.6817e-05	rs2511504	131196396	0.4421	-0.3836	0.0115	3.98e-244	0.006607	0.004238	0.119	0.92931	1	0.987725	6705
SomaScan_v4	10907-116	NTRI	'NTM	11	130740373	132706716	0	0.172338	0.00586578	0.000800035	0.000849409	rs2511504	t	c	-0.2297	0.012	1.059e-81	rs16412	i	d	0.020417	0.0047444	1.6817e-05	rs2511504	131196396	0.4421	-0.2297	0.012	1.059e-81	0.006607	0.004238	0.119	0.92931	1	0.987725	6705
SomaScan_v4	3376-49	IL-17 RD	'IL17RD	3	56624010	57704334	0	0.0326575	0.0058605	0.0218934	0.000338495	rs76645245	a	g	-0.7163	0.0163	0	rs184817797	a	g	-0.17285	0.047759	0.00029548	rs76645245	57140794	0.1624	-0.7163	0.0163	0	0.0062739	0.0054984	0.25386	0.1066	1	9.77381e-05	3102
SomaScan_v4	4801-13	PERL	'LPO	17	55795909	56845879	0	0.047393	0.00583807	0.0804757	0.0804757	rs8178290	a	c	-0.2661	0.016	4.006e-62	rs740605	t	c	-0.014187	0.0041608	0.0006505	rs8178290	56320158	0.2183	-0.2661	0.016	4.006e-62	-0.0067097	0.0050577	0.18463	0.32423	1	1	2445
SomaScan_v4	17345-12	ZADH2	'ZADH2	18	72407063	73421303	0	0.0359057	0.00583086	0.0246469	0.000288238	rs9240	t	c	0.1963	0.0126	7.933e-55	rs74976405	c	t	-0.10278	0.023289	1.0195e-05	rs9240	72910687	0.4236	0.1963	0.0126	7.933e-55	-0.005122	0.0043364	0.23754	0.75587	1	0.000300093	3140
SomaScan_v4	13578-98	ABLM3	'ABLIM3	5	148021046	149140105	0	0.0331061	0.00582483	1.95958e-05	2.10704e-05	rs114464628	a	g	-0.4446	0.0335	3.637e-40	rs199919547	t	g	0.28865	0.080834	0.00035576	rs114464628	148533724	0.0369	-0.4446	0.0335	3.637e-40	-0.0024993	0.011878	0.83335	0.91887	1	2.02094e-08	3265
SomaScan_v4	9370-69	GGH	'GGH	8	63427638	64451730	0	0.0389429	0.00579769	0.00907825	0.000629386	rs12676348	t	c	-0.9079	0.0263	8.26e-261	rs150065135	c	t	-0.20782	0.059855	0.00051635	rs12676348	63943175	0.0633	-0.9079	0.0263	8.26e-261	0.0075136	0.0077926	0.33495	0.78608	1	0.000620414	2993
SomaScan_v4	15384-15	KLOTHO	'KL	13	33090207	34140282	0	0.0284558	0.00577637	0.051602	0.000264234	rs73176817	t	c	-0.1661	0.0243	8.665e-12	rs73460911	g	a	0.064621	0.017716	0.00026473	rs73176817	33592313	0.0864	-0.1661	0.0243	8.665e-12	0.0084676	0.0075573	0.26252	0.62998	1	4.04723e-05	2718
SomaScan_v4	12620-3	Septin-11	'11-Sep	4	77370856	78461537	0	0.0408132	0.00574269	0.00724138	5.75189e-06	rs201159384	d	i	0.1142	0.014	3.86e-16	rs188017392	a	g	0.22421	0.066338	0.00072517	rs1497072	77886096	0.3775	-0.1094	0.0135	5.719e-16	0.0060747	0.004265	0.15436	0.65002	0.864128	0.000506915	3731
SomaScan_v4	3311-27	FCG3B	'FCGR3B	1	161092986	162101753	0	0.0236653	0.00570921	0.00232589	0.000550568	rs10800573	a	g	-0.4875	0.0143	2.19e-256	rs115753041	a	g	0.14266	0.04606	0.0019534	rs10919544	161508763	0.3304	-0.4829	0.0142	1.11e-254	0.0062098	0.004483	0.166	0.86018	0.959033	2.69333e-07	2791
SomaScan_v4	10809-14	KLRB1	'KLRB1	12	9247147	10260482	0	0.0390357	0.00568249	0.0012056	0.0012056	rs4763630	a	g	0.3129	0.0131	3.34e-125	rs111296851	c	g	-0.04212	0.011953	0.00042527	rs4763630	9741500	0.4134	0.3129	0.0131	3.34e-125	-0.0062318	0.0042	0.13787	0.40874	1	1	3048
Olink_PEA	OID00431	PRELP	'PRELP	1	202944956	203960480	0	0.0194284	0.00567862	0.000272955	2.60498e-06	rs56073037	t	c	-1.9048	0.27569	1.55239e-11	rs572301137	i	d	0.17305	0.036129	1.6705e-06	rs12123037	203102632	0.23157	0.015717	0.070195	0.822928	-0.0033976	0.0050329	0.49963	0.64954	1	0.00010763	2691
SomaScan_v4	12333-87	RPIA	'RPIA	2	88491162	89550452	0	0.112481	0.00566331	0.00379434	0.00374577	rs7574761	a	g	-0.6757	0.0353	1.527e-81	rs59727886	g	a	-0.024049	0.0062096	0.00010757	rs13409405	88974531	0.0329	-0.6762	0.0357	7.763e-80	0.0020022	0.010896	0.8542	0.80169	0.999558	1	1487
SomaScan_v4	15388-24	FcRIIIa	'FCGR3A	1	161011549	162100917	0	0.0258128	0.00566216	0.00214669	0.00276357	rs10800573	a	g	-1.2441	0.0086	0	rs75524737	t	c	0.079306	0.024462	0.0011868	rs10919544	161508763	0.33	-1.2401	0.0087	0	0.0062098	0.004483	0.166	0.86018	0.959033	0.000295525	2958
SomaScan_v4	18347-15	Laminin-2	'LAMA2|LAMB1|LAMC1	7	107064244	108143700	0	0.0255579	0.00563283	1.02667e-05	1.02667e-05	rs41281051	t	c	0.0715	0.0135	1.267e-07	rs10953552	g	a	0.020678	0.0066955	0.0020131	rs41281051	107613207	0.456	0.0715	0.0135	1.267e-07	-0.0066622	0.004253	0.11724	0.7342	1	1	2875
SomaScan_v4	6342-10	Nephronectin	'NPNT	4	106315932	107425184	0	0.0196716	0.00560629	0.00655476	5.04311e-05	rs34712979	a	g	-0.172	0.0158	1.274e-27	rs540001433	g	a	0.24254	0.065565	0.0002162	rs34712979	106819053	0.2557	-0.172	0.0158	1.274e-27	-0.0065729	0.0052349	0.20926	0.80662	1	0.000397061	2768
SomaScan_v4	10571-14	MGAT1	'MGAT1	5	179717541	180742652	0	0.0639918	0.00559475	0.00102846	0.00064263	rs75008666	a	g	-0.1268	0.0274	3.82e-06	rs569431557	d	i	0.082484	0.019054	1.4982e-05	rs75008666	180239308	0.0646	-0.1268	0.0274	3.82e-06	-0.0044218	0.0081329	0.58665	0.48472	1	0.000383864	3632
SomaScan_v4	3077-66	Coagulation Factor Xa	'F10	13	113277128	114303843	0	0.033757	0.00558473	0.000125672	0.00060083	rs547138	a	t	0.2116	0.0143	8.491e-50	rs117937773	t	c	0.26167	0.070817	0.00021988	rs547138	113792170	0.3927	0.2116	0.0143	8.491e-50	-0.0065892	0.0044328	0.13716	0.70081	1	0.000169767	3071
SomaScan_v4	3325-2	MATN2	'MATN2	8	98381068	99548944	0	0.0459908	0.00555468	0.000191242	0.000203955	rs17831160	a	g	0.5048	0.035	3.75e-47	rs546282746	t	c	-0.2626	0.075482	0.00050335	rs17831160	99045866	0.0323	0.5048	0.035	3.75e-47	-0.0011548	0.011676	0.92121	0.72613	1	5.57161e-05	3140
SomaScan_v4	8235-48	SCG1	'CHGB	20	5392076	6406007	0	0.0421048	0.00554897	0.000479305	4.45458e-07	rs36054946	t	c	0.3047	0.0556	4.18e-08	rs11482411	i	d	-0.019477	0.005246	0.00020496	rs36054946	5866690	0.0194	0.3047	0.0556	4.18e-08	0.013282	0.016737	0.42747	0.88108	1	0.81289	3562
SomaScan_v4	8697-38	Glypican 1	'GPC1	2	240875088	241907493	0	0.0698018	0.00552464	0.000568658	0.000568658	rs1126920	t	c	0.5818	0.0202	1.23e-181	rs144740960	a	g	-0.12334	0.034672	0.0003748	rs1126920	241405479	0.1129	0.5818	0.0202	1.23e-181	-0.0071911	0.0066621	0.28041	0.28275	1	1	4215
SomaScan_v4	9359-9	EGFL9	'DLK2	6	42918090	43924370	0	0.0745684	0.00549604	0.0258253	0.0258253	rs67861980	t	c	-0.1768	0.0148	8.632e-33	rs187435514	a	g	0.083625	0.020876	6.1808e-05	rs67861980	43408105	0.256	-0.1768	0.0148	8.632e-33	-0.0065207	0.0047869	0.17314	0.059073	1	1	2392
SomaScan_v4	3366-51	ECM1	'ECM1	1	149980538	150986265	0	0.0364447	0.00547538	0.000228128	0.00317053	rs3737240	t	c	-0.7059	0.012	0	rs112013820	t	c	0.077705	0.025324	0.0021519	rs3737240	150483355	0.3984	-0.7059	0.012	0	-0.0060166	0.0043027	0.16201	0.89838	1	0.000832639	2078
SomaScan_v4	6455-52	HPLN4	'HAPLN4	19	18866450	19873605	0	0.14211	0.00545194	0.00896807	0.00896807	rs55765017	a	g	0.1555	0.0184	3.153e-17	rs1054308	a	g	-0.035814	0.0091543	9.1448e-05	rs55765017	19368264	0.162	0.1555	0.0184	3.153e-17	0.0070788	0.0057281	0.21653	0.31367	1	1	2257
SomaScan_v4	15453-3	a1-Microglobulin	'AMBP	9	116322407	117340752	0	0.0388405	0.00543231	0.00231006	0.00740119	rs10817564	t	c	-0.1539	0.0149	4.905e-25	rs182395291	c	g	0.17613	0.048117	0.00025179	rs10817564	116827079	0.2696	-0.1539	0.0149	4.905e-25	0.006596	0.0046795	0.15867	0.53478	1	0.00107407	3301
SomaScan_v4	5443-62	ANP	'NPPA	1	11405766	12408402	0	0.0375549	0.00538286	0.00200828	0.00200828	rs55741089	a	g	0.1645	0.0288	1.054e-08	rs61773913	t	g	0.026974	0.007699	0.00045913	rs55741089	11898859	0.056	0.1645	0.0288	1.054e-08	0.010051	0.0093236	0.28101	0.87398	1	1	2915
SomaScan_v4	19161-1	UBP15	'USP15	12	62154119	63311211	0	0.0336753	0.00537733	0.000668869	0.000682065	rs73139022	t	c	-0.3014	0.022	7.94e-43	rs192142118	c	t	0.31093	0.074493	2.9945e-05	rs73139022	62818841	0.0992	-0.3014	0.022	7.94e-43	-0.0074806	0.0068932	0.27783	0.69032	1	0.00113811	3435
SomaScan_v4	12008-3	CD7	'CD7	17	79772744	80775478	0	0.0445716	0.00536511	9.45724e-05	2.21243e-05	rs3176831	t	c	-0.8035	0.0313	4.62e-145	rs62079747	a	g	-0.084409	0.022542	0.0001807	rs3176831	80272491	0.0446	-0.8035	0.0313	4.62e-145	-0.0029632	0.010902	0.78577	0.6326	1	0.000195917	2988
SomaScan_v4	2665-26	BCMA	'TNFRSF17	16	11558964	12561925	0	0.056821	0.00535905	0.00159835	0.00159835	rs3850997	t	g	-0.137	0.0143	9.735e-22	rs2457192	a	c	0.016623	0.0047728	0.00049628	rs3850997	12043512	0.3225	-0.137	0.0143	9.735e-22	0.0051755	0.0044696	0.24689	0.63102	1	1	3672
SomaScan_v4	3809-1	FGFR-3	'FGFR3	4	1295034	2310599	0	0.0222572	0.00535655	2.38469e-05	2.38469e-05	rs2305181	t	c	0.5046	0.1059	1.889e-06	rs13147542	t	c	-0.01978	0.0050102	7.8818e-05	rs2305181	1803251	0.0045	0.5046	0.1059	1.889e-06	0.010411	0.015198	0.49333	0.032717	1	1	2695
SomaScan_v4	5111-15	NRX3B	'NRXN3	14	78208734	80830762	0	0.0786884	0.0053493	0.000538522	0.000409288	rs10141828	a	g	0.1379	0.0133	3.651e-25	rs538559447	t	c	0.094295	0.02475	0.000139	rs10141828	79579859	0.3668	0.1379	0.0133	3.651e-25	-0.0077646	0.004349	0.074203	0.13224	1	5.6675e-05	7431
SomaScan_v4	11683-19	GGA3	'GGA3	17	72732694	73758444	0	0.0169538	0.00533852	0.00506457	0.00608724	rs11267775	d	i	-0.0726	0.0163	8.153e-06	rs149350426	d	i	0.023529	0.0061078	0.00011702	rs75176280	73204252	0.1752	-0.0715	0.0164	1.281e-05	-0.0085541	0.0057303	0.1355	0.9322	0.903176	0.000786785	2567
SomaScan_v4	15566-10	Calponin-1	'CNN1	19	11149532	12161138	0	0.0514447	0.00532929	0.000148253	6.01178e-05	rs73512794	t	c	0.3769	0.027	3.571e-44	rs117148536	t	c	0.10044	0.025035	6.0256e-05	rs73512794	11620979	0.0513	0.3769	0.027	3.571e-44	0.006734	0.0080021	0.40005	0.20893	1	0.00059717	2863
SomaScan_v4	3806-55	EphA5	'EPHA5	4	65685281	67036213	0	0.0618639	0.0053274	0.00172441	0.000433374	rs4860687	t	c	-0.1206	0.0138	2.692e-18	rs4860700	c	t	-0.021084	0.0057507	0.00024606	rs4860687	66433737	0.3698	-0.1206	0.0138	2.692e-18	-0.0059872	0.0042678	0.16066	0.062121	1	0.000154901	4697
SomaScan_v4	17856-23	NT5M	'NT5M	17	16706649	17750977	0	0.0252187	0.0053175	0.000114466	0.000523631	rs192436452	c	g	0.5982	0.029	1.34e-94	rs191047937	t	g	0.10317	0.025285	4.4976e-05	rs7219752	17207201	0.0482	-0.5801	0.0283	2.77e-93	-0.0017404	0.0092559	0.85085	0.42942	0.93553	0.000627086	2747
SomaScan_v4	14067-6	PKP2	'PKP2	12	32443679	33549774	0	0.055935	0.00530055	0.000573733	0.000573733	rs9919823	t	c	-0.3166	0.0384	1.544e-16	rs36007051	a	g	0.038647	0.012046	0.0013359	rs9919823	32974611	0.0286	-0.3166	0.0384	1.544e-16	-0.0018157	0.010558	0.86346	0.32547	1	1	4267
SomaScan_v4	9233-71	TFPI -2	'TFPI2	7	93014709	94020303	0	0.0187766	0.00529895	0.000256134	0.000143833	rs62466701	t	c	-0.1701	0.0288	3.575e-09	rs78319612	c	t	-0.11362	0.027622	3.901e-05	rs62466701	93585663	0.0579	-0.1701	0.0288	3.575e-09	0.004946	0.0094587	0.60104	0.28639	1	0.00019161	2310
SomaScan_v4	19556-12	Complement receptor type 1	'CR1	1	207169492	208313992	0	0.0501645	0.00528908	0.0484713	0.0484713	rs679515	t	c	0.5857	0.0167	1.3e-270	rs3849267	t	c	-0.014286	0.0041672	0.00060752	rs679515	207750568	0.18	0.5857	0.0167	1.3e-270	-0.0065613	0.0054937	0.23234	0.8938	1	1	2915
SomaScan_v4	9264-11	CATO	'CTSO	4	156345270	157375069	0	0.0944348	0.00528063	3.08275e-05	3.08275e-05	rs2334114	a	c	-0.1452	0.0158	3.177e-20	rs114293240	t	g	-0.064966	0.016067	5.2672e-05	rs2334114	156856193	0.2116	-0.1452	0.0158	3.177e-20	-0.0076261	0.0054288	0.1601	0.76241	1	1	3634
SomaScan_v4	19117-3	PP14A	'PPP1R14A	19	38241877	39247231	0	0.0293577	0.0052779	0.0831375	0.0831375	rs4803999	a	g	0.3945	0.0139	1.81e-178	rs1079162	a	g	-0.018408	0.0059681	0.0020399	rs4803999	38787965	0.2861	0.3945	0.0139	1.81e-178	0.0059646	0.0045092	0.18591	0.27178	1	1	2791
Olink_PEA	OID00393	IDUA	'IDUA	4	480785	1498316	0	0.242854	0.00527266	0.0145781	0.0145781	rs6599390	g	a	0.63379	0.059334	4.81948e-24	rs11726058	t	c	-0.018953	0.0041433	4.7779e-06	rs142150656	711376	0.016964	0.22223	0.23969	0.354307	0.020254	0.021456	0.34517	0.36569	1	1	3300
SomaScan_v4	3320-49	IGFBP-7	'IGFBP7	4	57396939	58476551	0	0.0525547	0.00526393	0.000341077	0.000341077	rs6827768	a	t	-0.43	0.0162	4.35e-155	rs184705366	a	t	0.049321	0.014192	0.00051062	rs10013945	57939654	0.206	0.4193	0.0161	7.97e-149	-0.0060048	0.005072	0.23645	0.60531	1	1	4167
SomaScan_v4	2829-19	IL-27	'IL27|EBI3	16	28010683	29023372	0	0.0333313	0.00524835	0.0574823	0.016746	rs140934622	d	i	-0.0994	0.0145	8.112e-12	rs141759268	a	g	0.05866	0.015226	0.0001168	rs79046494	28527326	0.3419	-0.096	0.0143	1.956e-11	0.0061393	0.0044428	0.16702	0.85756	0.956448	0.500465	1175
SomaScan_v4	4763-31	Afamin	'AFM	4	73847400	74869691	0	0.195362	0.00524334	0.00396519	0.00396519	rs72856641	t	c	1.1075	0.0465	2.75e-125	rs2227306	t	c	-0.019226	0.0043555	1.0142e-05	rs72856641	74359582	0.0203	1.1075	0.0465	2.75e-125	0.00029945	0.012614	0.98106	0.90196	1	1	2005
SomaScan_v4	17739-1	HCDH	'HADH	4	108410870	109456331	0	0.0180779	0.00522413	0.000672295	1	rs62311424	t	c	0.1908	0.0263	4.299e-13	rs576671406	t	g	0.31012	0.094999	0.0010967	rs62311424	108925253	0.0605	0.1908	0.0263	4.299e-13	-0.0050976	0.0091208	0.57623	0.30038	1	1	2590
SomaScan_v4	17836-17	S100A16	'S100A16	1	153079362	154085621	0	0.0178412	0.00522049	0.0247853	0.00388885	rs35760493	a	g	0.1827	0.0129	2.235e-45	rs12759195	g	a	-0.019708	0.0054171	0.00027465	rs35760493	153596603	0.4538	0.1827	0.0129	2.235e-45	0.0059136	0.0042444	0.16354	0.091663	1	0.00706587	2071
SomaScan_v4	9744-139	DNJA4	'DNAJA4	15	78056428	79074538	0	0.0262423	0.00520882	0.000438337	0.000438337	rs61752771	t	c	0.2083	0.0461	6.295e-06	rs11632958	c	t	0.04274	0.011853	0.00031114	rs61752771	78562867	0.0222	0.2083	0.0461	6.295e-06	-0.011151	0.016102	0.48861	0.8082	1	1	3219
SomaScan_v4	5066-134	CLM6	'CD300C	17	72037247	73042282	0	0.0638268	0.00520881	0.0017987	0.0017987	rs62087200	a	g	-0.7811	0.0311	2.13e-139	rs60913102	t	c	-0.03167	0.008022	7.8851e-05	rs62087200	72459776	0.0494	-0.7811	0.0311	2.13e-139	0.0059125	0.0090131	0.51183	0.87701	1	1	3079
SomaScan_v4	11681-8	NUPL	'AGFG1	2	227836868	228925930	0	0.0365112	0.0051885	2.78217e-05	0.000423268	rs71039610	d	i	0.1823	0.0141	3.843e-38	rs141540470	c	t	0.12111	0.031188	0.00010301	rs11676303	228438238	0.2955	-0.176	0.0138	4.67e-37	0.0060933	0.0046142	0.18665	0.52155	0.964388	7.41703e-06	4199
SomaScan_v4	17722-5	FKBP52 protein	'FKBP4	12	2404119	3414576	0	0.0417125	0.00516997	1.56775e-05	1.56775e-05	rs57120900	a	g	0.2508	0.0353	1.211e-12	rs190571689	t	c	0.082791	0.022041	0.00017247	rs57120900	2905888	0.0365	0.2508	0.0353	1.211e-12	-0.0020964	0.0096786	0.82852	0.22255	1	1	3158
SomaScan_v4	10818-36	ASM	'SMPD1	11	5911655	6916228	0	0.0510907	0.00516717	4.00427e-06	4.00427e-06	rs1050239	a	g	-0.3905	0.0154	1.91e-141	rs117001761	a	g	0.044086	0.010866	4.9701e-05	rs1050239	6415463	0.2405	-0.3905	0.0154	1.91e-141	-0.0062743	0.0050229	0.21162	0.29946	1	1	3335
SomaScan_v4	5062-60	CD226	'CD226	18	66998394	68129039	0	0.0631137	0.00516575	0.000434218	0.000621297	rs28665408	a	c	-0.0678	0.0132	2.867e-07	rs117550075	a	g	-0.11566	0.029397	8.3407e-05	rs1788229	67533961	0.4732	-0.0639	0.0131	1.094e-06	-0.0036759	0.0041607	0.37697	0.46868	0.801349	1	3612
SomaScan_v4	7962-11	ISK8	'SPINK8	3	47848336	48869831	0	0.0275245	0.00516205	0.00120228	0.000396482	rs13069677	c	g	0.138	0.0302	4.893e-06	rs182500657	c	a	-0.13173	0.035538	0.0002099	rs13069677	48568138	0.0572	0.138	0.0302	4.893e-06	0.006337	0.0084728	0.45451	0.32796	1	0.000433732	1364
SomaScan_v4	18206-18	ADH6	'ADH6	4	99623795	100640694	0	0.0967495	0.00514894	0.00547084	0.00547084	rs62325239	a	g	0.4075	0.0314	1.45e-38	rs13117459	a	t	-0.016694	0.0043981	0.0001472	rs62325239	99987492	0.0378	0.4075	0.0314	1.45e-38	-0.0036864	0.011315	0.74459	0.87986	1	1	3648
SomaScan_v4	13590-1	ORN	'REXO2	11	113810108	114821001	0	0.0326248	0.00514285	0.000665293	0.000665293	rs7117153	a	g	-0.1711	0.017	8.543e-24	rs76527289	t	g	0.039817	0.011497	0.00053343	rs7117153	114300002	0.1517	-0.1711	0.017	8.543e-24	0.0059279	0.0057559	0.30307	0.13064	1	1	2756
SomaScan_v4	5803-24	C3d	'C3	19	6177715	7230573	0	0.0517405	0.00514119	0.000617083	0.000617083	rs11569415	a	g	0.2368	0.0166	5.411e-46	rs117373273	a	c	0.069255	0.019046	0.00027679	rs11569415	6716279	0.2131	0.2368	0.0166	5.411e-46	0.0066658	0.0054453	0.2209	0.32955	1	1	4062
SomaScan_v4	11369-23	ADHX	'ADH5	4	99492132	100509952	0	0.103621	0.00512217	0.00547084	0.00547084	rs62325239	a	g	0.5796	0.032	2.883e-73	rs13117459	a	t	-0.016694	0.0043981	0.0001472	rs62325239	99987492	0.0378	0.5796	0.032	2.883e-73	-0.0036864	0.011315	0.74459	0.87986	1	1	3524
SomaScan_v4	16049-43	OLR1	'OLR1	12	9810902	10824737	0	0.0388066	0.00511569	0.00133705	0.00133705	rs11611438	c	g	-0.1265	0.024	1.363e-07	rs111296851	c	g	-0.04212	0.011953	0.00042527	rs11611438	10318409	0.091	-0.1265	0.024	1.363e-07	-0.0065098	0.0074264	0.38072	0.28709	1	1	3615
SomaScan_v4	18408-26	ARF4	'ARF4	3	57057090	58083947	0	0.0240419	0.00509875	0.0019065	8.41061e-05	rs141818286	a	g	-0.1957	0.0293	2.276e-11	rs184817797	a	g	-0.17285	0.047759	0.00029548	rs141818286	57921087	0.0514	-0.1957	0.0293	2.276e-11	-0.0054059	0.0095273	0.57043	0.94553	1	9.77381e-05	2440
SomaScan_v4	12880-1	SV2A	'SV2A	1	149374870	150389434	0	0.00875062	0.00508397	0.00278814	0.0336271	rs16836630	c	g	-0.3763	0.0242	2.631e-54	rs112013820	t	c	0.077705	0.025324	0.0021519	rs16836630	149898951	0.0779	-0.3763	0.0242	2.631e-54	0.0043482	0.0081952	0.59571	0.20882	1	0.000217783	959
SomaScan_v4	13132-14	SEM5A	'SEMA5A	5	8535138	10046187	0	0.0999567	0.00505517	4.89135e-05	4.89135e-05	rs17329324	c	g	-1.5247	0.0173	0	rs115979124	a	c	0.043639	0.011591	0.0001667	rs17329324	9547958	0.0964	-1.5247	0.0173	0	0.0067941	0.0075237	0.36651	0.36858	1	1	5275
SomaScan_v4	5109-24	Nr-CAM	'NRCAM	7	107288068	108597161	0	0.0320552	0.00504655	0.000160383	0.000318944	rs11762280	t	c	0.1781	0.0366	1.124e-06	rs75987176	t	c	0.044113	0.01424	0.0019492	rs11762280	108091603	0.0406	0.1781	0.0366	1.124e-06	-0.0025789	0.011497	0.82251	0.26063	1	0.000140811	3669
SomaScan_v4	2982-82	Galectin-4	'LGALS4	19	38792311	39804004	0	0.0445713	0.00501299	0.0104523	0.0104523	rs883394	t	c	-0.0985	0.0127	1.098e-14	rs148690301	t	c	0.056581	0.015916	0.00037807	rs883394	39205613	0.4784	-0.0985	0.0127	1.098e-14	0.0060066	0.0042298	0.15559	0.88124	1	1	3206
SomaScan_v4	10833-64	HHIP	'HHIP	4	145067173	146166423	0	0.019757	0.00500997	0.121668	0.000373273	rs11727676	t	c	-0.2459	0.0232	2.477e-26	rs76468241	t	c	0.16192	0.03939	3.9435e-05	rs11727676	145659064	0.0978	-0.2459	0.0232	2.477e-26	0.0059667	0.0074107	0.42073	0.17561	1	0.00152516	1920
SomaScan_v4	17696-1	TIRP	'TICAM2	5	114414339	115461876	0	0.0427771	0.00499471	6.96144e-05	0.000742874	rs256989	t	c	-0.0736	0.0138	9.366e-08	rs2662458	t	a	0.018358	0.0054013	0.00067665	rs10075869	114956959	0.3955	-0.0712	0.0138	2.61e-07	0.0060936	0.0042077	0.14756	0.74003	1	0.00558779	3652
SomaScan_v4	17734-13	a-endosulfine	'ENSA	1	150073327	151102088	0	0.0388473	0.00498905	0.0125004	0.0270967	rs111428433	t	c	0.2502	0.0269	1.192e-20	rs112013820	t	c	0.077705	0.025324	0.0021519	rs111428433	150527629	0.0582	0.2502	0.0269	1.192e-20	0.0047035	0.0086165	0.58516	0.85668	1	0.000832639	2225
SomaScan_v4	6986-17	HS3SB	'HS3ST3B1	17	13704400	14752721	0	0.0420737	0.00498402	2.47388e-05	2.47388e-05	rs62053877	a	g	0.0977	0.0134	2.914e-13	rs2170370	g	a	0.015474	0.004776	0.0011953	rs62053877	13835308	0.3863	0.0977	0.0134	2.914e-13	-0.005846	0.0044114	0.1851	0.91609	1	1	4092
SomaScan_v4	9478-69	KPRA	'PRPSAP1	17	73805567	74880602	0	0.0327563	0.00498268	0.000119054	0.000135459	rs388283	a	g	0.1413	0.016	1.249e-18	rs182538817	t	c	0.15022	0.046092	0.0011173	rs388283	74335069	0.2145	0.1413	0.016	1.249e-18	-0.0067472	0.0050865	0.18467	0.70021	1	0.000179228	3010
SomaScan_v4	16890-37	ATL1	'ADAMTSL1	9	17973892	19410948	0	0.0494575	0.00497174	0.00574739	3.65945e-05	rs776786	a	g	-0.4456	0.0313	4.706e-46	rs191037483	a	c	0.20619	0.057729	0.00035476	rs776786	18650547	0.0406	-0.4456	0.0313	4.706e-46	0.00036601	0.00964	0.96971	0.39342	1	4.73601e-05	5431
Olink_PEA	OID05189	Glycodelin	'PAEP	9	137953602	138958801	0	0.0521316	0.00495996	0.0021886	3.29102e-05	rs9409964	a	g	0.80081	0.062718	2.21309e-32	rs145868455	t	c	0.17266	0.03773	4.7335e-06	rs10858114	138361044	0.29968	0.080462	0.064902	0.21567	-0.018591	0.004779	0.0001002	0.29275	1	9.24005e-07	3694
SomaScan_v4	18884-22	DNJB4	'DNAJB4	1	77944859	78983648	0	0.027805	0.00495307	0.000214067	0.000512126	rs6699769	a	g	0.2419	0.0158	6.349e-53	rs114373453	t	g	0.21282	0.06188	0.00058324	rs6699769	78504264	0.2141	0.2419	0.0158	6.349e-53	0.0060834	0.0051627	0.23866	0.49438	1	0.000571607	2556
SomaScan_v4	13973-62	TTL	'TTL	2	112739731	113799316	0	0.0296633	0.00492951	0.000848636	0.000742661	rs142185492	t	c	0.1933	0.0233	1.114e-16	rs192635092	a	g	0.081481	0.022215	0.0002446	rs142185492	113205116	0.0822	0.1933	0.0233	1.114e-16	-0.0052212	0.008141	0.5213	0.15097	1	4.33474e-05	2435
SomaScan_v4	13449-25	SF3B4	'SF3B4	1	149395209	150400236	0	0.00890951	0.00491517	0.00286911	0.0335354	rs72692816	a	g	0.1985	0.0251	2.741e-15	rs112013820	t	c	0.077705	0.025324	0.0021519	rs72692816	149902588	0.0775	0.1985	0.0251	2.741e-15	-0.0040336	0.0086429	0.64072	0.18796	1	0.000217783	986
SomaScan_v4	2480-58	TIMP-3	'TIMP3	22	32697687	33759030	0	0.0505193	0.00489575	0.00271306	0.000622775	rs4820093	t	c	0.9666	0.0114	0	rs562395983	g	t	-0.23354	0.052084	7.3289e-06	rs4821098	33159256	0.2763	0.9666	0.0114	0	-0.0058858	0.0046344	0.20408	0.027894	0.999882	0.000196451	3974
SomaScan_v4	17398-55	HO-1	'HMOX1	22	35276354	36290207	0	0.036466	0.00489301	0.000622791	0.00403799	rs73172715	t	c	0.2092	0.0292	7.538e-13	rs78993387	c	g	0.039981	0.010933	0.00025522	rs17885522	35777856	0.0551	-0.2019	0.0289	2.595e-12	-0.0018712	0.0082825	0.82126	0.64703	1	5.85109e-05	3087
SomaScan_v4	9482-110	NUDT9	'NUDT9	4	87843734	88880606	0	0.0656983	0.00487677	0.00107138	0.00197866	rs35189488	d	i	-0.1064	0.0129	1.611e-16	rs559331946	c	g	-0.26854	0.075974	0.00040839	rs4324526	88368830	0.3471	-0.1048	0.0128	3.095e-16	-0.0057686	0.0042961	0.17936	0.43565	0.997314	0.00217376	3290
SomaScan_v4	2826-53	EDA	'EDA	23	68335911	69759319	0	0.0442537	0.00486615	6.13891e-05	8.36988e-05	rs2274469	a	t	0.5863	0.0151	0	rs190024935	a	c	-0.1852	0.046138	5.9661e-05	rs2274469	69243118	0.1435	0.5863	0.0151	0	0.006205	0.0059651	0.29824	0.83169	1	0.0034877	2930
Olink_PEA	OID00588	TRML2	'TREML2	6	40658015	41668932	0	0.125423	0.00485197	6.14278e-05	6.14278e-05	rs11759347	a	c	0.37832	0.074492	5.43876e-07	rs41435745	c	g	0.04898	0.011728	2.9622e-05	rs11759347	41167097	0.23319	0.37832	0.074492	5.43876e-07	0.00014984	0.0050388	0.97628	0.61404	1	1	3379
SomaScan_v4	3168-8	ADAMTS-5	'ADAMTS5	21	27790231	28838832	0	0.0403909	0.00484192	2.31315e-06	0.000633831	rs2830586	t	g	0.7278	0.0157	0	rs139432472	t	a	0.05912	0.015345	0.00011685	rs2830586	28305477	0.1591	0.7278	0.0157	0	-0.0061295	0.005737	0.28533	0.26198	1	7.37549e-05	3931
SomaScan_v4	8252-2	NOTUM	'NOTUM	17	79410388	80419716	0	0.0465404	0.00483829	4.69169e-06	4.69169e-06	rs74002709	a	c	-0.3862	0.033	1.264e-31	rs142687300	c	g	0.11527	0.031121	0.00021239	rs111343749	79924784	0.0489	-0.3852	0.0331	2.414e-31	-0.0053095	0.0089054	0.55104	0.51634	1	1	2993
SomaScan_v4	16561-9	Alpha-1B-glycoprotein	'A1BG	19	58356544	59364865	0	0.0457861	0.0048353	0.00414505	0.00390437	rs893184	t	c	-1.0714	0.0279	1.77863632502849e-322	rs113876476	d	i	0.034655	0.0088347	8.7588e-05	rs893184	58864479	0.0519	-1.0714	0.0279	1.77863632502849e-322	0.005538	0.0082978	0.50451	0.64693	1	0.695051	1842
SomaScan_v4	5620-13	AMD	'PAM	5	101589685	102866809	0	0.0400614	0.00483346	0.000525989	2.34826e-05	rs35658696	a	g	1.3439	0.0285	0	rs182086202	t	a	-0.14522	0.045484	0.0014095	rs35658696	102338811	0.0491	1.3439	0.0285	0	-0.00035438	0.010128	0.97209	0.92531	1	8.53375e-05	3968
SomaScan_v4	16323-8	NRX3A	'NRXN3	14	78208734	80830762	0	0.0787301	0.00482861	0.000517857	0.00040132	rs7149325	a	g	0.1411	0.0131	6.411e-27	rs538559447	t	c	0.094295	0.02475	0.000139	rs7149325	79587256	0.3755	0.1411	0.0131	6.411e-27	-0.0056304	0.0043077	0.19119	0.086637	1	5.6675e-05	7431
SomaScan_v4	12651-21	PDK2	'PDK2	17	47672101	48689516	0	0.242428	0.00481363	0.000391622	0.000391622	rs111564639	a	c	-0.4426	0.0414	1.04e-26	rs8076979	c	t	0.049606	0.011392	1.3339e-05	rs111564639	48172095	0.0278	-0.4426	0.0414	1.04e-26	0.0034153	0.012365	0.78239	0.26675	1	1	2574
Olink_PEA	OID01398	HS3SB	'HS3ST3B1	17	13704400	14752721	0	0.0419423	0.00481116	2.54824e-05	2.54824e-05	rs2108592	a	c	0.53087	0.059517	9.7499e-18	rs2170370	g	a	0.015474	0.004776	0.0011953	rs2108592	13833522	0.39198	0.53087	0.059517	9.7499e-18	-0.0059483	0.0044554	0.18185	0.96096	1	1	4091
SomaScan_v4	17785-11	RCL	'RCL	6	42693367	43697222	0	0.0732328	0.00480127	0.114665	0.100868	rs138632789	d	i	-0.1803	0.0202	4.403e-19	rs187435514	a	g	0.083625	0.020876	6.1808e-05	rs45448395	43189645	0.1038	-0.1856	0.021	1.02e-18	0.0054952	0.0070443	0.43534	0.69396	0.892613	1	2217
SomaScan_v4	19297-4	G6PD	'G6PD	23	153259606	154275787	0	0.0219233	0.00480007	0.00214512	NA	X:153739058_T_G	t	g	-0.067	0.0104	1.044e-10	rs147155599	g	t	-0.10366	0.030143	0.00058361	X:153739058_T_G	153739058	0.4832	-0.067	0.0104	1.044e-10	0.0053332	0.0043259	0.21763	0.29973	1	NA	843
SomaScan_v4	15431-31	OTCase	'OTC	23	37711798	38780703	0	0.0699404	0.00478995	0.00217092	0.00217092	rs1800328	a	g	0.4014	0.0284	2.003e-45	rs2146005	c	t	-0.022961	0.0057929	7.3828e-05	rs1800328	38268220	0.0399	0.4014	0.0284	2.003e-45	-0.0011154	0.010307	0.91382	0.95905	1	1	2509
SomaScan_v4	8606-39	GPNMB	'GPNMB	7	22775586	23814727	0	0.0583424	0.00478701	2.72423e-05	1.35962e-05	rs2268748	t	c	-0.6425	0.0328	3.157e-85	rs34912586	i	d	0.018964	0.0053778	0.00042138	rs2268748	23313171	0.0406	-0.6425	0.0328	3.157e-85	-0.0029253	0.0097853	0.76498	0.15455	1	0.000929028	2946
SomaScan_v4	5737-61	SEM4D	'SEMA4D	9	91475702	92613045	0	0.0330833	0.00478551	0.000299503	0.000558632	rs45464494	t	c	-1.4919	0.0204	0	rs143643219	a	c	0.2165	0.071036	0.0023054	rs45464494	91994433	0.0773	-1.4919	0.0204	0	-0.005511	0.0077177	0.47518	0.6546	1	8.60735e-05	3299
SomaScan_v4	2516-57	6Ckine	'CCL21	9	34209002	35210121	0	0.019897	0.00478485	0.000682635	0.00128778	rs10814138	a	c	-0.0996	0.0145	7.14e-12	rs142425440	g	c	0.14506	0.046727	0.0019069	rs10814138	34723035	0.3105	-0.0996	0.0145	7.14e-12	-0.0057074	0.0046197	0.21666	0.20663	1	0.000206684	2266
SomaScan_v4	15594-47	HTRA1	'HTRA1	10	123721041	124774424	0	0.0317643	0.00478396	0.000824492	3.89663e-07	rs76579910	t	g	-0.2851	0.0267	1.072e-26	rs188804375	a	c	0.27989	0.064551	1.4511e-05	rs76579910	124202034	0.0639	-0.2851	0.0267	1.072e-26	0.0052396	0.0089764	0.55942	0.12033	1	0.00127379	3507
SomaScan_v4	18814-21	Activin AC	'INHBA|INHBC	12	57328543	58344611	0	0.0171173	0.00478068	0.00262102	0.0122769	rs3741414	t	c	-0.1089	0.0152	8.446e-13	rs536472572	g	c	0.20926	0.054152	0.00011136	rs3741414	57844049	0.2426	-0.1089	0.0152	8.446e-13	0.005247	0.004995	0.29351	0.68972	1	0.00026367	1783
SomaScan_v4	3184-25	Coagulation Factor VII	'F7	13	113260105	114274995	0	0.0341798	0.00477746	3.23365e-08	0.000277694	rs3093253	a	g	-1.3799	0.0166	0	rs117937773	t	c	0.26167	0.070817	0.00021988	rs3093253	113774092	0.1089	-1.3799	0.0166	0	-0.0060097	0.006431	0.35005	0.38915	1	0.000169767	3082
SomaScan_v4	4480-59	C3b	'C3	19	6177715	7230573	0	0.0517601	0.00477108	0.000651463	0.000651463	rs2230199	c	g	-0.1342	0.0161	8.525e-17	rs117373273	a	c	0.069255	0.019046	0.00027679	rs2230199	6718387	0.2071	-0.1342	0.0161	8.525e-17	0.0059255	0.005467	0.27842	0.36768	1	1	4062
SomaScan_v4	3299-29	Contactin-5	'CNTN5	11	98391683	100729616	0	0.128159	0.00475464	6.65015e-05	6.65015e-05	rs898776	a	g	-0.6852	0.0243	2.25e-175	rs684792	t	c	0.020141	0.005054	6.7407e-05	rs2511796	99181710	0.0762	-0.6787	0.0243	5.39e-171	0.0079725	0.0078214	0.30805	0.67438	1	1	9329
SomaScan_v4	3593-72	Caspase-3	'CASP3	4	185048850	186070663	0	0.0396936	0.00474194	0.00208119	0.00200075	rs150986391	d	i	-0.3213	0.0194	1.917e-61	rs113518447	a	g	0.021499	0.0065661	0.0010593	rs55880126	185591237	0.1223	0.321	0.0194	1.907e-61	-0.0069617	0.0064857	0.2831	0.66019	0.993867	1	3808
SomaScan_v4	9316-67	WFDC1	'WFDC1	16	83828252	84863450	0	0.0654432	0.00473021	0.0175021	0.0175021	rs400345	t	c	-0.5287	0.017	1.45e-212	rs74249600	t	c	0.027241	0.0076715	0.00038386	rs400345	84328494	0.178	-0.5287	0.017	1.45e-212	-0.0060268	0.0051945	0.24596	0.46524	1	1	6221
Olink_PEA	OID00551	TECK	'CCL25	19	7617651	8627534	0	0.0758484	0.00472592	0.00114742	0.00114742	rs2032887	g	a	0.84358	0.061466	2.08449e-36	rs2967598	g	a	-0.020424	0.0054461	0.00017664	rs62126588	7776944	0.48074	-0.032114	0.061775	0.603407	0.0019461	0.0044922	0.66486	0.077922	1	1	3645
SomaScan_v4	6550-4	ICAM4	'ICAM4	19	9897643	10899198	0	0.0471574	0.00472005	0.11299	0.00276254	rs5030377	a	g	0.1152	0.014	1.891e-16	rs141754729	c	a	0.17492	0.044448	8.3061e-05	rs5498	10395683	0.4245	0.0906	0.0136	3.049e-11	0.0053753	0.0041372	0.19386	0.042901	1	0.0131366	2772
Olink_PEA	OID01414	INHBC	'INHBC	12	57328543	58344611	0	0.0168343	0.0047089	0.00256431	0.0116969	rs551623654	i	d	-0.44823	0.07444	3.42216e-09	rs536472572	g	c	0.20926	0.054152	0.00011136	rs75505823	57540956	0.052577	0.098386	0.14231	0.489677	0.00068739	0.0092883	0.94101	0.31051	0.941363	0.00026367	1760
SomaScan_v4	6207-10	prosaposin	'PSAP	10	73076055	74111126	0	0.0554019	0.00468885	0.00756963	0.00748087	rs2394843	a	g	-0.3568	0.013	5.4e-165	rs1271352	c	a	-0.015188	0.0042477	0.00034938	rs6480561	73602934	0.4564	-0.3559	0.013	2.51e-165	-0.0055682	0.0041552	0.18023	0.011121	0.995726	1	3150
SomaScan_v4	11568-2	FKB1B	'FKBP1B	2	23772571	24786551	0	0.0633372	0.00467247	0.103077	0.10477	rs72781699	a	g	-0.3642	0.0155	1.17e-121	rs142147959	d	i	0.055533	0.014714	0.00016045	rs72781699	24277709	0.2027	-0.3642	0.0155	1.17e-121	0.0064162	0.0052467	0.22137	0.38034	1	0.911336	2840
SomaScan_v4	17776-15	PECR	'PECR	2	216361052	217447678	0	0.0412891	0.00466899	0.00049224	0.000207433	rs7600044	a	g	-0.5742	0.0205	1.04e-172	rs113040570	c	t	0.083623	0.024713	0.00071493	rs7600044	216905927	0.103	-0.5742	0.0205	1.04e-172	-0.0064283	0.0066881	0.33648	0.53999	1	2.44275e-05	3099
SomaScan_v4	9266-1	sTREM-1	'TREM1	6	40735664	41754457	0	0.142171	0.00463552	0.000241206	0.000363435	rs151289065	d	i	-0.3569	0.0137	6.61e-150	rs41435745	c	g	0.04898	0.011728	2.9622e-05	rs3789204	41254741	0.2869	0.3534	0.0136	5.02e-149	0.0060963	0.0047135	0.19588	0.41595	0.98372	1	3351
SomaScan_v4	10627-87	APLP2	'APLP2	11	129439732	130514699	0	0.0975208	0.00463472	0.0117397	0.0115897	rs541398240	d	i	-0.4006	0.0284	4.823e-45	rs34075163	a	g	0.039454	0.010007	8.0534e-05	rs11221941	129945198	0.049	0.4019	0.0285	2.728e-45	0.0050561	0.0086092	0.55701	0.34679	0.99514	1	3349
Olink_PEA	OID01230	sICAM-1	'ICAM1	19	9881511	10897291	0	0.0472199	0.0046057	0.11299	0.00276254	rs5030377	g	a	0.47747	0.059774	1.00925e-14	rs141754729	c	a	0.17492	0.044448	8.3061e-05	rs5498	10395683	0.42887	0.44824	0.05836	8.85116e-14	-0.0053753	0.0041372	0.19386	0.042901	1	0.0131366	2783
SomaScan_v4	12431-13	PELO	'PELO	5	51583774	52599880	0	0.0477621	0.00459242	0.00106001	2.54618e-05	rs1499280	a	c	0.161	0.0243	3.7e-11	rs549004516	a	g	0.22731	0.06358	0.00034991	rs1499280	52096889	0.0842	0.161	0.0243	3.7e-11	0.0049193	0.0072986	0.50031	0.49566	1	0.00376482	3560
SomaScan_v4	4125-52	sRAGE	'AGER	6	31648745	32652101	0	0.115405	0.00459093	0.00929286	0.000170979	rs2070600	t	c	-0.6511	0.0287	1.24e-113	rs148653160	a	g	0.27696	0.072368	0.00012966	rs41268932	32154711	0.0473	0.6749	0.0312	4.7e-104	0.0068563	0.011108	0.53709	0.18302	1	0.000874078	5410
SomaScan_v4	9772-153	NLGN2	'NLGN2	17	6808193	7823179	0	0.110175	0.00456907	0.00108065	0.00108065	rs114576150	t	g	0.2355	0.0221	1.987e-26	rs28391687	g	t	0.035958	0.0093382	0.00011781	rs114576150	7307950	0.0985	0.2355	0.0221	1.987e-26	-0.0061767	0.0071285	0.38623	0.24326	1	1	2655
SomaScan_v4	15486-126	ABP1	'AOC1	7	150021715	151058592	0	0.0475155	0.00456447	0.00586079	0.00586079	rs10452848	a	g	-0.7949	0.0108	0	rs73169624	a	c	0.04845	0.012575	0.00011667	rs10452848	150523544	0.4514	-0.7949	0.0108	0	0.0054026	0.0041868	0.19692	0.96058	1	1	3447
SomaScan_v4	4342-10	sICAM-1	'ICAM1	19	9881511	10897291	0	0.0472371	0.00455921	0.0659569	0.00333358	rs5498	a	g	1.1941	0.0075	0	rs141754729	c	a	0.17492	0.044448	8.3061e-05	rs5498	10395683	0.4242	1.1941	0.0075	0	0.0053753	0.0041372	0.19386	0.042901	1	0.0131366	2784
SomaScan_v4	2697-7	PF-4	'PF4	4	74346794	75347841	0	0.191264	0.00455864	0.0111043	0.0111043	rs11574452	a	c	-0.2552	0.0296	6.969e-18	rs2227306	t	c	-0.019226	0.0043555	1.0142e-05	rs11574452	74846661	0.0447	-0.2552	0.0296	6.969e-18	0.0052523	0.009994	0.59921	0.91706	1	1	2157
SomaScan_v4	2813-11	ART	'AGRP	16	67016474	68017716	0	0.0155626	0.00455758	0.000146033	0.000435513	rs3892816	t	c	-0.5231	0.0306	1.449e-65	rs184316627	a	g	0.25388	0.070838	0.00033837	rs3892816	67499714	0.0463	-0.5231	0.0306	1.449e-65	0.0018147	0.0090027	0.84025	0.44085	1	0.000101539	1358
Olink_PEA	OID00324	Galectin-8	'LGALS8	1	236181300	237216281	0	0.49016	0.00455117	0.000107297	0.000107297	rs10925167	a	t	0.31745	0.068577	4.73369e-06	rs112592997	c	t	0.074687	0.015285	1.0276e-06	rs112592997	236467836	0.026401	0.15192	0.19373	0.433311	0.074687	0.015285	1.0276e-06	0.87354	1	1	3922
SomaScan_v4	9380-2	sPLA(2)-XIII	'PLA2G12B	10	74194928	75214536	0	0.0116395	0.00454816	0.00203618	0.0118329	rs10823949	t	c	-0.2677	0.0315	2.143e-17	rs79286758	g	c	0.12037	0.034333	0.00045488	rs10823949	74632924	0.0478	-0.2677	0.0315	2.143e-17	0.0012054	0.0086149	0.88873	0.80087	1	0.000787694	1640
Olink_PEA	OID00954	bFGF	'FGF2	4	123247863	124319391	0	0.0317977	0.00454578	0.0347061	0.0162411	rs2922979	g	c	-0.93566	0.055948	6.98232e-50	rs28769954	a	g	0.030974	0.0088963	0.00049824	rs309398	123614762	0.45913	-0.39386	0.063237	1.02494e-09	0.0078904	0.0041991	0.060235	0.94786	1	0.014415	3107
SomaScan_v4	12572-236	EFS	'EFS	14	23325611	24334961	0	0.0208224	0.00453757	0.000258525	0.00039427	rs10137082	t	c	-0.1072	0.0152	1.532e-12	rs116940969	a	g	0.17397	0.046969	0.00021235	rs10137082	23840033	0.243	-0.1072	0.0152	1.532e-12	0.005767	0.0049254	0.24165	0.63977	1	1.45456e-05	2426
SomaScan_v4	5742-14	PPA6	'ACP6	1	146601453	147642618	0	0.0460123	0.00453101	0.00487535	0.00487535	rs2153463	t	g	-0.9604	0.0117	0	rs57188402	a	g	0.051496	0.014058	0.0002492	rs2153463	147124310	0.3006	-0.9604	0.0117	0	0.0055531	0.0045813	0.22546	0.056442	1	1	2688
Olink_PEA	OID05168	NAA10	'NAA10	23	152694695	153700676	0	0.0112401	0.00452272	5.1984e-05	NA	X:152768978_C_G	g	c	0.45973	0.10232	8.7882e-06	rs147155599	g	t	-0.10366	0.030143	0.00058361	X:152768904_C_A	152768904	0.068814	0.45593	0.10225	1.02494e-05	-0.0054912	0.0089791	0.54083	0.3227	1	NA	1497
SomaScan_v4	8916-32	STIM1	'STIM1	11	3375757	4614439	0	0.0339856	0.00450968	0.000542613	0.0096114	rs11030122	c	g	0.13	0.0142	5.747e-20	rs79131375	g	t	0.082498	0.023041	0.00034293	rs11030122	3887176	0.2987	0.13	0.0142	5.747e-20	-0.0050046	0.0045457	0.27092	0.28572	1	3.0275e-05	3593
SomaScan_v4	15370-5	BOLA1	'BOLA1	1	149359440	150372351	0	0.00833244	0.00450563	0.00296117	0.0313668	rs1451641	a	g	-1.277	0.0211	0	rs112013820	t	c	0.077705	0.025324	0.0021519	rs1451641	149865880	0.0784	-1.277	0.0211	0	-0.0011828	0.0090581	0.89611	0.1266	1	0.000217783	902
SomaScan_v4	3448-13	IR	'INSR	19	6612266	7794045	0	0.0659602	0.00450251	0.000127459	6.15756e-05	rs575606581	d	i	0.0614	0.0138	8.937e-06	rs59500281	t	c	-0.035478	0.0089403	7.2392e-05	rs11085217	7200894	0.3728	0.0557	0.0136	4.434e-05	-4.5636e-05	0.0044151	0.99175	0.9074	0.958524	1	4150
SomaScan_v4	5508-62	Cathepsin D	'CTSD	11	1273982	2285222	0	0.0343067	0.00449747	3.0187e-06	0.00121952	rs55861089	a	g	0.4704	0.0216	2.73e-105	rs187127498	a	g	0.10929	0.032161	0.00067797	rs55861089	1783757	0.0976	0.4704	0.0216	2.73e-105	-0.005297	0.0070811	0.45444	0.91012	1	0.000980701	3543
SomaScan_v4	4254-6	NUDC3	'NUDCD3	7	43918720	45030479	0	0.0309517	0.00448873	0.007085	0.0015671	rs10233273	t	c	0.2434	0.0152	7.441e-58	rs187423111	a	g	0.063949	0.018204	0.00044311	rs10233273	44502186	0.229	0.2434	0.0152	7.441e-58	0.0055821	0.004972	0.26156	0.078437	1	0.152063	2587
SomaScan_v4	6947-4	SIA10	'ST3GAL6	3	97951080	99040045	0	0.0567587	0.00447824	0.0484231	0.000985548	rs72934623	a	g	-1.8366	0.0249	0	rs142845828	c	t	0.14334	0.039126	0.0002488	rs72934623	98509705	0.0512	-1.8366	0.0249	0	-0.001279	0.0094663	0.89252	0.47408	1	0.0028828	3764
SomaScan_v4	6414-8	OAF	'OAF	11	119581475	120601041	0	0.041876	0.00447717	3.50162e-05	3.50162e-05	rs2508490	a	g	-0.6202	0.0148	0	rs113508479	a	g	-0.059919	0.017048	0.00044027	rs2508490	120099679	0.2056	-0.6202	0.0148	0	0.0054628	0.0049451	0.2693	0.45744	1	1	3124
SomaScan_v4	15640-54	TAGL	'TAGLN	11	116570037	117575498	0	0.0409852	0.00445632	0.0649715	3.6764e-06	rs1871757	a	t	-0.1309	0.0165	2.123e-15	rs565284015	g	a	0.253	0.073926	0.00062088	rs1871757	117030581	0.173	-0.1309	0.0165	2.123e-15	-0.0042629	0.0051383	0.40674	0.38757	1	0.000100933	3386
SomaScan_v4	18173-11	ARK73	'AKR7A3	1	19109052	20115744	0	0.0378592	0.00444833	0.236363	0.000253432	rs12095284	t	c	0.2842	0.0136	4.93e-97	rs4655163	t	c	-0.042087	0.013783	0.0022622	rs61764877	19572232	0.3717	0.2813	0.0135	3.13e-96	0.0054571	0.0042686	0.2011	0.88329	0.985512	0.000930968	3696
SomaScan_v4	10612-18	PLOD3	'PLOD3	7	100349258	101361701	0	0.158661	0.00444734	0.00873448	0.00873448	rs10215699	t	c	-0.1254	0.0269	3.118e-06	rs12534635	c	t	0.018607	0.0045624	4.5357e-05	rs10215699	100862768	0.06	-0.1254	0.0269	3.118e-06	-0.0017606	0.0082221	0.83044	0.93208	1	1	3430
SomaScan_v4	4126-22	BPI	'BPI	20	36388551	37465907	0	0.0324301	0.00444313	0.009682	0.009682	rs6127742	a	g	-0.6855	0.0211	5.35e-231	rs117280719	a	g	-0.056832	0.016259	0.0004732	rs6127742	36950550	0.1022	-0.6855	0.0211	5.35e-231	-0.005572	0.0066927	0.4051	0.26771	1	1	2704
SomaScan_v4	5275-28	VAV	'VAV1	19	6272725	7357377	0	0.0489869	0.00443884	0.000127586	0.000127586	rs36097961	t	c	-0.1506	0.0235	1.489e-10	rs117373273	a	c	0.069255	0.019046	0.00027679	rs36097961	6850767	0.0808	-0.1506	0.0235	1.489e-10	0.0026412	0.0089805	0.76868	0.25909	1	1	3970
SomaScan_v4	2864-2	MEK1	'MAP2K1	15	66179155	67284650	0	0.051559	0.00443342	8.08137e-06	8.08137e-06	rs11854159	t	g	0.1755	0.0255	6.135e-12	rs8023872	a	g	0.034496	0.0085916	5.9436e-05	rs11854159	66597110	0.0731	0.1755	0.0255	6.135e-12	-0.0011649	0.008047	0.8849	0.78882	1	1	3771
SomaScan_v4	7089-42	SYT11	'SYT11	1	155329300	156354990	0	0.420594	0.00442899	0.000496617	0.000496617	rs145976521	a	g	-0.2504	0.0213	7.262e-32	rs189087412	t	c	0.14909	0.033947	1.1232e-05	rs145976521	155816085	0.1103	-0.2504	0.0213	7.262e-32	0.0089311	0.00708	0.20714	0.61847	1	1	1480
SomaScan_v4	15527-90	DLDH	'DLD	7	107031415	108072175	0	0.024592	0.00442546	0.102621	0.102621	rs886774	a	g	0.0945	0.0136	3.692e-12	rs10953552	g	a	0.020678	0.0066955	0.0020131	rs886774	107495434	0.4165	0.0945	0.0136	3.692e-12	0.0045917	0.0042226	0.27686	0.68848	1	1	2702
Olink_PEA	OID01416	SCGF-beta	'CLEC11A	19	50726586	51728974	0	0.0197808	0.00440813	2.96882e-05	2.96882e-05	rs142930583	c	g	0.81999	0.17535	3.79315e-06	rs1405655	c	t	0.017097	0.0043223	7.6394e-05	rs1405655	50882619	0.33918	0.036348	0.067769	0.591957	0.017097	0.0043223	7.6394e-05	0.37986	1	1	3167
SomaScan_v4	12786-61	GDE5	'GPCPD1	20	5025085	6091672	0	0.0261695	0.00439697	0.00114281	6.82074e-05	rs6085222	a	g	0.1274	0.0131	1.984e-22	rs532674241	a	g	0.12632	0.039485	0.0013787	rs6085222	5573659	0.4605	0.1274	0.0131	1.984e-22	-0.0052575	0.0042964	0.22106	0.59427	1	0.000243731	3564
Olink_PEA	OID00347	FLRT2	'FLRT2	14	85496488	86595034	0	0.110431	0.00439363	0.00522313	0.00504834	rs143299955	d	i	-0.88387	0.085916	1.44877e-22	rs7147635	t	a	0.018669	0.0041989	8.7383e-06	rs7147635	85994068	0.4843	0.17351	0.06151	0.00498884	0.018669	0.0041989	8.7383e-06	0.25931	0.969909	1	3367
SomaScan_v4	7185-29	GPV	'GP5	3	193615550	194619995	0	0.0722479	0.00439281	1.48393e-05	1.48393e-05	rs1466733	a	g	0.1402	0.0145	3.458e-22	rs12634617	c	t	0.033476	0.0078484	1.996e-05	rs1964009	194128886	0.2176	-0.1301	0.0149	2.862e-18	0.0065783	0.0049011	0.17953	0.35207	1	1	4071
SomaScan_v4	13621-31	AP2A2	'AP2A2	11	424894	1512239	0	0.0440333	0.00438953	0.00694144	0.00694144	rs117126836	a	g	0.2022	0.0221	5.504e-20	rs9943678	g	c	0.014124	0.0045638	0.0019691	rs117126836	948299	0.0932	0.2022	0.0221	5.504e-20	0.0046708	0.0075309	0.53512	0.80368	1	1	3779
SomaScan_v4	6551-94	Vaspin	'SERPINA12	14	94453611	95484181	0	0.0823717	0.00438446	0.00187446	0.00187446	rs4900235	t	c	0.6235	0.0149	0	rs10136961	a	g	0.053518	0.012633	2.271e-05	rs4900235	94988702	0.2234	0.6235	0.0149	0	-0.0056596	0.0050847	0.26568	0.21666	1	1	4266
SomaScan_v4	18191-23	RANG	'RANBP1	22	19603461	20614878	0	0.0215123	0.00438329	0.00319617	0.000351047	rs737935	a	g	0.1268	0.0257	7.901e-07	rs117736449	t	c	-0.076693	0.023018	0.00086265	rs737935	20082570	0.0665	0.1268	0.0257	7.901e-07	0.0011222	0.0087789	0.89828	0.75211	1	0.000555473	2423
SomaScan_v4	15474-7	PIN1	'PIN1	19	9445933	10460358	0	0.0441565	0.00438114	0.0168071	0.00439474	rs8100984	a	g	-0.0669	0.0129	2.232e-07	rs117947783	a	g	0.2422	0.065711	0.00022798	rs8100984	10004894	0.4419	-0.0669	0.0129	2.232e-07	0.0059749	0.0042828	0.16299	0.57775	1	0.000113197	2874
SomaScan_v4	2677-1	ERBB1	'EGFR	7	54586714	55824313	0	0.0608065	0.00437873	0.0177299	0.000158036	rs12669749	a	c	0.1772	0.0206	8.759e-18	rs192682640	a	c	0.21077	0.059902	0.00043377	rs12669749	55235804	0.1156	0.1772	0.0206	8.759e-18	-0.0056168	0.0062652	0.36998	0.9599	1	0.000610565	4784
Olink_PEA	OID00611	Aminopeptidase N	'ANPEP	15	89828120	90858633	0	0.286978	0.00435569	0.00114812	0.000998639	rs1042499	c	t	0.83742	0.13058	3.40095e-10	rs10577306	d	i	0.030531	0.0064586	2.2769e-06	rs72746723	89979507	0.17808	-0.12821	0.083256	0.124237	0.025553	0.0055649	4.3957e-06	0.25029	1	0.947586	2634
SomaScan_v4	18198-51	HBAT	'HBQ1	16	0	731180	0	0.00959185	0.00435555	0.00080943	0.000189974	rs111856736	t	c	-0.1172	0.0264	9.346e-06	rs147171257	a	g	-0.31847	0.093528	0.0006615	rs111856736	229189	0.0671	-0.1172	0.0264	9.346e-06	0.0092185	0.0084535	0.2755	0.39624	1	4.08446e-05	1865
Olink_PEA	OID00991	sTREM-1	'TREM1	6	40735664	41754457	0	0.142113	0.00434241	0.000397125	0.000363435	rs151289065	i	d	0.52007	0.060141	7.78037e-17	rs41435745	c	g	0.04898	0.011728	2.9622e-05	rs4424081	41275791	0.27835	-0.50383	0.05957	3.2434e-16	-0.0058863	0.0047475	0.21501	0.33045	0.978142	1	3348
SomaScan_v4	13955-33	DAPK1	'DAPK1	9	89612143	90823548	0	0.0272515	0.00433798	0.00243081	0.00243081	rs10114612	t	c	-0.3143	0.0668	2.501e-06	rs28364969	t	c	0.017761	0.0044025	5.4776e-05	rs10114612	90657936	0.0093	-0.3143	0.0668	2.501e-06	-0.0096608	0.012747	0.44853	0.44968	1	1	3994
SomaScan_v4	14088-38	IGFBP-6	'IGFBP6	12	52991220	53996129	0	0.0337296	0.00432851	0.0131129	0.0924426	rs3814774	t	g	0.1694	0.0303	2.229e-08	rs35556959	i	d	0.018925	0.0052601	0.00032083	rs3814774	53473298	0.0518	0.1694	0.0303	2.229e-08	-0.00028611	0.0094273	0.97579	0.15905	1	0.0511587	2777
SomaScan_v4	3025-50	bFGF	'FGF2	4	123247863	124319391	0	0.0319003	0.00432782	0.0347061	0.0162411	rs2922979	c	g	0.719	0.013	0	rs28769954	a	g	0.030974	0.0088963	0.00049824	rs2922979	123748616	0.3097	0.719	0.013	0	-0.0052929	0.004501	0.23963	0.49211	1	0.014415	3110
SomaScan_v4	9595-11	B4GT2	'B4GALT2	1	43944615	44956840	0	0.0237524	0.00431804	0.000389421	0.000389421	rs3762423	t	c	0.7063	0.0282	4.51e-138	rs12409509	a	g	0.03919	0.011862	0.00095377	rs3762423	44445667	0.0555	0.7063	0.0282	4.51e-138	-0.0022481	0.008546	0.79251	0.53041	1	1	2273
SomaScan_v4	8467-9	Activin AB	'INHBA|INHBB	2	120603719	121609384	0	0.020581	0.00431539	0.00429084	0.000212664	rs12614159	a	g	0.1331	0.0246	6.317e-08	rs571547846	t	c	0.28308	0.082533	0.00060372	rs12614159	121212594	0.0852	0.1331	0.0246	6.317e-08	-0.0035392	0.0074262	0.63366	0.39497	1	0.00130713	2466
SomaScan_v4	18236-3	LEGL	'HSPC159	2	64181103	65188515	0	0.117882	0.00431156	0.060423	0.060423	rs76392037	a	c	-0.2217	0.0283	4.541e-15	rs2263647	c	t	-0.017283	0.0041383	2.9623e-05	rs76392037	64568900	0.056	-0.2217	0.0283	4.541e-15	-0.00071034	0.0096994	0.94162	0.7362	1	1	2846
SomaScan_v4	2429-27	C8	'C8A|C8B|C8G	1	56894883	57931813	0	0.602546	0.00430803	0.000539303	0.000539303	rs12067507	t	c	0.5879	0.0292	5.46e-90	rs115927950	t	c	0.10501	0.021715	1.3248e-06	rs12067507	57422511	0.0508	0.5879	0.0292	5.46e-90	0.012064	0.0091823	0.18891	0.45594	1	1	3669
SomaScan_v4	2429-27	C8	'C8A|C8B|C8G	1	56820479	57883894	0	0.60294	0.00430375	0.000539303	0.000539303	rs12067507	t	c	0.5879	0.0292	5.46e-90	rs115927950	t	c	0.10501	0.021715	1.3248e-06	rs12067507	57422511	0.0508	0.5879	0.0292	5.46e-90	0.012064	0.0091823	0.18891	0.45594	1	1	3741
SomaScan_v4	5586-66	MINP1	'MINPP1	10	88764632	89813217	0	0.0303554	0.00428738	0.00657427	0.00660603	rs138578710	d	i	-0.1211	0.0131	3.086e-20	rs147781887	c	g	0.072421	0.021537	0.00077216	rs12356259	89275057	0.4711	-0.1211	0.0131	3.041e-20	-0.0051445	0.0041741	0.21777	0.71852	0.9902	1	1896
SomaScan_v4	10815-2	HABP4	'HABP4	9	98712483	99753618	0	0.0445624	0.00428169	0.00138541	0.000136363	rs10820606	a	c	-0.8033	0.0142	0	rs4743648	c	a	0.015817	0.0043194	0.00025053	rs58088508	99087217	0.2361	0.7609	0.014	0	-0.0053935	0.0048301	0.26415	0.75228	0.83201	1	2312
SomaScan_v4	9026-40	BTNL8	'BTNL8	5	179826077	180877906	0	0.0982693	0.00428147	0.00177775	0.00115331	rs201210185	d	i	-0.3579	0.0218	1.802e-60	rs569431557	d	i	0.082484	0.019054	1.4982e-05	rs113430906	180338754	0.0955	0.3566	0.0218	6.791e-60	0.0049491	0.007047	0.48249	0.90691	0.897494	0.000383864	3140
SomaScan_v4	5124-69	sICAM-5	'ICAM5	19	9900657	10907454	0	0.0478762	0.00427872	0.113661	0.0145293	rs281439	c	g	0.6908	0.0145	0	rs141754729	c	a	0.17492	0.044448	8.3061e-05	rs281440	10400304	0.225	0.6907	0.0146	0	-0.0080232	0.0049084	0.10213	0.0051467	1	0.0131366	2792
SomaScan_v4	7879-12	Cytochrome P450 3A4	'CYP3A4	7	98854604	99881888	0	0.00504527	0.0042771	0.000495541	0.000495541	rs187664556	a	g	0.407	0.091	7.652e-06	rs62482175	t	g	-0.023793	0.0061688	0.00011477	rs187664556	99231334	0.0064	0.407	0.091	7.652e-06	0.043782	0.032313	0.17544	0.74577	1	1	1723
SomaScan_v4	9173-21	PGM1	'PGM1	1	63558947	64625916	0	0.0415147	0.0042751	0.0001171	0.000223803	rs2269247	t	c	0.2107	0.0176	4.106e-33	rs189023670	t	c	-0.21503	0.056907	0.00015767	rs2269247	64107284	0.1748	0.2107	0.0176	4.106e-33	0.0061889	0.0053216	0.24483	0.20998	1	0.00951388	2998
SomaScan_v4	15480-2	VNN2	'VNN2	6	132565009	133584598	0	0.0367428	0.00427314	0.00548161	6.63091e-05	rs9493423	a	g	-0.7208	0.0118	0	rs190231076	a	c	0.21522	0.068433	0.0016613	rs9493423	133074133	0.341	-0.7208	0.0118	0	-0.0052185	0.004388	0.23433	0.44571	1	2.38155e-05	3373
SomaScan_v4	15570-99	Complement receptor type 2	'CR2	1	207127575	208163240	0	0.0461368	0.00426792	3.48494e-06	3.48494e-06	rs17044525	a	g	0.2704	0.0209	3.973e-38	rs3849267	t	c	-0.014286	0.0041672	0.00060752	rs17044525	207632796	0.1089	0.2704	0.0209	3.973e-38	-0.006299	0.0067648	0.35178	0.56828	1	1	2576
SomaScan_v4	12813-18	EHBP1	'EHBP1	2	62400986	63773622	0	0.0306505	0.00424931	0.000615878	0.000615878	rs73934251	a	c	0.1577	0.0207	2.931e-14	rs111538002	t	c	0.069797	0.020054	0.00050069	rs73934251	62727986	0.1152	0.1577	0.0207	2.931e-14	-0.0048957	0.0062641	0.43448	0.67117	1	1	2907
SomaScan_v4	15686-49	INHBC	'INHBC	12	57328543	58344611	0	0.0171271	0.00424083	0.00262102	0.0122769	rs3741414	t	c	-1.3065	0.0093	0	rs536472572	g	c	0.20926	0.054152	0.00011136	rs3741414	57844049	0.2428	-1.3065	0.0093	0	0.005247	0.004995	0.29351	0.68972	1	0.00026367	1783
SomaScan_v4	13459-30	CI167	'TOR4A	9	139672201	140677093	0	0.0323179	0.00422325	0.00674068	0.00674068	rs28434439	t	c	0.0849	0.017	6.425e-07	rs7020732	g	t	-0.03094	0.0078482	8.0726e-05	rs28434439	140130261	0.203	0.0849	0.017	6.425e-07	-1.5737e-05	0.0058375	0.99785	0.99584	1	1	2105
SomaScan_v4	13676-46	Inhibin bB chain	'INHBB	2	120603719	121609384	0	0.0212102	0.00421723	2.14631e-05	0.000245745	rs17050272	a	g	0.3017	0.0132	4.18e-115	rs571547846	t	c	0.28308	0.082533	0.00060372	rs17050272	121306440	0.4163	0.3017	0.0132	4.18e-115	0.0050645	0.0042331	0.23154	0.23202	1	0.00130713	2466
SomaScan_v4	16927-9	Coagulation factor XIII	'F13A1|F13B	6	5644318	6821246	0	0.125214	0.00421028	0.023224	0.000863816	rs3024448	t	c	-0.0895	0.0167	7.82e-08	rs561886827	c	t	0.21527	0.05121	2.6252e-05	rs3024448	6174493	0.213	-0.0895	0.0167	7.82e-08	3.4725e-05	0.005111	0.99458	0.7464	1	6.79017e-05	4198
SomaScan_v4	5837-49	LIF sR	'LIFR	5	37975065	39108456	0	0.0325517	0.00420505	0.110578	1	rs3729741	t	c	0.1111	0.0137	4.924e-16	rs58257823	g	a	0.070205	0.021839	0.0013063	rs3729741	38496779	0.3411	0.1111	0.0137	4.924e-16	-0.0043545	0.0044214	0.32469	0.58249	1	1	3055
SomaScan_v4	3151-6	IL-2 sRa	'IL2RA	10	5552652	6604288	0	0.0867234	0.00419486	0.00174656	0.00174656	rs12722497	a	c	0.1616	0.0242	2.647e-11	rs78007856	t	c	-0.027982	0.0072562	0.00011511	rs12722497	6095928	0.0931	0.1616	0.0242	2.647e-11	-0.0048071	0.0073705	0.51427	0.15036	1	1	4014
SomaScan_v4	9202-309	ATPO	'ATP5O	21	34775757	35788284	0	0.00770734	0.00419378	0.0021935	7.74419e-05	rs76633561	a	g	-0.3805	0.0805	2.251e-06	rs56021286	g	c	0.21675	0.062354	0.00050881	rs76633561	35688283	0.0075	-0.3805	0.0805	2.251e-06	0.015478	0.028135	0.58222	0.86731	1	2.58655e-05	2241
SomaScan_v4	16828-8	Collagen a1(VI)	'COL6A1	21	46901651	47924964	0	0.0337204	0.00419316	0.0188523	0.000810305	rs13053065	c	g	-1.2752	0.0081	0	rs568568642	a	g	0.21351	0.058568	0.00026683	rs13053065	47420723	0.3106	-1.2752	0.0081	0	-0.0051633	0.0044527	0.24622	0.44817	1	0.0023846	3430
SomaScan_v4	12661-44	GBRL1	'GABARAPL1	12	9865057	10875727	0	0.0344041	0.00417233	0.000168547	0.000171846	rs2734423	a	g	-0.0681	0.0135	4.453e-07	rs111296851	c	g	-0.04212	0.011953	0.00042527	rs2460740	10581446	0.3212	0.0647	0.0134	1.355e-06	0.0066115	0.0044153	0.13429	0.81317	0.964995	1	3485
SomaScan_v4	10781-19	CLC4G	'CLEC4G	19	7293843	8298792	0	0.122978	0.00417126	0.0021491	0.0021491	rs117034642	t	g	-0.161	0.0241	2.423e-11	rs59500281	t	c	-0.035478	0.0089403	7.2392e-05	rs117034642	7796587	0.074	-0.161	0.0241	2.423e-11	0.0044526	0.0086613	0.60719	0.1989	1	1	3384
SomaScan_v4	19197-95	THIL	'ACAT1	11	107492243	108518503	0	0.0275668	0.00416673	0.000905242	3.23534e-05	rs112087419	a	g	0.4476	0.0167	2.02e-157	rs138762323	a	t	0.13197	0.03051	1.5232e-05	rs112087419	107998126	0.1785	0.4476	0.0167	2.02e-157	0.005041	0.0056055	0.36849	0.014969	1	0.000140653	2595
SomaScan_v4	19488-1	PDCD6	'PDCD6	5	0	853971	0	0.0233235	0.00416631	0.00213352	0.0104176	rs62345187	t	c	0.1594	0.0208	1.757e-14	rs36124859	a	g	-0.26451	0.079405	0.00086476	rs34398974	317440	0.1186	0.1605	0.0211	2.786e-14	0.0005969	0.00756	0.93707	0.65459	0.923561	5.41623e-06	2414
SomaScan_v4	4929-55	SHBG	'SHBG	17	7017382	8036700	0	0.163074	0.00416503	0.0060864	0.0060864	rs1799941	a	g	0.1967	0.0135	4.314e-48	rs12103471	t	g	0.026782	0.0068265	8.7344e-05	rs62059839	7533015	0.2586	0.1961	0.0135	6.109e-48	-0.0063492	0.0048879	0.19396	0.18464	1	1	2779
SomaScan_v4	8289-8	GPNMB	'GPNMB	7	22775586	23814727	0	0.0583796	0.00416189	0.00501786	0.0217018	rs1881203	t	c	0.2955	0.0136	4.46e-105	rs34912586	i	d	0.018964	0.0053778	0.00042138	rs1881203	23292808	0.3772	0.2955	0.0136	4.46e-105	0.005108	0.0042636	0.23089	0.064404	1	0.000929028	2946
SomaScan_v4	9459-7	Fas, soluble	'FAS	10	90250414	91275542	0	0.0374972	0.00416096	0.0148436	0.00390359	rs982764	t	c	0.3328	0.0137	4.47e-131	rs141977538	t	c	0.11585	0.030303	0.00013185	rs7911226	90768965	0.309	0.3328	0.0137	5.92e-131	0.0052106	0.0044204	0.23849	0.48149	0.999936	0.0618911	3269
SomaScan_v4	10959-125	BET1L	'BET1L	11	0	707428	0	0.0686747	0.0041543	0.00495082	0.00495082	rs11604127	t	c	0.5362	0.0149	2.26e-282	rs2091848	t	c	0.023493	0.0055086	2e-05	rs11602954	202856	0.2222	0.527	0.0148	9.93e-277	-0.0018947	0.0053236	0.72191	0.11218	1	1	2027
SomaScan_v4	4831-4	sL-Selectin	'SELL	1	169159808	170180839	0	0.0322896	0.00414246	4.80862e-05	0.00740394	rs4140655	a	t	0.5546	0.0136	0	rs144199025	g	a	-0.14848	0.042857	0.00053085	rs4140655	169666597	0.2605	0.5546	0.0136	0	0.0053207	0.0046828	0.25586	0.71877	1	3.86807e-05	3577
SomaScan_v4	17495-141	SIR3	'SIRT3	11	0	736931	0	0.070375	0.00414114	0.00495082	0.00495082	rs11604127	t	c	0.217	0.0158	3.838e-43	rs2091848	t	c	0.023493	0.0055086	2e-05	rs11602954	202856	0.2223	0.2067	0.0156	7.331e-40	-0.0018947	0.0053236	0.72191	0.11218	1	1	2104
SomaScan_v4	17794-6	Phosphomannomutase 2	'PMM2	16	8382680	9443188	0	0.0569965	0.00413193	0.0318775	0.000162546	rs3826198	a	c	-0.2582	0.0153	1.558e-63	rs74250585	g	a	0.076023	0.020774	0.00025266	rs3826198	8906539	0.2059	-0.2582	0.0153	1.558e-63	-0.0026982	0.004975	0.58757	0.26763	1	0.00161403	4965
Olink_PEA	OID00678	LYPD3	'LYPD3	19	43464939	44469812	0	0.0208886	0.00411392	0.0018046	6.69172e-05	rs2599459	g	c	0.52735	0.077042	2.33346e-11	rs188089486	a	c	0.27109	0.080152	0.00071891	rs2599459	44037370	0.1866	0.52735	0.077042	2.33346e-11	0.0047544	0.0053721	0.37615	0.58863	1	0.00015129	2127
SomaScan_v4	12471-47	STAU1	'STAU1	20	47229878	48304904	0	0.0876973	0.00410797	0.00656187	0.00656187	rs348276	a	g	-0.0693	0.0137	4.121e-07	rs6019417	a	c	-0.016751	0.0041974	6.5807e-05	rs348276	47786190	0.3008	-0.0693	0.0137	4.121e-07	-0.0032314	0.0045103	0.47372	0.7979	1	1	3042
SomaScan_v4	5350-14	GPC6	'GPC6	13	93379095	95559655	0	0.0561247	0.00410603	0.00179314	0.00181873	rs201590953	t	g	-0.1098	0.0147	8.07e-14	rs9584127	t	c	-0.022057	0.0064806	0.00066506	rs4594115	93886189	0.287	-0.1061	0.0147	4.699e-13	-0.0024474	0.0046409	0.59795	0.50685	0.988787	1	6359
SomaScan_v4	12536-46	MTMR6	'MTMR6	13	25302307	26362147	0	0.0250293	0.00410293	0.00117362	0.00223725	rs7999040	a	t	-0.1425	0.0181	3.108e-15	rs180794967	t	c	-0.17835	0.046108	0.00010974	rs7999040	25823207	0.1668	-0.1425	0.0181	3.108e-15	0.0046952	0.0054073	0.38522	0.6394	1	0.000878938	3420
SomaScan_v4	3364-76	Cathepsin V	'CTSV	9	99294940	100301925	0	0.0256637	0.00408626	5.96437e-05	5.96437e-05	rs12686511	t	c	0.2163	0.0161	5.044e-41	rs148123055	g	a	0.060603	0.017792	0.00065858	rs12686511	99909044	0.2088	0.2163	0.0161	5.044e-41	-0.0045361	0.0050916	0.37298	0.93427	1	1	1788
SomaScan_v4	3391-10	PK3CG	'PIK3CG	7	106005723	107047590	0	0.0268382	0.00408101	0.000275032	0.00675656	rs342288	a	g	0.0912	0.0136	2.174e-11	rs73409265	a	g	0.12144	0.032735	0.00020745	rs342281	106361843	0.4488	0.0879	0.0135	7.724e-11	0.0046657	0.0041673	0.26289	0.6889	0.943547	9.82093e-05	2846
SomaScan_v4	17350-13	CHM2B	'CHMP2B	3	86776421	87804698	0	0.0299309	0.00407549	0.000518623	0.00133713	rs9822911	t	c	-0.3458	0.0124	6.61e-170	rs77345549	g	a	0.10691	0.033471	0.0014027	rs9822911	87318758	0.4105	-0.3458	0.0124	6.61e-170	0.0048704	0.0041603	0.24172	0.69854	1	0.000407185	3323
SomaScan_v4	12554-10	RA51D	'RAD51L3	17	32926811	33948541	0	0.0274987	0.00406171	0.000229502	7.36261e-05	rs4796033	t	c	-0.1066	0.0186	1.055e-08	rs3031851	d	i	-0.040689	0.012612	0.0012539	rs4796033	33433487	0.1351	-0.1066	0.0186	1.055e-08	-0.0049549	0.0058788	0.39931	0.020435	1	3.1931e-05	2717
SomaScan_v4	18172-71	ASF1A	'ASF1A	6	118715384	119730332	0	0.0376494	0.00405983	0.00255619	0.00207271	rs147886588	c	g	-0.2808	0.017	3.3e-61	rs200582365	d	i	0.077725	0.017558	9.5711e-06	rs147886588	119215902	0.1708	-0.2808	0.017	3.3e-61	0.0051248	0.0054985	0.35132	0.90397	1	0.933616	3224
SomaScan_v4	8909-77	GNPI1	'GNPDA1	5	140871314	141892606	0	0.0324097	0.00405408	0.0168425	1	rs9324861	t	c	0.3186	0.0189	9.958e-64	rs187917764	c	t	0.2927	0.092476	0.0015504	rs9324861	141396566	0.152	0.3186	0.0189	9.958e-64	-0.0055934	0.0057801	0.33319	0.044398	1	1	3297
SomaScan_v4	10530-8	PSB6	'PSMB6	17	4199439	5201790	0	0.0511883	0.00404906	0.000686455	0.000686455	rs4790256	a	g	0.1362	0.0277	8.605e-07	rs149081389	t	c	0.049714	0.012741	9.5497e-05	rs4790256	5155278	0.0653	0.1362	0.0277	8.605e-07	0.0013576	0.0074839	0.85605	0.88804	1	1	3052
SomaScan_v4	7083-74	MATN4	'MATN4	20	43422085	44437169	0	0.0534429	0.00404618	0.00199723	0.000359513	rs11086958	a	g	-0.232	0.0151	4.054e-53	rs112977089	a	g	0.28928	0.068624	2.4921e-05	rs11086958	43925427	0.2507	-0.232	0.0151	4.054e-53	-0.0053629	0.0047395	0.25784	0.76568	1	0.0902668	3161
SomaScan_v4	14107-1	MTHFS	'MTHFS	15	79625927	80689721	0	0.0765453	0.00402947	0.00220637	0.00168097	rs4994246	a	c	-0.4874	0.0128	5.27000000034818e-315	rs7172278	t	g	0.020755	0.0056369	0.00023144	rs11855732	80198438	0.3445	-0.4873	0.0128	1.20000146258859e-318	-0.0041221	0.0043573	0.34415	0.74852	0.963689	1	3848
Olink_PEA	OID00638	IGFBP-7	'IGFBP7	4	57396939	58476551	0	0.0521589	0.00402425	0.00066941	0.00066941	rs10013945	g	a	-0.37106	0.067472	6.18586e-08	rs184705366	a	t	0.049321	0.014192	0.00051062	rs10013945	57939654	0.2219	-0.37106	0.067472	6.18586e-08	0.0060048	0.005072	0.23645	0.60531	1	1	4166
SomaScan_v4	13603-7	RFESD	'RFESD	5	94482458	95520477	0	0.0174233	0.0040241	0.000521294	0.000521294	rs77881626	t	g	0.1557	0.0343	5.603e-06	rs251078	a	c	-0.015864	0.0046525	0.00064995	rs77881626	95017852	0.0404	0.1557	0.0343	5.603e-06	0.0014244	0.010548	0.89258	0.21515	1	1	2424
Olink_PEA	OID00630	Caspase-3	'CASP3	4	185048850	186070663	0	0.0362735	0.0040113	2.16024e-06	2.16024e-06	rs4647601	a	c	0.32276	0.065347	1.08268e-06	rs113518447	a	g	0.021499	0.0065661	0.0010593	rs6854508	185412068	0.17106	0.10147	0.082372	0.218585	0.0016239	0.005562	0.77032	0.19333	1	1	3809
SomaScan_v4	5021-13	PPase	'PPA1	10	71462586	72493667	0	0.111562	0.00399201	0.0068812	0.0068812	rs10823500	a	g	-0.2744	0.0127	1.84e-103	rs2681921	t	a	0.057051	0.013426	2.1447e-05	rs10823500	72005190	0.3725	-0.2744	0.0127	1.84e-103	0.0052551	0.0043413	0.22609	0.21295	1	1	3946
SomaScan_v4	5400-52	sLeptin R	'LEPR	1	65386248	66607242	0	0.0758747	0.00398876	0.00123387	1	rs10399687	t	c	-1.3837	0.0115	0	rs74083927	t	g	0.12027	0.030361	7.4599e-05	rs10399687	66073982	0.1763	-1.3837	0.0115	0	-0.0053037	0.0054409	0.32966	0.85534	1	1	3381
SomaScan_v4	5487-7	SLAF7	'SLAMF7	1	160209037	161224611	0	0.0412269	0.00398829	8.29971e-05	0.001219	rs11581248	t	c	-1.2978	0.0164	0	rs114641368	t	c	0.092643	0.025146	0.00022937	rs11581248	160720074	0.1293	-1.2978	0.0164	0	-0.0045166	0.0066292	0.49567	0.33857	1	0.000365472	2666
SomaScan_v4	6609-22	CN37	'CNP	17	39618759	40629749	0	0.0175384	0.00397023	0.00370841	0.00381771	rs11079027	a	g	-0.1055	0.0146	5.875e-13	rs148214633	g	a	-0.087937	0.021805	5.5117e-05	rs11079027	40123521	0.2628	-0.1055	0.0146	5.875e-13	-0.0050636	0.0047741	0.28885	0.60265	1	0.000998753	2240
SomaScan_v4	11428-31	PDLI1	'PDLIM1	10	96497329	97550781	0	0.0429878	0.00396971	0.000708409	4.41452e-05	rs1328599	t	g	-0.2004	0.0249	8.376e-16	rs189635097	c	a	0.19115	0.062238	0.0021317	rs1328599	97053775	0.0799	-0.2004	0.0249	8.376e-16	-0.0022174	0.0080232	0.78226	0.11229	1	0.00554874	3559
SomaScan_v4	5116-62	ROBO2	'ROBO2	3	75455846	78199115	0	0.086845	0.0039684	0.00116628	0.00116628	rs2272163	a	c	-0.1107	0.0131	2.772e-17	rs75580679	a	g	0.076201	0.019795	0.00011839	rs2272163	77671721	0.3964	-0.1107	0.0131	2.772e-17	-0.0042158	0.0042748	0.32404	0.087633	1	1	6554
SomaScan_v4	17746-77	FIS1	'FIS1	7	100382739	101395597	0	0.158849	0.00396727	0.00753158	0.00753158	rs7808669	a	g	-0.5144	0.0269	2.817e-81	rs12534635	c	t	0.018607	0.0045624	4.5357e-05	rs7808669	100882090	0.0549	-0.5144	0.0269	2.817e-81	0.0046893	0.0088329	0.5955	0.59324	1	1	3477
SomaScan_v4	13434-172	PARVA	'PARVA	11	11898732	13052348	0	0.0574774	0.0039627	7.76702e-06	7.76702e-06	rs4757383	a	t	-0.2526	0.023	4.373e-28	rs1845394	c	g	0.057889	0.016951	0.00063777	rs4757383	12371909	0.0902	-0.2526	0.023	4.373e-28	0.0036396	0.0075167	0.62824	0.52263	1	1	3619
SomaScan_v4	18162-167	IRAK4	'IRAK4	12	43652747	44683346	0	0.0385926	0.00396167	8.85418e-06	8.85418e-06	rs60813848	t	c	0.2054	0.0244	3.998e-17	rs78370412	c	t	0.060492	0.018408	0.0010154	rs60813848	44120092	0.0729	0.2054	0.0244	3.998e-17	0.0022521	0.0077823	0.77229	0.99107	1	1	3228
SomaScan_v4	2681-23	HGF	'HGF	7	80828322	81899754	0	0.0689833	0.00395207	0.00425835	0.00412775	rs554133413	d	i	-0.1936	0.0157	9.314e-35	rs117622501	a	t	0.084725	0.021652	9.1171e-05	rs2040968	81362190	0.2397	0.1903	0.0157	5.731e-34	-0.004705	0.004885	0.33547	0.15534	0.980521	1	3025
SomaScan_v4	3831-21	pTEN	'PTEN	10	89122870	90231687	0	0.0962215	0.00394772	0.0259316	0.0259316	rs10749564	a	t	0.1037	0.0208	5.903e-07	rs7917661	c	a	-0.024755	0.0055129	7.108e-06	rs10749564	89867208	0.1075	0.1037	0.0208	5.903e-07	-0.0055409	0.0064323	0.389	0.53917	1	1	2586
SomaScan_v4	8336-267	GRM1C	'GRAMD1C	3	113047029	114166021	0	0.0301758	0.00394173	0.000628001	0.000628001	rs1872823	c	g	-0.2733	0.014	2.874e-85	rs146817762	g	c	0.047816	0.015908	0.0026491	rs1872823	113621837	0.3623	-0.2733	0.014	2.874e-85	0.0049083	0.0044606	0.27118	0.78623	1	1	2770
SomaScan_v4	4922-13	MIP-3b	'CCL19	9	34189564	35191274	0	0.0187038	0.00394083	1.3589e-06	0.0300314	rs62549297	a	g	-0.1071	0.0217	8.135e-07	rs142425440	g	c	0.14506	0.046727	0.0019069	rs62549297	34747944	0.1056	-0.1071	0.0217	8.135e-07	-0.0088891	0.0067457	0.18759	0.99957	1	0.000206684	2274
SomaScan_v4	2979-8	ENA-78	'CXCL5	4	74361359	75364496	0	0.191184	0.00393852	0.0333842	0.0333842	rs352045	t	g	0.6692	0.0191	3.08e-268	rs2227306	t	c	-0.019226	0.0043555	1.0142e-05	rs187082	74873602	0.1181	0.6637	0.0192	3e-262	0.0086568	0.0068351	0.20532	0.41558	1	1	2168
SomaScan_v4	6527-1	TRIL	'TRIL	7	28492974	29497946	0	0.0407151	0.0039369	0.00181097	0.00181097	rs740250	t	c	0.1166	0.0187	4.445e-10	rs62443608	a	g	-0.018156	0.0053832	0.00074441	rs740250	28996944	0.1337	0.1166	0.0187	4.445e-10	-0.0062547	0.0059465	0.29288	0.64084	1	1	3455
SomaScan_v4	11377-19	ADH7	'ADH7	4	99833418	100856894	0	0.0954417	0.00393576	0.00311498	0.002777	rs146315698	d	i	-0.4686	0.0223	2.42e-98	rs13117459	a	t	-0.016694	0.0043981	0.0001472	rs1573496	100349669	0.0968	0.4618	0.0223	1.17e-95	0.0046515	0.0070969	0.51219	0.84237	0.989438	1	3591
SomaScan_v4	6433-57	FA20A	'FAM20A	17	66031254	67097530	0	0.0500139	0.00392802	0.00141587	8.00798e-05	rs77594545	t	c	0.2339	0.0252	1.886e-20	rs62082715	t	c	0.25947	0.051195	4.0147e-07	rs77594545	66623113	0.0669	0.2339	0.0252	1.886e-20	0.0024845	0.007735	0.74806	0.26104	1	4.13156e-05	3044
SomaScan_v4	7128-9	VWA2	'VWA2	10	115499018	116551272	0	0.0823381	0.00391982	0.000462237	0.0179497	rs35060624	t	c	0.3254	0.0246	6.178e-40	rs180939	t	c	0.019291	0.0049789	0.00010683	rs35060624	115899540	0.0867	0.3254	0.0246	6.178e-40	-0.0029168	0.0080386	0.71672	0.45348	1	0.0108216	2789
SomaScan_v4	11480-1	Aldehyde dehydrogenase, class 3	'ALDH3A1	17	19141297	20152256	0	0.0443496	0.00391812	8.26667e-05	0.000555208	rs2108967	a	g	-0.1897	0.0142	7.19e-41	rs556779976	g	t	-0.39353	0.099749	7.9732e-05	rs2108967	19638153	0.3473	-0.1897	0.0142	7.19e-41	0.0050863	0.0043957	0.24723	0.24923	1	9.54674e-05	1831
SomaScan_v4	13700-10	annexin II	'ANXA2	15	60139333	61195082	0	0.0274669	0.00391207	0.00029529	0.00029529	rs8033800	a	t	-0.781	0.0116	0	rs148833146	a	g	-0.11389	0.035294	0.001251	rs8033800	60689179	0.3951	-0.781	0.0116	0	-0.004844	0.0043603	0.2666	0.96649	1	1	2986
SomaScan_v4	14273-19	PPCE	'PREP	6	105225440	106350959	0	0.0383225	0.00391111	0.000924894	0.000933559	rs71748560	d	i	0.2211	0.0193	2.488e-30	rs79491401	t	c	-0.077897	0.023135	0.0007597	rs12192054	105776866	0.1385	0.2176	0.0193	1.834e-29	-0.0052575	0.0058653	0.37006	0.59364	0.998393	1	2637
SomaScan_v4	2687-2	MIA	'MIA	19	40777553	41783395	0	0.0401633	0.00390692	0.0428844	4.14684e-06	rs8107978	t	c	-1.3981	0.0222	0	rs79565709	t	c	0.041745	0.01235	0.00072417	rs8107978	41282275	0.0713	-1.3981	0.0222	0	0.002526	0.007581	0.73898	0.91202	1	0.000304171	2927
SomaScan_v4	8299-66	LIRA4	'LILRA4	19	54344456	55350421	0	0.0441481	0.00390052	0.000258873	0.000258873	rs2241384	a	g	-0.5177	0.0172	2.66e-198	rs11665958	c	t	0.017752	0.004351	4.5043e-05	rs2241384	54849942	0.1706	-0.5177	0.0172	2.66e-198	0.0048848	0.0056228	0.38498	0.82417	1	1	2950
SomaScan_v4	16070-7	WIF-1	'WIF1	12	64944406	66015346	0	0.0290126	0.00389697	0.0192755	0.00248721	rs462010	a	g	-0.1001	0.013	1.385e-14	rs138190657	a	g	0.16645	0.04822	0.00055687	rs462010	65338145	0.45	-0.1001	0.013	1.385e-14	0.0047088	0.0041316	0.2544	0.55407	1	0.000138007	2043
SomaScan_v4	5615-62	F172A	'FAM172A	5	92453775	93947404	0	0.0369148	0.00389031	0.00159336	7.04504e-06	rs35107028	a	t	0.1694	0.0195	3.319e-18	rs113350827	c	t	0.19431	0.05511	0.00042221	rs13161885	93071242	0.1327	-0.1658	0.0191	4.761e-18	0.0030425	0.0064062	0.63483	0.33133	0.960393	0.000200751	2134
SomaScan_v4	16035-8	VEGF sR3	'FLT4	5	179528506	180576624	0	0.106066	0.00388303	0.00172902	0.000343442	rs1565818	c	g	-0.1699	0.0213	1.364e-15	rs569431557	d	i	0.082484	0.019054	1.4982e-05	rs1565818	180032500	0.108	-0.1699	0.0213	1.364e-15	-0.0042908	0.0073651	0.56017	0.50304	1	0.000383864	3869
SomaScan_v4	17783-9	MMAB	'MMAB	12	109491542	110511679	0	0.340612	0.00387694	0.0488182	0.0488182	rs76118041	a	g	-0.8223	0.0152	0	rs10850453	g	a	0.020411	0.0047752	1.9163e-05	rs76118041	109988723	0.1764	-0.8223	0.0152	0	-0.0072913	0.0054823	0.18353	0.37651	1	1	3121
SomaScan_v4	3232-28	TrATPase	'ACP5	19	11185475	12189823	0	0.0511731	0.00386625	0.00406861	0.000443135	rs111931834	a	g	0.3761	0.0188	2.57e-89	rs117148536	t	c	0.10044	0.025035	6.0256e-05	rs111931834	11690847	0.1264	0.3761	0.0188	2.57e-89	-0.004598	0.0062276	0.46031	0.76564	1	0.00059717	2821
SomaScan_v4	8258-22	UXS1	'UXS1	2	106209759	107310795	0	0.128658	0.00386439	1.27345e-06	3.83096e-07	rs76465958	d	i	-0.2314	0.0243	2.033e-21	rs896444	t	c	-0.024933	0.0060011	3.2573e-05	rs1025869	106781670	0.0771	0.227	0.0242	6.2e-21	-0.0050807	0.0071411	0.47679	0.093062	0.970589	1	3922
SomaScan_v4	2705-5	TECK	'CCL25	19	7617651	8627534	0	0.0759177	0.00385413	5.74365e-05	5.74365e-05	rs74959615	a	g	-1.1806	0.0228	0	rs2967598	g	a	-0.020424	0.0054461	0.00017664	rs74959615	8121096	0.0769	-1.1806	0.0228	0	-0.0029433	0.0078089	0.70623	0.44167	1	1	3646
SomaScan_v4	18382-109	Catechol O-methyltransferase	'COMT	22	19429130	20457498	0	0.0294371	0.00384952	1.07112e-06	0.000605813	rs165656	c	g	-0.1217	0.0136	4.691e-19	rs117736449	t	c	-0.076693	0.023018	0.00086265	rs165656	19948863	0.4827	-0.1217	0.0136	4.691e-19	0.0053227	0.0041704	0.20185	0.52371	1	0.000645157	3001
SomaScan_v4	6576-1	ART4	'ART4	12	14478503	15496429	0	0.0247795	0.00384929	0.00591318	0.00591318	rs10772808	a	g	0.8973	0.0103	0	rs117523491	g	a	-0.041807	0.013128	0.0014498	rs11056202	14994512	0.3986	-0.8965	0.0103	0	0.0054115	0.004234	0.2012	0.34588	1	1	2537
SomaScan_v4	3484-60	Angiotensinogen	'AGT	1	230338269	231350043	0	0.0390914	0.00383769	0.00035415	0.00035415	rs11122580	t	c	-0.3835	0.0209	3.185e-75	rs61757178	a	g	-0.12212	0.039601	0.0020443	rs11122580	230851044	0.1092	-0.3835	0.0209	3.185e-75	0.0042784	0.0061891	0.48939	0.60026	1	1	3981
SomaScan_v4	2599-51	4-1BB ligand	'TNFSF9	19	6031010	7035931	0	0.017226	0.00383748	8.51212e-05	8.51212e-05	rs113512046	t	c	-0.194	0.0432	7.009e-06	rs117373273	a	c	0.069255	0.019046	0.00027679	rs113512046	6965894	0.0277	-0.194	0.0432	7.009e-06	0.0098231	0.013987	0.48248	0.42775	1	1	3770
SomaScan_v4	2611-72	Dtk	'TYRO3	15	41349873	42371536	0	0.0553954	0.00383729	0.172753	0.172753	rs2588323	c	g	0.1366	0.0139	7.956e-23	rs34055060	t	c	-0.014511	0.0041681	0.00049849	rs2588323	41842078	0.2955	0.1366	0.0139	7.956e-23	0.0048509	0.0045546	0.28685	0.061373	1	1	2724
SomaScan_v4	2615-60	Ephrin-A5	'EFNA5	5	106212590	107506596	0	0.040388	0.00383032	0.00925957	0.000433206	rs6596742	a	t	-0.0985	0.0127	7.644e-15	rs183560205	t	c	0.24845	0.062363	6.7764e-05	rs12656960	106932972	0.4927	-0.0966	0.0126	1.792e-14	-0.0047737	0.0041607	0.25125	0.13747	1	0.000120786	3959
SomaScan_v4	18280-29	DTD2	'DTD2	14	31415242	32426716	0	0.0210344	0.00382995	0.00963703	0.00566334	rs138832021	a	c	-0.2292	0.0187	1.782e-34	rs71115020	d	i	0.037784	0.011166	0.00071446	rs79360085	31918261	0.1245	-0.2275	0.0188	9.21e-34	-0.0046589	0.0061986	0.45229	0.6807	0.991301	0.482712	2560
SomaScan_v4	2774-10	IL-16	'IL16	15	80951916	82105104	0	0.0237082	0.00382811	0.000114085	0.000975863	rs58754882	a	g	-1.0744	0.0212	0	rs75167892	g	a	0.080991	0.02312	0.00045984	rs17875533	81598225	0.0881	-1.0743	0.0212	0	0.0033298	0.007122	0.64011	0.34636	0.987014	0.000405947	2688
SomaScan_v4	15322-35	CRADD	'CRADD	12	93571151	94788616	0	0.126767	0.00382714	0.000217883	0.000217883	rs56944668	t	c	-0.1563	0.0178	1.881e-18	rs7300268	a	c	0.034888	0.0086211	5.192e-05	rs56944668	94243853	0.1595	-0.1563	0.0178	1.881e-18	-0.0048892	0.0056167	0.38404	0.87711	1	1	3834
Olink_PEA	OID01239	Coagulation Factor VII	'F7	13	113260105	114274995	0	0.0341876	0.00382311	0.000110442	0.000187933	rs9670535	t	c	-0.77165	0.091443	3.74111e-16	rs117937773	t	c	0.26167	0.070817	0.00021988	rs9577395	113534984	0.22995	-0.13544	0.073247	0.0650579	0.010587	0.005069	0.036747	0.067603	0.927771	0.000169767	3080
SomaScan_v4	8925-25	RIR2B	'RRM2B	8	102716730	103751346	0	0.04874	0.00381395	0.0183527	0.000467822	rs16869295	a	c	-0.4685	0.0252	4.117e-77	rs140882064	c	t	-0.23016	0.054169	2.1485e-05	rs16869295	103244599	0.0655	-0.4685	0.0252	4.117e-77	-0.00094393	0.0080032	0.90611	0.35368	1	0.000769607	3364
SomaScan_v4	7251-64	C1QT3	'C1QTNF3	5	33519553	34543937	0	0.0273596	0.00379432	0.0135809	0.00100997	rs840390	a	g	-0.2837	0.0188	2.436e-51	rs553902947	c	t	0.29636	0.087061	0.00066403	rs840390	34018623	0.1302	-0.2837	0.0188	2.436e-51	0.0030347	0.0061759	0.62315	0.87369	1	0.00039418	2770
SomaScan_v4	3324-51	LY9	'LY9	1	160265864	161298051	0	0.0419916	0.00378663	2.45266e-05	0.00401714	rs12128261	t	g	-0.4098	0.0151	3.01e-161	rs114641368	t	c	0.092643	0.025146	0.00022937	rs12128261	160762784	0.2144	-0.4098	0.0151	3.01e-161	0.0048511	0.0052449	0.35501	0.11423	1	0.000365472	2830
SomaScan_v4	13519-112	ARHGP	'ARHGEF25	12	57503963	58513162	0	0.094059	0.00378599	0.00474418	0.0010833	rs10437954	a	g	-0.3032	0.0232	4.111e-39	rs534833510	c	g	0.046499	0.011999	0.00010653	rs10437954	58003922	0.0932	-0.3032	0.0232	4.111e-39	-0.004498	0.0067095	0.5026	0.77729	1	0.816901	1943
SomaScan_v4	12387-7	PDLI4	'PDLIM4	5	131093364	132109147	0	0.0534989	0.0037844	0.00148738	0.000211238	rs4877	t	g	-0.4954	0.0228	1.8e-104	rs28903085	c	a	0.18084	0.039599	4.9506e-06	rs4877	131607588	0.0919	-0.4954	0.0228	1.8e-104	0.0034586	0.0071436	0.62827	0.37146	1	3.70468e-05	2189
SomaScan_v4	17513-11	ANX11	'ANXA11	10	81410645	82465328	0	0.598036	0.00378295	0.00375446	0.00375844	rs2573375	c	g	-0.2394	0.0132	4.711e-73	rs7919775	g	a	-0.037765	0.008512	9.1371e-06	rs2819946	81951635	0.4241	0.2394	0.0132	1.253e-73	0.0072991	0.0041975	0.082047	0.82395	0.995833	1	3524
SomaScan_v4	12594-5	GRAN	'GCA	2	162675350	163728105	0	0.0372207	0.00378197	0.00401351	0.00401351	rs17783344	t	g	0.586	0.0191	6.54e-207	rs77027277	g	a	0.04371	0.012966	0.00074866	rs17783344	163208893	0.1439	0.586	0.0191	6.54e-207	0.0040309	0.0065201	0.53642	0.034154	1	1	2240
SomaScan_v4	18922-27	CD68	'CD68	17	6982785	7985429	0	0.162669	0.00378099	0.000158907	0.000158907	rs9901675	a	g	-0.2105	0.0279	4.697e-14	rs12103471	t	g	0.026782	0.0068265	8.7344e-05	rs9901675	7484812	0.0512	-0.2105	0.0279	4.697e-14	0.00051201	0.0090669	0.95497	0.047482	1	1	2761
SomaScan_v4	12675-14	SYDC	'DARS	2	136164247	137243670	0	0.0343229	0.00377983	0.0691649	0.0691649	rs2304371	a	g	-0.1585	0.0179	8.113e-19	rs12477103	a	c	0.076041	0.024828	0.0021929	rs2304371	136561557	0.1527	-0.1585	0.0179	8.113e-19	-0.0077012	0.0053563	0.1505	0.35855	1	1	2192
SomaScan_v4	8053-16	DJB14	'DNAJB14	4	100317405	101367883	0	0.0338651	0.00377812	0.00128835	0.000149412	rs55797991	t	c	-0.1278	0.0186	5.939e-12	rs536797115	a	g	0.22936	0.072012	0.0014474	rs55797991	100771395	0.1493	-0.1278	0.0186	5.939e-12	-0.0044563	0.0057651	0.43953	0.27387	1	6.71379e-05	3517
SomaScan_v4	3647-49	TLR4:MD-2 complex	'TLR4|LY96	9	119966610	120979149	0	0.147157	0.00376429	0.00753138	0.00753138	rs117343502	a	g	-0.8586	0.0273	1.82e-217	rs9408899	c	a	0.022722	0.0054581	3.1419e-05	rs117343502	120473466	0.0561	-0.8586	0.0273	1.82e-217	0.0014694	0.0087958	0.86733	0.51387	1	1	3112
SomaScan_v4	4337-49	CRP	'CRP	1	159182079	160184379	0	0.0392778	0.00376419	0.000784064	0.000228598	rs4546916	t	g	-0.1783	0.0143	1.808e-35	rs181024040	c	g	0.214	0.05785	0.0002163	rs4546916	159699249	0.3252	-0.1783	0.0143	1.808e-35	-0.0045987	0.0043779	0.29352	0.7072	1	0.000162782	2875
SomaScan_v4	2743-5	Sonic Hedgehog	'SHH	7	155092680	156104967	0	0.068689	0.0037502	0.000316451	0.000342543	rs779667065	d	i	0.0983	0.0178	3.265e-08	rs117439306	c	t	0.076248	0.018358	3.2745e-05	rs9333596	155603978	0.1828	0.0751	0.0171	1.137e-05	-0.0037348	0.0056314	0.5072	0.43185	0.816294	1	3999
SomaScan_v4	16853-5	NRK1	'NRK1	9	77175489	78203133	0	0.055705	0.00374023	0.000237994	0.000774814	rs11144225	a	t	0.3236	0.0132	2.6e-133	rs186001174	a	g	-0.15513	0.043899	0.00040977	rs11144225	77707300	0.4033	0.3236	0.0132	2.6e-133	-0.0041885	0.0042463	0.32394	0.19467	1	1.17354e-05	3161
Olink_PEA	OID00429	VSIG2	'VSIG2	11	124117368	125122134	0	0.0384522	0.00373767	1.88009e-05	1.88009e-05	rs7114238	c	t	0.46688	0.089162	2.45301e-07	rs2512304	c	t	-0.038605	0.0093542	3.6752e-05	rs111832785	124513197	0.015671	0.09915	0.25887	0.701875	-0.027378	0.018709	0.14337	0.037279	1	1	3081
SomaScan_v4	8345-27	GPX7	'GPX7	1	52568044	53574723	0	0.021604	0.00372761	0.000856247	0.00255454	rs1097234	a	c	1.0014	0.0139	0	rs145407540	a	g	-0.12079	0.041196	0.0033667	rs1097234	53063559	0.1728	1.0014	0.0139	0	-0.0046592	0.0055754	0.40334	0.72408	1	1.59937e-05	2349
SomaScan_v4	13062-4	GMFG	'GMFG	19	39318993	40333012	0	0.0402378	0.00372348	0.000224759	0.000224759	rs251906	c	g	0.1553	0.0231	1.62e-11	rs148690301	t	c	0.056581	0.015916	0.00037807	rs251906	39826838	0.0885	0.1553	0.0231	1.62e-11	-0.00257	0.0069921	0.7132	0.58803	1	1	3088
SomaScan_v4	15339-32	COF2	'CFL2	14	34679593	35684029	0	0.0631648	0.00370927	5.27016e-08	0.000150141	rs111787365	d	i	0.1628	0.0187	3.197e-18	rs28493719	t	c	0.093359	0.024447	0.00013411	rs11849114	35178281	0.1524	0.1568	0.0186	2.864e-17	-0.0047431	0.0055957	0.39665	0.61689	0.990025	0.0617708	3301
SomaScan_v4	8842-16	GRM1C	'GRAMD1C	3	113047029	114166021	0	0.0301831	0.00370755	0.000628001	0.000628001	rs1872823	c	g	-0.5309	0.0135	0	rs146817762	g	c	0.047816	0.015908	0.0026491	rs1872823	113621837	0.3623	-0.5309	0.0135	0	0.0049083	0.0044606	0.27118	0.78623	1	1	2770
SomaScan_v4	7110-2	DJB11	'DNAJB11	3	185785192	186815061	0	0.027801	0.003702	0.00102201	0.00251773	rs56324474	a	g	-0.2844	0.0226	3.507e-36	rs142787045	g	a	0.10339	0.021915	2.3858e-06	rs12330837	186285706	0.0866	-0.2797	0.0224	7.276e-36	-0.00015533	0.0075389	0.98356	0.34574	0.97824	8.99245e-05	3247
SomaScan_v4	6485-59	IGLL1	'IGLL1	22	23415312	24422495	0	0.0527735	0.00369334	0.000182971	0.00112359	rs9624216	a	g	-0.5362	0.0254	1.36e-98	rs12484937	c	a	0.11592	0.025309	4.6408e-06	rs9624216	23922552	0.0922	-0.5362	0.0254	1.36e-98	-0.001535	0.0076798	0.84157	0.51111	1	0.000103336	3086
SomaScan_v4	5014-49	NCK1	'NCK1	3	136081050	137168665	0	0.0123903	0.00369245	0.0160007	0.0155315	rs60491982	d	i	-0.0603	0.0134	7.129e-06	rs55800522	t	c	0.040936	0.011536	0.00038715	rs6800690	136623026	0.3983	-0.0556	0.0133	3.098e-05	0.0044371	0.0042483	0.29628	0.41527	0.977419	1	2327
SomaScan_v4	6544-33	NELL1	'NELL1	11	20191117	22097227	0	0.230068	0.0036877	3.47659e-05	2.13542e-06	rs61652119	a	g	1.0231	0.0299	3.04e-256	rs183862613	t	c	0.21321	0.049509	1.6584e-05	rs61652119	20955270	0.0468	1.0231	0.0299	3.04e-256	0.00052707	0.0096206	0.95631	0.4732	1	0.000553872	6898
SomaScan_v4	5708-1	LEAP2	'LEAP2	5	131708014	132710738	0	0.0693557	0.00368371	0.00231208	0.000176253	rs55767930	a	g	0.3752	0.0171	8.67e-107	rs28903085	c	a	0.18084	0.039599	4.9506e-06	rs55767930	132203952	0.1662	0.3752	0.0171	8.67e-107	0.0043414	0.0057453	0.44986	0.78195	1	0.000177411	2344
SomaScan_v4	6366-38	TXD15	'TXNDC15	5	133709493	134737215	0	0.0326063	0.00368349	0.00363223	0.00363223	rs77625575	t	c	0.3211	0.0197	1.344e-59	rs258515	c	t	0.01439	0.0043362	0.00090502	rs77625575	134306890	0.1275	0.3211	0.0197	1.344e-59	-0.0044171	0.0062025	0.47637	0.14697	1	1	2161
SomaScan_v4	12871-10	TWF1	'TWF1	12	43687526	44700178	0	0.0378666	0.00368143	0.000239701	9.0482e-05	rs539173019	d	i	0.1267	0.0221	1.054e-08	rs78370412	c	t	0.060492	0.018408	0.0010154	rs11182268	44194910	0.0988	-0.1227	0.0221	3.024e-08	-0.0027466	0.0069593	0.69309	0.98192	0.991839	1	3165
Olink_PEA	OID01213	DNER	'DNER	2	229722345	231079274	0	0.0717521	0.00367726	0.00197628	0.00197628	rs34412673	t	a	-0.33033	0.063569	3.00746e-07	rs115376154	t	c	0.096302	0.025011	0.00011795	rs56156768	230456232	0.071685	-0.19519	0.12622	0.122651	0.004671	0.007847	0.55167	0.046038	1	1	4187
SomaScan_v4	2946-52	Factor D	'CFD	19	359453	1363453	0	0.0471814	0.00367369	0.00104088	1	rs71335276	t	g	-0.1679	0.0166	4.482e-24	rs10424136	a	g	-0.098156	0.02851	0.00057561	rs71335276	859368	0.2382	-0.1679	0.0166	4.482e-24	0.0045704	0.0054486	0.40157	0.7795	1	1	3937
Olink_PEA	OID05190	CTACK	'CCL27	9	34161877	35164045	0	0.0130549	0.00366397	0.000346602	1.32176e-06	rs148778217	c	g	-0.61407	0.13043	3.27341e-06	rs142425440	g	c	0.14506	0.046727	0.0019069	rs148778217	34574139	0.056934	-0.61407	0.13043	3.27341e-06	0.0055701	0.009608	0.56209	0.36264	1	0.000206684	2282
SomaScan_v4	9715-15	IGSF3	'IGSF3	1	116617031	117710375	0	0.100962	0.00365958	3.54483e-07	3.54483e-07	rs580936	t	c	-0.0834	0.0131	2.224e-10	rs61786473	a	t	0.058591	0.014154	3.4802e-05	rs539964	117136572	0.4005	-0.0805	0.0131	9.301e-10	0.004832	0.0043368	0.2652	0.96727	1	1	2367
SomaScan_v4	8358-30	Peroxiredoxin-3	'PRDX3	10	120427215	121438345	0	0.0523296	0.00365943	0.0110327	0.0110823	rs7894367	a	g	0.1125	0.0135	8.352e-17	rs11317074	d	i	0.020423	0.005863	0.00049524	rs7894367	120950640	0.3236	0.1125	0.0135	8.352e-17	-0.0047219	0.0045894	0.30354	0.14035	1	0.993538	3227
SomaScan_v4	16900-29	MDGA1	'MDGA1	6	37100284	38167082	0	0.037544	0.00365077	0.00022807	0.00118826	rs9349050	t	c	1.0703	0.0085	0	rs191681044	a	g	0.20313	0.058759	0.00054614	rs9349050	37663624	0.4902	1.0703	0.0085	0	-0.0045824	0.0041922	0.27436	0.44983	1	3.75461e-05	3279
Olink_PEA	OID01150	ANGL1	'ANGPTL1	1	178318840	179340187	0	0.0184593	0.00364908	0.00302074	0.017619	rs3766642	a	g	-0.51194	0.10216	7.60852e-07	rs572608257	g	a	-0.1856	0.051769	0.00033677	rs116713328	178664169	0.0080896	0.40374	0.37635	0.28391	0.026027	0.021253	0.22072	0.0020997	1	1.90016e-06	2631
Olink_PEA	OID01442	CD177	'CD177	19	43357811	44367480	0	0.0173324	0.00363462	0.00157704	4.24962e-05	rs78530667	c	t	-0.70433	0.09247	1.37721e-13	rs188089486	a	c	0.27109	0.080152	0.00071891	rs76174952	43834587	0.021542	0.23231	0.22773	0.308184	-0.028187	0.016847	0.094306	0.77611	1	0.00015129	1902
SomaScan_v4	18880-81	Collagen Type III	'COL3A1	2	189339046	190377472	0	0.0522887	0.00363369	0.0122969	0.0122969	rs3106796	a	g	-0.0754	0.0142	1.198e-07	rs113382228	a	g	0.056503	0.014852	0.00014211	rs3106796	189849773	0.427	-0.0754	0.0142	1.198e-07	-0.0052948	0.0042468	0.21248	0.27938	1	1	2780
SomaScan_v4	5089-11	IL-7 Ra	'IL7R	5	35352797	36379705	0	0.0270575	0.00363058	0.00850584	0.00223543	rs6451229	a	g	-0.1647	0.0135	4.833e-34	rs114934116	a	g	0.12709	0.038814	0.0010593	rs6451229	35866218	0.4068	-0.1647	0.0135	4.833e-34	0.004477	0.004181	0.28426	0.76714	1	1.8414e-05	3046
Olink_PEA	OID01434	ESAM	'ESAM	11	124122026	125132186	0	0.0117282	0.00362404	4.98077e-10	4.98077e-10	rs76384686	t	c	-0.81006	0.17508	4.77529e-06	rs2512304	c	t	-0.038605	0.0093542	3.6752e-05	rs111832785	124513197	0.015671	-0.0040436	0.26277	0.987729	-0.027378	0.018709	0.14337	0.037279	1	1	3082
SomaScan_v4	17403-14	acyl-Coenzyme A dehydrogenase	'ACADSB	10	124268495	125317827	0	0.0366499	0.00362327	0.00020344	0.000179373	rs7913063	a	t	-0.6526	0.0223	2.59e-188	rs188804375	a	c	0.27989	0.064551	1.4511e-05	rs7913063	124798683	0.0861	-0.6526	0.0223	2.59e-188	0.00095146	0.0073917	0.89758	0.86825	1	0.00127379	3460
SomaScan_v4	18873-8	CEAM8	'CEACAM8	19	42584393	43599207	0	0.0133781	0.00361471	0.000614222	0.00830423	rs10411458	a	g	0.0949	0.0189	5.31e-07	rs142937965	t	a	0.060849	0.016485	0.00022328	rs10411458	43054460	0.1466	0.0949	0.0189	5.31e-07	0.0033976	0.0057468	0.55438	0.26781	1	0.000300396	1035
SomaScan_v4	7897-75	DLG3	'DLG3	23	69164711	70225337	0	0.0226526	0.00359773	0.000886331	NA	rs5980712	c	g	0.4919	0.01	0	rs779698144	a	g	0.25607	0.075632	0.00070991	rs5980712	69733949	0.3909	0.4919	0.01	0	-0.004474	0.00427	0.29474	0.70556	1	NA	2039
SomaScan_v4	17748-21	QORX	'TP53I3	2	23800303	24808731	0	0.0605902	0.00359306	0.00191629	0.00161419	rs1134516	a	g	-0.6009	0.016	0	rs142147959	d	i	0.055533	0.014714	0.00016045	rs1134516	24342532	0.1616	-0.6009	0.016	0	0.0043918	0.0056372	0.43594	0.83481	1	0.911336	2769
SomaScan_v4	4152-58	Prekallikrein	'KLKB1	4	186630133	187679625	0	0.148312	0.00359125	0.000169802	0.000103596	rs71640035	t	g	-0.5612	0.0127	0	rs115196949	t	g	-0.11112	0.027095	4.1119e-05	rs2304595	187172280	0.4122	0.5506	0.0125	0	-0.0050873	0.0042259	0.22865	0.79381	0.955215	1	4086
SomaScan_v4	6491-59	kallikrein 15	'KLK15	19	50828545	51840469	0	0.0417004	0.00358403	7.33091e-05	7.33091e-05	rs55848944	a	g	0.1088	0.0232	2.869e-06	rs1405655	c	t	0.017097	0.0043223	7.6394e-05	rs55848944	51352677	0.0915	0.1088	0.0232	2.869e-06	-0.0079716	0.007996	0.31879	0.43834	1	1	3020
SomaScan_v4	6531-29	F162A	'FAM162A	3	121603023	122631181	0	0.0251314	0.00358066	0.000601934	0.000406194	rs7615673	c	g	-0.1828	0.0167	1.01e-27	rs148994870	c	t	0.18507	0.05374	0.00057372	rs7615673	122125544	0.1611	-0.1828	0.0167	1.01e-27	0.0027677	0.0057702	0.63147	0.35211	1	4.58974e-05	2925
SomaScan_v4	10346-5	STAT3	'STAT3	17	39965342	41040586	0	0.0246551	0.00357723	0.0114081	0.00566738	rs35950888	a	g	0.2649	0.013	1.28e-91	rs148214633	g	a	-0.087937	0.021805	5.5117e-05	rs8081037	40499158	0.3532	-0.2645	0.013	1.61e-92	0.0039714	0.0042944	0.35508	0.28478	0.985877	0.000410812	1661
SomaScan_v4	4154-57	P-Selectin	'SELP	1	169058087	170099431	0	0.0324199	0.00357183	0.00128549	1.2602e-05	rs6136	t	g	0.3017	0.0197	6.608e-53	rs144199025	g	a	-0.14848	0.042857	0.00053085	rs6136	169563951	0.1135	0.3017	0.0197	6.608e-53	0.0028868	0.0067599	0.66935	0.46357	1	3.86807e-05	3684
SomaScan_v4	13939-14	UGPA1	'UGP2	2	63568074	64618696	0	0.109432	0.00354532	0.00834922	0.00834922	rs72891006	t	c	-0.1567	0.0254	6.481e-10	rs2263647	c	t	-0.017283	0.0041383	2.9623e-05	rs72891006	64056938	0.075	-0.1567	0.0254	6.481e-10	-0.0026033	0.0075806	0.73128	0.44959	1	1	2710
SomaScan_v4	12573-80	TRIM3	'TRIM3	11	5969843	6995689	0	0.0519393	0.00354174	0.00779427	0.00779427	rs60616451	t	c	0.2397	0.0165	1.218e-47	rs117001761	a	g	0.044086	0.010866	4.9701e-05	rs60616451	6493153	0.1729	0.2397	0.0165	1.218e-47	0.0039503	0.0054538	0.46887	0.85098	1	1	3380
SomaScan_v4	13090-17	S100A6	'S100A6	1	153007075	154008720	0	0.0189277	0.00353888	0.000131031	0.00789295	rs78031781	t	c	0.4414	0.0693	1.865e-10	rs12759195	g	a	-0.019708	0.0054171	0.00027465	rs78031781	153520513	0.0086	0.4414	0.0693	1.865e-10	-0.0014051	0.026934	0.9584	0.40333	1	0.00706587	2215
SomaScan_v4	3204-2	LKHA4	'LTA4H	12	95894606	96937298	0	0.0325019	0.00353506	2.721e-05	8.30262e-05	rs11108368	a	g	-0.0627	0.0132	2.028e-06	rs558649156	c	t	0.44067	0.080344	4.14e-08	rs11108368	96386138	0.3959	-0.0627	0.0132	2.028e-06	-0.0043843	0.0042306	0.30004	0.71153	1	5.03836e-05	3666
SomaScan_v4	13534-20	MYOM2	'MYOM2	8	1493155	2613475	0	0.073129	0.00352922	0.000744753	0.000744753	rs3824184	a	g	-0.0989	0.0184	7.955e-08	rs117874764	g	a	0.071737	0.02105	0.00065468	rs3824184	2046002	0.1491	-0.0989	0.0184	7.955e-08	0.0035196	0.0058432	0.54694	0.27666	1	1	5223
SomaScan_v4	7059-14	LIRA6	'LILRA6	19	54220737	55246649	0	0.0611784	0.0035215	0.000170636	0.000170636	rs34810796	t	c	-1.3001	0.0209	0	rs11665958	c	t	0.017752	0.004351	4.5043e-05	rs34810796	54748396	0.0901	-1.3001	0.0209	0	-0.00072524	0.0075004	0.92297	0.86784	1	1	3458
SomaScan_v4	17138-8	GST A1-1	'GSTA1	6	52156462	53168708	0	0.0606201	0.00351997	0.00114903	1.32905e-06	rs6458869	a	c	0.4435	0.013	1.43e-253	rs145351060	t	c	-0.18379	0.047068	9.4315e-05	rs6458869	52630269	0.3579	0.4435	0.013	1.43e-253	0.0045217	0.0043545	0.29908	0.034226	1	4.11303e-05	3260
SomaScan_v4	13931-22	PSMD9	'PSMD9	12	121826637	122856203	0	0.0164851	0.00351782	0.00203153	0.00500875	rs7971607	a	g	0.1098	0.0137	1.127e-15	rs149772551	t	c	0.058513	0.018527	0.0015872	rs7971607	122330480	0.4265	0.1098	0.0137	1.127e-15	0.0029513	0.0041675	0.47883	0.36716	1	0.000141223	2347
SomaScan_v4	6237-11	FGRL1	'FGFRL1	4	503724	1520685	0	0.24248	0.00351541	0.16113	0.16113	rs3796624	c	g	-0.0947	0.0169	1.94e-08	rs11726058	t	c	-0.018953	0.0041433	4.7779e-06	rs3796624	1015844	0.2109	-0.0947	0.0169	1.94e-08	-0.0048901	0.0052203	0.34889	0.72002	1	1	3388
SomaScan_v4	6649-51	NET1	'NTN1	17	8424859	9647317	0	0.0306431	0.00351192	0.00145357	0.000597276	rs9897200	t	g	-0.5778	0.0199	1.26e-184	rs140561858	c	t	0.12923	0.028917	7.8615e-06	rs9897200	8985510	0.1119	-0.5778	0.0199	1.26e-184	-0.002641	0.0067874	0.69721	0.18145	1	0.000482124	3322
SomaScan_v4	13107-9	LYPD3	'LYPD3	19	43464939	44469812	0	0.0209021	0.00350796	0.00473816	0.000312771	rs35107209	c	g	-0.1923	0.0161	4.787e-33	rs188089486	a	c	0.27109	0.080152	0.00071891	rs35107209	43992228	0.218	-0.1923	0.0161	4.787e-33	-0.0041976	0.0050305	0.40404	0.078859	1	0.00015129	2127
SomaScan_v4	10558-26	PCDH9	'PCDH9	13	66376967	68304468	0	0.0910929	0.00350588	0.0020321	8.76618e-05	rs4883797	a	g	0.1604	0.014	3.134e-30	rs189755090	c	t	0.2775	0.063515	1.248e-05	rs4883797	67723553	0.3146	0.1604	0.014	3.134e-30	0.003551	0.0045175	0.43183	0.31558	1	8.76038e-05	5375
SomaScan_v4	9901-28	EGLN1	'EGLN1	1	230999497	232060790	0	0.0321131	0.00350185	0.000192659	0.00150041	rs1339891	t	c	0.2112	0.0197	8.621e-27	rs201239822	d	i	0.11734	0.039725	0.0031391	rs2095935	231553419	0.1344	0.203	0.0193	9e-26	0.0032588	0.0060257	0.58864	0.78509	1	3.04926e-05	3136
SomaScan_v4	6039-24	CRHBP	'CRHBP	5	75748538	76776983	0	0.0368628	0.00348941	0.000323477	4.12362e-05	rs6871700	a	g	0.6606	0.0128	0	rs10706088	d	i	-0.017129	0.0050937	0.00077143	rs6890905	76209174	0.3575	-0.6606	0.0128	0	0.0043641	0.0045253	0.33486	0.24938	0.999933	0.755078	3174
SomaScan_v4	9769-48	DNER	'DNER	2	229722345	231079274	0	0.0737999	0.00347149	0.00199495	0.00223544	rs35709702	a	t	-0.1783	0.0141	1.157e-36	rs115376154	t	c	0.096302	0.025011	0.00011795	rs35533458	230616622	0.3362	-0.1672	0.0139	3.33e-33	0.0040569	0.0044583	0.36285	0.75602	0.963698	1	4187
SomaScan_v4	18901-26	HS71B	'HSPA1B	6	31295515	32298031	0	0.136478	0.00346897	0.00258932	0.00258932	rs760070	t	c	0.1119	0.0215	2.029e-07	rs112420503	a	c	0.031741	0.007423	1.9018e-05	rs760070	31919956	0.0979	0.1119	0.0215	2.029e-07	-0.0027615	0.0069068	0.68929	0.55089	1	1	6090
SomaScan_v4	2944-66	DAN	'NBL1	1	19467048	20484945	0	0.0331924	0.00346022	0.000112337	0.00455649	rs2854108	a	g	0.0872	0.0156	2.428e-08	rs4655163	t	c	-0.042087	0.013783	0.0022622	rs2854108	19973920	0.2451	0.0872	0.0156	2.428e-08	-0.0047409	0.0050197	0.34493	0.31425	1	0.000700371	3396
SomaScan_v4	8768-4	Bcl-10	'BCL10	1	85231931	86242773	0	0.0805833	0.00345828	0.00143951	0.00192372	rs75345056	d	i	0.2191	0.0252	3.737e-18	rs12131339	t	g	0.0548	0.013546	5.2199e-05	rs9887811	85744370	0.0885	0.1743	0.0225	1.057e-14	-0.0029948	0.0071506	0.67535	0.34218	0.816828	1	3060
SomaScan_v4	3212-30	ASAH2	'ASAH2	10	51442538	52508370	0	0.0141197	0.00345318	0.0228834	0.000451215	rs2842126	a	g	-0.6184	0.0152	0	rs111293696	t	c	0.062609	0.015043	3.1555e-05	rs2842126	52018482	0.2058	-0.6184	0.0152	0	0.0042085	0.0048436	0.38492	0.72293	1	1.09395e-05	1549
SomaScan_v4	15670-15	C1QL2	'C1QL2	2	119413819	120416465	0	0.0732654	0.00344542	0.000179482	0.000179482	rs13020121	a	g	-0.0755	0.0149	4.005e-07	rs13026971	t	g	0.048569	0.011644	3.0328e-05	rs13020121	119904953	0.293	-0.0755	0.0149	4.005e-07	0.002148	0.0046262	0.64243	0.19549	1	1	3291
SomaScan_v4	19388-2	Cadherin-12	'CDH12	5	21250782	23353731	0	0.0332325	0.00344539	4.35419e-05	4.35419e-05	rs140283403	a	g	-0.1297	0.0283	4.746e-06	rs2680771	g	c	-0.030874	0.0073704	2.8025e-05	rs140283403	22100130	0.0627	-0.1297	0.0283	4.746e-06	-0.0050178	0.0085738	0.55838	0.53661	1	1	5536
SomaScan_v4	17821-20	NMT2	'NMT2	10	14644583	15710692	0	0.0620274	0.00343643	0.00532819	1	rs77275936	a	t	0.0934	0.0155	1.692e-09	rs3033645	d	i	-0.020008	0.0056839	0.00043139	rs77275936	15212488	0.1993	0.0934	0.0155	1.692e-09	-0.0048287	0.0055725	0.3862	0.41542	1	1	3977
SomaScan_v4	5107-7	Notch 1	'NOTCH1	9	138888896	139940314	0	0.0904879	0.00343586	0.000318838	0.000318838	rs9411207	t	c	0.1066	0.0137	8.048e-15	rs1924521	c	a	-0.026286	0.0059561	1.0185e-05	rs9411207	139408551	0.3483	0.1066	0.0137	8.048e-15	-0.0045968	0.0045513	0.31249	0.49056	1	1	3056
SomaScan_v4	18934-50	Tissue transglutaminase	'TGM2	20	36256863	37294980	0	0.0331765	0.00343237	0.00173833	0.00179352	rs13044109	t	g	0.1961	0.0137	3.41e-46	rs138697225	a	t	0.06977	0.019948	0.00046951	rs2067027	36793501	0.3756	-0.1944	0.0136	4.247e-46	0.00404	0.0043074	0.34828	0.66583	0.987334	1	2424
SomaScan_v4	19135-5	Cytosolic 5'-nucleotidase III-like protein	'NT5C3L	17	39481335	40492523	0	0.0183135	0.00342564	3.33118e-05	0.00401788	17:39982432_A_C	a	c	0.9008	0.0125	0	rs148214633	g	a	-0.087937	0.021805	5.5117e-05	rs1319763	39991790	0.2548	-0.9007	0.0125	0	0.0040455	0.0048187	0.40116	0.71084	0.996625	4.71081e-05	2350
SomaScan_v4	4129-72	Factor B	'CFB	6	31395475	32419861	0	0.0817507	0.00341248	2.51924e-09	1	rs641153	a	g	0.7268	0.0216	5.51e-248	rs71841308	d	i	0.023398	0.0060833	0.00011995	rs641153	31914180	0.0968	0.7268	0.0216	5.51e-248	0.0026329	0.0069486	0.70476	0.46796	1	1	5777
SomaScan_v4	19262-219	ACADV	'ACADVL	17	6620444	7628592	0	0.0336268	0.00340779	2.08955e-05	1.38777e-05	rs9646410	t	c	0.1002	0.0129	8.422e-15	rs614067	c	t	0.017403	0.00495	0.00043836	rs446994	7116853	0.4003	-0.0993	0.0129	1.45e-14	0.0041321	0.0041655	0.3212	0.056773	0.986666	1	2740
SomaScan_v4	3323-37	LRP8	'LRP8	1	53211217	54293742	0	0.0285883	0.00340185	2.0277e-05	4.13774e-05	rs2297663	a	c	-0.1971	0.0135	4.846e-48	rs542579600	g	t	0.19318	0.062194	0.0018961	rs2297663	53722752	0.4108	-0.1971	0.0135	4.846e-48	0.0042722	0.004273	0.31741	0.023903	1	0.000135623	3132
SomaScan_v4	5480-49	RANTES	'CCL5	17	33698495	34707797	0	0.0212441	0.00339893	0.000650362	8.74002e-05	rs3817655	a	t	0.275	0.0158	1.503e-67	rs151195774	t	c	0.17808	0.047467	0.00017571	rs3817655	34199641	0.1827	0.275	0.0158	1.503e-67	-0.004059	0.0052189	0.43671	0.13605	1	0.000205848	2181
SomaScan_v4	12662-82	ECH1	'ECH1	19	38806062	39822645	0	0.0451285	0.00338721	0.00053052	0.00053052	rs2229259	t	c	0.7184	0.02	1.39e-282	rs148690301	t	c	0.056581	0.015916	0.00037807	rs2229259	39307103	0.1053	0.7184	0.02	1.39e-282	-0.0021923	0.0067593	0.74568	0.28294	1	1	3197
SomaScan_v4	19584-33	FGF9	'FGF9	13	21745522	22778637	0	0.0338598	0.00338405	0.00023506	0.000908593	rs7335358	t	c	-0.0868	0.0152	1.23e-08	rs112900864	g	a	0.095493	0.028081	0.0006723	rs7335358	22325759	0.2607	-0.0868	0.0152	1.23e-08	-0.0029255	0.0047807	0.54058	0.21631	1	5.29384e-08	3085
SomaScan_v4	17408-2	PMM1	'PMM1	22	41472898	42485894	0	0.0183818	0.00338301	0.000434249	0.000987703	rs35117663	d	i	-0.1219	0.0173	1.604e-12	rs12167228	c	t	-0.058891	0.017185	0.00061051	rs132787	42058949	0.1862	0.1223	0.0174	1.935e-12	0.0048856	0.0050711	0.33534	0.45305	0.941256	2.92166e-05	2100
SomaScan_v4	7218-87	AT1B2	'ATP1B2	17	7049945	8061086	0	0.163448	0.00338259	2.79916e-05	2.79916e-05	rs1641523	t	c	-0.1825	0.0127	1.611e-46	rs12103471	t	g	0.026782	0.0068265	8.7344e-05	rs1641523	7549681	0.4329	-0.1825	0.0127	1.611e-46	-0.0048476	0.0042447	0.25344	0.2312	1	1	2741
SomaScan_v4	15636-49	SORC1	'SORCS1	10	107833421	109424292	0	0.166524	0.00338109	0.00133978	0.000149379	rs1572540	a	g	-0.0795	0.0133	2.239e-09	rs7903988	c	t	-0.075256	0.015731	1.719e-06	rs1572540	108996036	0.4076	-0.0795	0.0133	2.239e-09	0.0045863	0.0042162	0.2767	0.96477	1	3.10505e-08	5131
SomaScan_v4	6617-12	FCRL6	'FCRL6	1	159270301	160286041	0	0.0360504	0.00337723	0.000645192	0.00530302	rs6657365	c	g	0.2186	0.0168	1.68e-38	rs181024040	c	g	0.214	0.05785	0.0002163	rs6657365	159782549	0.1947	0.2186	0.0168	1.68e-38	-0.0038289	0.0051867	0.46038	0.4573	1	0.000162782	2736
SomaScan_v4	8039-41	F177A	'FAM177A1	14	35014113	36082336	0	0.0388005	0.00336816	0.0309041	0.0309041	rs799473	t	g	-0.7237	0.0164	0	rs8008601	t	c	0.015666	0.004098	0.00013193	rs799473	35516213	0.1597	-0.7237	0.0164	0	-0.0039795	0.0053118	0.45375	0.89851	1	1	3297
SomaScan_v4	16057-6	IGF-II receptor	'IGF2R	6	159890131	161034539	0	0.0618409	0.00336476	0.00207666	1	rs3777404	a	g	0.8285	0.0183	0	rs766801305	a	g	0.3233	0.07894	4.2119e-05	rs3777404	160498049	0.1322	0.8285	0.0183	0	0.0039155	0.0060577	0.51804	0.24607	1	1	3513
SomaScan_v4	5676-54	ASIP	'ASIP	20	32282375	33357150	0	0.223278	0.00335902	0.00352992	0.00340794	rs565102642	d	i	-0.9654	0.0218	0	rs73097040	g	a	0.058105	0.013357	1.3606e-05	rs62209647	32505658	0.0851	0.9699	0.0222	0	0.0023217	0.0083685	0.78145	0.27112	0.914031	1	1673
SomaScan_v4	10940-25	SRCA	'SRL	16	3739375	4792081	0	0.0528512	0.00335287	0.0529567	0.000649177	rs9922726	a	c	0.1863	0.0135	4.859e-43	rs140226032	c	g	0.2225	0.059607	0.00018942	rs9922726	4257281	0.4318	0.1863	0.0135	4.859e-43	0.0043656	0.0042944	0.30935	0.23623	1	0.000130827	3094
SomaScan_v4	7198-197	FA20B	'FAM20B	1	178494939	179545697	0	0.027607	0.00335022	0.0157958	0.00471672	rs45499094	a	c	-0.1992	0.0241	1.22e-16	rs572608257	g	a	-0.1856	0.051769	0.00033677	rs45499094	179057597	0.0821	-0.1992	0.0241	1.22e-16	-0.00032432	0.0073748	0.96492	0.096159	1	1.90016e-06	3436
Olink_PEA	OID01113	PVALB	'PVALB	22	36696728	37715523	0	0.0381632	0.00334797	7.87275e-05	7.87275e-05	rs4821544	c	t	-0.89095	0.05702	8.27942e-45	rs11705380	a	g	0.073483	0.021012	0.00047005	rs4821544	37258503	0.27526	-0.89095	0.05702	8.27942e-45	0.0042235	0.0044944	0.34736	0.30937	1	1	3368
SomaScan_v4	2652-15	suPAR	'PLAUR	19	43650247	44674699	0	0.0387446	0.00334471	0.000518434	0.000518434	rs2302524	t	c	0.249	0.0162	2.881e-53	rs73569841	a	g	-0.079578	0.023987	0.00090803	rs2302524	44156472	0.1679	0.249	0.0162	2.881e-53	0.0038444	0.0054465	0.48028	0.77559	1	1	2664
SomaScan_v4	15447-45	Sorbitol dehydrogenase	'SORD	15	44815302	45869383	0	0.0351783	0.00334333	0.00135898	0.00135898	rs72722075	t	c	0.3022	0.0197	4.327e-53	rs62024981	g	a	-0.032337	0.0094947	0.00065984	rs72722075	45323474	0.1309	0.3022	0.0197	4.327e-53	0.00091135	0.00688	0.89462	0.85289	1	1	2140
SomaScan_v4	11270-17	CHC10	'CHCHD10	22	23608021	24610630	0	0.04404	0.00333015	1.34842e-06	1.02885e-05	rs144959026	d	i	0.1247	0.0135	2.405e-20	rs12484937	c	a	0.11592	0.025309	4.6408e-06	rs8136828	24004311	0.4914	-0.1234	0.0134	3.234e-20	-0.0042094	0.004177	0.31357	0.70717	0.977632	0.000103336	2980
SomaScan_v4	8099-42	SPON2	'SPON2	4	660720	1702750	0	0.240615	0.00332301	2.39033e-06	2.39033e-06	rs6826705	a	g	0.3062	0.0134	8.92e-115	rs11726058	t	c	-0.018953	0.0041433	4.7779e-06	rs6826705	1122634	0.3052	0.3062	0.0134	8.92e-115	0.0051915	0.004426	0.24082	0.53712	1	1	3688
SomaScan_v4	12041-33	HS71L	'HSPA1L	6	31277396	32283437	0	0.137106	0.0033199	0.00237545	0.00247338	6:31904729_I_D	d	i	0.2405	0.0227	3.328e-26	rs112420503	a	c	0.031741	0.007423	1.9018e-05	rs653414	31907168	0.0968	0.2391	0.0226	4.336e-26	0.002812	0.0069175	0.68437	0.52589	0.992849	1	5991
SomaScan_v4	16781-2	ENASE	'ENGASE	17	76571021	77584681	0	0.0561053	0.00330993	6.99882e-05	1	rs56107536	a	c	0.7285	0.0183	0	rs533255306	a	t	0.36638	0.093785	9.3622e-05	rs56107536	77071040	0.1336	0.7285	0.0183	0	-0.0031593	0.0061795	0.60918	0.92715	1	1	3342
SomaScan_v4	11365-17	TEN4	'TENM4	11	77863876	79651992	0	0.0269438	0.00330864	0.000140986	NA	rs554776604	d	i	-0.0781	0.0175	8.267e-06	rs183841001	t	g	-0.30351	0.087455	0.00051948	rs17138318	79132083	0.1918	0.0686	0.0173	7.435e-05	-0.00021656	0.0053903	0.96795	0.92389	0.908	1	5009
SomaScan_v4	3719-2	p27Kip1	'CDKN1B	12	12367992	13375305	0	0.0342665	0.00330776	8.44601e-05	9.33468e-05	rs3759217	t	c	0.2051	0.0207	3.432e-23	rs190068067	t	c	0.23381	0.0615	0.00014366	rs3759217	12868452	0.1151	0.2051	0.0207	3.432e-23	-0.0025904	0.0063586	0.68372	0.66959	1	1.84551e-05	2787
SomaScan_v4	8080-24	PSMP	'MSMP	9	35252987	36256610	0	0.0218794	0.00330626	0.00634654	0.00634654	rs4879937	t	c	0.0798	0.0133	2.124e-09	rs150288349	a	c	0.061246	0.019384	0.0015795	rs4879937	35879579	0.4483	0.0798	0.0133	2.124e-09	0.0038538	0.0041608	0.35433	0.67969	1	1	2316
SomaScan_v4	18814-21	Activin AC	'INHBA|INHBC	7	41224712	42242706	0	0.0373438	0.00329707	8.89908e-05	0.000439701	rs12701887	t	g	0.0627	0.0134	2.797e-06	rs77367897	d	i	0.024103	0.0061156	8.1056e-05	rs12701887	41401107	0.4605	0.0627	0.0134	2.797e-06	-0.00059645	0.0043819	0.89173	0.17043	1	8.10722e-07	2987
SomaScan_v4	12347-29	CCM2	'CCM2	7	44539074	45616068	0	0.0398894	0.00329343	0.0121904	0.00219586	rs7805382	t	c	0.1449	0.0152	1.402e-21	rs187423111	a	g	0.063949	0.018204	0.00044311	rs7805382	45031315	0.2205	0.1449	0.0152	1.402e-21	-0.0025779	0.0050054	0.60654	0.41715	1	0.152063	3361
SomaScan_v4	13384-110	FUMH	'FH	1	241160903	242183061	0	0.039999	0.00328344	5.07366e-06	0.000507275	rs12071124	a	c	0.1683	0.0147	2.673e-30	rs116528692	t	c	0.10038	0.024729	4.9281e-05	rs12071124	241683705	0.2764	0.1683	0.0147	2.673e-30	0.0040312	0.0046523	0.38622	0.95625	1	0.00127554	3672
SomaScan_v4	11531-24	GI24	'C10orf54	10	73007316	74033255	0	0.056213	0.00328144	0.000239609	0.000239609	rs10762477	a	g	-0.7208	0.0174	0	rs1271352	c	a	-0.015188	0.0042477	0.00034938	rs10762477	73531069	0.1417	-0.7208	0.0174	0	-0.0037595	0.0057957	0.51655	0.18029	1	1	3271
SomaScan_v4	14123-34	GI24	'C10orf54	10	73007316	74033255	0	0.0562135	0.00327298	0.000237982	0.000239609	rs10762477	a	g	-0.861	0.017	0	rs1271352	c	a	-0.015188	0.0042477	0.00034938	rs10762476	73530977	0.1418	0.861	0.017	0	0.0032158	0.0058158	0.58031	0.17728	0.999494	1	3271
SomaScan_v4	15559-5	ANTR2	'ANTXR2	4	80322303	81546608	0	0.0354461	0.00326998	0.0147421	0.000169553	rs9996178	c	g	0.242	0.0162	3.605e-50	rs187259969	c	g	-0.16965	0.046671	0.00027799	rs9996178	80741698	0.2088	0.242	0.0162	3.605e-50	0.0040163	0.0049879	0.42069	0.83781	1	8.7811e-05	3386
SomaScan_v4	9883-29	Glyoxalase I	'GLO1	6	38143701	39170917	0	0.0407943	0.00326368	0.000521831	6.73278e-07	rs35152718	t	c	-0.1908	0.0213	3.785e-19	rs78953633	t	c	0.081186	0.022866	0.00038446	rs35152718	38588203	0.1062	-0.1908	0.0213	3.785e-19	-0.00079812	0.0067262	0.90555	0.1229	1	2.60257e-06	3266
SomaScan_v4	18184-28	GUAA	'GMPS	3	155088325	156161815	0	0.0428826	0.00326218	0.000515669	0.000433592	rs819837	t	c	0.1143	0.022	2.017e-07	rs144380494	a	g	0.23598	0.052659	7.4208e-06	rs408583	155580839	0.0945	0.1121	0.0222	4.404e-07	0.00043904	0.0066553	0.9474	0.69059	0.959803	1.32336e-05	3094
Olink_PEA	OID01001	FAM3B	'FAM3B	21	42176139	43229358	0	0.0658021	0.00325582	0.00103327	0.00103327	rs11909649	t	c	-1.0248	0.099466	1.21899e-22	rs9977560	c	t	-0.021144	0.0052009	4.7952e-05	rs9977560	42395765	0.21172	-0.038661	0.07713	0.616425	-0.021144	0.0052009	4.7952e-05	0.22363	1	1	3823
SomaScan_v4	6367-66	fibromodulin	'FMOD	1	202809756	203820617	0	0.0408778	0.00325423	9.81728e-05	0.000974304	rs16851364	a	g	-0.2193	0.0194	1.469e-29	rs572301137	i	d	0.17305	0.036129	1.6705e-06	rs16851364	203318144	0.1247	-0.2193	0.0194	1.469e-29	-0.0026247	0.006051	0.66445	0.86735	1	0.00064701	2655
SomaScan_v4	12494-99	GBRL2	'GABARAPL2	16	75100249	76111779	0	0.308869	0.00324789	0.00315211	0.00297375	rs201560860	a	t	-0.141	0.0195	4.658e-13	rs79550550	g	a	-0.071377	0.015802	6.2749e-06	rs2738794	75558810	0.1176	0.1382	0.0192	6.749e-13	0.0039838	0.0058463	0.4956	0.68779	0.943512	1	3394
SomaScan_v4	4479-14	C1-Esterase Inhibitor	'SERPING1	11	56864860	57882326	0	0.0644077	0.00324786	0.00614163	0.00614163	rs11606677	a	g	-0.8876	0.0124	0	rs72913886	c	a	0.028278	0.0080499	0.00044336	rs11606677	57383377	0.2695	-0.8876	0.0124	0	0.0041946	0.0047088	0.37304	0.6857	1	1	2328
SomaScan_v4	3381-24	LYNB	'LYN	8	56292372	57423940	0	0.0315269	0.00324043	0.00842687	0.00519333	rs333613	t	c	-0.0823	0.0134	7.238e-10	rs201057982	d	i	0.059297	0.016248	0.00026287	rs333613	56785685	0.3944	-0.0823	0.0134	7.238e-10	-9.3088e-05	0.004322	0.98282	0.90396	1	0.00337023	3558
SomaScan_v4	7921-65	FJX1	'FJX1	11	35139735	36142419	0	0.118464	0.00323706	3.64066e-05	3.64066e-05	rs11033388	a	t	-0.2157	0.0133	3.905e-59	rs199776693	a	t	0.057209	0.014906	0.00012402	rs11033388	36074218	0.4176	-0.2157	0.0133	3.905e-59	-0.0046942	0.0042809	0.27284	0.34935	1	1	2920
Olink_PEA	OID00362	ASAHL	'NAAA	4	76331809	77362204	0	0.0491454	0.00323516	0.0329888	NA	rs71657399	i	d	-0.62786	0.066767	2.1677e-19	rs57390122	t	c	0.063909	0.017038	0.00017618	rs145761320	76365341	0.026173	-0.32929	0.20353	0.106351	0.016758	0.013385	0.21059	0.81258	0.857769	1	3084
SomaScan_v4	16809-1	NDKM	'NME4	16	0	960367	0	0.0244435	0.00321862	0.000263543	0.000868133	rs6600214	t	c	0.3594	0.0133	8.15e-162	rs147171257	a	g	-0.31847	0.093528	0.0006615	rs6600214	444814	0.3284	0.3594	0.0133	8.15e-162	0.003958	0.0044943	0.3785	0.033534	1	4.08446e-05	2789
SomaScan_v4	18342-2	SERC	'PSAT1	9	80412059	81445009	0	0.0251813	0.00321637	7.55682e-07	0.00031391	rs7874282	t	c	-0.1445	0.0154	5.422e-21	rs114167693	a	c	-0.060431	0.019536	0.0019791	rs2277148	80912115	0.2173	0.1413	0.0154	5.531e-20	-0.00054322	0.005086	0.91494	0.17257	1	2.10005e-06	2810
SomaScan_v4	19153-53	MPPD2	'MPPED2	11	29906040	31108419	0	0.0276974	0.00321631	0.000974902	0.000511608	rs11031140	a	g	-0.3984	0.0164	1.54e-130	rs539252788	g	t	0.30321	0.077166	8.5169e-05	rs11031140	30608133	0.1967	-0.3984	0.0164	1.54e-130	-0.0033028	0.0054304	0.54305	0.69743	1	0.00104943	2563
SomaScan_v4	12522-6	RD23B	'RAD23B	9	109545418	110594475	0	0.0395499	0.003194	0.0183907	0.0183907	rs34731486	a	c	-0.1093	0.0199	3.759e-08	rs1417603	a	c	-0.020292	0.0058169	0.00048579	rs34731486	110046227	0.1274	-0.1093	0.0199	3.759e-08	0.0019671	0.0062675	0.75363	0.52235	1	1	3418
SomaScan_v4	14012-17	LGP2	'DHX58	17	39753422	40764751	0	0.0204584	0.0031874	0.00141931	0.00582768	rs544381672	d	i	-0.5561	0.0166	1.26e-244	rs148214633	g	a	-0.087937	0.021805	5.5117e-05	rs2074164	40270238	0.1871	-0.5461	0.0164	2.78e-243	-0.0035605	0.0052799	0.50009	0.21563	0.962718	0.000617475	2026
SomaScan_v4	3009-3	TGF-b R III	'TGFBR3	1	91645902	92871892	0	0.0344019	0.00318533	0.00451389	0.000404848	rs12135487	a	t	-0.1248	0.0163	2.334e-14	rs184335273	t	c	0.30007	0.07494	6.2229e-05	rs72712461	92081844	0.2034	0.1188	0.0166	9.726e-13	0.0061767	0.0054287	0.25521	0.56005	1	7.80149e-05	3287
SomaScan_v4	7201-5	ISCU	'ISCU	12	108456358	109463160	0	0.0314449	0.00317383	0.0160059	0.0002948	rs17040770	d	i	0.1823	0.0186	1.12e-22	rs59570301	d	i	0.057561	0.014064	4.2615e-05	rs10778647	108956417	0.128	0.1793	0.0185	3.911e-22	0.0020683	0.0062302	0.7399	0.27661	0.992969	0.000136272	2844
SomaScan_v4	19143-38	NB5R2	'CYB5R2	11	7186331	8198453	0	0.25424	0.00317304	0.00747156	5.04087e-05	rs201206315	a	g	-0.4615	0.0205	4.3e-112	rs184114663	c	t	0.25746	0.055463	3.4502e-06	rs61683338	7686858	0.1152	0.4556	0.0203	2.97e-111	-0.0044196	0.0070497	0.53071	0.81928	0.984562	7.96618e-05	3990
SomaScan_v4	5091-28	ILT-4	'LILRB2	19	54277675	55285039	0	0.0508539	0.00317127	4.90514e-06	2.63405e-06	rs448092	t	c	-1.1344	0.0132	0	rs11665958	c	t	0.017752	0.004351	4.5043e-05	rs383369	54784130	0.1911	1.1315	0.0132	0	-0.0034811	0.0054844	0.5256	0.84223	0.997963	1	3224
SomaScan_v4	14048-7	IL-1 R AcP	'IL1RAP	3	189731840	190875843	0	0.0528423	0.00315575	0.000920237	0.000581304	rs1024948	t	c	-1.3925	0.0126	0	rs893052	a	c	0.020805	0.005288	8.3401e-05	rs6444443	190346218	0.1537	-1.3887	0.0126	0	-0.0033695	0.0062095	0.58738	0.37791	1	0.258286	4336
SomaScan_v4	6391-52	LIRA3	'LILRA3	19	54299854	55309952	0	0.0461111	0.0031553	2.1397e-05	2.1397e-05	rs367070	a	g	1.2336	0.0117	0	rs11665958	c	t	0.017752	0.004351	4.5043e-05	rs103294	54797848	0.2122	-1.2289	0.0117	0	0.0042378	0.0050898	0.40507	0.51493	1	1	3078
SomaScan_v4	11342-59	PXDC2	'PLXDC2	10	19605168	21078785	0	0.132956	0.00315296	0.000155811	0.000155811	rs12412765	a	t	-0.1708	0.0207	1.447e-16	rs16920111	t	g	-0.079711	0.018942	2.5755e-05	rs2297491	20578007	0.1017	-0.1705	0.0209	3.181e-16	-0.0023233	0.0066231	0.72574	0.87966	1	1	5820
SomaScan_v4	3313-21	FCN2	'FCN2	9	137272654	138279924	0	0.0557652	0.00315002	3.55013e-05	0.000125893	rs57136797	a	t	0.547	0.0187	1.31e-188	rs145868455	t	c	0.17266	0.03773	4.7335e-06	rs57136797	137752540	0.1481	0.547	0.0187	1.31e-188	-0.0025189	0.0061611	0.68266	0.37075	1	0.000108379	4001
SomaScan_v4	3327-27	NET4	'NTN4	12	95551583	96684930	0	0.0489454	0.00314928	0.00173851	0.0160311	rs17288108	a	g	0.2644	0.017	2.776e-54	rs182873606	g	a	0.17753	0.05041	0.00042873	rs17288108	96131895	0.173	0.2644	0.017	2.776e-54	-0.0032391	0.0056361	0.56549	0.9192	1	1.13395e-05	4153
SomaScan_v4	5013-2	NCC27	'CLIC1	6	31198358	32207540	0	0.427096	0.00314753	0.00671219	0.00671219	rs1265889	a	g	0.1155	0.0183	2.733e-10	rs28577989	c	a	0.034284	0.0076665	7.7503e-06	rs1265889	32033616	0.1583	0.1155	0.0183	2.733e-10	0.0055961	0.0065513	0.39299	0.11395	1	1	7154
SomaScan_v4	18821-9	C4a	'C4A|C4B	6	31482539	32503195	0	0.069078	0.00313995	0.0184386	0.000574565	rs3117580	a	g	-0.2421	0.0172	4.681e-45	rs148653160	a	g	0.27696	0.072368	0.00012966	rs3117580	31630968	0.1874	-0.2421	0.0172	4.681e-45	0.0035777	0.0057304	0.5324	0.79636	1	0.000281997	5123
SomaScan_v4	6255-74	CPXM1	'CPXM1	20	2274715	3281283	0	0.0534439	0.00313132	0.000189691	0.000189691	rs13043754	a	g	0.6483	0.0197	6.44e-238	rs148445083	a	c	0.052747	0.014941	0.00041489	rs13043754	2783771	0.114	0.6483	0.0197	6.44e-238	-0.0017257	0.006405	0.78759	0.7431	1	1	3055
SomaScan_v4	14158-17	Annexin V	'ANXA5	4	122089110	123118268	0	0.16685	0.00313048	0.000629151	0.000629151	rs9998908	c	g	0.3818	0.0239	1.772e-57	rs72682675	t	c	0.043764	0.011419	0.00012679	rs9998908	122616863	0.0848	0.3818	0.0239	1.772e-57	8.6487e-05	0.0075566	0.99087	0.78394	1	1	3786
SomaScan_v4	4903-72	Calcineurin	'PPP3CA|PPP3R1	4	101444566	102769435	0	0.0567409	0.00312954	0.12282	0.000112937	rs1125271	t	c	0.3521	0.0131	2.07e-158	rs79045646	t	c	0.20088	0.053086	0.00015432	rs1125271	102745985	0.303	0.3521	0.0131	2.07e-158	0.0042285	0.0044928	0.34662	0.63681	1	3.56126e-05	4141
SomaScan_v4	18821-9	C4a	'C4A|C4B	6	31449801	32470458	0	0.0724808	0.00312847	0.0184386	0.000574565	rs3117580	a	g	-0.2421	0.0172	4.681e-45	rs148653160	a	g	0.27696	0.072368	0.00012966	rs3117580	31630968	0.1874	-0.2421	0.0172	4.681e-45	0.0035777	0.0057304	0.5324	0.79636	1	0.000281997	5481
SomaScan_v4	17828-3	S100A14	'S100A14	1	153086731	154089462	0	0.017775	0.00312379	0.0223514	0.0029299	rs9330298	a	c	-0.1126	0.0136	1.52e-16	rs12759195	g	a	-0.019708	0.0054171	0.00027465	rs9330298	153590254	0.4801	-0.1126	0.0136	1.52e-16	0.0044204	0.0042981	0.30373	0.03799	1	0.00706587	2058
Olink_PEA	OID00990	MGMT	'MGMT	10	130765448	132066271	0	0.0646544	0.00311966	7.71242e-05	1	rs1008982	c	t	-0.51541	0.056877	3.1842e-18	rs35316971	i	d	0.023098	0.0060075	0.00012066	rs11016814	131299093	0.24261	0.24827	0.073544	0.00079506	0.0018048	0.0054339	0.73979	0.67756	1	1	4372
Olink_PEA	OID00667	CD48	'CD48	1	160148536	161181641	0	0.0409192	0.00311926	0.00163084	0.0006496	rs2295615	g	c	-0.98079	0.081548	2.5527e-29	rs114641368	t	c	0.092643	0.025146	0.00022937	rs34378534	160510652	0.091602	-0.12316	0.11173	0.270888	0.016909	0.0080655	0.036042	0.058542	1	0.000365472	2640
SomaScan_v4	12563-2	TFIP8	'TNFAIP8	5	118104387	119235383	0	0.0366884	0.00310559	0.000507522	6.13419e-05	rs1032859	a	t	0.3201	0.0186	1.109e-66	rs144266939	g	a	-0.2418	0.068935	0.00045208	rs1032859	118641300	0.1203	0.3201	0.0186	1.109e-66	0.00026356	0.006487	0.96759	0.77952	1	0.000627369	3140
SomaScan_v4	3415-61	BSP	'IBSP	4	88220733	89233074	0	0.0690483	0.00310003	0.0254511	0.0254511	rs2616262	t	g	-0.1251	0.0135	1.454e-20	rs77200427	a	t	-0.038766	0.011226	0.0005537	rs2616262	88723210	0.499	-0.1251	0.0135	1.454e-20	0.004054	0.0041055	0.32342	0.85298	1	1	3401
SomaScan_v4	19372-7	MDGA2	'MDGA2	14	46811134	48643999	0	0.0893783	0.00309452	0.000539477	0.000539477	rs61991840	t	c	-0.5302	0.0202	1.42e-151	rs146987330	t	c	0.073041	0.021296	0.00060403	rs61991840	48306376	0.1074	-0.5302	0.0202	1.42e-151	-0.00044176	0.0068093	0.94827	0.61298	1	1	6068
SomaScan_v4	19372-7	MDGA2	'MDGA2	14	46808826	48644157	0	0.0894058	0.00309443	0.000539477	0.000539477	rs61991840	t	c	-0.5302	0.0202	1.42e-151	rs146987330	t	c	0.073041	0.021296	0.00060403	rs61991840	48306376	0.1074	-0.5302	0.0202	1.42e-151	-0.00044176	0.0068093	0.94827	0.61298	1	1	6072
SomaScan_v4	3434-34	FN1.3	'FN1	2	215725163	216800895	0	0.0309566	0.00308908	0.000829569	0.000315259	rs1250247	c	g	-0.1074	0.0151	1.046e-12	rs113040570	c	t	0.083623	0.024713	0.00071493	rs1250242	216296257	0.2676	0.1068	0.0151	1.626e-12	-0.0038884	0.0047248	0.41053	0.43311	1	2.44275e-05	3007
SomaScan_v4	5452-71	ASGR1	'ASGR1	17	6576750	7582883	0	0.0345228	0.00308659	0.000695517	0.000695517	rs55714927	t	c	-0.1676	0.0166	5.296e-24	rs614067	c	t	0.017403	0.00495	0.00043836	rs55714927	7080316	0.1872	-0.1676	0.0166	5.296e-24	0.00309	0.0054273	0.56912	0.67608	1	1	2791
SomaScan_v4	8035-6	CA198	'C1orf198	1	230472865	231505335	0	0.0342307	0.00307739	0.000147881	0.000147881	rs61826310	t	c	0.2091	0.0173	1.592e-33	rs61757178	a	g	-0.12212	0.039601	0.0020443	rs61826310	231002496	0.1704	0.2091	0.0173	1.592e-33	0.00257	0.0055832	0.64529	0.8805	1	1	3766
SomaScan_v4	19377-14	NOE2	'OLFM2	19	9464394	10547228	0	0.045537	0.00307649	0.00101166	6.73868e-05	rs55732232	c	g	0.8136	0.012	0	rs141754729	c	a	0.17492	0.044448	8.3061e-05	rs55732232	10059160	0.3515	0.8136	0.012	0	-0.0038092	0.0045773	0.4053	0.41797	1	0.0131366	3038
SomaScan_v4	5792-8	AFP	'AFP	4	73796855	74821891	0	0.186251	0.00307484	0.00518003	0.00518003	rs667	t	c	-0.0829	0.016	2.178e-07	rs2227306	t	c	-0.019226	0.0043555	1.0142e-05	rs667	74280265	0.2305	-0.0829	0.016	2.178e-07	0.0033488	0.0048539	0.49025	0.60063	1	1	2032
SomaScan_v4	18347-15	Laminin-2	'LAMA2|LAMB1|LAMC1	1	182492595	183614727	0	0.0284703	0.00306686	0.000495375	0.00066278	rs533016075	d	i	-0.183	0.0202	1.403e-19	rs193169716	a	g	-0.16477	0.041521	7.2393e-05	rs10911183	182965071	0.1247	-0.1807	0.0202	3.12e-19	-0.00080488	0.0060839	0.89475	0.38355	0.95161	5.17467e-08	3099
SomaScan_v4	6626-81	CHSTC	'CHST12	7	1943223	2974242	0	0.0570664	0.00306517	2.84034e-06	4.56446e-06	7:2410567_G_T	t	g	0.2113	0.016	7.473e-40	rs4719633	t	c	0.027159	0.0065423	3.3073e-05	rs1010300	2414757	0.2114	0.2096	0.0159	9.553e-40	-0.0047018	0.0050551	0.35231	0.68678	0.976299	1	4057
SomaScan_v4	6557-50	LRC15	'LRRC15	3	193575976	194590472	0	0.0741936	0.0030648	3.04438e-05	3.04438e-05	rs34461611	c	g	-0.6121	0.0215	1.52e-178	rs12634617	c	t	0.033476	0.0078484	1.996e-05	rs34461611	194089001	0.1059	-0.6121	0.0215	1.52e-178	0.0010275	0.0066051	0.87638	0.093478	1	1	4081
SomaScan_v4	13686-2	IL-5 Ra	'IL5RA	3	2611233	3668297	0	0.0693756	0.00306429	4.35045e-05	4.35045e-05	rs77400868	a	g	-0.4919	0.019	1e-147	rs4504159	t	c	0.034175	0.0081266	2.6076e-05	rs77400868	3150964	0.1417	-0.4919	0.019	1e-147	-0.00076507	0.0065661	0.90724	0.69134	1	1	4757
SomaScan_v4	14271-23	RAB6B	'RAB6B	3	133043083	134114680	0	0.0430853	0.00305327	0.000720846	0.000720846	rs10212397	a	g	-0.4532	0.0174	8.62e-149	rs113001737	a	c	0.035108	0.0088036	6.6653e-05	rs10212397	133607140	0.1467	-0.4532	0.0174	8.62e-149	0.0023003	0.0058129	0.69231	0.68377	1	1	3118
SomaScan_v4	13947-371	NUD12	'NUDT12	5	102384556	103398494	0	0.0252027	0.00305217	1.45906e-05	2.03285e-05	rs6880267	c	g	1.036	0.0151	0	rs182086202	t	a	-0.14522	0.045484	0.0014095	rs6880267	102866815	0.16	1.036	0.0151	0	-0.0023303	0.005891	0.69242	0.44663	1	0.000380319	2621
SomaScan_v4	11360-39	RRM1	'RRM1	11	3615937	4660106	0	0.0306731	0.00305176	0.00144977	0.00216597	rs232044	a	g	-0.0643	0.0137	2.611e-06	rs79131375	g	t	0.082498	0.023041	0.00034293	rs9937	4159457	0.4527	0.061	0.0134	5.554e-06	-0.0029529	0.0041634	0.47816	0.3527	0.821994	3.0275e-05	3355
Olink_PEA	OID00605	Chitotriosidase-1	'CHIT1	1	202681955	203742769	0	0.0443576	0.00305008	0.0010836	0.00166531	rs150192398	i	d	-1.0996	0.056001	1.5417e-63	rs572301137	i	d	0.17305	0.036129	1.6705e-06	rs35668790	202924810	0.19688	0.0026349	0.074729	0.971888	0.018077	0.0051712	0.00047278	0.63192	0.956282	0.00064701	2763
SomaScan_v4	9416-77	CBPM	'CPM	12	68735977	69865350	0	0.112947	0.00303922	1.32021e-05	0.000522046	rs7976135	t	c	-0.1522	0.0167	7.673e-20	rs192690511	t	a	0.25708	0.058023	9.3919e-06	rs7976135	69425957	0.1889	-0.1522	0.0167	7.673e-20	0.004054	0.005312	0.44536	0.5987	1	1.80499e-05	3475
SomaScan_v4	14747-9	CRLF1	'CRLF1	19	18183030	19218551	0	0.0664526	0.0030357	5.07845e-06	5.07845e-06	rs4808828	a	g	0.2576	0.0165	1.029e-54	rs78061871	a	g	0.021868	0.005663	0.00011271	rs4808828	18721492	0.2009	0.2576	0.0165	1.029e-54	0.0031298	0.0050953	0.53905	0.27376	1	1	2692
SomaScan_v4	18343-10	DECR2	'DECR2	16	0	962487	0	0.0249651	0.00303473	0.00222588	0.000886152	rs3743890	t	g	0.7342	0.0112	0	rs147171257	a	g	-0.31847	0.093528	0.0006615	rs1204505	462881	0.4896	-0.7321	0.0113	0	-0.0032279	0.0043287	0.45586	0.070792	1	4.08446e-05	2801
SomaScan_v4	5736-1	TRML2	'TREML2	6	40658015	41668932	0	0.141396	0.00303359	0.000371616	0.000371616	rs62396356	a	g	-1.0654	0.0166	0	rs41435745	c	g	0.04898	0.011728	2.9622e-05	rs62396356	41167763	0.1337	-1.0654	0.0166	0	0.0027594	0.0064809	0.67027	0.74424	1	1	3382
SomaScan_v4	18285-6	SVIP	'SVIP	11	22335345	23351845	0	0.0288484	0.00302549	4.92245e-06	0.00141688	rs77816866	a	g	-0.1066	0.0191	2.218e-08	rs576734123	g	c	0.1545	0.038465	5.9036e-05	rs77816866	22729534	0.1742	-0.1066	0.0191	2.218e-08	-0.0014877	0.0059971	0.80408	0.8054	1	0.000503811	3299
SomaScan_v4	18401-18	ALKB3	'ALKBH3	11	43402361	44441816	0	0.067191	0.00302473	3.55872e-06	3.55872e-06	rs2434484	t	g	0.3642	0.0133	2.67e-165	rs939016	g	c	-0.019143	0.0048661	8.3543e-05	rs2434484	43949008	0.3376	0.3642	0.0133	2.67e-165	-0.0038776	0.0044621	0.38485	0.833	1	1	2998
SomaScan_v4	4145-58	Neurotrophin-3	'NTF3	12	5041278	6130702	0	0.0278977	0.00301721	1.16569e-06	2.15805e-05	rs10744682	a	g	-0.0903	0.0143	2.703e-10	rs185738206	c	g	0.28541	0.078429	0.0002736	rs10744682	5555040	0.3402	-0.0903	0.0143	2.703e-10	-0.0027449	0.0043892	0.53172	0.13794	1	2.29293e-06	3417
SomaScan_v4	13717-15	FCN2	'FCN2	9	137272654	138279924	0	0.0557729	0.00301482	5.45833e-06	7.42501e-05	rs7851696	t	g	-1.0503	0.0193	0	rs145868455	t	c	0.17266	0.03773	4.7335e-06	rs7851696	137779091	0.1089	-1.0503	0.0193	0	0.0011687	0.0063002	0.85283	0.83973	1	0.000108379	4001
SomaScan_v4	6919-3	HBAZ	'HBZ	16	0	704502	0	0.0155371	0.0030145	0.00583989	0.000725563	rs2461286	a	g	0.6955	0.0124	0	rs147171257	a	g	-0.31847	0.093528	0.0006615	rs2541638	207611	0.3245	0.6664	0.0129	0	0.0033297	0.0045851	0.46771	0.80837	1	4.08446e-05	1769
Olink_PEA	OID00535	IP-10	'CXCL10	4	76442273	77444650	0	0.00992724	0.00301328	0.000674009	NA	rs11548618	a	g	2.2586	0.32784	1.76198e-11	rs57390122	t	c	0.063909	0.017038	0.00017618	rs11548618	76943947	0.0082474	2.2586	0.32784	1.76198e-11	0.042297	0.029153	0.14682	0.85418	1	1	3132
Olink_PEA	OID00669	LY9	'LY9	1	160265864	161298051	0	0.041989	0.00301197	7.56556e-05	0.00414869	rs2271967	c	t	0.66439	0.075066	1.65959e-17	rs114641368	t	c	0.092643	0.025146	0.00022937	rs34378534	160510652	0.091602	-0.13709	0.11152	0.219543	0.016909	0.0080655	0.036042	0.058542	1	0.000365472	2828
SomaScan_v4	18432-32	RALB	'RALB	2	120497640	121552289	0	0.0220088	0.00300438	0.202212	0.00436214	rs6722943	t	c	-0.2262	0.0142	1.934e-57	rs571547846	t	c	0.28308	0.082533	0.00060372	rs6722943	121025601	0.3069	-0.2262	0.0142	1.934e-57	0.0045487	0.0045182	0.31406	0.747	1	0.00130713	2487
SomaScan_v4	10892-8	OSMR	'OSMR	5	38345960	39445698	0	0.0622974	0.00300392	0.00307399	1	rs58330611	a	c	0.2681	0.0135	5.235e-88	rs537636792	c	g	0.34552	0.081801	2.4019e-05	rs58330611	39023193	0.3976	0.2681	0.0135	5.235e-88	-0.004029	0.0041889	0.33613	0.47841	1	1	2863
SomaScan_v4	9244-27	PPT1	'PPT1	1	40038379	41063375	0	0.030353	0.00300263	0.00581142	0.00115883	rs6600314	t	c	0.1877	0.0135	5.335e-44	rs111813488	c	t	-0.14103	0.039618	0.00037123	rs6600314	40564553	0.2884	0.1877	0.0135	5.335e-44	0.0029318	0.0045074	0.5154	0.86134	1	0.000383248	2779
SomaScan_v4	2974-61	contactin-1	'CNTN1	12	40586244	41966220	0	0.0683976	0.00299789	0.0435388	0.0435388	rs12811939	a	g	-0.2166	0.0128	7.258e-64	rs117826669	a	c	-0.031163	0.0090281	0.00055689	rs12811939	41047721	0.3849	-0.2166	0.0128	7.258e-64	-0.0038474	0.0043571	0.37722	0.91761	1	1	4941
SomaScan_v4	10852-114	HNRDL	'HNRNPDL	4	82843717	83851294	0	0.00523218	0.00299353	0.00098401	0.000178806	rs149352988	a	g	-0.3355	0.0742	6.233e-06	rs146583716	t	c	0.23334	0.066591	0.00045825	rs149352988	83437276	0.009	-0.3355	0.0742	6.233e-06	0.017177	0.029751	0.56371	0.87542	1	0.000154125	3022
SomaScan_v4	3435-53	FN1.4	'FN1	2	215725163	216800895	0	0.0309592	0.00299117	0.000829569	0.000315259	rs1250247	c	g	-0.0968	0.0151	1.532e-10	rs113040570	c	t	0.083623	0.024713	0.00071493	rs1250242	216296257	0.2676	0.0972	0.0152	1.489e-10	-0.0038884	0.0047248	0.41053	0.43311	1	2.44275e-05	3007
SomaScan_v4	17791-25	HPCL1	'HPCAL1	2	9943015	11067743	0	0.0796036	0.0029908	0.000193201	0.000125806	rs375285744	t	c	-0.3697	0.0181	5.08e-93	rs1062160	a	g	-0.018111	0.0050194	0.00030825	rs6745569	10476532	0.1547	-0.3586	0.0178	9.75e-91	0.0032381	0.0056347	0.56552	0.3629	0.967864	1	4579
SomaScan_v4	13083-18	SYVC	'VARS	6	31245295	32263730	0	0.321715	0.0029831	0.00307513	0.00307513	rs453821	t	c	0.1897	0.0196	3.123e-22	rs28577989	c	a	0.034284	0.0076665	7.7503e-06	rs453821	31935311	0.1363	0.1897	0.0196	3.123e-22	0.0056398	0.0059314	0.34169	0.54064	1	1	6720
SomaScan_v4	15622-13	OBCAM	'OPCML	11	131784871	133902414	0	0.122421	0.00297893	4.74306e-06	4.45817e-06	rs7938091	a	g	0.0812	0.0123	4.264e-11	rs75786498	a	g	0.070737	0.017212	3.9592e-05	rs1015055	131933341	0.4685	-0.0775	0.0123	2.743e-10	-0.0039632	0.00416	0.34075	0.75298	0.99953	1	7070
SomaScan_v4	3516-60	SDF-1	'CXCL12	10	44293038	45381941	0	0.117572	0.00296656	0.0024959	0.0024959	rs1023264	t	c	-0.133	0.014	2.046e-21	rs10899945	t	c	0.018512	0.0041833	9.6358e-06	rs1023264	44893756	0.3352	-0.133	0.014	2.046e-21	0.00080828	0.004501	0.85748	0.95202	1	1	4509
SomaScan_v4	5703-26	NOE1	'OLFM1	9	137467268	138513025	0	0.0578877	0.00296538	2.77624e-05	0.000855198	rs10858334	c	g	-0.1745	0.0188	1.629e-20	rs145868455	t	c	0.17266	0.03773	4.7335e-06	rs10858334	137989785	0.1428	-0.1745	0.0188	1.629e-20	0.00067948	0.0062263	0.9131	0.12791	1	9.24005e-07	4277
SomaScan_v4	8794-13	DPEP1	'DPEP1	16	89179716	90204839	0	0.0888199	0.00296123	0.000418739	0.000418739	rs409170	a	g	-0.5277	0.0129	0	rs73253776	c	t	-0.022625	0.0059615	0.00014754	rs409170	89682350	0.3967	-0.5277	0.0129	0	-0.0039311	0.0042713	0.35739	0.5138	1	1	3729
SomaScan_v4	8894-80	hnRNP A/B	'HNRNPAB	5	177131508	178138164	0	0.0362961	0.00295967	0.00339292	0.000365911	rs6897795	a	g	0.1633	0.0202	6.804e-16	rs192772913	c	t	-0.28785	0.070693	4.6652e-05	rs6897795	177606419	0.1117	0.1633	0.0202	6.804e-16	0.0016891	0.0060448	0.77992	0.42387	1	0.000210875	2932
SomaScan_v4	3326-58	Nectin-like protein 2	'CADM1	11	114539938	115875675	0	0.0373103	0.00295319	0.000211171	0.000441836	rs11215391	a	t	-0.1797	0.0145	4.96e-35	rs112412389	t	c	0.11466	0.033016	0.00051517	rs11215391	115036419	0.2578	-0.1797	0.0145	4.96e-35	0.0012881	0.0048793	0.79178	0.70245	1	1.73e-05	3394
SomaScan_v4	5355-69	LIGHT	'TNFSF14	19	6163148	7170599	0	0.0513896	0.00295272	0.00389142	0.00389142	rs413141	a	g	0.3783	0.0194	1.472e-84	rs117373273	a	c	0.069255	0.019046	0.00027679	rs413141	6675989	0.136	0.3783	0.0194	1.472e-84	-0.0011763	0.006134	0.84792	0.19236	1	1	3828
SomaScan_v4	3499-77	IL-17B	'IL17B	5	148250887	149283765	0	0.0463067	0.00294731	0.000934308	0.000934308	rs6862301	a	c	0.1316	0.0146	2.177e-19	rs150857543	a	g	-0.062434	0.015857	8.2396e-05	rs6862301	148783690	0.3071	0.1316	0.0146	2.177e-19	-0.0034439	0.0045291	0.44702	0.47821	1	1	3063
SomaScan_v4	18930-28	SLIT2	'SLIT2	4	19754883	21122184	0	0.0923807	0.0029422	0.00167982	0.00101127	rs33981021	d	i	-0.0806	0.0141	1.116e-08	rs147489707	g	a	0.062718	0.016618	0.00016055	rs2760128	20239195	0.315	-0.0785	0.0138	1.228e-08	0.0043419	0.0045011	0.33473	0.84867	0.864509	1	4430
SomaScan_v4	3600-2	Chitotriosidase-1	'CHIT1	1	202681955	203742769	0	0.0443546	0.00293548	0.0010836	0.00156634	rs872583	t	c	1.0618	0.0127	0	rs572301137	i	d	0.17305	0.036129	1.6705e-06	rs872583	203184766	0.2064	1.0618	0.0127	0	0.0030513	0.0051849	0.5562	0.40027	1	0.00064701	2764
Olink_PEA	OID01031	CLEC1A	'CLEC1A	12	9722153	10764226	0	0.0359864	0.00292896	0.00390675	0.00390675	rs7961483	t	c	-0.31352	0.062191	6.55994e-07	rs111296851	c	g	-0.04212	0.011953	0.00042527	rs12822999	9968349	0.43289	0.13479	0.061279	0.0283139	-0.0015563	0.0045084	0.72995	0.53605	1	1	3714
SomaScan_v4	7203-125	RFNG	'RFNG	17	79505778	80509707	0	0.0305998	0.00292207	0.00566127	0.00566127	rs7212485	t	c	-0.0638	0.0139	4.392e-06	rs142687300	c	g	0.11527	0.031121	0.00021239	rs7212485	80011434	0.457	-0.0638	0.0139	4.392e-06	-0.0024367	0.0041851	0.56041	0.70086	1	1	2884
SomaScan_v4	3198-4	IDS	'IDS	23	148058521	149115470	0	0.0200308	0.00291412	0.00319271	NA	X:148561274_T_C	t	c	0.0797	0.0159	5.797e-07	rs142003456	c	a	0.042548	0.012677	0.00078968	X:148559165_C_T	148559165	0.1476	-0.0796	0.0159	5.883e-07	-0.0024125	0.0056691	0.67043	0.94027	1	NA	1405
SomaScan_v4	9916-146	LRC4B	'LRRC4B	19	50520149	51571302	0	0.0559048	0.00290626	1.28873e-05	1.28873e-05	rs2287819	t	c	-0.0796	0.0178	7.842e-06	rs1405655	c	t	0.017097	0.0043223	7.6394e-05	rs2287819	51140752	0.1785	-0.0796	0.0178	7.842e-06	0.0020771	0.0054555	0.7034	0.077446	1	1	3224
SomaScan_v4	13615-60	NCK2	'NCK2	2	105861354	107010730	0	0.137706	0.0029023	0.000168684	0.000168684	rs3769485	t	c	-0.0743	0.0141	1.47e-07	rs896444	t	c	-0.024933	0.0060011	3.2573e-05	rs3769485	106380105	0.403	-0.0743	0.0141	1.47e-07	0.0021524	0.0042496	0.61251	0.36126	1	1	4452
SomaScan_v4	13998-26	PURA1	'ADSSL1	14	104690523	105713662	0	0.0511039	0.00290012	8.34872e-06	8.34872e-06	rs72715968	a	t	-0.4808	0.0156	1.35e-207	rs10083398	t	c	0.043583	0.010528	3.476e-05	rs72715968	105186178	0.2131	-0.4808	0.0156	1.35e-207	-0.0027823	0.0051987	0.59252	0.75705	1	1	3170
SomaScan_v4	7753-21	HTAI2	'HTATIP2	11	19885231	20905329	0	0.118074	0.0028984	0.0398557	0.04218	rs545361154	d	i	0.1441	0.0135	1.019e-26	rs79182792	c	g	-0.031481	0.0080722	9.6233e-05	rs12360593	20384003	0.4563	-0.1413	0.0133	3.158e-26	0.0043167	0.0041655	0.30006	0.23087	0.906715	1	3699
SomaScan_v4	18878-15	GREM1	'GREM1	15	32510175	33526870	0	0.0653375	0.00289315	0.000239859	0.000239859	rs58658771	a	t	1.1048	0.0138	0	rs16966205	c	a	0.054835	0.014073	9.7626e-05	rs58658771	33001734	0.1812	1.1048	0.0138	0	-0.0030659	0.0052331	0.55796	0.12544	1	1	2551
SomaScan_v4	11266-8	SELPL	'SELPLG	12	108515686	109527735	0	0.0323724	0.00288769	0.00793802	3.42851e-05	rs73191242	a	g	-0.2317	0.0159	2.306e-48	rs59570301	d	i	0.057561	0.014064	4.2615e-05	rs73191231	108992282	0.1859	-0.2038	0.0162	4.357e-36	-0.0041855	0.0053995	0.43824	0.85761	1	0.000136272	2811
SomaScan_v4	18307-71	PPase 2	'PPA2	4	105790234	106895238	0	0.0355222	0.00288753	0.00613819	0.00115151	rs62317329	t	c	-0.087	0.0141	7.104e-10	rs55868190	t	c	0.23029	0.055653	3.504e-05	rs17617811	106467767	0.27	0.0831	0.0141	3.626e-09	0.0025688	0.0048704	0.59789	0.95376	1	0.00143363	2950
SomaScan_v4	9188-119	MIG	'CXCL9	4	76422428	77428641	0	0.0490662	0.00288376	0.0330813	1	rs55876513	t	g	0.1234	0.0154	9.498e-16	rs57390122	t	c	0.063909	0.017038	0.00017618	rs34740469	76911752	0.2484	-0.1227	0.0154	1.368e-15	-0.004076	0.0048231	0.39806	0.44998	0.994716	1	3121
SomaScan_v4	11143-32	NOE3	'OLFM3	1	101768130	102962586	0	0.0912239	0.00288045	0.00208126	0.00208126	rs1938364	a	g	-0.1673	0.0161	3.383e-25	rs72721339	g	c	0.088353	0.021794	5.0353e-05	rs1938364	102667388	0.2285	-0.1673	0.0161	3.383e-25	-0.003187	0.004818	0.50831	0.056164	1	1	4699
SomaScan_v4	3839-60	AIP	'AIP	11	66750512	67758574	0	0.0142923	0.00286892	0.00129071	9.8325e-05	rs2276118	t	c	0.0571	0.0126	5.957e-06	rs2447572	g	a	0.051635	0.013679	0.00016024	rs61889868	67245831	0.4407	0.0498	0.0126	7.608e-05	0.0030022	0.0042178	0.4766	0.79886	1	0.000651309	2064
Olink_PEA	OID01305	FETUB	'FETUB	3	185853758	186870930	0	0.00819941	0.00286589	1.72592e-05	0.00251642	rs114780909	a	t	-1.8826	0.25573	7.85236e-13	rs142787045	g	a	0.10339	0.021915	2.3858e-06	rs76963110	186199522	0.025771	0.026938	0.19641	0.890968	0.00514	0.012102	0.67103	0.37795	1	8.99245e-05	3219
SomaScan_v4	19622-7	Activin A	'INHBA	7	41224712	42242706	0	0.0727362	0.00286352	5.436e-05	5.25287e-05	rs37302	c	g	0.0788	0.0155	3.434e-07	rs77367897	d	i	0.024103	0.0061156	8.1056e-05	rs37302	41356699	0.2279	0.0788	0.0155	3.434e-07	-0.0010635	0.0049563	0.83009	0.22739	1	8.10722e-07	2987
SomaScan_v4	7968-15	CRTAM	'CRTAM	11	122209208	123243347	0	0.0595962	0.00286026	0.00210402	8.96131e-05	rs2370794	a	g	-0.255	0.0138	1.616e-76	rs117498337	g	c	0.051398	0.012375	3.2767e-05	rs2370794	122714782	0.3276	-0.255	0.0138	1.616e-76	-0.0035925	0.0043188	0.4055	0.81038	1	0.000874228	3256
SomaScan_v4	13544-9	HMHA1	'HMHA1	19	565922	1586627	0	0.0428153	0.00285792	0.000413322	0.000413322	rs7251797	a	g	-0.2007	0.0136	4.29e-49	rs10164383	c	a	-0.017603	0.0054013	0.0011182	rs7251797	1077985	0.3823	-0.2007	0.0136	4.29e-49	-0.0036658	0.0042776	0.39146	0.98248	1	1	3508
SomaScan_v4	5132-71	TCCR	'IL27RA	19	13642560	14663743	0	0.0321741	0.00285195	0.000221501	0.000221501	rs35026308	t	c	0.7826	0.0157	0	rs58881629	g	a	0.032417	0.0087109	0.00019811	rs35026308	14153293	0.1762	0.7826	0.0157	0	0.00043157	0.0058977	0.94167	0.42539	1	1	2359
SomaScan_v4	12457-10	MTND	'ADI1	2	3001132	4023507	0	0.0865178	0.00284681	0.00586331	0.00599786	rs13393515	a	g	-0.1784	0.0145	1.243e-34	rs10202002	c	t	-0.031677	0.0078225	5.1325e-05	rs13029383	3507344	0.3521	0.1746	0.0143	4.201e-34	-0.0040734	0.0045027	0.36565	0.37919	0.97061	1	3672
Olink_PEA	OID01311	GFRa-2	'GFRA2	8	21047915	22169869	0	0.0535205	0.00284164	0.0164384	0.00128262	rs11774383	a	g	0.41665	0.063957	1.83738e-10	rs149380577	c	t	-0.17915	0.047313	0.00015275	rs62498897	21154620	0.077986	0.19117	0.11884	0.108368	-0.0071207	0.0082334	0.38712	0.54206	1	0.000178865	3556
SomaScan_v4	12358-6	IGBP1	'IGBP1	23	68853299	69886174	0	0.0249663	0.00283524	0.000111948	0.000164678	rs112058234	a	g	-0.2157	0.0152	7.539e-46	rs190024935	a	c	-0.1852	0.046138	5.9661e-05	rs111714615	69401619	0.1449	-0.2146	0.0152	2.372e-45	0.0014745	0.0056435	0.79388	0.64083	0.989367	0.972019	1960
SomaScan_v4	11319-106	MRE11	'MRE11A	11	93652895	94727074	0	0.0748674	0.002835	0.000195062	0.000134286	rs12796488	a	c	-0.112	0.0165	1.032e-11	rs1272189	g	a	-0.048882	0.013308	0.00023948	rs12796488	94131557	0.1776	-0.112	0.0165	1.032e-11	-0.0015103	0.0057194	0.79174	0.86052	1	0.834977	3195
SomaScan_v4	2590-69	ROR1	'ROR1	1	63739693	65147181	0	0.0463403	0.00282899	0.0263805	0.00176082	rs61765448	t	c	-0.2344	0.0175	4.211e-41	rs189023670	t	c	-0.21503	0.056907	0.00015767	rs61765448	64611828	0.1679	-0.2344	0.0175	4.211e-41	0.0022241	0.0054907	0.68542	0.19715	1	0.00951388	3731
SomaScan_v4	12338-27	EGFLA	'EGFLAM	5	37758511	38965123	0	0.0525885	0.00282372	1.15701e-05	1.15701e-05	rs2589775	a	g	0.1216	0.0154	2.691e-15	rs10043988	g	a	0.024731	0.0071418	0.00053455	rs2589775	38381406	0.2327	0.1216	0.0154	2.691e-15	-0.0029902	0.0049224	0.54355	0.90259	1	1	3611
SomaScan_v4	4982-54	Elafin	'PI3	20	43303517	44305185	0	0.0498327	0.00282233	0.00318182	0.000300773	rs35615384	d	i	0.4067	0.0169	2.78e-127	rs112977089	a	g	0.28928	0.068624	2.4921e-05	rs17423897	43780307	0.1779	-0.4061	0.0169	3.91e-127	0.0018738	0.0054685	0.73186	0.20941	0.99315	0.0902668	2897
SomaScan_v4	13013-41	PRKN2	'PARK2	6	161268452	163648803	0	0.0793615	0.00282041	0.000822078	0.000122358	rs540708915	d	i	0.0906	0.0168	6.755e-08	rs574880182	c	t	0.30545	0.082545	0.00021522	rs2849534	163144657	0.214	0.0864	0.0163	1.167e-07	0.0036528	0.0050307	0.46778	0.79832	0.92058	6.29559e-07	8249
SomaScan_v4	19581-15	IGFBP-5	'IGFBP5	2	217036828	218060248	0	0.030197	0.00281811	0.000246538	0.00080795	rs1030064	t	g	-0.075	0.0147	3.439e-07	rs10188365	c	t	0.10403	0.029335	0.00039082	rs1030064	217665966	0.2955	-0.075	0.0147	3.439e-07	-0.0036009	0.0045612	0.42984	0.6405	1	1.14918e-06	3015
SomaScan_v4	18319-7	ODPX	'PDHX	11	34437376	35542138	0	0.193971	0.00280959	0.097711	0.0856501	rs573225161	d	i	-0.2478	0.019	7.348e-39	rs286897	g	c	-0.01877	0.0046764	5.9782e-05	rs12275911	34966492	0.1161	-0.2465	0.0191	5.92e-38	-0.0030136	0.0062459	0.62946	0.91002	0.898622	1	3851
SomaScan_v4	19150-20	KPRB	'PRPSAP2	17	18243398	19334581	0	0.0124323	0.00280175	0.000186054	8.29826e-05	rs11078421	t	c	-0.1376	0.0128	7.174e-27	rs556779976	g	t	-0.39353	0.099749	7.9732e-05	rs3764444	18767846	0.4733	0.1309	0.0128	1.023e-24	-0.0032356	0.0041949	0.44051	0.25009	1	9.54674e-05	1021
SomaScan_v4	2658-27	TrkC	'NTRK3	15	87918230	89299999	0	0.0907841	0.00279938	0.000350929	0.000350929	rs28735437	c	g	0.172	0.0186	1.968e-20	rs8042514	a	g	0.030886	0.0080604	0.00012722	rs28735437	88514855	0.1458	0.172	0.0186	1.968e-20	0.00053137	0.0059091	0.92835	0.63801	1	1	3746
Olink_PEA	OID00602	IL-6 sRa	'IL6R	1	153877669	154941926	0	0.10725	0.00279594	9.04159e-05	0.000111268	rs12730935	a	g	1.0458	0.041703	1.70608e-89	rs78672559	a	g	0.1827	0.036325	4.9114e-07	rs61812598	154420087	0.41031	1.0384	0.04161	6.54636e-89	-0.0029162	0.004285	0.49615	0.18324	0.991496	0.263903	2212
SomaScan_v4	13088-397	BTC	'BTC	4	75169969	76219896	0	0.0357788	0.00279152	0.000508071	0.000508071	rs28690341	c	g	0.5629	0.0187	1.97e-198	rs111763024	a	g	-0.079798	0.023177	0.00057547	rs28690341	75719768	0.1335	0.5629	0.0187	1.97e-198	-0.00072344	0.0057575	0.90001	0.87656	1	1	3043
SomaScan_v4	18386-36	GLRX1	'GLRX	5	94587023	95658709	0	0.0217912	0.00278932	0.00247297	0.000476262	rs6556884	a	g	-0.2928	0.0152	1.707e-82	rs142431264	g	a	-0.1211	0.039521	0.0021834	rs6556884	95161340	0.2535	-0.2928	0.0152	1.707e-82	-0.0028493	0.0048094	0.55355	0.69398	1	1.46602e-06	2416
SomaScan_v4	7787-25	LIRA5	'LILRA5	19	54318353	55324409	0	0.0452385	0.00278485	0.000938096	0.000851384	rs651279	t	c	0.437	0.0136	2.08e-227	rs11665958	c	t	0.017752	0.004351	4.5043e-05	rs431001	54813266	0.3175	-0.4364	0.0136	1.17e-224	0.0033701	0.0046964	0.47301	0.55657	0.994085	1	3019
SomaScan_v4	3813-3	FYN	'FYN	6	111481535	112694655	0	0.0294476	0.00278044	0.00071821	3.31658e-05	rs9487736	a	g	-0.0997	0.0181	3.627e-08	rs573607046	g	c	-0.18309	0.057637	0.0014906	rs9487736	112168309	0.1406	-0.0997	0.0181	3.627e-08	0.0014956	0.0057484	0.79473	0.13458	1	0.00117708	3253
SomaScan_v4	12534-10	CACO2	'CALCOCO2	17	46408350	47443884	0	0.142304	0.00277986	1.84759e-06	1.84759e-06	rs550510	a	g	-0.157	0.0188	7.918e-17	rs111513002	t	a	0.069599	0.016146	1.629e-05	rs550510	46926615	0.146	-0.157	0.0188	7.918e-17	0.0043356	0.0058463	0.45833	0.28872	1	1	2676
SomaScan_v4	2879-9	a1-Antichymotrypsin	'SERPINA3	14	94578714	95590392	0	0.0819818	0.00277902	0.00142299	0.00142299	rs8023057	a	g	0.1688	0.0177	1.559e-21	rs10136961	a	g	0.053518	0.012633	2.271e-05	rs8023057	95097556	0.1793	0.1688	0.0177	1.559e-21	-0.0022244	0.0055636	0.68929	0.5653	1	1	4019
SomaScan_v4	4909-68	Galectin-8	'LGALS8	1	236181300	237216281	0	0.528623	0.00277696	0.000259813	0.000256905	rs75416658	a	t	0.3061	0.04	1.885e-14	rs112592997	c	t	0.074687	0.015285	1.0276e-06	rs78430179	236732871	0.0289	0.301	0.0401	5.766e-14	-0.0012628	0.012009	0.91625	0.94147	0.993331	1	3936
SomaScan_v4	5939-42	TWEAK	'TNFSF12	17	6952208	7964925	0	0.163147	0.00277284	0.00850043	0.00850043	rs80067372	a	g	0.5467	0.014	0	rs12103471	t	g	0.026782	0.0068265	8.7344e-05	rs9905587	7444945	0.2705	0.5487	0.0141	0	-0.0045751	0.0047663	0.33712	0.25582	1	1	2818
SomaScan_v4	7069-9	TSNA1	'TSNARE1	8	142793441	143984601	0	0.0227466	0.00277082	0.0011735	0.0011735	rs11167097	a	g	-0.0638	0.0142	6.742e-06	rs11996074	a	c	-0.015702	0.0043566	0.00031314	rs11167097	142947809	0.3722	-0.0638	0.0142	6.742e-06	-0.0048097	0.0042497	0.25773	0.046871	1	1	3997
SomaScan_v4	9765-4	NDE1	'NDE1	16	15237124	16320210	0	0.0385309	0.00276968	0.000149567	0.000476684	rs7206272	a	c	-0.126	0.0152	1.024e-16	rs181297233	t	g	0.28124	0.071428	8.236e-05	rs7206272	15726293	0.233	-0.126	0.0152	1.024e-16	0.0028929	0.0048535	0.55114	0.62982	1	7.37443e-05	2470
SomaScan_v4	11708-2	LCN1	'LCN1	9	137913284	138918378	0	0.053573	0.00276697	0.00134584	8.77459e-06	rs11103042	a	g	-0.1979	0.0186	1.947e-26	rs145868455	t	c	0.17266	0.03773	4.7335e-06	rs2188211	138404746	0.152	-0.1954	0.0185	4.276e-26	0.00094326	0.0057509	0.86972	0.43645	0.967893	9.24005e-07	3862
SomaScan_v4	9748-31	GSTM3-3	'GSTM3	1	109776554	110784384	0	0.0272638	0.00276426	0.000252654	0.0126983	rs28743105	c	g	0.8307	0.0126	0	rs115674693	t	c	0.096644	0.023393	3.6072e-05	rs11101989	110253741	0.3377	0.8038	0.0125	0	-0.0031116	0.0044796	0.48729	0.11837	0.867851	1.00143e-05	2290
SomaScan_v4	4153-11	alpha-1-antichymotrypsin complex	'SERPINA3	14	94578714	95590392	0	0.081983	0.00276385	0.00142299	0.00142299	rs8023057	a	g	0.5171	0.0171	7.36e-200	rs10136961	a	g	0.053518	0.012633	2.271e-05	rs8023057	95097556	0.1793	0.5171	0.0171	7.36e-200	-0.0022244	0.0055636	0.68929	0.5653	1	1	4019
SomaScan_v4	13119-26	protein Z inhibitor	'SERPINA10	14	94249650	95259608	0	0.077208	0.00276168	0.000536122	0.000536122	rs12434093	t	c	-0.945	0.0153	0	rs10136961	a	g	0.053518	0.012633	2.271e-05	rs12434093	94755184	0.1725	-0.945	0.0153	0	-0.0025278	0.0053815	0.63856	0.53534	1	1	4061
SomaScan_v4	6520-87	MGP	'MGP	12	14534115	15538860	0	0.0239365	0.002761	0.00603278	0.00603278	rs2430687	t	c	0.406	0.0132	4.04e-208	rs117523491	g	a	-0.041807	0.013128	0.0014498	rs2430687	15047396	0.3959	0.406	0.0132	4.04e-208	0.0031017	0.0042236	0.46272	0.22329	1	1	2482
SomaScan_v4	16599-38	GPN1	'GPN1	2	27351114	28374375	0	0.0800107	0.00275649	0.0450302	0.0450302	rs4666005	a	g	-0.0835	0.0129	8.851e-11	rs143013881	g	c	0.039695	0.0094922	2.8914e-05	rs4666005	27855239	0.4657	-0.0835	0.0129	8.851e-11	0.003726	0.0041046	0.36401	0.29498	1	1	1937
SomaScan_v4	5648-28	CTRB2	'CTRB2	16	74737994	75741083	0	0.310421	0.00275374	0.000111684	0.000102347	rs66584288	d	i	-1.0037	0.014	0	rs79550550	g	a	-0.071377	0.015802	6.2749e-06	rs889515	75251299	0.1991	1.0035	0.014	0	-0.0047714	0.0055207	0.38743	0.80223	0.986312	1	3660
SomaScan_v4	9002-36	SPA11	'SERPINA11	14	94408801	95419127	0	0.0817628	0.0027536	0.00111656	0.00112941	rs56026704	a	t	-0.2932	0.0146	4.34e-89	rs10136961	a	g	0.053518	0.012633	2.271e-05	rs1885066	94917060	0.1698	-0.2947	0.0147	5.48e-90	-0.0019886	0.0056467	0.72471	0.35614	0.998127	1	4236
SomaScan_v4	2647-66	Rab GDP dissociation inhibitor beta	'GDI2	10	5307186	6384095	0	0.0899551	0.00275315	0.00359326	0.00541721	rs60583998	d	i	-0.127	0.0147	6.001e-18	rs78007856	t	c	-0.027982	0.0072562	0.00011511	rs2275774	5799613	0.1997	0.1289	0.0151	1.59e-17	-0.0029889	0.0053437	0.57594	0.96542	0.842395	1	4387
SomaScan_v4	3173-49	ASAHL	'NAAA	4	76331809	77362204	0	0.0491698	0.00275059	0.0279442	1	rs111981122	a	c	0.7366	0.0144	0	rs57390122	t	c	0.063909	0.017038	0.00017618	rs111981122	76855106	0.2334	0.7366	0.0144	0	0.0025038	0.0048931	0.60886	0.20667	1	1	3084
SomaScan_v4	2961-1	Protein C	'PROC	2	127676003	128686822	0	0.0243356	0.00274329	0.00858763	0.00138727	rs1799810	a	t	0.1574	0.0134	7.693e-32	rs191789849	t	c	0.17673	0.056837	0.0018747	rs1799810	128176040	0.427	0.1574	0.0134	7.693e-32	0.0028568	0.0041653	0.4928	0.40205	1	1.30855e-05	3185
SomaScan_v4	14066-49	MAGI2	'MAGI2	7	77146393	79582890	0	0.10087	0.0027415	5.78229e-06	0.00015467	rs73147474	a	c	-0.9101	0.0162	0	rs78566442	t	a	-0.061705	0.017534	0.00043279	rs73147474	79065927	0.1536	-0.9101	0.0162	0	0.0021089	0.0056923	0.71102	0.53243	1	8.15264e-05	7884
SomaScan_v4	4374-45	MIC-1	'GDF15	19	17985541	18999986	0	0.0986728	0.00273101	9.90291e-06	9.90291e-06	rs75347775	a	g	0.3944	0.014	3.21e-175	rs4283343	g	a	-0.026885	0.0065526	4.079e-05	rs75347775	18495908	0.2452	0.3944	0.014	3.21e-175	-0.0027792	0.0049949	0.57793	0.87887	1	1	2845
SomaScan_v4	7648-9	MYPC1	'MYBPC1	12	101462131	102579796	0	0.036704	0.00272992	0.000759662	0.000579587	rs80087033	a	g	-0.1307	0.018	3.979e-13	rs632198	c	t	0.030882	0.0086168	0.00033844	rs80087033	102048447	0.1517	-0.1307	0.018	3.979e-13	-0.00058653	0.0056808	0.91777	0.20033	1	0.000397258	3499
Olink_PEA	OID00633	YKL-40	'CHI3L1	1	202648059	203655877	0	0.0422182	0.00272932	0.00112897	0.0178007	rs4950928	c	g	0.85184	0.068066	2.54097e-31	rs572301137	i	d	0.17305	0.036129	1.6705e-06	rs35668790	202924810	0.19688	0.04332	0.075626	0.567035	0.018077	0.0051712	0.00047278	0.63192	1	0.00064701	2642
SomaScan_v4	13929-27	OCTC	'CROT	7	86474997	87529111	0	0.187926	0.00272224	0.00422349	0.00422349	rs31653	a	g	-0.7618	0.0194	0	rs111329272	a	g	0.049198	0.012366	6.9342e-05	rs31653	87032613	0.1076	-0.7618	0.0194	0	-0.00087207	0.0066589	0.8958	0.27505	1	1	2406
SomaScan_v4	19154-41	Protease nexin I	'SERPINE2	2	224339829	225404036	0	0.0425038	0.00271826	4.07956e-05	4.07956e-05	rs13412535	a	g	-0.8898	0.0134	0	rs6436445	t	c	-0.017131	0.0048669	0.00043178	rs13412535	224874874	0.2366	-0.8898	0.0134	0	-0.0020859	0.0052666	0.69206	0.60455	1	1	3261
SomaScan_v4	4559-64	KYNU	'KYNU	2	143135067	144299890	0	0.055396	0.00271782	0.00117494	9.14641e-05	rs73961713	a	c	-0.7857	0.0161	0	rs200549251	d	i	-0.042268	0.0096508	1.1883e-05	rs73961713	143801205	0.1727	-0.7857	0.0161	0	0.0016609	0.0054747	0.7616	0.15329	1	0.144095	3147
SomaScan_v4	12517-52	TFAR19	'PDCD5	19	32571974	33578358	0	0.0750574	0.00271653	0.000604256	0.000604256	rs4499344	a	g	0.3901	0.0137	1.91e-178	rs79319957	g	a	0.044726	0.011478	9.7499e-05	rs4499344	33073431	0.3036	0.3901	0.0137	1.91e-178	-0.00027002	0.0045378	0.95255	0.90045	1	1	3359
SomaScan_v4	12386-11	AMPB	'RNPEP	1	201451500	202475275	0	0.029194	0.00271367	0.000430268	0.00556355	rs11810017	t	c	-0.3211	0.0137	7.09e-122	rs114483936	a	g	-0.06008	0.019151	0.0017062	rs11810017	201950949	0.313	-0.3211	0.0137	7.09e-122	0.0031229	0.0044831	0.48606	0.46881	1	0.00062883	2692
SomaScan_v4	5105-2	Nogo Receptor	'RTN4R	22	19728938	20770769	0	0.0201011	0.00271241	1.06947e-05	1.06947e-05	rs175206	c	g	-0.3413	0.0152	3.44e-111	rs9605030	t	c	0.019103	0.0062097	0.0020963	rs175206	20173526	0.2533	-0.3413	0.0152	3.44e-111	0.0025836	0.0047087	0.58322	0.79342	1	1	2117
Olink_PEA	OID00995	KLRD1	'KLRD1	12	9878657	10969850	0	0.0379043	0.00270579	0.0107458	0.0107458	rs12829155	g	a	-0.3348	0.061495	8.28133e-08	rs111296851	c	g	-0.04212	0.011953	0.00042527	rs12822999	9968349	0.43289	0.14998	0.061894	0.0157471	-0.0015563	0.0045084	0.72995	0.53605	1	1	3661
SomaScan_v4	18188-12	GATM	'GATM	15	45153322	46194525	0	0.0328015	0.00270201	0.0021077	0.00144262	rs2433601	t	c	0.4218	0.0126	1.52e-244	rs187600024	a	g	0.12572	0.035449	0.00039061	rs2433601	45716425	0.3718	0.4218	0.0126	1.52e-244	-0.0030359	0.0044512	0.49522	0.48286	1	9.42392e-05	2491
SomaScan_v4	5980-55	BOLA3	'BOLA3	2	73862525	74875121	0	0.0346072	0.00269786	0.00255531	0.00399498	rs828889	a	g	-0.1856	0.0125	8.753e-50	rs138613858	g	c	-0.1303	0.035997	0.00029501	rs828889	74371995	0.4199	-0.1856	0.0125	8.753e-50	-0.0031107	0.0042024	0.45917	0.23856	1	0.000209847	1854
SomaScan_v4	13658-31	PDGF-CC	'PDGFC	4	157181606	158392546	0	0.0606124	0.00269324	0.0012368	0.0012368	rs72494011	a	g	0.153	0.0178	8.575e-18	rs138455967	a	g	0.092406	0.023964	0.00011525	rs72494011	157977619	0.1647	0.153	0.0178	8.575e-18	0.0016157	0.0056378	0.77443	0.47017	1	1	3480
SomaScan_v4	12727-7	FPRP	'PTGFRN	1	116952679	118032980	0	0.0908254	0.00268919	0.00131091	0.00131091	rs4233450	t	g	0.7066	0.0159	0	rs61786473	a	t	0.058591	0.014154	3.4802e-05	rs4233450	117490261	0.172	0.7066	0.0159	0	-0.0022508	0.0054507	0.67966	0.77651	1	1	2372
SomaScan_v4	5006-71	MK13	'MAPK13	6	35595586	36607842	0	0.0277288	0.00268695	0.00906033	0.00123305	rs12210904	a	c	0.1878	0.0147	2.256e-37	rs116074606	a	g	0.23923	0.069132	0.00053928	rs12210946	36098130	0.29	0.1806	0.0146	5.704e-35	-0.0023571	0.0047059	0.61646	0.87704	0.982991	7.26511e-07	2583
SomaScan_v4	4435-66	ENPP7	'ENPP7	17	77204681	78216021	0	0.0812774	0.00268163	7.66813e-05	7.66813e-05	rs8076533	t	c	0.9325	0.0106	0	rs4789997	g	a	0.017812	0.0046026	0.00010884	rs3923265	77707120	0.396	-0.8649	0.0109	0	-0.0062469	0.0044321	0.1587	0.51995	1	1	3355
SomaScan_v4	12428-2	LYPL1	'LYPLAL1	1	218847186	219886207	0	0.172808	0.00268157	0.00122379	0.00119931	rs3084102	d	i	0.371	0.0198	3.375e-78	rs111452878	t	g	0.050229	0.012063	3.1262e-05	rs12093892	219368348	0.1149	0.3702	0.0198	1.178e-77	-0.0020813	0.0061634	0.7356	0.39438	0.994926	1	3311
SomaScan_v4	5631-83	MOTI	'MLN	6	33262450	34271788	0	0.268511	0.00267981	4.67306e-05	5.51687e-05	rs9357165	a	g	0.4198	0.012	3.02e-266	rs211474	a	g	0.018437	0.0044373	3.2528e-05	rs9394169	33778964	0.4616	0.4176	0.012	1.7e-264	0.004437	0.0041216	0.2817	0.090725	0.984946	1	4261
SomaScan_v4	3535-84	DKK1	'DKK1	10	53574056	54577802	0	0.0302721	0.00267533	0.0384463	0.0384463	rs7097068	t	g	0.1616	0.0127	2.617e-37	rs79926301	a	c	0.034931	0.0098044	0.00036694	rs56265462	54127141	0.4383	0.158	0.0126	5.402e-36	0.0038212	0.0042217	0.3654	0.46662	1	1	3242
SomaScan_v4	4471-50	TGM3	'TGM3	20	1776647	2821724	0	0.0304869	0.00267252	0.00205197	0.000402711	rs214830	c	g	0.2446	0.014	2.859e-68	rs145751772	t	c	0.13511	0.040046	0.00074123	rs214830	2321105	0.3649	0.2446	0.014	2.859e-68	0.002827	0.0045656	0.53579	0.3325	1	6.33536e-06	3436
SomaScan_v4	4834-61	Epithelial cell kinase	'EPHA2	1	15950832	16982582	0	0.0374614	0.00266927	0.00619636	0.00619636	rs924204	a	g	0.1269	0.013	2.27e-22	rs145918585	c	a	0.10341	0.030948	0.00083377	rs924204	16513926	0.4081	0.1269	0.013	2.27e-22	-0.0032516	0.004235	0.44262	0.46607	1	1	2550
SomaScan_v4	5465-32	H6ST1	'HS6ST1	2	128494290	129576151	0	0.0925149	0.00266744	0.00082243	0.00082243	rs13010149	t	c	-0.2811	0.0156	2.801e-72	rs34368190	g	c	0.055611	0.013575	4.1921e-05	rs13010149	129065971	0.2161	-0.2811	0.0156	2.801e-72	-0.0028684	0.0051942	0.58079	0.68749	1	1	3469
SomaScan_v4	16922-53	PLXB3	'PLXNB3	23	152529651	153544801	0	0.0358302	0.00266717	0.000389194	NA	X:153031840_G_C	c	g	0.1462	0.0163	3.304e-19	rs147155599	g	t	-0.10366	0.030143	0.00058361	X:153031840_G_C	153031840	0.1486	0.1462	0.0163	3.304e-19	-0.0013273	0.0053652	0.8046	0.60021	1	NA	1657
SomaScan_v4	15299-102	MESD2	'MESDC2	15	80739667	81782219	0	0.0234025	0.00266067	0.00888773	0.00888773	rs7179762	a	g	0.083	0.0144	7.658e-09	rs72742248	g	a	0.051467	0.016961	0.0024098	rs7179762	81397782	0.2563	0.083	0.0144	7.658e-09	-0.0012223	0.0047845	0.79836	0.66011	1	1	2634
SomaScan_v4	18860-2	CaMKK alpha	'CAMKK1	17	3263609	4298185	0	0.027538	0.00264904	2.91613e-05	1	rs753513	t	c	-0.1143	0.0153	6.939e-14	rs764961967	t	c	0.30667	0.07518	4.5193e-05	rs753513	3793472	0.3029	-0.1143	0.0153	6.939e-14	0.0022228	0.0049641	0.65432	0.56003	1	1	3014
SomaScan_v4	9337-43	TKN1	'TAC1	7	96861220	97869784	0	0.0538929	0.00264526	0.000495495	0.000495495	rs78145257	a	g	-0.2893	0.0178	3.979e-59	rs6960808	a	c	0.017815	0.0042548	2.8274e-05	rs78145257	97366332	0.1705	-0.2893	0.0178	3.979e-59	-0.0015288	0.0053529	0.77518	0.98005	1	1	3176
SomaScan_v4	5392-73	Fas, soluble	'FAS	10	90250414	91275542	0	0.0375558	0.00264247	0.00923157	0.000465534	rs10887882	a	t	-0.1837	0.0128	9.118e-47	rs141977538	t	c	0.11585	0.030303	0.00013185	rs10887882	90782922	0.4105	-0.1837	0.0128	9.118e-47	-0.0032266	0.0042052	0.44291	0.86224	1	0.0618911	3269
SomaScan_v4	12422-143	LX15B	'ALOX15B	17	7442335	8452452	0	0.160908	0.00264154	0.0125366	0.00120443	rs35362199	d	i	-0.2288	0.014	4.437e-60	rs144094504	t	c	0.3084	0.077301	6.6169e-05	rs8073913	7961377	0.4034	0.2146	0.0138	2.549e-54	0.0037855	0.004248	0.37287	0.78842	0.918139	0.000168628	2756
SomaScan_v4	12016-60	CBL	'CBL	11	118576752	119678859	0	0.0219086	0.00263847	0.0029867	1	rs76683040	t	c	-0.3947	0.024	8.346e-61	rs181955744	t	c	0.29816	0.089868	0.00090721	rs76683040	119152684	0.0739	-0.3947	0.024	8.346e-61	-0.00081503	0.007951	0.91835	0.52211	1	1	2548
SomaScan_v4	5463-22	GAS1	'GAS1	9	89059279	90062104	0	0.0278984	0.0026308	0.000135237	0.000135237	rs2150719	t	c	0.0654	0.0131	5.805e-07	rs13283889	a	g	0.039263	0.010799	0.0002772	rs2150719	89199375	0.4655	0.0654	0.0131	5.805e-07	0.0015239	0.0043312	0.72496	0.48384	1	1	3223
SomaScan_v4	12831-21	TESC	'TESC	12	116976728	118037284	0	0.0962449	0.00262303	0.00479295	0.00479295	rs59756806	t	c	0.6989	0.0118	0	rs12313968	c	t	-0.07742	0.020707	0.00018487	rs59756806	117479019	0.3492	0.6989	0.0118	0	-0.003288	0.0043371	0.44838	0.73716	1	1	3152
SomaScan_v4	5128-53	SLAF6	'SLAMF6	1	159954820	160993052	0	0.0435733	0.00261928	3.69384e-06	0.00465415	rs11265413	a	t	-0.3572	0.016	4.48e-110	rs114641368	t	c	0.092643	0.025146	0.00022937	rs11265413	160460099	0.2073	-0.3572	0.016	4.48e-110	0.0015798	0.0052251	0.76239	0.86907	1	0.000365472	2868
SomaScan_v4	13059-33	RIFK	'RFK	9	78500433	79509433	0	0.0426917	0.00261906	0.00257207	0.000340302	rs680775	a	g	-0.2231	0.0152	4.97e-49	rs189131359	a	g	0.076883	0.021249	0.00029666	rs680775	79322674	0.2349	-0.2231	0.0152	4.97e-49	-0.0023146	0.0048237	0.63134	0.67378	1	8.42833e-07	3461
SomaScan_v4	19188-21	NAP2L	'NAP1L4	11	2465667	3513607	0	0.032951	0.00261536	0.00783934	0.00171876	rs12364426	t	c	-0.2215	0.0146	4.752e-52	rs12362788	t	c	-0.023299	0.0071768	0.0011687	rs1519	2967167	0.2202	-0.2196	0.0145	1.386e-51	0.0018718	0.0051034	0.71379	0.028254	0.977	0.00483226	2973
SomaScan_v4	6388-21	CC126	'CCDC126	7	23136998	24184327	0	0.0273152	0.00261296	0.0152603	0.000322637	rs35121828	a	g	0.3763	0.0149	1.29e-140	rs272702	g	t	0.16789	0.054031	0.0018885	rs35121828	23634985	0.2545	0.3763	0.0149	1.29e-140	-0.0020898	0.0048937	0.66935	0.31794	1	0.000252685	3192
SomaScan_v4	10908-2	GLT13	'GALNT13	2	154228426	155810361	0	0.0484596	0.00261108	0.00673661	0.000682808	rs6753489	a	g	-0.0729	0.0134	5.025e-08	rs141150919	g	a	0.1002	0.02868	0.00047638	rs6753489	155221227	0.4555	-0.0729	0.0134	5.025e-08	-0.00049056	0.0041588	0.9061	0.022275	1	0.101763	4726
SomaScan_v4	13122-19	FLRT2	'FLRT2	14	85496488	86595034	0	0.11063	0.00260863	0.0230236	0.0230236	rs61980102	t	g	0.2221	0.0138	2.677e-58	rs7147635	t	a	0.018669	0.0041989	8.7383e-06	rs12883406	85823240	0.2868	-0.2211	0.0138	1.59e-57	-0.0023599	0.0047398	0.61856	0.034431	1	1	3367
Olink_PEA	OID00542	TNR5	'CD40	20	44246911	45258502	0	0.0455347	0.00260745	0.000144888	0.00211433	rs2425752	c	t	0.36173	0.068245	1.76319e-07	rs2425846	g	t	0.050379	0.010968	4.365e-06	rs112618062	44495865	0.016259	-0.25843	0.25439	0.310199	-0.017578	0.016704	0.29265	0.93354	1	0.000404801	2861
SomaScan_v4	5722-78	Prolylcarboxypeptidase	'PRCP	11	82034544	83181626	0	0.0456771	0.0026074	0.00129977	0.000664594	rs2229437	t	g	-0.3019	0.0175	5.045e-67	rs138452468	g	a	0.24639	0.058443	2.4887e-05	rs2229437	82564294	0.1755	-0.3019	0.0175	5.045e-67	0.0002315	0.0054673	0.96623	0.82485	1	0.0008718	3352
SomaScan_v4	3868-8	SGTA	'SGTA	19	2254712	3283369	0	0.0233503	0.00260555	2.16458e-05	1.74252e-05	rs36094868	t	c	-0.0772	0.0173	7.842e-06	rs188415265	t	c	0.17193	0.039663	1.4587e-05	rs6510708	2856375	0.1561	0.0671	0.0179	0.000178	-0.0078472	0.0058927	0.18297	0.076075	0.978994	0.00117625	3812
SomaScan_v4	17454-15	EGFL6	'EGFL6	23	13087724	14151694	0	0.0407501	0.00260293	0.00315145	0.000118413	rs5935624	t	c	-0.4106	0.0104	0	rs183968780	g	t	-0.34957	0.094471	0.0002153	rs5935624	13600242	0.4685	-0.4106	0.0104	0	0.0030229	0.004203	0.47201	0.78504	1	0.000109759	2233
SomaScan_v4	19289-29	DCUP	'UROD	1	44977819	45981247	0	0.0215448	0.00259734	0.00568355	0.00402292	rs8681	a	g	-0.4926	0.0149	7.28e-240	rs191934733	a	g	0.084617	0.02559	0.00094434	rs8681	45468606	0.2484	-0.4926	0.0149	7.28e-240	0.0033188	0.0046388	0.47433	0.52669	1	0.000520691	2179
SomaScan_v4	9335-28	PSG9	'PSG9	19	43215943	44273682	0	0.018289	0.00259662	0.00129839	0.00951666	rs28836541	a	g	0.2002	0.0155	6.242e-38	rs188089486	a	c	0.27109	0.080152	0.00071891	rs28836541	43815234	0.2385	0.2002	0.0155	6.242e-38	0.0015596	0.0050597	0.7579	0.20291	1	0.00015129	1825
SomaScan_v4	15522-2	GAPR1	'GLIPR2	9	35636732	36663910	0	0.0292468	0.00259531	0.0028897	0.0028897	rs4878643	c	g	-0.2769	0.0145	8.764e-81	rs148158262	c	t	0.063254	0.019241	0.0010111	rs4878643	36153437	0.2936	-0.2769	0.0145	8.764e-81	0.0027862	0.0045892	0.54377	0.21742	1	1	2499
SomaScan_v4	8097-77	LIPN	'LIPN	10	90021163	91037999	0	0.0461755	0.00259511	0.00726011	0.00144277	rs10509554	t	c	0.7464	0.0126	0	rs141977538	t	c	0.11585	0.030303	0.00013185	rs10509554	90525792	0.3107	0.7464	0.0126	0	-0.0026778	0.0046114	0.56146	0.29406	1	0.000242559	3096
SomaScan_v4	12395-86	SYDM	'DARS2	1	173293641	174327684	0	0.0276528	0.00259234	0.00380496	NA	rs199818983	d	i	-0.2054	0.0142	2.393e-47	rs114473166	g	c	0.13422	0.031882	2.5549e-05	rs58825445	173758024	0.2585	0.2059	0.0143	4.125e-47	-2.5478e-05	0.004685	0.99566	0.83103	0.822866	0.632949	1843
SomaScan_v4	7935-26	LARGE	'LARGE	22	33058212	34818829	0	0.0883467	0.00259209	0.00327833	0.00015876	rs3210587	a	g	0.1095	0.013	3.439e-17	rs562395983	g	t	-0.23354	0.052084	7.3289e-06	rs3210587	34316077	0.3673	0.1095	0.013	3.439e-17	0.0027536	0.0043481	0.52654	0.53734	1	0.000143265	6093
SomaScan_v4	3453-87	LYN	'LYN	8	56292372	57423940	0	0.0315547	0.00259036	0.000100375	0.00190418	rs6983130	a	g	-0.1176	0.0161	2.777e-13	rs201057982	d	i	0.059297	0.016248	0.00026287	rs6983130	56793239	0.1887	-0.1176	0.0161	2.777e-13	1.0372e-05	0.0052428	0.99842	0.22885	1	0.00337023	3558
SomaScan_v4	9745-20	IF4E2	'EIF4E2	2	232914762	233948354	0	0.0298126	0.00259005	0.000591781	0.000591781	rs2293338	a	g	0.0871	0.0145	2.106e-09	rs10221939	c	t	-0.021569	0.0063745	0.00071544	rs2293338	233438786	0.2853	0.0871	0.0145	2.106e-09	0.0020701	0.0047611	0.66371	0.69059	1	1	3068
SomaScan_v4	17341-89	THIC	'ACAT2	6	159681360	160700144	0	0.0452563	0.00258512	0.0326324	1	rs25683	a	g	0.4387	0.0118	7.36e-301	rs766801305	a	g	0.3233	0.07894	4.2119e-05	rs25683	160196343	0.4297	0.4387	0.0118	7.36e-301	0.0030357	0.0041589	0.46543	0.41027	1	1	3292
SomaScan_v4	8766-29	LIRA5	'LILRA5	19	54318353	55324409	0	0.0452479	0.00258186	0.000896841	0.000851384	rs651279	t	c	0.3555	0.0131	5.33e-161	rs11665958	c	t	0.017752	0.004351	4.5043e-05	rs741584	54815093	0.3183	-0.355	0.0131	1.14e-160	0.0025492	0.0046683	0.58502	0.55135	0.994138	1	3019
SomaScan_v4	8992-1	TMEM2	'TMEM2	9	73798282	74931606	0	0.0766491	0.00257077	0.0030902	0.0030902	rs4143770	c	g	-0.2084	0.0147	2.262e-45	rs10116204	c	t	-0.039456	0.0095033	3.2979e-05	rs4143770	74267330	0.284	-0.2084	0.0147	2.262e-45	0.0026275	0.0047117	0.57708	0.78344	1	1	3047
SomaScan_v4	17325-10	KGUA	'GUK1	1	227827663	228836685	0	0.513926	0.00256905	0.00258256	0.00258256	rs10495278	c	g	-0.6747	0.0337	3.31e-89	rs61825300	c	g	-0.027905	0.0060892	4.5879e-06	rs10495278	228314350	0.0373	-0.6747	0.0337	3.31e-89	0.0022031	0.01013	0.82784	0.83844	1	1	2381
SomaScan_v4	2429-27	C8	'C8A|C8B|C8G	9	139339698	140341426	0	0.0344138	0.00256849	0.000686474	0.000686474	rs11145949	a	g	-0.0664	0.0135	8.236e-07	rs7020732	g	t	-0.03094	0.0078482	8.0726e-05	rs11145949	139857958	0.4807	-0.0664	0.0135	8.236e-07	0.0015777	0.0041866	0.70629	0.11301	1	1	2425
Olink_PEA	OID01059	FES	'FES	15	90926925	91939006	0	0.0234795	0.00256804	5.78787e-06	0.000293604	rs17514846	a	c	-0.39032	0.062822	1.12616e-09	rs1206680	c	t	-0.11268	0.030639	0.00023533	rs117405298	91109131	0.025738	0.17722	0.20377	0.384911	0.051324	0.015879	0.0012287	0.098431	1	0.000321844	3024
SomaScan_v4	2633-52	IL-13 Ra1	'IL13RA1	23	117361535	118428502	0	0.149003	0.00256197	0.00349229	0.00349873	rs3121671	a	t	-0.4071	0.0136	1.4e-196	rs11795528	g	c	0.066647	0.015623	1.9893e-05	rs2248633	117906239	0.1692	-0.4068	0.0136	6.74e-197	0.00035859	0.0058919	0.95147	0.54182	0.999523	1	2024
SomaScan_v4	7849-3	Glutaminyl cyclase	'QPCT	2	37071717	38100465	0	0.0747098	0.00255847	0.000275372	0.000152944	rs10189564	a	g	-1.1913	0.0748	4.079e-57	rs58607959	c	t	0.14896	0.04019	0.00021031	rs10189564	37581254	0.0073	-1.1913	0.0748	4.079e-57	-0.01114	0.013786	0.41905	0.49011	1	0.000248748	3749
SomaScan_v4	3292-75	CD48	'CD48	1	160148536	161181641	0	0.040979	0.00255503	0.000964269	0.00237332	rs1980606	a	g	-0.2384	0.0159	1.59e-50	rs114641368	t	c	0.092643	0.025146	0.00022937	rs1980606	160654786	0.2092	-0.2384	0.0159	1.59e-50	-0.0014197	0.005145	0.7826	0.87018	1	0.000365472	2642
SomaScan_v4	2992-59	IL-17 sR	'IL17RA	22	17065844	18096583	0	0.0319226	0.00255375	0.00641268	0.00641268	rs4819959	a	g	0.8061	0.011	0	rs9606649	t	c	0.013755	0.0043031	0.0013909	rs4819959	17586631	0.4993	0.8061	0.011	0	-0.0028208	0.0042418	0.50605	0.90657	1	1	2893
SomaScan_v4	5404-53	DR6	'TNFRSF21	6	46699268	47777641	0	0.0554235	0.00255048	0.000678693	0.000678693	rs6458555	a	g	0.1452	0.0146	2.531e-23	rs139960076	t	c	0.046982	0.014373	0.0010805	rs6458555	47277569	0.3064	0.1452	0.0146	2.531e-23	-0.0027285	0.0045196	0.54604	0.21247	1	1	3473
SomaScan_v4	8468-19	PSA	'KLK3	19	50858171	51864020	0	0.0766406	0.00254757	9.7752e-05	9.7752e-05	rs266849	a	g	0.0806	0.0107	5e-14	rs1405655	c	t	0.017097	0.0043223	7.6394e-05	rs266849	51349090	0.1995	0.0806	0.0107	5e-14	-0.0022211	0.005142	0.66577	0.2751	1	1	3039
SomaScan_v4	17327-3	CNPY3	'CNPY3	6	42396938	43407025	0	0.0690926	0.00254212	0.00213739	0.00231016	rs77807794	t	c	-0.4083	0.0147	6.2e-169	rs187435514	a	g	0.083625	0.020876	6.1808e-05	rs9471969	42906384	0.2526	-0.4068	0.0147	1.22e-167	-0.0026221	0.0046837	0.57559	0.56936	0.978603	1	2227
SomaScan_v4	13983-27	QOR	'CRYZ	1	74671170	75699092	0	0.0267709	0.0025403	0.0018346	0.00271561	rs28602706	t	c	0.954	0.0096	0	rs182547167	a	g	-0.1604	0.04755	0.00074291	rs28602706	75199973	0.4616	0.954	0.0096	0	-0.0027107	0.0042495	0.52354	0.76703	1	0.000501472	2159
SomaScan_v4	5630-48	CM35H	'CD300A	17	71962555	72980933	0	0.0648627	0.00253435	0.00182157	0.00182157	rs2272111	a	g	-0.6174	0.0152	0	rs60913102	t	c	-0.03167	0.008022	7.8851e-05	rs2272111	72469966	0.2017	-0.6174	0.0152	0	0.0019333	0.0050533	0.70203	0.019106	1	1	3119
SomaScan_v4	9197-4	LEG9	'LGALS9	17	25456824	26476586	0	0.0180723	0.00252783	0.00869937	0.000968046	rs74321993	a	g	-0.1903	0.0153	2.387e-35	rs188333508	c	t	0.24519	0.070749	0.00052906	rs8368	25976524	0.2393	0.1898	0.0154	5.301e-35	-0.00085736	0.0048316	0.85916	0.69304	0.906462	0.000246011	2406
Olink_PEA	OID00383	SLAF7	'SLAMF7	1	160209037	161224611	0	0.0412526	0.00252742	0.000444545	0.0247966	rs11265473	g	t	-0.64631	0.065859	7.63836e-21	rs114641368	t	c	0.092643	0.025146	0.00022937	rs34378534	160510652	0.091602	-0.048446	0.11059	0.661546	0.016909	0.0080655	0.036042	0.058542	1	0.000365472	2664
SomaScan_v4	8346-9	DPP2	'DPP7	9	139504994	140509629	0	0.0356062	0.00252058	5.966e-06	5.966e-06	rs10747049	c	g	0.6693	0.0138	0	rs7020732	g	t	-0.03094	0.0078482	8.0726e-05	rs10747049	140008750	0.2496	0.6693	0.0138	0	-0.0011336	0.0050131	0.82111	0.74287	1	1	2258
SomaScan_v4	18886-28	DSCL1	'DSCAML1	11	116798489	118188240	0	0.0946801	0.00251894	8.4675e-05	8.4675e-05	rs11216545	a	g	-0.0743	0.0134	2.9e-08	rs10790247	g	t	-0.016555	0.004554	0.00027771	rs11216545	117659322	0.4346	-0.0743	0.0134	2.9e-08	0.0010128	0.0042005	0.80948	0.68362	1	1	4758
SomaScan_v4	6408-2	INHBC	'INHBC	12	57328543	58344611	0	0.0171558	0.00251851	0.00379403	0.00156481	rs539603055	d	i	-0.0961	0.0159	1.351e-09	rs536472572	g	c	0.20926	0.054152	0.00011136	rs2943693	57835965	0.2366	0.0906	0.0154	3.997e-09	-0.00017081	0.0047977	0.9716	0.69212	0.871497	0.00026367	1783
Olink_PEA	OID01290	FCN2	'FCN2	9	137272654	138279924	0	0.0557384	0.00251749	1.31654e-05	0.000205578	rs7041446	a	g	-0.59864	0.05555	2.03236e-24	rs145868455	t	c	0.17266	0.03773	4.7335e-06	rs73553246	137458281	0.066888	0.2482	0.12613	0.0496478	-0.025312	0.0077444	0.0010814	0.34429	1	0.000108379	4001
SomaScan_v4	2999-6	LSAMP	'LSAMP	3	115021235	118216095	0	0.107945	0.00251407	8.4115e-05	8.4115e-05	rs2116308	t	c	-0.1653	0.0154	6.026e-27	rs958629	c	g	0.014828	0.0043569	0.00066583	rs2116308	116106823	0.1727	-0.1653	0.0154	6.026e-27	-0.00038915	0.0055986	0.94458	0.64123	1	1	9532
SomaScan_v4	19448-104	UPP1	'UPP1	7	47628225	48648330	0	0.0639832	0.00250276	0.018024	1	rs6463455	a	g	0.1771	0.0156	1.065e-29	rs57805555	t	c	-0.1987	0.049911	6.8608e-05	rs6463455	47987296	0.2091	0.1771	0.0156	1.065e-29	0.0021431	0.0048686	0.6598	0.10271	1	1	3878
SomaScan_v4	19254-125	GMPR1	'GMPR	6	15738811	16795780	0	0.0457815	0.00250141	0.0102758	0.00299242	rs2327958	a	g	-1.1986	0.0076	0	rs145243768	g	a	-0.23648	0.056618	2.957e-05	rs2327958	16288615	0.3957	-1.1986	0.0076	0	-0.002727	0.0043002	0.52597	0.59324	1	0.000397943	3440
Olink_PEA	OID00425	MERTK	'MERTK	2	112156056	113287138	0	0.0334556	0.00249519	0.00047984	0.00047984	rs4500955	c	t	-0.36367	0.062352	1.00277e-08	rs10171109	g	a	-0.025602	0.0066854	0.00012838	rs10171109	112373169	0.13019	-0.091599	0.094644	0.333618	-0.025602	0.0066854	0.00012838	0.051977	1	1	1954
SomaScan_v4	9747-48	MARK3	'MARK3	14	103351729	104470168	0	0.0512261	0.00249089	0.0732376	1	rs8022179	a	t	0.0873	0.0147	3.019e-09	rs10147923	g	c	-0.065977	0.017666	0.00018791	rs8022179	103847287	0.2654	0.0873	0.0147	3.019e-09	-0.00235	0.0045412	0.60482	0.6483	1	1	3262
SomaScan_v4	11308-8	CR3L4	'CREB3L4	1	153440010	154446839	0	0.0176567	0.00248668	0.00240993	0.000302797	rs11288257	d	i	0.3102	0.0131	1.94e-123	rs114914981	t	c	0.097693	0.024787	8.1036e-05	rs11264736	153939130	0.4781	0.3099	0.0131	6.7e-124	0.0024661	0.00414	0.5514	0.28803	0.994905	0.000127971	1883
SomaScan_v4	16872-248	MAAI	'GSTZ1	14	77287227	78297940	0	0.0559805	0.00248252	0.0021593	0.000100584	rs7975	a	g	1.192	0.0091	0	rs909228	a	g	-0.081062	0.01709	2.1045e-06	rs7975	77793207	0.3215	1.192	0.0091	0	0.0027009	0.0043504	0.5347	0.68887	1	1.17538e-05	3440
SomaScan_v4	9092-33	ANGL1	'ANGPTL1	1	178318840	179340187	0	0.0221243	0.00248168	0.000125206	0.000380116	rs113318616	t	c	0.0976	0.0153	1.915e-10	rs572608257	g	a	-0.1856	0.051769	0.00033677	rs12751889	178906110	0.2821	0.0959	0.0152	2.593e-10	0.00089243	0.0047535	0.85108	0.39634	0.958415	1.90016e-06	2632
SomaScan_v4	2692-74	NPS-PLA2	'PLA2G2A	1	19801925	20806932	0	0.0285824	0.00248118	0.00281175	1	rs11573156	c	g	0.8338	0.0123	0	rs117807630	t	c	-0.10064	0.030826	0.0010953	rs4744	20304926	0.2332	0.8239	0.0123	0	0.0020108	0.0050744	0.69192	0.41584	1	1	3175
SomaScan_v4	6521-35	NPTX2	'NPTX2	7	97746609	98759180	0	0.0472168	0.00248086	1.1697e-06	0.00711777	rs11773439	a	c	0.1945	0.0142	1.019e-42	rs183699651	c	g	0.21396	0.062037	0.00056286	rs11773439	98286099	0.2833	0.1945	0.0142	1.019e-42	-0.0021977	0.0045793	0.63129	0.68356	1	1.32022e-07	2515
SomaScan_v4	3459-49	PDGF Rb	'PDGFRB	5	148993400	150035435	0	0.0731528	0.0024787	0.00129226	0.00129226	rs2304058	c	g	-1.1426	0.008	0	rs150857543	a	g	-0.062434	0.015857	8.2396e-05	rs2304058	149508544	0.441	-1.1426	0.008	0	0.0030721	0.0042439	0.46914	0.53491	1	1	2807
SomaScan_v4	12808-103	CHSP1	'CARHSP1	16	8446799	9462866	0	0.0547755	0.00247719	0.0142304	5.28781e-06	rs3743804	a	g	-0.0912	0.0137	2.503e-11	rs74250585	g	a	0.076023	0.020774	0.00025266	rs62033507	8952113	0.4983	-0.0862	0.0136	2.299e-10	0.0021239	0.0041982	0.61292	0.84766	1	0.00161403	4560
SomaScan_v4	3191-50	WFKN1	'WFIKKN1	16	179239	1184116	0	0.0395614	0.00247549	1.60615e-06	1.90465e-06	rs55798945	t	g	-0.1133	0.0152	7.691e-14	rs60348320	a	c	0.035464	0.011112	0.0014149	rs55798945	669708	0.2986	-0.1133	0.0152	7.691e-14	-0.0016888	0.0048278	0.72649	0.96212	1	1.70527e-06	3583
SomaScan_v4	5852-6	S100A12	'S100A12	1	152846184	153848125	0	0.0218112	0.00247444	0.0055408	0.00600475	rs3014874	a	g	-0.2694	0.015	1.692e-72	rs12759195	g	a	-0.019708	0.0054171	0.00027465	rs3014874	153337943	0.2643	-0.2694	0.015	1.692e-72	0.0013208	0.0048921	0.78718	0.4572	1	0.00706587	2420
SomaScan_v4	3024-18	a2-Antiplasmin	'SERPINF2	17	1146130	2158562	0	0.0623145	0.00246973	0.00100541	0.00100541	rs11078597	t	c	0.3283	0.0167	2.009e-86	rs147304600	a	c	0.079951	0.021741	0.00023554	rs11078597	1618363	0.1924	0.3283	0.0167	2.009e-86	0.00083325	0.0052165	0.87309	0.41809	1	1	3256
SomaScan_v4	8351-17	PRS57	'PRSS57	19	185521	1195460	0	0.0493367	0.00246968	4.20813e-05	4.20813e-05	rs9304936	c	g	-0.5547	0.0141	0	rs113701512	a	g	0.042682	0.011743	0.00027834	rs9304936	689590	0.2922	-0.5547	0.0141	0	0.002348	0.0045654	0.60704	0.96555	1	1	4020
SomaScan_v4	5663-18	PF4V	'PF4V1	4	74218906	75219872	0	0.194343	0.0024654	0.12012	0.12012	rs2367288	a	g	-0.8677	0.0122	0	rs2227306	t	c	-0.019226	0.0043555	1.0142e-05	rs2367288	74714098	0.2965	-0.8677	0.0122	0	-0.0034905	0.0045889	0.44687	0.61702	1	1	2149
SomaScan_v4	11142-11	ANGL1	'ANGPTL1	1	178318840	179340187	0	0.0221254	0.00246463	1.88054e-05	0.000467685	rs4548397	t	c	0.4044	0.0126	7.65e-225	rs572608257	g	a	-0.1856	0.051769	0.00033677	rs4548397	178523947	0.4686	0.4044	0.0126	7.65e-225	0.0027267	0.0041297	0.50907	0.84082	1	1.90016e-06	2632
SomaScan_v4	3079-62	TIG2	'RARRES2	7	149535408	150538763	0	0.0303074	0.00246186	0.00510072	0.00510072	rs3735167	t	c	0.3405	0.0149	5.54e-115	rs56121033	a	g	0.031608	0.0084217	0.00017459	rs3735167	150039555	0.2593	0.3405	0.0149	5.54e-115	-0.0012021	0.0048692	0.80501	0.31685	1	1	2625
SomaScan_v4	8007-19	Cathepsin B	'CTSB	8	11200033	12226957	0	0.0313528	0.00246008	0.00242416	2.95528e-05	rs1736084	t	c	0.6205	0.0141	0	rs115317528	a	t	0.1675	0.041906	6.4132e-05	rs1736084	11703657	0.2643	0.6205	0.0141	0	0.00083252	0.0050234	0.86837	0.24295	1	4.76481e-05	3231
SomaScan_v4	15475-4	PLTP	'PLTP	20	44027399	45040794	0	0.0587367	0.00245966	0.000659667	0.00187437	rs6073958	t	c	0.7407	0.0154	0	rs2425846	g	t	0.050379	0.010968	4.365e-06	rs6073958	44551855	0.201	0.7407	0.0154	0	-0.0013052	0.005071	0.79689	0.077698	1	0.000100524	3266
SomaScan_v4	4430-44	Collectin Kidney 1	'COLEC11	2	3142426	4192048	0	0.0725637	0.00245954	0.000172399	0.000172399	rs6542680	t	c	-0.8658	0.0156	0	rs10202002	c	t	-0.031677	0.0078225	5.1325e-05	rs6542680	3640142	0.1841	-0.8658	0.0156	0	0.00010549	0.0053189	0.98418	0.90917	1	1	3676
SomaScan_v4	2190-55	Coagulation Factor XI	'F11	4	186687099	187710835	0	0.147391	0.00245951	0.00116435	0.00116435	rs2289252	t	c	0.4622	0.0131	2.1e-272	rs115196949	t	g	-0.11112	0.027095	4.1119e-05	rs2289252	187207381	0.4052	0.4622	0.0131	2.1e-272	0.0033683	0.0042585	0.42898	0.17567	1	1	3901
SomaScan_v4	6620-82	LIGO1	'LINGO1	15	77405369	78613242	0	0.0685776	0.00245574	0.000729471	0.000729471	rs4886904	t	c	0.0937	0.0133	2.1e-12	rs150338092	a	g	0.065744	0.017496	0.0001715	rs4886904	78027178	0.4167	0.0937	0.0133	2.1e-12	-0.0030068	0.0042653	0.48085	0.8239	1	1	3457
SomaScan_v4	3059-50	BAFF	'TNFSF13B	13	108403588	109460832	0	0.0912231	0.00245244	9.46925e-06	9.46925e-06	rs6492108	a	c	-0.0917	0.0136	1.797e-11	rs9514792	c	t	0.016597	0.0041975	7.6833e-05	rs6492108	108983350	0.3698	-0.0917	0.0136	1.797e-11	-0.0034215	0.0042909	0.42523	0.42539	1	1	3931
SomaScan_v4	2515-14	GFRa-2	'GFRA2	8	21047915	22169869	0	0.0535376	0.00245192	0.00494219	0.00101175	rs15881	a	c	-0.3449	0.0136	2.48e-141	rs149380577	c	t	-0.17915	0.047313	0.00015275	rs15881	21550768	0.4658	-0.3449	0.0136	2.48e-141	-0.0027386	0.0041916	0.51353	0.79759	1	0.000178865	3558
SomaScan_v4	4567-82	SH21A	'SH2D1A	23	122980194	124007005	0	0.0266539	0.00244985	0.00157254	0.00157254	rs5911814	a	g	0.1752	0.0114	6.712e-53	rs12382435	c	t	0.015744	0.0048074	0.0010568	rs5911814	123475290	0.4369	0.1752	0.0114	6.712e-53	0.0016223	0.0045285	0.72016	0.22623	1	1	1705
SomaScan_v4	19617-5	LTB4DH	'PTGR1	9	113812002	114862135	0	0.0547832	0.00244891	0.00142853	0.00142853	rs59165439	t	c	-0.6647	0.0141	0	rs183306201	t	c	0.056923	0.015208	0.00018185	rs59165439	114357952	0.2504	-0.6647	0.0141	0	-0.0020742	0.0047182	0.66022	0.51669	1	1	3633
SomaScan_v4	12633-3	PTN9	'PTPN9	15	75259462	76371630	0	0.0176943	0.00244612	0.0176897	0.000562357	rs77716675	a	g	0.1558	0.015	3.746e-25	rs186013949	c	g	-0.26542	0.082357	0.0012696	rs77716675	75781554	0.2551	0.1558	0.015	3.746e-25	-0.00015069	0.0049096	0.97551	0.85157	1	0.00159815	1917
SomaScan_v4	16919-1	ACBP	'DBI	2	119624497	120630126	0	0.0744536	0.00244279	0.00430366	0.00430366	rs6733335	c	g	0.3549	0.0149	5.27e-125	rs13026971	t	g	0.048569	0.011644	3.0328e-05	rs6733335	120142939	0.2024	0.3549	0.0149	5.27e-125	0.00068683	0.0052829	0.89656	0.5412	1	1	3115
SomaScan_v4	19115-13	CMBL	'CMBL	5	9775987	10808138	0	0.0629969	0.00244109	7.47638e-05	7.47638e-05	rs11738492	t	c	0.1646	0.0142	5.867e-31	rs10491221	g	c	-0.015691	0.004343	0.00030273	rs11738492	10307022	0.3694	0.1646	0.0142	5.867e-31	-0.0023545	0.0043582	0.58902	0.46176	1	1	3156
SomaScan_v4	9028-5	PAPD1	'MTPAP	10	30098730	31163377	0	0.0445111	0.00244038	0.00195745	0.00254207	rs2254706	t	c	0.1645	0.015	4.874e-28	rs11386371	i	d	0.020608	0.0050666	4.752e-05	rs2254706	30628478	0.2804	0.1645	0.015	4.874e-28	0.0022497	0.0047973	0.6391	0.96628	1	0.79918	3485
SomaScan_v4	15602-43	IL-6 sRa	'IL6R	1	153877669	154941926	0	0.107284	0.00242798	0.00011383	0.000126048	rs2228145	a	c	-1.1352	0.0082	0	rs78672559	a	g	0.1827	0.036325	4.9114e-07	rs2228145	154426970	0.4044	-1.1352	0.0082	0	0.0029795	0.0042841	0.48676	0.2189	1	0.263903	2211
SomaScan_v4	10977-55	UCMA	'UCMA	10	12763767	13776334	0	0.32598	0.00242506	0.00119899	0.00119899	rs1537771	t	c	-0.4296	0.0189	1.33e-114	rs145660691	g	c	0.077284	0.017077	6.021e-06	rs1537771	13283177	0.1498	-0.4296	0.0189	1.33e-114	0.0036787	0.0059808	0.5385	0.62857	1	1	3781
SomaScan_v4	13669-6	FGFR-3	'FGFR3	4	1295034	2310599	0	0.0687638	0.00242418	0.000277243	0.000277243	rs4533828	a	g	-0.1121	0.0134	7.251e-17	rs13147542	t	c	-0.01978	0.0050102	7.8818e-05	rs798748	1716770	0.3826	0.1084	0.0132	2.447e-16	-0.0016249	0.0042591	0.70283	0.57769	1	1	2695
SomaScan_v4	8469-41	IGFBP-2	'IGFBP2	2	216997551	218029159	0	0.0309791	0.00242278	0.000182903	5.61264e-05	rs4674091	t	c	-0.073	0.0136	7.299e-08	rs10188365	c	t	0.10403	0.029335	0.00039082	rs4674091	217400448	0.4195	-0.073	0.0136	7.299e-08	-0.0007513	0.0042169	0.8586	0.41383	1	1.14918e-06	3022
SomaScan_v4	5015-15	PAFAH	'PLA2G7	6	46171938	47203430	0	0.0543996	0.00241806	0.000843939	0.000843939	rs9472831	a	g	-0.1422	0.0135	4.456e-26	rs139960076	t	c	0.046982	0.014373	0.0010805	rs9472831	46689847	0.4963	-0.1422	0.0135	4.456e-26	-0.001981	0.0041714	0.63487	0.69387	1	1	2764
SomaScan_v4	6538-90	K2013	'KIAA2013	1	11479648	12486485	0	0.0401843	0.00241591	2.36483e-06	2.36483e-06	rs926270	t	g	-0.1301	0.0135	7.033e-22	rs61773913	t	g	0.026974	0.007699	0.00045913	rs926270	11969786	0.4924	-0.1301	0.0135	7.033e-22	-0.0026435	0.0042017	0.52925	0.42717	1	1	2874
SomaScan_v4	16756-30	GDF7	'GDF7	2	20366424	21373418	0	0.0312069	0.00241155	0.00242742	0.000581182	rs11678116	t	g	0.0788	0.0142	2.628e-08	rs144429298	a	g	-0.24415	0.075057	0.0011425	rs11678116	20876760	0.45	0.0788	0.0142	2.628e-08	-0.0015703	0.0045328	0.72902	0.44755	1	1.73544e-05	2980
SomaScan_v4	11615-16	DAPP1	'DAPP1	4	100237990	101291311	0	0.0378019	0.00240577	0.0035494	0.0035494	rs2162386	a	c	0.0954	0.0132	5.714e-13	rs1353621	c	t	-0.016538	0.004409	0.00017619	rs2162386	100753152	0.4742	0.0954	0.0132	5.714e-13	0.0028385	0.004147	0.49367	0.42335	1	1	3709
SomaScan_v4	3581-53	a2-HS-Glycoprotein	'AHSG	3	185830712	186839107	0	0.027684	0.00240073	0.00373515	0.000210051	rs10937258	t	g	0.5588	0.014	0	rs142787045	g	a	0.10339	0.021915	2.3858e-06	rs10937254	186325246	0.2675	-0.5578	0.014	0	0.0028556	0.0046978	0.54329	0.038229	0.938699	8.99245e-05	3219
SomaScan_v4	9790-28	BR serine/threonine kinase 2	'BRSK2	11	911129	1983919	0	0.0314213	0.00239939	0.000211862	8.70804e-06	rs7932863	a	g	0.329	0.0143	1.08e-117	rs187127498	a	g	0.10929	0.032161	0.00067797	rs7932863	1412848	0.2734	0.329	0.0143	1.08e-117	0.0020506	0.0045987	0.65566	0.95776	1	8.00407e-05	3845
SomaScan_v4	10772-21	CGAT2	'CSGALNACT2	10	43133934	44180756	0	0.052943	0.00239344	0.00435383	0.00437973	rs2435340	t	c	0.1815	0.0148	2.131e-34	rs947548	t	a	0.020874	0.0058006	0.00031997	rs2435340	43654558	0.2816	0.1815	0.0148	2.131e-34	0.0023585	0.0047163	0.61702	0.2777	1	0.978553	3514
SomaScan_v4	15579-26	ENPP6	'ENPP6	4	184509859	185642383	0	0.129513	0.002392	8.57662e-05	8.57662e-05	rs78293932	t	c	0.3565	0.0428	8.391e-17	rs9992885	g	a	0.020296	0.0050634	6.112e-05	rs78293932	185139101	0.0256	0.3565	0.0428	8.391e-17	-0.0036777	0.013111	0.77908	0.82073	1	1	3981
SomaScan_v4	3197-70	IDE	'IDE	10	93711441	94833833	0	0.0659728	0.00239198	0.00952263	0.00223996	rs11187046	a	g	0.1062	0.014	3.653e-14	rs188621709	c	t	0.17031	0.039922	1.9883e-05	rs11187046	94284001	0.3331	0.1062	0.014	3.653e-14	-0.0025901	0.0043421	0.55083	0.77045	1	0.000361579	2497
SomaScan_v4	9095-5	MTFR1	'MTFR1	8	66056969	67183496	0	0.0414949	0.00238501	0.000513152	0.00105651	rs140729430	d	i	0.1786	0.0161	1.851e-28	rs188353704	c	t	0.19299	0.057642	0.00081361	rs35524385	66568501	0.2283	-0.1773	0.0161	4.198e-28	0.00050185	0.0049427	0.91913	0.37973	0.988361	0.0102449	3323
SomaScan_v4	10903-50	STX8	'STX8	17	8653788	9979908	0	0.023633	0.00238133	0.00248178	2.69806e-05	rs71361893	d	i	-0.0671	0.0149	6.308e-06	rs140561858	c	t	0.12923	0.028917	7.8615e-06	rs34667645	9334168	0.2405	-0.0644	0.0149	1.496e-05	0.0030882	0.0049335	0.53134	0.42961	0.962288	0.000482124	3974
SomaScan_v4	4534-10	BSSP4	'PRSS22	16	2402728	3408171	0	0.0814288	0.00237834	0.00117291	0.00117291	rs7204669	a	g	0.2628	0.0138	1.019e-80	rs56182421	t	a	-0.016089	0.0041371	0.00010069	rs7204669	2910736	0.3312	0.2628	0.0138	1.019e-80	-0.0023585	0.0044932	0.59964	0.44835	1	1	2018
SomaScan_v4	3210-1	METAP1	'METAP1	4	99416771	100483964	0	0.102021	0.00236293	0.0358382	0.0358382	rs1230187	a	g	0.0645	0.0131	9.321e-07	rs13117459	a	t	-0.016694	0.0043981	0.0001472	rs1230187	99963977	0.2816	0.0645	0.0131	9.321e-07	0.00013588	0.0047578	0.97722	0.57773	1	1	3666
SomaScan_v4	3115-64	MK01	'MAPK1	22	21608789	22721970	0	0.00844986	0.00235892	7.69288e-06	0.0066036	rs9610500	a	g	0.059	0.0132	7.548e-06	rs150571087	t	c	0.10315	0.026378	9.2154e-05	rs9610500	22221167	0.3731	0.059	0.0132	7.548e-06	-0.0015263	0.0042762	0.72115	0.73739	1	4.59032e-06	2029
SomaScan_v4	7980-72	B3GN2	'B3GNT2	2	61923248	62951866	0	0.0285723	0.00235485	0.00647092	0.00617628	rs112392179	d	i	-0.2155	0.0136	1.839e-56	rs111538002	t	c	0.069797	0.020054	0.00050069	rs4073090	62563774	0.439	-0.2091	0.0133	2.594e-55	-0.0026323	0.0042884	0.53934	0.40725	0.842318	1	2704
SomaScan_v4	10630-5	HTAI2	'HTATIP2	11	19885231	20905329	0	0.11814	0.00234914	0.0399978	0.0399978	rs10437608	a	g	0.8508	0.0109	0	rs79182792	c	g	-0.031481	0.0080722	9.6233e-05	rs10437608	20385606	0.4565	0.8508	0.0109	0	-0.0029436	0.0041604	0.47924	0.22114	1	1	3699
SomaScan_v4	9580-5	Laminin gamma-2	'LAMC2	1	182655373	183714035	0	0.026828	0.00234275	0.0065721	0.000599537	rs2276543	a	g	0.5757	0.0135	0	rs193169716	a	g	-0.16477	0.041521	7.2393e-05	rs2276543	183155305	0.279	0.5757	0.0135	0	-0.001448	0.0045937	0.75259	0.83765	1	5.17467e-08	2979
SomaScan_v4	8325-37	ADH4	'ADH4	4	99544808	100578949	0	0.0963958	0.00233864	0.00950664	0.00950664	rs1800759	t	g	-0.1052	0.0128	2.669e-16	rs13117459	a	t	-0.016694	0.0043981	0.0001472	rs1133483	100023923	0.4226	0.0978	0.0127	1.18e-14	-0.0022804	0.0041796	0.58535	0.20294	1	1	3662
SomaScan_v4	17410-5	CETN3	'CETN3	5	89188078	90205603	0	0.0403153	0.00233665	0.00133403	0.00133403	rs6864721	a	t	-0.1776	0.0146	6.219e-34	rs2935491	g	a	-0.046156	0.013527	0.00064455	rs6864721	89750018	0.2731	-0.1776	0.0146	6.219e-34	0.00096976	0.0048012	0.83993	0.61456	1	1	2145
SomaScan_v4	5036-50	TSG-6	'TNFAIP6	2	151714106	152736560	0	0.0492775	0.00233606	0.00592036	0.00592036	rs2278089	t	g	-0.3184	0.0128	1.15e-135	rs117843959	t	c	-0.1027	0.029026	0.00040299	rs2278089	152146672	0.3885	-0.3184	0.0128	1.15e-135	-0.0021775	0.0042162	0.60553	0.47563	1	1	2873
SomaScan_v4	13990-1	pyruvate carboxylase	'PC	11	66115704	67225847	0	0.0195029	0.00233235	0.0223606	0.00467888	rs543191	t	g	0.0941	0.0136	5.136e-12	rs573403409	c	t	0.12627	0.038427	0.0010161	rs543191	66583779	0.3919	0.0941	0.0136	5.136e-12	0.002169	0.0042355	0.60858	0.85067	1	0.000742478	1592
SomaScan_v4	9839-148	Tirap	'TIRAP	11	125652960	126668740	0	0.0531236	0.00233013	0.000305785	0.000305785	rs7949566	a	g	-0.2149	0.0127	1.38e-64	rs57372445	a	g	0.040644	0.011498	0.00040779	rs7949566	126285301	0.4369	-0.2149	0.0127	1.38e-64	-0.0024321	0.00416	0.5588	0.24931	1	1	3378
SomaScan_v4	5069-9	DAF	'CD55	1	206994853	208034311	0	0.039861	0.00232654	0.016929	0.016929	rs6684804	t	c	-0.5476	0.015	6.38e-290	rs3849267	t	c	-0.014286	0.0041672	0.00060752	rs6684804	207439015	0.2319	-0.5476	0.015	6.38e-290	-0.0003277	0.0048399	0.94602	0.49482	1	1	2363
SomaScan_v4	7003-4	GLT10	'GALNT10	5	153070290	154300544	0	0.0403278	0.00232493	4.27737e-06	4.27737e-06	rs10515706	t	c	0.0778	0.0138	1.604e-08	rs72797583	g	a	-0.015409	0.0042626	0.0003004	rs10515706	153578518	0.4334	0.0778	0.0138	1.604e-08	-0.0015115	0.0042204	0.72024	0.22097	1	1	3715
SomaScan_v4	7247-1	GORAB	'GORAB	1	170001270	171022587	0	0.0438822	0.00231547	0.00174362	0.00174362	rs12747299	c	g	-0.0895	0.0141	2.222e-10	rs75706020	t	c	-0.047217	0.011894	7.1962e-05	rs12747299	170348725	0.3503	-0.0895	0.0141	2.222e-10	-0.0029108	0.0043444	0.50285	0.68072	1	1	3017
SomaScan_v4	11288-26	5NTC	'NT5C2	10	104345940	105453056	0	0.0804752	0.00231533	0.0381681	0.0422676	rs35243673	d	i	0.1664	0.0134	3.248e-35	rs11191648	c	t	0.03037	0.0080488	0.00016115	rs12779263	104886533	0.2971	0.1658	0.0134	4.107e-35	-0.00027719	0.0046042	0.95199	0.23818	0.995164	0.714049	2557
SomaScan_v4	3169-70	IDUA	'IDUA	4	480785	1498316	0	0.24358	0.00231502	0.00887418	0.00933688	rs3796622	t	c	-0.5793	0.013	0	rs11726058	t	c	-0.018953	0.0041433	4.7779e-06	rs4690219	977270	0.3614	0.5793	0.013	0	0.003815	0.0042969	0.37462	0.51322	0.987278	1	3301
Olink_PEA	OID01253	IL-7 Ra	'IL7R	5	35352797	36379705	0	0.0270798	0.00231355	0.0326465	0.00144445	rs11742270	a	g	-0.67342	0.06548	1.43219e-22	rs114934116	a	g	0.12709	0.038814	0.0010593	rs13179014	35693227	0.33761	0.051282	0.066618	0.441804	-0.0086174	0.0044985	0.055414	0.15627	1	1.8414e-05	3045
SomaScan_v4	6252-62	Secretoglobin family 3A member 1	'SCGB3A1	5	179517103	180518540	0	0.108088	0.0023114	0.000880315	0.000196542	rs307802	t	c	-0.1398	0.0136	1.187e-24	rs569431557	d	i	0.082484	0.019054	1.4982e-05	rs307802	180019237	0.4058	-0.1398	0.0136	1.187e-24	0.0027186	0.0043485	0.53186	0.45694	1	0.000383864	3723
SomaScan_v4	7779-86	CHSTB	'CHST11	12	104349073	105655792	0	0.0430257	0.00231103	0.00826309	0.000911633	rs61022741	d	i	-0.3769	0.0129	6.26e-189	rs571069650	t	c	0.30018	0.073801	4.752e-05	rs1650132	104981657	0.4737	0.3712	0.0128	2.17e-186	-0.0023063	0.0042123	0.58402	0.95497	0.982605	0.00345043	4198
SomaScan_v4	5581-28	FGL1	'FGL1	8	17221889	18267874	0	0.0573177	0.00230962	0.000223508	0.000159353	rs7815429	t	c	-0.5344	0.0122	0	rs9644582	a	g	0.09634	0.027473	0.00045358	rs7815429	17737357	0.3141	-0.5344	0.0122	0	0.0021477	0.0043616	0.62243	0.5278	1	0.000121501	5948
SomaScan_v4	18214-2	GSH0	'GCLM	1	93850761	94874966	0	0.07145	0.00230924	0.00757898	0.00757898	rs12563495	a	g	-0.1017	0.0122	7.467e-17	rs189292325	g	a	0.064284	0.017373	0.00021538	rs12563495	94384624	0.4966	-0.1017	0.0122	7.467e-17	-0.0030858	0.0041936	0.46183	0.50876	1	1	2597
SomaScan_v4	3392-68	PKB a/b/g	'AKT1|AKT2|AKT3	19	40236224	41291443	0	0.0285558	0.00230865	0.000438225	0.00151469	rs28649715	c	g	-0.0665	0.014	2.142e-06	rs79565709	t	c	0.041745	0.01235	0.00072417	rs28649715	41125850	0.3118	-0.0665	0.014	2.142e-06	-0.0023992	0.0044239	0.58759	0.79977	1	5.79182e-07	2822
SomaScan_v4	7015-8	LIRB5	'LILRB5	19	54254263	55261164	0	0.0513286	0.002307	0.00100889	0.00100889	rs12975366	t	c	1.1468	0.0088	0	rs11665958	c	t	0.017752	0.004351	4.5043e-05	rs12975366	54759361	0.3995	1.1468	0.0088	0	0.0019701	0.0044147	0.65541	0.58169	1	1	3296
SomaScan_v4	13738-8	Inhibin bA chain	'INHBA	7	41224712	42242706	0	0.0740865	0.00230376	0.00108471	0.0149385	rs995104	a	g	-0.0896	0.0149	1.72e-09	rs77367897	d	i	0.024103	0.0061156	8.1056e-05	rs995104	41761667	0.2438	-0.0896	0.0149	1.72e-09	0.0004344	0.0048761	0.92901	0.24961	1	8.10722e-07	2987
Olink_PEA	OID00372	TrkC	'NTRK3	15	87918230	89299999	0	0.0905442	0.0023036	1.35953e-05	1.35953e-05	rs28521337	g	c	0.34393	0.059591	1.41156e-08	rs8042514	a	g	0.030886	0.0080604	0.00012722	rs4887298	88088447	0.16495	-0.024097	0.079422	0.761711	-0.0068046	0.0054101	0.20848	0.66036	1	1	3743
SomaScan_v4	2635-61	Layilin	'LAYN	11	110911005	111932264	0	0.0650646	0.00229596	0.000297409	0.000496331	rs35836917	d	i	0.0855	0.0142	1.777e-09	rs79042049	g	a	0.0486	0.011532	2.5042e-05	rs679032	111423286	0.382	0.0829	0.0139	2.235e-09	-0.0010081	0.0043064	0.81492	0.88612	0.874396	1	2435
SomaScan_v4	12652-37	SAHH2	'AHCYL1	1	110027308	111066357	0	0.0211359	0.00229303	0.000339996	0.00558943	rs7517624	a	g	-0.0601	0.0129	3.397e-06	rs148273795	c	a	0.19109	0.051824	0.00022663	rs7517624	110346115	0.424	-0.0601	0.0129	3.397e-06	0.0028146	0.0044394	0.52608	0.70959	1	0.000388549	2652
SomaScan_v4	3148-49	Gro-b/g	'CXCL3|CXCL2	4	74462752	75465010	0	0.189693	0.00229205	0.000832226	0.000832226	rs1893319	t	c	0.091	0.0132	5.695e-12	rs2227306	t	c	-0.019226	0.0043555	1.0142e-05	rs1893319	74973129	0.3585	0.091	0.0132	5.695e-12	-0.0028454	0.0045241	0.52939	0.41917	1	1	2157
SomaScan_v4	3148-49	Gro-b/g	'CXCL3|CXCL2	4	74402306	75404524	0	0.191286	0.00228755	0.000832226	0.000832226	rs1893319	t	c	0.091	0.0132	5.695e-12	rs2227306	t	c	-0.019226	0.0043555	1.0142e-05	rs1893319	74973129	0.3585	0.091	0.0132	5.695e-12	-0.0028454	0.0045241	0.52939	0.41917	1	1	2255
SomaScan_v4	3449-58	Kallistatin	'SERPINA4	14	94527428	95536250	0	0.0814653	0.00228746	0.00106179	0.00106179	rs5511	a	t	-0.6427	0.0152	0	rs10136961	a	g	0.053518	0.012633	2.271e-05	rs5511	95033595	0.2146	-0.6427	0.0152	0	0.00019867	0.0049069	0.9677	0.097378	1	1	4140
SomaScan_v4	8310-6	U773	'ZG16B	16	2380170	3388967	0	0.0806942	0.00228546	1.48813e-05	0.000160775	rs56411639	d	i	-0.1313	0.0149	1.234e-18	rs56182421	t	a	-0.016089	0.0041371	0.00010069	rs4785908	2879279	0.3144	-0.1277	0.0145	1.609e-18	0.0019172	0.0046207	0.67821	0.56222	0.901034	1	1957
SomaScan_v4	9288-7	FKBP7	'FKBP7	2	178828391	179843327	0	0.0838256	0.00228352	0.0386515	0.0386515	rs6704545	a	g	0.459	0.0154	5.27e-195	rs2163008	t	c	-0.02899	0.0074053	9.0478e-05	rs6704545	179341953	0.1931	0.459	0.0154	5.27e-195	9.7487e-05	0.0049895	0.98441	0.40002	1	1	2551
SomaScan_v4	17170-15	CALCB	'CALCB	11	14426543	15603888	0	0.0391964	0.00228236	0.012752	0.00115264	rs536318931	d	i	0.2751	0.015	4.817e-75	rs149193632	c	t	0.17266	0.047938	0.00031599	rs7110243	15088434	0.2681	0.2691	0.0147	1.316e-74	0.00078092	0.004596	0.86508	0.15574	0.975582	9.39238e-06	2550
SomaScan_v4	14623-26	SUMO3	'SUMO3	21	45725532	46738694	0	0.0342255	0.00228053	1.47866e-05	1.47866e-05	rs7282882	t	g	-0.0822	0.0128	1.415e-10	rs139345601	a	g	0.078172	0.022573	0.00053401	rs7282882	46237409	0.4228	-0.0822	0.0128	1.415e-10	-0.0017496	0.004276	0.68243	0.90161	1	1	3431
SomaScan_v4	5657-28	SIA4A	'ST3GAL1	8	133967091	135084183	0	0.0387038	0.00227951	0.0115535	0.0115535	rs9643300	t	c	-0.2217	0.013	6.389e-65	rs116920651	a	g	0.041402	0.011849	0.00047544	rs9643300	134503148	0.4259	-0.2217	0.013	6.389e-65	-0.0020297	0.0042405	0.63218	0.078559	1	1	4411
SomaScan_v4	18921-30	PHEX	'PHEX	23	21550559	22769427	0	0.0723697	0.00227415	1.11708e-08	4.65574e-05	rs5951683	a	g	0.2265	0.0112	2.82e-90	rs190644662	c	t	0.29549	0.069102	1.9018e-05	rs178676	22039936	0.365	-0.2223	0.0111	5.06e-89	0.0014116	0.0047177	0.76478	0.37406	1	1.32831e-05	3045
SomaScan_v4	11696-7	RABP2	'CRABP2	1	156169398	157175608	0	0.0293362	0.00227328	1.47236e-06	0.000350249	rs3806412	t	g	0.3102	0.0134	9.18e-119	rs34980426	t	c	0.14737	0.041656	0.00040342	rs3806412	156676553	0.3928	0.3102	0.0134	9.18e-119	-0.0015992	0.0043955	0.71599	0.41569	1	0.000714369	2517
SomaScan_v4	11177-16	K2C5	'KRT5	12	52408359	53414471	0	0.0585361	0.00227323	0.000238145	6.37326e-05	rs641621	t	g	-0.1639	0.0147	8.28e-29	rs113547670	g	a	0.031899	0.0091322	0.00047768	rs599466	52895301	0.2866	0.1563	0.0144	2.115e-27	-0.000164	0.0046358	0.97178	0.0094017	1	0.000176149	4122
SomaScan_v4	5131-15	TAJ	'TNFRSF19	13	23644509	24750232	0	0.045873	0.00227294	0.000396643	NA	rs754106586	d	i	-0.1433	0.0147	2.433e-22	rs77489747	a	g	0.068259	0.022053	0.0019663	rs1928117	24175452	0.3029	-0.1383	0.0144	8.192e-22	0.0013283	0.0045031	0.76802	0.12024	0.90601	0.00748526	4814
SomaScan_v4	8458-111	a-Synuclein	'SNCA	4	90145250	91259466	0	0.0406624	0.00226922	0.22598	0.000562471	rs7356205	a	c	-0.1196	0.0131	9.497e-20	rs113756212	c	t	-0.2111	0.053659	8.35e-05	rs7356205	90813521	0.438	-0.1196	0.0131	9.497e-20	-0.0022485	0.0042196	0.59412	0.58728	1	0.000105332	3481
SomaScan_v4	12348-46	SYSM	'SARS2	19	38905906	39940495	0	0.0429207	0.00226522	0.0279516	0.0279516	rs730078	a	g	0.2787	0.0128	7.02e-105	rs148690301	t	c	0.056581	0.015916	0.00037807	rs730078	39421388	0.3813	0.2787	0.0128	7.02e-105	-0.0016812	0.0043684	0.70035	0.68781	1	1	3166
SomaScan_v4	16825-20	ATX3	'ATXN3	14	92024896	93072965	0	0.0549722	0.00226351	0.0464772	1	rs61988390	a	g	0.3019	0.0135	4.55e-110	rs5810558	i	d	-0.018788	0.0054227	0.00053094	rs61988390	92476005	0.3269	0.3019	0.0135	4.55e-110	0.0017392	0.0043839	0.69157	0.44386	1	1	3601
SomaScan_v4	3290-50	CD109	'CD109	6	73905508	75038040	0	0.0330496	0.00226346	0.00049626	0.000334673	rs57799429	c	g	0.7071	0.0115	0	rs566454630	g	a	-0.28437	0.086575	0.0010211	rs12663978	74505467	0.4892	-0.7004	0.0114	0	-0.0019916	0.0041048	0.62755	0.88767	0.980317	0.00600585	3822
SomaScan_v4	14043-12	EEA1	'EEA1	12	92664413	93823107	0	0.0246965	0.00225918	0.00570231	0.000249204	rs2264292	a	g	0.0655	0.0141	3.385e-06	rs11835894	t	c	0.10549	0.02711	9.9701e-05	rs2454391	93296878	0.3738	0.0623	0.0139	7.166e-06	0.0021462	0.0043092	0.61845	0.55594	0.972848	1.86303e-05	3226
SomaScan_v4	14708-59	CO8G	'C8G	9	139339698	140341426	0	0.0364064	0.00225734	0.00163154	0.00163154	rs7862602	t	g	-0.4484	0.013	6.46e-261	rs7020732	g	t	-0.03094	0.0078482	8.0726e-05	rs10116414	139831696	0.4952	-0.4175	0.013	3.01e-226	0.0015673	0.0042378	0.7115	0.057602	1	1	2425
SomaScan_v4	15604-18	JNK2	'MAPK9	5	179160143	180219099	0	0.126625	0.00225685	0.000333858	0.000300465	rs113096165	t	c	0.2821	0.0158	3.722e-71	rs11739898	t	c	0.02301	0.0056171	4.1955e-05	rs11744073	179740239	0.1997	0.2797	0.0157	1.358e-70	4.4899e-05	0.0051023	0.99298	0.025114	0.991283	1	3815
SomaScan_v4	19482-11	HDHD3	'HDHD3	9	115635699	116639279	0	0.0496327	0.00225503	0.00353846	0.00292698	rs1043836	t	c	0.1875	0.0128	2.32e-48	rs111744554	a	c	0.077079	0.02264	0.00066262	rs1043836	116136198	0.3608	0.1875	0.0128	2.32e-48	-0.0020602	0.0042248	0.62581	0.74366	1	0.00227986	3189
SomaScan_v4	2632-5	IL-12 Rb1	'IL12RB1	19	17669805	18709754	0	0.10257	0.00225408	1.6058e-05	6.78422e-06	rs10695405	d	i	0.1414	0.0143	5.743e-23	rs4283343	g	a	-0.026885	0.0065526	4.079e-05	rs376008	18189568	0.3172	-0.1396	0.0143	1.426e-22	0.0030645	0.0044934	0.49525	0.019	0.976277	1	3201
SomaScan_v4	5339-49	calgranulin B	'S100A9	1	152830330	153833503	0	0.0167248	0.00225231	0.0055408	0.00600475	rs3014874	a	g	-0.0755	0.0152	7.034e-07	rs12759195	g	a	-0.019708	0.0054171	0.00027465	rs3014874	153337943	0.2643	-0.0755	0.0152	7.034e-07	0.0013208	0.0048921	0.78718	0.4572	1	0.00706587	2408
SomaScan_v4	4978-54	DBNL	'DBNL	7	43584239	44609055	0	0.0248342	0.00225116	0.00469785	0.0050611	rs56665454	t	c	0.1097	0.0134	2.402e-16	rs114216393	a	g	-0.098325	0.03275	0.0026797	rs1139270	44115429	0.3204	0.1077	0.0132	3.949e-16	0.0011521	0.0045483	0.80003	0.46705	0.980504	1	2460
Olink_PEA	OID01487	LAMA4	'LAMA4	6	111929963	113076141	0	0.0238559	0.00225035	0.000144766	0.000389766	rs7765769	c	t	0.3	0.062536	2.14585e-06	rs188782539	t	c	0.28596	0.086652	0.0009665	rs7764009	111944596	0.49757	-0.089049	0.061785	0.150152	-0.0074459	0.0041422	0.072244	0.46324	1	0.000117625	2991
SomaScan_v4	9343-16	IL-2 sRb	'IL2RB	22	37021878	38071094	0	0.0337621	0.00224611	1.08909e-06	1.08909e-06	rs228958	c	g	0.0971	0.0131	1.039e-13	rs11705380	a	g	0.073483	0.021012	0.00047005	rs228958	37533795	0.4387	0.0971	0.0131	1.039e-13	-0.0011093	0.0042787	0.79544	0.76578	1	1	3268
SomaScan_v4	5483-1	RGMA	'RGMA	15	93086636	94132433	0	0.0426754	0.00224552	2.88098e-05	2.88098e-05	rs4778091	a	g	0.2094	0.0135	3.14e-54	rs62043656	a	c	0.035619	0.010963	0.0011586	rs4778091	93609771	0.4583	0.2094	0.0135	3.14e-54	0.00038864	0.0043275	0.92844	0.19536	1	1	4679
SomaScan_v4	4459-68	PCSK7	'PCSK7	11	116575053	117603241	0	0.0475517	0.00224386	0.0453816	4.69437e-07	rs35186251	t	c	1.0305	0.0122	0	rs565284015	g	a	0.253	0.073926	0.00062088	rs171052	117081763	0.2308	1.0268	0.0122	0	0.00031851	0.0047129	0.94612	0.74253	0.992907	0.000100933	3480
SomaScan_v4	11382-5	BIEA	'BLVRA	7	43298279	44346939	0	0.029325	0.00224384	0.00195929	0.00195929	rs12531841	t	c	0.0836	0.0127	5.422e-11	rs114216393	a	g	-0.098325	0.03275	0.0026797	rs12531841	43642005	0.332	0.0836	0.0127	5.422e-11	0.00098524	0.0044732	0.82567	0.54979	1	1	2784
SomaScan_v4	16613-3	CAD17	'CDH17	8	94639399	95729531	0	0.0773945	0.00224053	0.019465	0.00300516	rs71680648	d	i	0.3557	0.013	7.09e-165	rs180915558	a	g	0.098571	0.025284	9.6771e-05	rs10956904	95205117	0.4726	-0.3542	0.013	4.26e-164	0.0024156	0.0041534	0.56083	0.38842	0.993563	0.00184411	3301
SomaScan_v4	14054-17	IL-15 Ra	'IL15RA	10	5490855	6520150	0	0.0865401	0.00223933	0.000253196	0.000253196	rs8177683	t	c	0.3606	0.0133	1.27e-161	rs78007856	t	c	-0.027982	0.0072562	0.00011511	rs8177683	6008958	0.3312	0.3606	0.0133	1.27e-161	-0.002055	0.0045331	0.65031	0.13879	1	1	4048
SomaScan_v4	9312-8	AZGP1	'AZGP1	7	99064343	100073780	0	0.035224	0.00223595	0.0541267	0.0541267	rs2527898	c	g	0.3875	0.0141	1.73e-165	rs62482175	t	g	-0.023793	0.0061688	0.00011477	rs2527898	99534030	0.2865	0.3875	0.0141	1.73e-165	-0.00031539	0.0045893	0.94521	0.81682	1	1	1559
SomaScan_v4	17761-2	NUDT5	'NUDT5	10	11707324	12738143	0	0.310476	0.00223356	0.000195702	0.000195702	rs7895525	t	c	-0.109	0.0156	3.285e-12	rs7912322	c	t	0.078637	0.018194	1.5459e-05	rs7895525	12250620	0.2411	-0.109	0.0156	3.285e-12	0.0030162	0.0048112	0.53073	0.4203	1	1	3751
SomaScan_v4	13975-56	LIPA1	'PPFIA1	11	69616806	70730509	0	0.0601882	0.00223347	0.000207395	0.000207395	rs55678639	a	g	0.0984	0.0135	3.201e-13	rs579614	a	g	-0.016974	0.0048165	0.00042478	rs55678639	70316391	0.3471	0.0984	0.0135	3.201e-13	0.0014744	0.0044777	0.74194	0.03447	1	1	3388
Olink_PEA	OID00467	NEMO	'IKBKG	23	153269414	154296782	0	0.00349658	0.00223219	1.28256e-06	NA	X:153803782_G_C	c	g	-0.23512	0.057808	5.55776e-05	rs147155599	g	t	-0.10366	0.030143	0.00058361	rs73247656	153754432	0.08866	-0.12085	0.088104	0.170801	0.002022	0.0079387	0.79895	0.46091	0.856464	NA	844
SomaScan_v4	11219-95	FGFP3	'FGFBP3	10	93166346	94169240	0	0.0265778	0.00222915	0.0108229	0.00495103	rs58519543	d	i	0.4048	0.0142	2.3e-179	rs188621709	c	t	0.17031	0.039922	1.9883e-05	rs11186737	93666349	0.3178	-0.381	0.014	1.42e-162	0.00056015	0.0045572	0.90217	0.9548	0.907284	0.000314723	1924
SomaScan_v4	15585-304	fibulin 5	'FBLN5	14	91835756	92914331	0	0.049786	0.00222878	0.199653	1	rs2402088	a	g	0.1043	0.0137	2.539e-14	rs5810558	i	d	-0.018788	0.0054227	0.00053094	rs2402088	92388714	0.4269	0.1043	0.0137	2.539e-14	-0.00095729	0.0042259	0.82079	0.72578	1	1	3557
SomaScan_v4	18876-77	CHST4	'CHST4	16	71059136	72072649	0	0.0257719	0.00222819	0.000394965	0.00249326	rs58134724	t	c	0.1635	0.0147	1.201e-28	rs149697338	a	g	0.10924	0.030629	0.00036157	rs58134724	71526091	0.2902	0.1635	0.0147	1.201e-28	0.00085195	0.0046287	0.85397	0.70348	1	0.770083	2234
SomaScan_v4	7173-141	T132C	'TMEM132C	12	128251948	129692460	0	0.0631442	0.00222557	3.364e-05	2.59124e-05	rs9669390	t	c	-0.1801	0.0136	8.176e-40	rs138012509	a	t	-0.085967	0.023228	0.00021478	rs11608284	128761300	0.3465	0.1801	0.0136	9.017e-40	-0.00093064	0.0044425	0.83407	0.84201	0.984747	0.836085	5211
SomaScan_v4	3607-71	DKK3	'DKK3	11	11484653	12531316	0	0.0636001	0.0022246	2.08124e-06	2.27329e-06	rs11022114	a	g	0.338	0.0144	1.28e-122	rs547430571	a	g	0.18337	0.042636	1.7024e-05	rs11022114	12038874	0.3213	0.338	0.0144	1.28e-122	0.00018655	0.0047604	0.96874	0.38521	1	2.74732e-06	3910
SomaScan_v4	17151-84	IRF-3	'IRF3	19	49662826	50669132	0	0.0319173	0.00222177	0.00121044	0.00252133	rs10423580	t	g	0.1045	0.013	1.155e-15	rs117581917	c	t	0.1302	0.036729	0.00039288	rs10423580	50195771	0.4295	0.1045	0.013	1.155e-15	0.0002668	0.0042671	0.95015	0.65017	1	0.000453885	2439
SomaScan_v4	3445-53	IL-15 Ra	'IL15RA	10	5490855	6520150	0	0.0865427	0.00221	0.00024702	0.00024702	rs7086174	a	c	0.1057	0.0139	2.986e-14	rs78007856	t	c	-0.027982	0.0072562	0.00011511	rs7086174	6016399	0.3325	0.1057	0.0139	2.986e-14	-0.0013916	0.0045032	0.7573	0.15769	1	1	4048
SomaScan_v4	18893-26	GPR56	'GPR56	16	57144564	58198944	0	0.0571483	0.00220965	0.000718672	0.000718672	rs1801257	c	g	-0.1042	0.0133	4.261e-15	rs113023749	a	t	0.041452	0.011278	0.00023743	rs1801257	57689385	0.4786	-0.1042	0.0133	4.261e-15	-0.0017493	0.0043314	0.68632	0.33051	1	1	3373
SomaScan_v4	2844-53	sTie-1	'TIE1	1	43266664	44288779	0	0.0284433	0.0022048	5.81445e-05	5.61321e-05	rs2991990	t	g	-0.2584	0.0133	1.577e-83	rs59336549	t	g	-0.038028	0.010595	0.00033169	rs2991990	43779869	0.3906	-0.2584	0.0133	1.577e-83	-0.00053866	0.0043832	0.90219	0.79547	0.999229	1	2524
SomaScan_v4	10372-18	STAT6	'STAT6	12	56989191	58025922	0	0.0183162	0.00220217	0.0308143	0.00223794	rs841718	a	g	0.0925	0.0129	7.943e-13	rs536472572	g	c	0.20926	0.054152	0.00011136	rs841718	57492996	0.3981	0.0925	0.0129	7.943e-13	-0.0015108	0.004224	0.7206	0.6685	1	0.00026367	1858
SomaScan_v4	15300-66	CC134	'CCDC134	22	41696683	42722303	0	0.0225083	0.00219205	0.0144198	0.000558071	rs10608168	d	i	0.1537	0.0128	2.598e-33	rs12167228	c	t	-0.058891	0.017185	0.00061051	rs4239895	42198093	0.432	0.1491	0.0126	4.204e-32	-0.0011078	0.0042396	0.79387	0.40544	0.868898	0.00196822	2248
SomaScan_v4	19238-12	GLNA	'GLUL	1	181850839	182861341	0	0.148611	0.00219061	0.00235747	0.00234513	rs543680930	d	i	0.1409	0.0157	3.331e-19	rs72737144	c	t	-0.062708	0.014609	1.7685e-05	rs3001272	182269395	0.2193	-0.1407	0.0157	3.07e-19	0.00084289	0.0049092	0.86368	0.30055	0.99618	1	2799
SomaScan_v4	9816-37	ISOC1	'ISOC1	5	127930444	128949721	0	0.0402026	0.00218946	0.00141029	0.00141029	rs34942382	c	g	-0.2945	0.0139	3.29e-99	rs144701757	g	c	0.048761	0.014455	0.00074296	rs34942382	128288602	0.2948	-0.2945	0.0139	3.29e-99	0.00023535	0.004571	0.95894	0.7199	1	1	3842
SomaScan_v4	4991-12	GPC5	'GPC5	13	91550929	94019490	0	0.095378	0.00218893	0.000865978	0.00293038	rs342706	t	c	0.7847	0.0131	0	rs556440583	t	c	0.26715	0.065747	4.8389e-05	rs3012004	92435818	0.2763	0.7637	0.0131	0	-0.003102	0.004575	0.49775	0.93222	1	0.000427661	7160
SomaScan_v4	3329-14	PGRP-S	'PGLYRP1	19	46022411	47026323	0	0.0349521	0.00218766	0.00101892	7.26688e-08	rs12462367	a	g	-0.1976	0.015	1.028e-39	rs55860917	t	c	-0.021693	0.006326	0.00060556	rs2072563	46526648	0.3207	-0.1938	0.0149	9.265e-39	-5.5142e-05	0.0045514	0.99033	0.96137	0.991469	0.373325	3285
SomaScan_v4	2950-57	IGFBP-4	'IGFBP4	17	38099702	39113983	0	0.72311	0.00218733	0.0179507	0.0179507	rs4890114	a	g	-0.0802	0.0139	9.059e-09	rs12941811	c	t	0.019701	0.0041973	2.6827e-06	rs4890114	38603549	0.4217	-0.0802	0.0139	9.059e-09	0.0070256	0.0043632	0.10735	0.68757	1	1	2452
SomaScan_v4	3000-66	MBL	'MBL2	10	54025140	55031460	0	0.0278548	0.00218722	0.00747335	0.000327157	rs7899547	t	g	-0.9006	0.0117	0	rs531100142	g	t	-0.27287	0.074101	0.00023098	rs7899547	54536839	0.3476	-0.9006	0.0117	0	0.00087785	0.0044231	0.84268	0.33695	1	2.5847e-07	3115
SomaScan_v4	11104-13	YKL-40	'CHI3L1	1	202648059	203655877	0	0.0422335	0.00218454	0.00529377	0.00530304	rs2071579	c	g	0.9866	0.0098	0	rs572301137	i	d	0.17305	0.036129	1.6705e-06	rs2071579	203153634	0.4725	0.9866	0.0098	0	-0.0018	0.0043152	0.67657	0.53628	1	0.00064701	2643
SomaScan_v4	11265-8	Retinal dehydrogenase 1	'ALDH1A1	9	75015578	76195358	0	0.0486907	0.00218415	0.0176116	0.00104608	rs5898287	d	i	-0.1484	0.0137	3.275e-27	rs180924935	c	g	0.25327	0.067203	0.00016407	rs7849271	75597830	0.3103	0.1436	0.0135	2.233e-26	-0.00088818	0.0044797	0.84283	0.72212	0.920381	0.00323577	3004
SomaScan_v4	9574-11	BIN1	'BIN1	2	127305603	128364931	0	0.0344979	0.00218009	0.00011977	0.00011977	rs35103166	t	c	-0.2209	0.0133	1.627e-61	rs13392526	c	a	0.025594	0.007894	0.0011862	rs35103166	127882182	0.3768	-0.2209	0.0133	1.627e-61	-0.00087687	0.0042434	0.83629	0.96075	1	1	3518
SomaScan_v4	14636-25	Ribonuclease UK114	'HRSP12	8	98614572	99629469	0	0.043022	0.00217894	7.05186e-05	0.000538789	rs77539382	d	i	0.3398	0.0138	6.73e-134	rs546282746	t	c	-0.2626	0.075482	0.00050335	rs10955148	99119820	0.319	0.3369	0.0137	1.25e-132	-0.00048661	0.0045682	0.91517	0.84461	0.98303	5.57161e-05	2586
SomaScan_v4	13934-3	MCF2L	'MCF2L	13	113048692	114254053	0	0.0719457	0.00217752	2.43683e-05	2.43683e-05	rs3011487	t	c	-0.3999	0.0126	8.51e-222	rs58704881	a	t	-0.024309	0.0065264	0.00019556	rs3011487	113578421	0.4135	-0.3999	0.0126	8.51e-222	-0.0018926	0.0042636	0.65712	0.17956	1	1	3783
SomaScan_v4	7161-25	G6PE	'H6PD	1	8794834	9831396	0	0.0369839	0.00217546	0.00117074	0.0014412	rs2310925	t	c	0.5037	0.0131	4.94065645841247e-323	rs553576825	a	g	0.2982	0.082611	0.00030659	rs2310925	9306849	0.3997	0.5037	0.0131	4.94065645841247e-323	-0.0015578	0.0042311	0.71274	0.051177	1	3.47315e-05	2725
SomaScan_v4	3488-64	Catalase	'CAT	11	33960472	34993609	0	0.129457	0.00217197	0.000724757	0.000724757	rs769218	a	g	-0.2901	0.0153	7.926e-80	rs286897	g	c	-0.01877	0.0046764	5.9782e-05	rs769218	34470679	0.2238	-0.2901	0.0153	7.926e-80	-0.0010052	0.0048982	0.8374	0.68534	1	1	3456
SomaScan_v4	6899-37	PHS2	'PCBD2	5	133740596	134843649	0	0.0343264	0.00216999	0.00869009	0.00869009	rs319598	t	c	-0.0741	0.0134	2.89e-08	rs258515	c	t	0.01439	0.0043362	0.00090502	rs319598	134240235	0.4176	-0.0741	0.0134	2.89e-08	-0.00073197	0.0041812	0.86103	0.0039292	1	1	2433
SomaScan_v4	8403-18	Fatty acid synthase	'FASN	17	79536214	80556208	0	0.0445946	0.00216854	0.00520636	0.00520636	rs7225637	a	g	-0.231	0.0124	1.741e-77	rs142687300	c	g	0.11527	0.031121	0.00021239	rs7225637	80059758	0.4543	-0.231	0.0124	1.741e-77	0.0021068	0.0041802	0.61427	0.52261	1	1	2972
SomaScan_v4	9211-19	PEDF	'SERPINF1	17	1165253	2180868	0	0.0622185	0.00216279	0.00130498	0.00130498	rs62088172	t	c	-0.367	0.013	2.47e-174	rs147304600	a	c	0.079951	0.021741	0.00023554	rs1136287	1673276	0.3541	0.3547	0.0129	1.45e-165	0.0014034	0.0042883	0.74347	0.97384	1	1	3250
SomaScan_v4	6077-63	CECR1	'CECR1	22	17160194	18202879	0	0.0299235	0.00216206	1.45888e-05	0.000155315	rs2231495	t	c	0.8072	0.012	0	rs536294143	c	t	0.23814	0.074372	0.0013648	rs2231495	17669306	0.3266	0.8072	0.012	0	0.0010137	0.0043488	0.81568	0.66826	1	0.000190254	3083
SomaScan_v4	7628-40	CREL1	'CRELD1	3	9475506	10487097	0	0.130694	0.00216018	0.000588001	0.00057079	rs7650290	c	g	1.0781	0.0118	0	rs7627405	c	t	-0.024932	0.0055489	7.017e-06	rs4234586	9981161	0.2449	-1.077	0.0118	0	-0.0014097	0.0048148	0.76968	0.08834	0.996475	1	2789
SomaScan_v4	10514-5	PGD2 synthase	'PTGDS	9	139371956	140379887	0	0.0358553	0.00215255	0.000702205	0.000515581	rs7868669	a	g	-0.1926	0.0137	1.072e-44	rs7020732	g	t	-0.03094	0.0078482	8.0726e-05	rs908839	139856639	0.4806	-0.1926	0.0137	8.56e-45	0.0012977	0.004189	0.75672	0.11027	0.990058	1	2371
SomaScan_v4	13654-1	ROCK2	'ROCK2	2	10819887	11988456	0	0.0549659	0.00215112	7.69586e-07	7.69586e-07	rs35898907	a	g	0.069	0.0131	1.248e-07	rs185184270	t	c	0.085862	0.024733	0.0005176	rs35898907	11306492	0.4862	0.069	0.0131	1.248e-07	0.0010903	0.0041941	0.79489	0.11276	1	1	4081
SomaScan_v4	17724-3	WWOX	'WWOX	16	77633310	79746564	0	0.180601	0.00213306	0.00607239	0.00607239	rs11545029	a	g	-0.273	0.0133	4.66e-94	rs11643308	g	t	0.017159	0.0042062	4.5152e-05	rs11545029	78420775	0.4085	-0.273	0.0133	4.66e-94	9.8226e-05	0.0042824	0.9817	0.37733	1	1	12188
SomaScan_v4	12498-12	TX1B3	'TAX1BP3	17	3066196	4071976	0	0.0280317	0.00213277	7.86684e-06	NA	rs143045421	a	g	-0.9802	0.0816	2.927e-33	rs764961967	t	c	0.30667	0.07518	4.5193e-05	rs143045421	3567049	0.0062	-0.9802	0.0816	2.927e-33	-0.053891	0.033015	0.10262	0.43537	1	1	3273
SomaScan_v4	2778-10	IL-22	'IL22	12	68142022	69147387	0	0.0335182	0.00213158	0.00785856	0.00230301	rs2227491	t	c	-0.0863	0.0136	2.483e-10	rs115190701	c	a	0.14931	0.036043	3.4341e-05	rs2227491	68646521	0.409	-0.0863	0.0136	2.483e-10	-0.0012971	0.0042225	0.7587	0.78478	1	2.0578e-05	3007
SomaScan_v4	4209-60	DRG-1	'VTA1	6	141968367	143045826	0	0.0327566	0.00212883	0.000546936	0.00161987	rs225629	a	g	-0.0789	0.0126	4.011e-10	rs555976934	c	t	0.3822	0.10041	0.00014092	rs225629	142473961	0.4661	-0.0789	0.0126	4.011e-10	0.00086878	0.00419	0.83574	0.80152	1	7.64694e-05	2472
SomaScan_v4	16751-15	BNP	'NPPB	1	11417521	12418988	0	0.0373507	0.00212847	0.000398955	0.000398955	rs198379	t	c	-0.0849	0.0134	2.68e-10	rs61773913	t	g	0.026974	0.007699	0.00045913	rs198379	11915467	0.4121	-0.0849	0.0134	2.68e-10	0.00010094	0.0042246	0.98094	0.31104	1	1	2899
SomaScan_v4	17726-3	SAR1A	'SAR1A	10	71407045	72430279	0	0.111189	0.00212836	0.00022573	0.00022573	rs4746023	a	g	0.1762	0.0122	2.863e-47	rs2681921	t	a	0.057051	0.013426	2.1447e-05	rs4746023	71912664	0.4424	0.1762	0.0122	2.863e-47	0.002111	0.0041891	0.6143	0.82742	1	1	3936
SomaScan_v4	4188-1	Aflatoxin B1 aldehyde reductase	'AKR7A2	1	19130459	20138640	0	0.0379145	0.00212782	0.0272412	8.6692e-06	rs12122880	t	c	0.2558	0.0134	1.12e-80	rs4655163	t	c	-0.042087	0.013783	0.0022622	rs12122880	19661156	0.3447	0.2558	0.0134	1.12e-80	-0.00046205	0.0044068	0.91649	0.38281	1	0.000930968	3674
SomaScan_v4	6392-7	WISP-2	'WISP2	20	42843485	43857150	0	0.0460848	0.00212657	0.00438868	0.000417352	rs6065746	c	g	0.2458	0.0135	2.534e-74	rs112977089	a	g	0.28928	0.068624	2.4921e-05	rs6065746	43322002	0.4313	0.2458	0.0135	2.534e-74	0.00080744	0.0042477	0.84924	0.96014	1	0.0902668	2435
SomaScan_v4	18819-21	PPIC	'PPIC	5	121858945	122872436	0	0.0243727	0.00212437	0.00465121	0.000400981	rs17388251	t	c	0.6366	0.0122	0	rs183474018	g	t	-0.18415	0.047819	0.00011762	rs17388251	122360403	0.3767	0.6366	0.0122	0	0.00014227	0.0043631	0.97399	0.28852	1	0.000397337	3369
SomaScan_v4	7999-23	CD39	'ENTPD1	10	96971536	98137023	0	0.0423422	0.00212303	0.00025443	0.000555652	rs11598475	a	g	0.1456	0.0135	3.654e-27	rs538887526	t	c	0.26471	0.075549	0.00045861	rs11598475	97621266	0.3398	0.1456	0.0135	3.654e-27	2.9048e-05	0.0043965	0.99473	0.27173	1	0.000220194	3797
SomaScan_v4	3172-28	ARSB	'ARSB	5	77573032	78781910	0	0.0282363	0.00212139	0.00333192	0.00131644	rs337835	t	c	-0.2572	0.0138	1.805e-77	rs536952014	c	t	-0.23766	0.071276	0.00085497	rs337835	78180482	0.3613	-0.2572	0.0138	1.805e-77	-0.00093089	0.0042828	0.82793	0.43364	1	6.51541e-05	3150
SomaScan_v4	12556-7	UBE2C	'UBE2C	20	43941215	44945596	0	0.0591903	0.00212012	0.0122212	0.00185737	rs11477536	d	i	-0.2407	0.0141	2.303e-65	rs2425846	g	t	0.050379	0.010968	4.365e-06	rs6130929	44405013	0.3432	-0.2356	0.0142	4.675e-62	0.0013736	0.0042929	0.74899	0.24906	0.861413	0.000100524	3353
SomaScan_v4	14006-36	GNMT	'GNMT	6	42428496	43431618	0	0.0701661	0.00211849	0.0099802	0.0099802	rs6458314	a	c	-0.4001	0.0133	5.49e-198	rs187435514	a	g	0.083625	0.020876	6.1808e-05	rs6458314	42922215	0.4114	-0.4001	0.0133	5.49e-198	0.0018061	0.0042194	0.66863	0.67514	1	1	2219
SomaScan_v4	17802-4	SIAS	'NANS	9	100319021	101345357	0	0.150683	0.00211648	0.0101716	0.0101716	rs1058446	c	g	0.1788	0.015	1.489e-32	rs1435254	g	t	0.018726	0.0042467	1.0361e-05	rs1058446	100823135	0.2422	0.1788	0.015	1.489e-32	-0.00054658	0.0049098	0.91136	0.26724	1	1	2995
SomaScan_v4	11390-24	Carbonic Anhydrase VIII	'CA8	8	60599906	61693971	0	0.0317801	0.00211114	0.00244513	0.000247612	rs140904427	d	i	0.2901	0.0133	7.08e-105	rs188708129	t	c	0.2469	0.067521	0.0002555	rs28532174	61189851	0.3995	0.2892	0.0133	2.79e-104	-0.00085085	0.0041817	0.83877	0.6824	0.991819	2.26541e-07	3122
SomaScan_v4	2602-2	Angiopoietin-2	'ANGPT2	8	5857172	6920930	0	0.107806	0.002111	0.000561383	0.000561383	rs1968586	t	c	-0.1025	0.0136	5.579e-14	rs117149818	a	g	-0.040911	0.010222	6.2713e-05	rs1968586	6279511	0.3495	-0.1025	0.0136	5.579e-14	0.0011596	0.0045605	0.79928	0.94869	1	1	6532
SomaScan_v4	15603-20	Integrin alpha-2	'ITGA2	5	51785156	52890609	0	0.0480627	0.00211083	0.0621931	0.00659905	rs7035	t	c	0.1361	0.0152	4.114e-19	rs549004516	a	g	0.22731	0.06358	0.00034991	rs7035	52252191	0.3171	0.1361	0.0152	4.114e-19	-0.00070774	0.0043492	0.87073	0.95554	1	0.00376482	3924
SomaScan_v4	4355-13	DAPK2	'DAPK2	15	63699235	64864232	0	0.0327159	0.00210807	0.00313588	0.00313588	rs4436737	a	g	0.3351	0.0128	2.48e-150	rs138480587	a	g	0.050422	0.014852	0.00068667	rs4436737	64283076	0.4214	0.3351	0.0128	2.48e-150	0.00044698	0.0042973	0.91716	0.27651	1	1	2879
SomaScan_v4	8877-22	F176C	'EVA1C	21	33284314	34387707	0	0.0601759	0.00210341	0.00347199	0.00347199	rs34028712	t	c	-0.1655	0.0134	7.86e-35	rs73197487	a	g	0.051396	0.012501	3.9337e-05	rs34028712	33885578	0.416	-0.1655	0.0134	7.86e-35	-0.00025421	0.0042947	0.9528	0.63651	1	1	3048
SomaScan_v4	3309-2	FCG2A	'FCGR2A	1	160975220	161993803	0	0.0251085	0.00210267	5.53508e-05	5.53508e-05	rs4657041	t	c	-1.2187	0.0071	0	rs116434819	c	g	0.055502	0.016361	0.00069267	rs4657041	161478859	0.4827	-1.2187	0.0071	0	0.001165	0.0041575	0.77931	0.48036	1	1	2704
SomaScan_v4	17702-53	UGT 1A1	'UGT1A1	2	234168894	235181945	0	0.0366622	0.00209502	8.00819e-05	0.000141391	rs35754645	d	i	-0.2842	0.014	8.13e-92	rs28901887	a	g	0.059824	0.018776	0.001442	rs887829	234668570	0.3245	-0.2812	0.0139	1.96e-91	-0.00065427	0.0043279	0.87984	0.36625	0.987622	1	3200
SomaScan_v4	5196-7	NMT1	'NMT1	17	42628978	43686384	0	0.045975	0.00209451	0.0207015	0.0207015	rs9899380	c	g	0.0745	0.0128	6.717e-09	rs10468514	g	a	0.014824	0.0041945	0.00040916	rs2301597	43173273	0.4262	0.0726	0.0127	1.179e-08	0.00013805	0.0041161	0.97325	0.58407	1	1	2403
SomaScan_v4	5749-53	COL	'CLPS	6	35262759	36265088	0	0.0246552	0.00209038	0.00262382	0.00271581	rs2766588	t	c	-0.4119	0.0132	7.44e-213	rs116074606	a	g	0.23923	0.069132	0.00053928	rs2766588	35753227	0.3924	-0.4119	0.0132	7.44e-213	0.0007925	0.0042216	0.85109	0.70912	1	7.26511e-07	2514
SomaScan_v4	7891-45	UGT 1A6	'UGT1A6	2	234100253	235181946	0	0.0386889	0.00208568	7.56082e-05	7.56082e-05	rs6742078	t	g	-0.237	0.0135	6.222e-69	rs28901887	a	g	0.059824	0.018776	0.001442	rs6742078	234672639	0.3234	-0.237	0.0135	6.222e-69	0.00035301	0.0043297	0.93502	0.40301	1	1	3401
SomaScan_v4	17737-7	IVD	'IVD	15	40197686	41228146	0	0.0442471	0.0020842	0.0063796	5.97922e-06	rs7165012	a	g	-0.198	0.0127	9.157e-55	rs149377075	c	g	0.14699	0.036527	5.715e-05	rs7165012	40654038	0.4605	-0.198	0.0127	9.157e-55	0.0013557	0.004144	0.74355	0.37355	1	1.01467e-08	2438
SomaScan_v4	17377-1	Aldose reductase-like C3	'AKR1C3	10	4577546	5649878	0	0.0732155	0.00208378	0.000607407	0.00056599	10:5150516_I_D	d	i	-0.2468	0.0133	1.009e-76	rs7917462	g	t	0.026259	0.0069981	0.00017519	rs3209896	5149703	0.3984	-0.2454	0.0133	2.974e-76	-0.0015659	0.004216	0.71032	0.94089	0.992396	1	4822
SomaScan_v4	3291-30	CD23	'FCER2	19	7253644	8267032	0	0.123111	0.00208043	0.000453057	0.000453057	rs11260014	c	g	-0.3296	0.0135	2.13e-131	rs59500281	t	c	-0.035478	0.0089403	7.2392e-05	rs11260014	7759715	0.4903	-0.3296	0.0135	2.13e-131	0.0021247	0.0043028	0.62145	0.041559	1	1	3394
SomaScan_v4	19113-66	SH3L2	'SH3BGRL2	6	79841000	80913372	0	0.0307964	0.00207975	0.00246338	0.00322391	rs2812679	t	c	0.1087	0.0123	1.102e-18	rs181889777	c	a	-0.14709	0.046712	0.0016391	rs2245410	80325857	0.4466	-0.1086	0.0123	1.263e-18	0.0015176	0.0041472	0.71441	0.37745	1	9.44932e-05	3336
SomaScan_v4	10512-13	IL3RB	'CSF2RB	22	36809670	37836491	0	0.0378682	0.00207921	0.000149539	0.000149539	rs5756415	c	g	0.7246	0.0116	0	rs11705380	a	g	0.073483	0.021012	0.00047005	rs5756415	37330811	0.4597	0.7246	0.0116	0	-0.00099139	0.0042143	0.81402	0.059582	1	1	3449
SomaScan_v4	12459-13	PKHA1	'PLEKHA1	10	123634212	124691867	0	0.0317594	0.0020788	0.0135356	0.00165082	rs10788274	a	g	-0.5247	0.0124	0	rs188804375	a	c	0.27989	0.064551	1.4511e-05	rs911775	124045302	0.4681	0.4731	0.0126	5.61e-308	0.0001688	0.0042102	0.96802	0.60167	1	0.00127379	3603
SomaScan_v4	13624-17	NADK	'NADK	1	1182671	2211896	0	0.0859077	0.00207649	0.00190079	0.00190079	rs4648629	a	c	-0.2075	0.0135	4.526e-53	rs183763330	a	t	0.12229	0.029762	3.9761e-05	rs4648629	1695462	0.4312	-0.2075	0.0135	4.526e-53	0.00084187	0.004479	0.85091	0.98899	1	1	2133
SomaScan_v4	10702-1	COSA1	'COL28A1	7	6895834	8075484	0	0.0697418	0.00206638	0.000272108	0.000272108	rs10251492	a	g	0.0919	0.0139	4.138e-11	rs73055850	c	t	0.068593	0.018687	0.00024194	rs971481	7243033	0.3808	-0.0853	0.0136	3.974e-10	-9.7394e-05	0.0043113	0.98198	0.29698	1	1	5117
SomaScan_v4	15367-38	LPLC1	'BPIFB1	20	31361286	32397684	0	0.0273745	0.00206356	0.000428118	0.000428118	rs761931	c	g	-0.4341	0.0128	2.45e-250	rs144247319	a	t	0.063429	0.018264	0.00051488	rs2424957	31693553	0.412	0.4351	0.0129	1.7e-250	0.0021613	0.0041909	0.60605	0.40581	1	1	2133
SomaScan_v4	8759-29	a1,4-Galactosyltransferase	'A4GALT	22	42588127	43617304	0	0.0865855	0.00206353	0.00128263	0.0011986	rs66781836	d	i	-0.2709	0.0132	2.19e-93	rs5758740	c	g	-0.019531	0.0048881	6.4509e-05	rs8138197	43114551	0.4729	-0.2642	0.0131	2.35e-90	0.0018142	0.0041509	0.66206	0.73567	0.988801	1	3409
SomaScan_v4	19631-13	Kininostatin	'KNG1	3	185935065	186961743	0	0.0287839	0.00206087	0.00314352	1.20394e-09	rs710446	t	c	-0.2451	0.0129	3.814e-80	rs142787045	g	a	0.10339	0.021915	2.3858e-06	rs710446	186459927	0.4018	-0.2451	0.0129	3.814e-80	-0.0010539	0.0041164	0.79793	0.016291	1	8.99245e-05	3306
SomaScan_v4	12411-60	MAX	'MAX	14	64972892	66069413	0	0.148074	0.00206007	0.00158074	0.0027106	rs762810	a	c	-0.2277	0.0128	8.018e-71	rs183588345	c	g	0.12846	0.029353	1.2066e-05	rs762810	65544367	0.3535	-0.2277	0.0128	8.018e-71	-0.0029539	0.0043977	0.50178	0.84571	1	0.71528	3251
Olink_PEA	OID00688	Furin	'FURIN	15	90911822	91926688	0	0.00801269	0.00205362	1.95933e-05	7.40121e-05	rs79529701	g	t	0.66412	0.14977	1.14446e-05	rs1206680	c	t	-0.11268	0.030639	0.00023533	rs117405298	91109131	0.025738	0.01408	0.20287	0.944696	0.051324	0.015879	0.0012287	0.098431	1	0.000321844	3039
SomaScan_v4	8005-1	MXRA7	'MXRA7	17	74168633	75207098	0	0.0327549	0.00204565	2.42127e-05	2.80098e-09	rs4789346	c	g	0.3858	0.0126	3.44e-205	rs559138479	c	g	0.17008	0.051161	0.0008859	rs4789346	74694446	0.4903	0.3858	0.0126	3.44e-205	4.1625e-05	0.0042278	0.99214	0.84644	1	0.000290853	3594
SomaScan_v4	12524-18	SAT2	'SAT2	17	7029552	8031194	0	0.163123	0.00204522	0.00245716	0.00245716	rs858522	a	c	-0.4588	0.0128	2.94e-282	rs12103471	t	g	0.026782	0.0068265	8.7344e-05	rs858522	7526887	0.4279	-0.4588	0.0128	2.94e-282	0.0025625	0.0041561	0.53752	0.36594	1	1	2720
SomaScan_v4	18180-58	RT4I1	'RTN4IP1	6	106518903	107577373	0	0.0469249	0.00204136	0.000726689	0.00136853	rs2054365	a	g	0.1657	0.0123	1.184e-41	rs111960940	t	g	0.056077	0.016612	0.00073618	rs2054365	107077502	0.4033	0.1657	0.0123	1.184e-41	0.00068608	0.004238	0.8714	0.28038	1	1.00515e-05	3525
SomaScan_v4	8024-64	TPST2	'TPST2	22	26421458	27492681	0	0.11167	0.00203741	1.07198e-05	1.89639e-05	rs2283824	a	g	0.245	0.0129	4.228e-80	rs150783898	c	t	0.099129	0.025025	7.4597e-05	rs6005067	26923325	0.425	0.245	0.0129	4.252e-80	0.0017458	0.0041697	0.67544	0.15485	0.997561	1	3928
SomaScan_v4	15343-337	Kininogen, HMW, Two Chain	'KNG1	3	185935065	186961743	0	0.0287847	0.00203606	0.00279557	3.26122e-05	rs5030062	a	c	-0.4816	0.0132	8.4e-293	rs142787045	g	a	0.10339	0.021915	2.3858e-06	rs5030062	186454180	0.3684	-0.4816	0.0132	8.4e-293	-0.00024801	0.0041952	0.95286	0.053896	1	8.99245e-05	3306
SomaScan_v4	9076-25	PENK	'PENK	8	56849233	57859293	0	0.0286949	0.00203304	0.000166354	5.4753e-05	rs34217211	d	i	-0.412	0.0125	1.41e-236	rs112598362	t	c	0.059272	0.015623	0.00014829	rs2576575	57361293	0.4682	-0.4106	0.0125	3.79e-236	-0.0013923	0.0041014	0.73426	0.91372	0.971123	0.000966677	3077
SomaScan_v4	7655-11	N-terminal pro-BNP	'NPPB	1	11417521	12418988	0	0.0373606	0.00202923	0.000398955	0.000398955	rs198379	t	c	-0.2368	0.0125	8.697e-80	rs61773913	t	g	0.026974	0.007699	0.00045913	rs198379	11915467	0.4122	-0.2368	0.0125	8.697e-80	0.00010094	0.0042246	0.98094	0.31104	1	1	2899
SomaScan_v4	15582-25	FCN1	'FCN1	9	137301431	138309809	0	0.0566021	0.00202377	4.48241e-08	0.000162199	rs7037264	a	g	0.4391	0.0129	3.46e-255	rs145868455	t	c	0.17266	0.03773	4.7335e-06	rs7024491	137775084	0.3972	-0.4387	0.0129	1.95e-254	-0.0011229	0.0041904	0.78872	0.59825	1	0.000108379	4110
SomaScan_v4	11646-4	Carbohydrate sulfotransferase 9	'CHST9	18	23995595	25265281	0	0.0783325	0.00202188	0.000972977	0.000958059	rs56348115	d	i	0.3056	0.0135	3.29e-113	rs16942713	t	g	-0.02866	0.0073318	9.2701e-05	rs11665636	24685559	0.3239	-0.3046	0.0135	2.08e-113	0.0005044	0.0043438	0.90756	0.39059	0.99913	1	3602
SomaScan_v4	7156-2	FUT10	'FUT10	8	32728342	33830940	0	0.0383669	0.0020214	0.000327849	0.00432188	rs62510527	t	c	-0.5246	0.0121	0	rs186331025	t	g	0.1908	0.046738	4.4577e-05	rs62510527	33327402	0.4054	-0.5246	0.0121	0	-0.00072762	0.0041496	0.86081	0.098291	1	0.561008	2450
SomaScan_v4	7994-41	ERO1B	'ERO1LB	1	235878855	236945319	0	0.529147	0.0020182	0.00944526	0.00944526	rs2463186	c	g	0.1035	0.0135	1.996e-14	rs112592997	c	t	0.074687	0.015285	1.0276e-06	rs2463186	236437408	0.3713	0.1035	0.0135	1.996e-14	0.0052523	0.0044521	0.23811	0.83152	1	1	3812
Olink_PEA	OID01385	IL-17B R	'IL17RB	3	53380607	54399827	0	0.113917	0.00201705	0.00368823	0.00368823	rs35518479	g	a	0.84943	0.050837	8.95365e-50	rs62250933	a	c	0.033174	0.0074843	9.3126e-06	rs62250933	53861327	0.08041	0.18152	0.11109	0.102908	0.033174	0.0074843	9.3126e-06	0.38248	1	1	2946
SomaScan_v4	17460-51	Mx1	'MX1	21	42292231	43331141	0	0.0669093	0.00201368	4.21646e-05	4.21646e-05	rs464138	a	c	0.4531	0.013	1.89e-267	rs9977560	c	t	-0.021144	0.0052009	4.7952e-05	rs464138	42798173	0.4132	0.4531	0.013	1.89e-267	-0.00080103	0.0042441	0.8503	0.07795	1	1	3960
SomaScan_v4	6927-7	NDST1	'NDST1	5	149365381	150437773	0	0.0626152	0.00201164	0.0150233	0.0150233	rs253293	a	g	-0.1854	0.0134	3.041e-43	rs116406510	a	g	-0.061953	0.015783	8.6616e-05	rs253293	149937956	0.409	-0.1854	0.0134	3.041e-43	0.00049391	0.0042798	0.90813	0.055647	1	1	2797
SomaScan_v4	5129-12	SREC-I	'SCARF1	17	1037152	2049041	0	0.0683321	0.00200403	0.000120816	0.000120816	rs2272011	a	g	-0.2865	0.0124	2.77e-118	rs147304600	a	c	0.079951	0.021741	0.00023554	rs2272011	1542190	0.4061	-0.2865	0.0124	2.77e-118	-0.0010038	0.00419	0.81067	0.77064	1	1	3470
SomaScan_v4	11145-72	K154L	'KIAA1549L	11	33063618	34195648	0	0.0898709	0.00200391	0.000796552	0.000796552	rs2753408	a	g	-0.5322	0.0131	0	rs111511654	t	g	0.02274	0.0058296	9.5901e-05	rs2753408	33399691	0.45	-0.5322	0.0131	0	-2.4545e-05	0.0044143	0.99556	0.98073	1	1	2927
SomaScan_v4	9282-12	CRIS2	'CRISP2	6	49160073	50181274	0	0.0286879	0.00199308	0.00654412	1.90008e-05	rs555247	a	g	0.4988	0.011	0	rs190285451	a	g	0.21163	0.058202	0.0002768	rs555247	49710105	0.4483	0.4988	0.011	0	0.00042878	0.0040892	0.91649	0.79018	1	5.10989e-05	2796
SomaScan_v4	2925-9	PAI-1	'SERPINE1	7	100270370	101282547	0	0.176779	0.00199265	0.0219695	0.0219695	rs2227631	a	g	0.1032	0.0132	6.439e-15	rs12534635	c	t	0.018607	0.0045624	4.5357e-05	rs2227631	100769538	0.4133	0.1032	0.0132	6.439e-15	-0.0019299	0.0041724	0.64371	0.94662	1	1	3414
SomaScan_v4	13109-82	NEGR1	'NEGR1	1	71361623	73248417	0	0.141622	0.00197937	8.54272e-05	8.54272e-05	rs1194278	t	c	0.1875	0.0132	1.542e-45	rs75401279	c	t	0.060249	0.014387	2.8165e-05	rs1194278	72714220	0.4961	0.1875	0.0132	1.542e-45	-0.0020804	0.0042318	0.62299	0.408	1	1	4156
SomaScan_v4	2771-35	IGFBP-1	'IGFBP1	7	45427956	46433267	0	0.0549697	0.00197206	0.0117207	0.000855942	rs10577484	d	i	-0.0909	0.0128	1.043e-12	rs577173205	g	a	-0.23511	0.060754	0.00010892	rs12702179	45913913	0.4945	0.0887	0.0126	2.013e-12	0.00034394	0.004072	0.93269	0.99375	0.985107	1.65346e-05	3565
SomaScan_v4	13125-45	Vitronectin	'VTN	17	26191290	27200110	0	0.0521298	0.00197018	0.00260314	0.00260314	rs704	a	g	1.2203	0.0068	0	rs147416517	c	t	-0.046566	0.011737	7.2606e-05	rs704	26694861	0.4727	1.2203	0.0068	0	-0.00084655	0.0040778	0.83554	0.13744	1	1	1307
SomaScan_v4	7050-5	NEGR1	'NEGR1	1	71361623	73248417	0	0.141623	0.00196961	9.37913e-05	9.37913e-05	rs1194282	t	c	-0.1589	0.0134	2.895e-32	rs75401279	c	t	0.060249	0.014387	2.8165e-05	rs1194282	72713559	0.4958	-0.1589	0.0134	2.895e-32	0.0018512	0.0041845	0.65821	0.33231	1	1	4156
SomaScan_v4	11516-7	FABPL	'FABP1	2	87922510	88927635	0	0.112508	0.00195699	0.023324	0.023324	rs2241883	t	c	0.1934	0.0141	6.018e-43	rs59727886	g	a	-0.024049	0.0062096	0.00010757	rs2241883	88424066	0.3114	0.1934	0.0141	6.018e-43	8.9878e-05	0.0044182	0.98377	0.57525	1	1	1570
SomaScan_v4	19258-24	GCDH	'GCDH	19	12501840	13525021	0	0.075216	0.00195415	0.00131472	0.00131472	rs8012	a	g	-0.1465	0.0127	6.714e-31	rs57235722	c	t	-0.042544	0.012442	0.0006277	rs8012	13010520	0.453	-0.1465	0.0127	6.714e-31	0.00030705	0.0042249	0.94206	0.34008	1	1	2513
SomaScan_v4	11493-169	DYL2	'DYNLL2	17	55660776	56672897	0	0.0220943	0.00195138	0.000433663	0.000962754	rs398100562	d	i	0.0596	0.0132	6.529e-06	rs117818257	t	g	0.21258	0.059415	0.00034642	rs8071026	56174489	0.3152	0.0595	0.0132	6.605e-06	0.00059712	0.0045642	0.89591	0.30811	0.986517	0.000279153	2522
SomaScan_v4	13982-33	RGS18	'RGS18	1	191627587	192654945	0	0.0844848	0.00192514	0.00628106	0.00592218	rs1175169	t	c	0.1241	0.0127	2.035e-22	rs141459239	i	d	0.067751	0.016908	6.1455e-05	rs1175169	192162949	0.4904	0.1241	0.0127	2.035e-22	0.00029852	0.0041534	0.9427	0.36276	1	0.925819	2689
SomaScan_v4	14091-42	Carbonyl reductase 3	'CBR3	21	37007210	38018864	0	0.105219	0.00191812	0.0159235	0.0020363	rs60043102	t	g	0.5345	0.0127	0	rs149580730	g	a	0.18082	0.043629	3.4051e-05	rs60043102	37505827	0.3527	0.5345	0.0127	0	0.00051004	0.0042725	0.90498	0.012608	1	0.000232905	3401
SomaScan_v4	5900-11	HINT1	'HINT1	5	129994720	131007428	0	0.279331	0.00191676	0.00241907	0.00241907	rs6889109	t	g	-0.1141	0.0149	2.143e-14	rs72799902	t	g	0.093256	0.021314	1.2126e-05	rs6889109	130474409	0.2475	-0.1141	0.0149	2.143e-14	0.0029293	0.0047726	0.53936	0.2922	1	1	1779
SomaScan_v4	5671-1	Chymotrypsin	'CTRB1	16	74752898	75758822	0	0.310413	0.00191535	0.000861131	0.000861131	rs8051363	a	g	-0.4899	0.0144	1.15e-252	rs79550550	g	a	-0.071377	0.015802	6.2749e-06	rs8051363	75255217	0.2747	-0.4899	0.0144	1.15e-252	-0.002688	0.0047472	0.57125	0.9479	1	1	3606
SomaScan_v4	15333-11	SDF2	'SDF2	17	26475374	27489207	0	0.0828901	0.00190624	0.000753442	0.000753442	rs704	a	g	0.3094	0.0133	8.08e-120	rs79107626	t	c	-0.049382	0.011874	3.2013e-05	rs704	26694861	0.4725	0.3094	0.0133	8.08e-120	-0.00084655	0.0040778	0.83554	0.13744	1	1	1471
SomaScan_v4	17751-68	CRBB1	'CRYBB1	22	26495242	27514052	0	0.110296	0.0018691	0.000140971	0.000140971	rs4822754	a	g	0.256	0.013	2.571e-86	rs150783898	c	t	0.099129	0.025025	7.4597e-05	rs4822754	27012894	0.4657	0.256	0.013	2.571e-86	0.00057344	0.0041718	0.89067	0.038628	1	1	3833
SomaScan_v4	8885-6	CA2D3	'CACNA2D3	3	53656574	55608584	0	0.157363	0.00180151	0.00553161	0.00553161	rs9878608	c	g	-0.1876	0.0133	7.343e-45	rs62250933	a	c	0.033174	0.0074843	9.3126e-06	rs9844348	54162931	0.4197	-0.1755	0.0133	7.944e-40	-0.00027956	0.004193	0.94684	0.21751	1	1	6134
SomaScan_v4	15394-79	UNC5B	'UNC5B	10	72472327	73562621	0	0.742036	0.00179991	1.41833e-05	1.41833e-05	rs78747281	t	c	0.2109	0.0304	4.154e-12	rs149164578	a	g	0.10637	0.021147	4.9056e-07	rs78747281	73021817	0.0507	0.2109	0.0304	4.154e-12	0.0080553	0.0091643	0.37941	0.28469	1	1	4224
SomaScan_v4	17680-12	EPHB1	'EPHB1	3	133816643	135479309	0	0.166031	0.00176885	0.00163822	0.00156363	rs34196572	d	i	-0.2855	0.013	7.51e-107	rs7616318	t	c	0.021553	0.0051995	3.3949e-05	rs10935143	134665159	0.4542	0.282	0.0129	3.82e-105	-0.0010337	0.0041478	0.80319	0.28425	0.953634	1	4278
SomaScan_v4	3045-72	PTN	'PTN	7	136412088	137528611	0	0.176755	0.00171886	0.0155249	0.0155249	rs10255150	a	g	0.1686	0.0113	4.344e-50	rs34590530	c	t	0.043068	0.0093746	4.3468e-06	rs10255150	137013466	0.4227	0.1686	0.0113	4.344e-50	-0.00026705	0.0041759	0.94901	0.72793	1	1	2804
SomaScan_v4	6375-75	XXLT1	'XXYLT1	3	194289008	195491896	0	0.231738	0.00171236	0.000998393	0.000998393	rs1538767	t	c	-0.1785	0.0133	4.548e-41	rs2641717	c	t	0.019495	0.0044552	1.2095e-05	rs9840346	195011895	0.4141	-0.1744	0.0132	1.208e-39	6.1681e-05	0.0042441	0.9884	0.72385	1	1	4275
SomaScan_v4	11330-15	CSK2B	'CSNK2B	6	31133013	32138120	0	0.65337	0.00157782	0.00381632	0.00381632	rs444921	t	c	-0.1018	0.0197	2.456e-07	rs72863830	a	g	0.036659	0.0078673	3.1671e-06	rs444921	31932177	0.1362	-0.1018	0.0197	2.456e-07	0.005391	0.0059289	0.36321	0.53342	1	1	7632
SomaScan_v4	10816-150	PILRA isoform FDF03-M14	'PILRA	7	99465153	100497719	0	0.340562	0.00154747	0.0476675	0.0476675	rs2405442	t	c	1.2669	0.0081	0	rs62482238	a	g	-0.023438	0.0053078	1.0062e-05	rs2405442	99971313	0.3175	1.2669	0.0081	0	0.0013826	0.0044875	0.75801	0.25109	1	1	1865
SomaScan_v4	6402-8	PILRA isoform FDF03-deltaTM	'PILRA	7	99465153	100497719	0	0.340583	0.00148496	0.0475345	0.0475345	rs1859788	a	g	1.2588	0.0081	0	rs62482238	a	g	-0.023438	0.0053078	1.0062e-05	rs1859788	99971834	0.3177	1.2588	0.0081	0	0.00070252	0.0044595	0.87483	0.33508	1	1	1865
SomaScan_v4	8795-48	TR	'TFRC	3	195254054	196309060	0	0.515688	0.00145188	0.00243225	0.00243225	rs11917973	t	c	0.0975	0.0134	4.088e-13	rs2260685	c	t	0.020011	0.0041874	1.7635e-06	rs11720913	195832560	0.4091	-0.0928	0.0136	8.735e-12	-0.001596	0.0042669	0.70838	0.62621	1	1	2872
SomaScan_v4	11313-100	PHS	'PCBD1	10	72142037	73148541	0	0.742491	0.0013973	0.000332852	0.000332852	rs55763022	c	g	-0.3007	0.0336	3.952e-19	rs149164578	a	g	0.10637	0.021147	4.9056e-07	rs55763022	72583601	0.0395	-0.3007	0.0336	3.952e-19	0.0021077	0.010627	0.84279	0.87149	1	1	4000
SomaScan_v4	12343-14	CENB2	'ACAP2	3	194495465	195663807	0	0.514831	0.00121212	0.00018538	0.00018538	rs62285629	a	t	-0.0866	0.0152	1.3e-08	rs2260685	c	t	0.020011	0.0041874	1.7635e-06	rs62285629	195190164	0.2574	-0.0866	0.0152	1.3e-08	0.00045472	0.0048236	0.9249	0.7455	1	1	4007
Olink_PEA	OID00593	TR	'TFRC	3	195254054	196309060	0	0.51581	0.00114405	0.00180952	0.00180952	rs9852883	c	a	-0.39087	0.059064	9.7051e-11	rs2260685	c	t	0.020011	0.0041874	1.7635e-06	rs2260685	195497743	0.45876	0.10164	0.063643	0.110923	0.020011	0.0041874	1.7635e-06	0.37522	1	1	2873
SomaScan_v4	18933-4	TGM4	'TGM4	3	44416100	45456482	0	0.975697	0.00103026	2.31259e-06	2.31259e-06	rs6792580	a	g	-0.0687	0.0135	3.513e-07	rs138066009	t	c	0.1274	0.022653	1.8664e-08	rs6792580	45079167	0.4143	-0.0687	0.0135	3.513e-07	0.007562	0.0042044	0.072082	0.11372	1	1	2877
SomaScan_v4	19590-46	SP-D	'SFTPD	10	81197496	82242370	0	0.60259	0.000955973	0.0172495	0.0172495	rs11201057	t	c	-0.5654	0.0132	0	rs7919775	g	a	-0.037765	0.008512	9.1371e-06	rs11201057	81749858	0.3357	-0.5654	0.0132	0	-0.0017416	0.004426	0.69396	0.56568	1	1	3594
Olink_PEA	OID01319	NA	'FIGF	23	14863713	15902498	0	0.970775	0.000897314	0.0196582	0.0120945	rs192812042	a	g	0.61274	0.065709	4.01791e-19	rs190509934	c	t	-0.37808	0.044821	3.3035e-17	rs4830939	15399283	0.39072	-0.23299	0.050409	4.88427e-06	0.0053838	0.0042838	0.20884	0.38824	1	0.00296136	1967
SomaScan_v4	13423-94	CJ058	'FAM213A	10	81667585	82692753	0	0.588872	0.00088672	0.00289549	0.00289549	rs9787439	c	g	0.1325	0.0134	3.61e-23	rs7919775	g	a	-0.037765	0.008512	9.1371e-06	rs9787439	82169598	0.477	0.1325	0.0134	3.61e-23	-0.00049871	0.0041275	0.90383	0.81218	1	1	4000
Olink_PEA	OID00468	VEGF-D	'FIGF	23	14863713	15902498	0	0.970798	0.000873432	0.0196582	0.0120945	rs192812042	a	g	0.60301	0.06633	2.57632e-18	rs190509934	c	t	-0.37808	0.044821	3.3035e-17	rs4830939	15399283	0.39072	-0.21855	0.050697	1.97333e-05	0.0053838	0.0042838	0.20884	0.38824	1	0.00296136	1967
SomaScan_v4	9786-310	IEX1	'IER3	6	30210976	31212331	0	0.91935	0.000677736	0.00654508	0.00654508	rs2844677	a	g	0.1862	0.0265	2.21e-12	rs111837807	c	t	0.039281	0.0076687	3.0199e-07	rs2844677	30955359	0.0702	0.1862	0.0265	2.21e-12	0.010935	0.0079058	0.1666	0.83611	1	1	7059
SomaScan_v4	10445-20	ApoM	'APOM	6	31120193	32125987	0	0.915633	0.000640353	0.000813969	0.000813969	rs2255741	a	g	-0.7911	0.039	2.83e-91	rs111837807	c	t	0.039281	0.0076687	3.0199e-07	rs2255741	31605167	0.0299	-0.7911	0.039	2.83e-91	0.0077781	0.010772	0.47027	0.41747	1	1	7689
Olink_PEA	OID00723	MIC-A/B	'MICB	6	30962658	31978901	0	0.9237	0.000458427	0.0620304	0.0620304	rs3132467	a	g	-1.1355	0.049369	1.46893e-79	rs111837807	c	t	0.039281	0.0076687	3.0199e-07	rs111837807	31121232	0.069072	-0.64212	0.1244	3.58344e-07	0.039281	0.0076687	3.0199e-07	1.8499e-07	1	1	9140
Olink_PEA	OID00723	MIC-A/B	'MICA	6	30871356	31883092	0	0.923714	0.000458342	0.0620304	0.0620304	rs3132467	a	g	-1.1355	0.049369	1.46893e-79	rs111837807	c	t	0.039281	0.0076687	3.0199e-07	rs111837807	31121232	0.069072	-0.64212	0.1244	3.58344e-07	0.039281	0.0076687	3.0199e-07	1.8499e-07	1	1	9418
Olink_PEA	OID00358	discoidin domain receptor 1	'DDR1	6	30344198	31367933	0	0.92096	0.000405725	0.00189642	0.00189642	rs2240803	a	g	0.4552	0.079722	1.98472e-08	rs111837807	c	t	0.039281	0.0076687	3.0199e-07	rs2240803	30920957	0.17732	0.4552	0.079722	1.98472e-08	-0.00075825	0.0054639	0.88963	0.87893	1	1	9569
SomaScan_v4	9869-28	NF-kappa-B p105	'NFKB1	4	102922486	104038459	0	0.969923	0.000404494	0.000963898	0.000963898	rs62328536	a	c	0.1476	0.0133	1.707e-28	rs13107325	t	c	0.044204	0.0081546	5.936e-08	rs62328536	103399049	0.3439	0.1476	0.0133	1.707e-28	0.0086372	0.0044842	0.054087	0.95881	1	1	2683
SomaScan_v4	8032-23	MCCD1	'MCCD1	6	30996494	31998009	0	0.923376	0.000391729	0.00385454	0.00385454	rs449643	t	c	-0.1154	0.0195	3.225e-09	rs111837807	c	t	0.039281	0.0076687	3.0199e-07	rs449643	31936679	0.1354	-0.1154	0.0195	3.225e-09	0.0055479	0.0059291	0.34943	0.55483	1	1	8735
SomaScan_v4	5102-55	MICB	'MICB	6	30962658	31978901	0	0.923803	0.000346556	0.00833803	0.00833803	rs3134900	c	g	0.9911	0.0173	0	rs111837807	c	t	0.039281	0.0076687	3.0199e-07	rs3099844	31448976	0.1339	-0.9809	0.0172	0	0.0027986	0.0071062	0.69371	0.27185	1	1	9136
Olink_PEA	OID00561	TNF-b	'LTA	6	31039831	32042101	0	0.923769	0.000334663	0.0899277	0.0899277	rs2229092	c	a	-1.3763	0.1199	4.01791e-27	rs111837807	c	t	0.039281	0.0076687	3.0199e-07	rs111837807	31121232	0.069072	-0.13549	0.12268	0.269979	0.039281	0.0076687	3.0199e-07	1.8499e-07	1	1	8402
SomaScan_v4	3506-49	Lymphotoxin a2/b1	'LTA|LTB	6	31048302	32050299	0	0.923764	0.000333784	0.0040169	0.00396602	6:31943585_T_C	t	c	-0.2357	0.0192	1.812e-34	rs111837807	c	t	0.039281	0.0076687	3.0199e-07	rs454212	31934372	0.1366	0.2363	0.0193	1.695e-34	0.0053631	0.0059253	0.3654	0.54553	0.993259	1	8341
SomaScan_v4	3506-49	Lymphotoxin a2/b1	'LTA|LTB	6	31039831	32042101	0	0.92377	0.000333757	0.0040169	0.00396602	6:31943585_T_C	t	c	-0.2357	0.0192	1.812e-34	rs111837807	c	t	0.039281	0.0076687	3.0199e-07	rs454212	31934372	0.1366	0.2363	0.0193	1.695e-34	0.0053631	0.0059253	0.3654	0.54553	0.993259	1	8398
SomaScan_v4	3505-6	Lymphotoxin a1/b2	'LTA|LTB	6	31048302	32050299	0	0.92377	0.000315393	0.0142091	0.0142091	rs2518030	a	g	0.1076	0.0167	1.233e-10	rs111837807	c	t	0.039281	0.0076687	3.0199e-07	rs2518030	31431082	0.1567	0.1076	0.0167	1.233e-10	0.0062448	0.0061321	0.3085	0.06413	1	1	8341
SomaScan_v4	3505-6	Lymphotoxin a1/b2	'LTA|LTB	6	31039831	32042101	0	0.923776	0.000315366	0.0142091	0.0142091	rs2518030	a	g	0.1076	0.0167	1.233e-10	rs111837807	c	t	0.039281	0.0076687	3.0199e-07	rs2518030	31431082	0.1567	0.1076	0.0167	1.233e-10	0.0062448	0.0061321	0.3085	0.06413	1	1	8398
SomaScan_v4	3003-29	NKp30	'NCR3	6	31056672	32060762	0	0.923789	0.000305579	0.00135354	0.00135354	rs986475	a	g	0.4539	0.0237	7.79e-82	rs111837807	c	t	0.039281	0.0076687	3.0199e-07	rs986475	31556709	0.0866	0.4539	0.0237	7.79e-82	0.0033475	0.0072389	0.64377	0.31386	1	1	8294
SomaScan_v4	9183-7	IFN-a/b R1	'IFNAR1	21	34196734	35232168	0	0.908902	0.000293199	0.00091072	0.00091072	rs2257167	c	g	-0.6973	0.018	0	rs13050728	c	t	-0.022903	0.0043901	1.8178e-07	rs2257167	34715699	0.1349	-0.6973	0.018	0	-0.0025082	0.0059035	0.67093	0.51962	1	1	2626
Olink_PEA	OID00960	CDSN	'CDSN	6	30582867	31588223	0	0.922904	0.000244334	0.0531935	0.0531935	rs6905484	c	t	0.55842	0.060722	1.10408e-18	rs111837807	c	t	0.039281	0.0076687	3.0199e-07	rs6905484	31071254	0.37423	0.55842	0.060722	1.10408e-18	0.0029653	0.0045042	0.51032	0.074137	1	1	10149
SomaScan_v4	9180-6	INGR2	'IFNGR2	21	34275202	35351655	0	0.909003	0.000230762	0.000112414	0.000112414	rs2284553	a	g	-0.1224	0.0137	4.596e-19	rs13050728	c	t	-0.022903	0.0043901	1.8178e-07	rs2284553	34776695	0.4027	-0.1224	0.0137	4.596e-19	0.0024854	0.0042682	0.56036	0.76046	1	1	2777
Olink_PEA	OID00515	IL-10 Rb	'IL10RB	21	34138663	35169539	0	0.908962	0.000222559	0.00041487	0.00041487	rs735299	a	g	0.53115	0.059453	8.77001e-18	rs13050728	c	t	-0.022903	0.0043901	1.8178e-07	rs13050728	34615210	0.31652	0.019197	0.067003	0.774604	-0.022903	0.0043901	1.8178e-07	0.0014891	1	1	2597
SomaScan_v4	2631-50	IL-10 Rb	'IL10RB	21	34138663	35169539	0	0.908972	0.000213003	0.000135892	0.000122109	rs68187568	d	i	0.1339	0.0139	7.669e-22	rs13050728	c	t	-0.022903	0.0043901	1.8178e-07	rs2843717	34659868	0.4528	0.1301	0.0137	2.32e-21	-0.00096205	0.0041655	0.81735	0.89218	0.960614	1	2600
SomaScan_v4	2849-49	AIF1	'AIF1	6	31082961	32084798	0	0.923874	0.000188194	0.0496163	0.0496163	rs2261033	a	g	0.2788	0.0127	2.35e-107	rs111837807	c	t	0.039281	0.0076687	3.0199e-07	rs2261033	31603591	0.453	0.2788	0.0127	2.35e-107	0.002311	0.0042877	0.5899	0.47122	1	1	8029
SomaScan_v4	6382-17	MANBA	'MANBA	4	103052660	104182151	0	0.970078	0.000124987	2.0618e-06	2.0618e-06	rs223492	c	g	0.4862	0.0133	1.93e-291	rs13107325	t	c	0.044204	0.0081546	5.936e-08	rs223471	103698786	0.3359	0.4921	0.0135	4.91e-291	0.0068572	0.0043531	0.1152	0.091484	1	1	2698
SomaScan_v4	12450-42	PMVK	'PMVK	1	154397210	155409467	0	0.993639	0.000103968	9.89362e-05	9.89362e-05	rs139248801	a	g	0.9159	0.0802	3.389e-30	rs148063273	t	c	0.12994	0.022564	8.4685e-09	rs139248801	154901525	0.0069	0.9159	0.0802	3.389e-30	0.0087919	0.032543	0.78703	0.66339	1	1	1949
SomaScan_v4	15607-56	KPYR	'PKLR	1	154759630	155771225	0	0.993719	2.97099e-05	0.00106755	0.00114684	rs141119689	d	i	-0.1996	0.0275	3.784e-13	rs148063273	t	c	0.12994	0.022564	8.4685e-09	rs77350683	155484430	0.0664	0.1887	0.0275	6.228e-12	-0.0012004	0.0088912	0.8926	0.79232	0.872924	1	1447
SomaScan_v4	11278-4	COL11A2	'COL11A2	6	32630458	33660276	0	0.99376	2.55645e-05	0.00017604	0.00017604	rs3129205	t	g	0.229	0.0137	1.667e-62	rs28438582	t	c	0.028886	0.0053241	5.7745e-08	rs3129205	33125859	0.3413	0.229	0.0137	1.667e-62	-0.0049042	0.0043144	0.25566	0.63993	1	1	7613
SomaScan_v4	8859-51	CAH11	'CA11	19	48641199	49649569	0	0.999932	1.2912e-05	0.000835412	0.000835412	rs425879	t	c	0.1735	0.0183	2.306e-21	rs4801778	t	g	-0.035152	0.0054898	1.522e-10	rs425879	49115440	0.141	0.1735	0.0183	2.306e-21	0.016803	0.0057497	0.0034733	0.56985	1	1	3126
SomaScan_v4	6049-64	PTPRS	'PTPRS	19	4658506	5840814	0	0.999532	4.7555e-06	0.000349936	0.000349936	rs55763631	a	c	0.2109	0.0339	4.853e-10	rs2109069	a	g	0.033064	0.0046841	1.6793e-12	rs55763631	5293583	0.0495	0.2109	0.0339	4.853e-10	-0.0040626	0.011006	0.71205	0.32108	1	1	3903
SomaScan_v4	13972-4	DHB14	'HSD17B14	19	48816274	49839935	0	0.999942	2.78861e-06	0.0107469	0.0107469	rs35299026	a	g	-0.3197	0.0323	4.477e-23	rs4801778	t	g	-0.035152	0.0054898	1.522e-10	rs35299026	49318380	0.0477	-0.3197	0.0323	4.477e-23	-0.017576	0.010192	0.084618	0.89932	1	1	2960
SomaScan_v4	4468-21	SPHK2	'SPHK2	19	48622548	49633974	0	0.999943	2.01975e-06	0.00348694	0.00348694	rs386243	t	c	0.1545	0.0156	3.466e-23	rs4801778	t	g	-0.035152	0.0054898	1.522e-10	rs386243	49127490	0.2518	0.1545	0.0156	3.466e-23	0.011725	0.0046906	0.012429	0.19638	1	1	3137
SomaScan_v4	19365-11	BCAT2	'BCAT2	19	48798319	49814286	0	0.999943	1.74988e-06	0.00134409	0.00134409	rs117048185	c	g	-0.6947	0.0495	8.753e-45	rs4801778	t	g	-0.035152	0.0054898	1.522e-10	rs117048185	49309776	0.0183	-0.6947	0.0495	8.753e-45	0.030214	0.019509	0.12145	0.26321	1	1	2974
SomaScan_v4	6379-62	ATL2	'ADAMTSL2	9	135897286	136940641	0	0.999995	1.28467e-06	0.00240974	0.00240974	rs1008250	a	g	-0.1118	0.0161	4.473e-12	rs505922	t	c	-0.074283	0.0042698	8.6425e-68	rs1008250	136397834	0.2748	-0.1118	0.0161	4.473e-12	-0.0052444	0.0049073	0.28521	0.85627	1	1	4082
Olink_PEA	OID05131	NA	'TDGF1	3	46116045	47168033	0	0.999809	5.14685e-07	0.0155724	0.0155724	rs112481213	a	t	1.3032	0.043624	6.45654e-112	rs13091868	g	a	0.040222	0.0065525	8.3363e-10	rs13091868	46123043	0.10042	0.22894	0.10641	0.0319227	0.040222	0.0065525	8.3363e-10	4.2321e-15	1	1	2813
SomaScan_v4	5810-25	Cripto	'TDGF1	3	46116045	47168033	0	0.999809	5.14671e-07	0.0155724	0.0155724	rs112481213	a	t	1.3106	0.0094	0	rs13091868	g	a	0.040222	0.0065525	8.3363e-10	rs112481213	46619238	0.2489	1.3106	0.0094	0	-0.0021636	0.0048976	0.65865	0.29285	1	1	2813
SomaScan_v4	8376-25	LSHB	'LHB	19	49019237	50020338	0	0.999945	3.72736e-07	0.000769191	0.000676138	rs144948359	t	c	0.4073	0.0235	2.306e-67	rs4801778	t	g	-0.035152	0.0054898	1.522e-10	rs139643250	49517146	0.081	-0.388	0.0227	2.37e-65	-0.0096575	0.0077182	0.21084	0.18827	0.95208	1	2911
SomaScan_v4	4914-10	HCG	'CGA|CGB	19	49047105	50048568	0	0.999945	3.71628e-07	0.000734983	0.000734983	rs79785970	c	g	-0.9223	0.0196	0	rs4801778	t	g	-0.035152	0.0054898	1.522e-10	rs139643250	49517146	0.081	0.9228	0.0197	0	-0.0096575	0.0077182	0.21084	0.18827	1	1	2947
SomaScan_v4	4914-10	HCG	'CGA|CGB	19	49047141	50048568	0	0.999945	3.71628e-07	0.000734983	0.000734983	rs79785970	c	g	-0.9223	0.0196	0	rs4801778	t	g	-0.035152	0.0054898	1.522e-10	rs139643250	49517146	0.081	0.9228	0.0197	0	-0.0096575	0.0077182	0.21084	0.18827	1	1	2947
SomaScan_v4	4914-10	HCG	'CGA|CGB	19	49050895	50052363	0	0.999945	3.71628e-07	0.000734983	0.000734983	rs79785970	c	g	-0.9223	0.0196	0	rs4801778	t	g	-0.035152	0.0054898	1.522e-10	rs139643250	49517146	0.081	0.9228	0.0197	0	-0.0096575	0.0077182	0.21084	0.18827	1	1	2951
SomaScan_v4	4914-10	HCG	'CGA|CGB	19	49050895	50052400	0	0.999945	3.71628e-07	0.000734983	0.000734983	rs79785970	c	g	-0.9223	0.0196	0	rs4801778	t	g	-0.035152	0.0054898	1.522e-10	rs139643250	49517146	0.081	0.9228	0.0197	0	-0.0096575	0.0077182	0.21084	0.18827	1	1	2951
SomaScan_v4	4914-10	HCG	'CGA|CGB	19	49026126	50027590	0	0.999945	3.71628e-07	0.000734983	0.000734983	rs79785970	c	g	-0.9223	0.0196	0	rs4801778	t	g	-0.035152	0.0054898	1.522e-10	rs139643250	49517146	0.081	0.9228	0.0197	0	-0.0096575	0.0077182	0.21084	0.18827	1	1	2921
SomaScan_v4	4914-10	HCG	'CGA|CGB	19	49057531	50062117	0	0.999945	3.71628e-07	0.000734983	0.000734983	rs79785970	c	g	-0.9223	0.0196	0	rs4801778	t	g	-0.035152	0.0054898	1.522e-10	rs139643250	49517146	0.081	0.9228	0.0197	0	-0.0096575	0.0077182	0.21084	0.18827	1	1	2952
SomaScan_v4	16309-30	Soggy-1	'DKKL1	19	49365040	50378373	0	0.999923	3.71408e-07	0.00010961	0.000178325	rs77121881	d	i	-0.1027	0.015	7.514e-12	rs4801778	t	g	-0.035152	0.0054898	1.522e-10	rs8108669	49845895	0.2632	-0.0984	0.0149	4.215e-11	4.5448e-05	0.0046716	0.99224	0.39815	0.874784	1	2651
SomaScan_v4	2953-31	Luteinizing hormone	'CGA|LHB	19	49019237	50020338	0	0.999945	3.68518e-07	0.000769191	0.000769191	rs3795052	a	c	0.5991	0.0205	2.21e-187	rs4801778	t	g	-0.035152	0.0054898	1.522e-10	rs139643250	49517146	0.081	-0.5954	0.0205	4.02e-186	-0.0096575	0.0077182	0.21084	0.18827	1	1	2911
SomaScan_v4	10451-11	NUCB1	'NUCB1	19	48903307	49926629	0	0.999945	2.17094e-07	0.0262	0.0269982	rs113587416	d	i	-0.2096	0.021	1.949e-23	rs4801778	t	g	-0.035152	0.0054898	1.522e-10	rs10426739	49400336	0.1171	-0.2062	0.0209	5.856e-23	0.0052752	0.0060983	0.38702	0.90122	0.975325	1	2950
Olink_PEA	OID01394	Soggy-1	'DKKL1	19	49365040	50378373	0	0.999927	1.67631e-07	0.000123464	0.000123464	rs2303759	g	t	-1.1335	0.044776	1.45881e-90	rs4801778	t	g	-0.035152	0.0054898	1.522e-10	rs4801778	49370609	0.18353	0.15722	0.078238	0.0450402	-0.035152	0.0054898	1.522e-10	0.66296	1	1	2651
SomaScan_v4	9248-36	CS010	'MYDGF	19	4141386	5170382	0	0.999994	6.97356e-08	0.00165634	0.00165634	rs75029446	t	c	-0.4696	0.0462	3.016e-24	rs2109069	a	g	0.033064	0.0046841	1.6793e-12	rs75029446	4701727	0.0202	-0.4696	0.0462	3.016e-24	0.01549	0.01173	0.18666	0.90714	1	1	3225
Olink_PEA	OID00402	IL-27	'EBI3	19	3729495	4737528	0	0.999994	1.51138e-08	0.000437916	0.000437916	rs353704	t	c	-0.98202	0.054213	2.7227e-56	rs2109069	a	g	0.033064	0.0046841	1.6793e-12	rs4740	4236996	0.27938	-0.9648	0.053285	2.95121e-56	0.0021649	0.0044331	0.62531	0.95301	1	1	2905
SomaScan_v4	5121-3	SEM6B	'SEMA6B	19	4042600	5059820	0	0.999994	1.47505e-08	0.0155195	0.00637406	rs28731213	a	t	0.1007	0.0137	1.673e-13	rs2109069	a	g	0.033064	0.0046841	1.6793e-12	rs4807602	4548015	0.4952	0.0987	0.0138	8.575e-13	0.0028115	0.0043198	0.51515	0.80694	0.823887	1	3141
SomaScan_v4	10851-77	IL27B	'EBI3	19	3729495	4737528	0	0.999994	1.44136e-08	0.000627129	0.000627129	rs353705	a	g	-1.0179	0.011	0	rs2109069	a	g	0.033064	0.0046841	1.6793e-12	rs4905	4237067	0.2843	1.0127	0.011	0	-0.0013826	0.0045036	0.75885	0.93284	1	1	2905
SomaScan_v4	17769-28	PCNP	'PCNP	3	100792939	101813281	0	1	4.90184e-09	0.398869	0.398869	rs10936715	a	g	-0.1526	0.0126	1.389e-33	rs4342086	a	g	-0.040492	0.0044244	5.5888e-20	rs10936715	101345965	0.4914	-0.1526	0.0126	1.389e-33	0.023281	0.004156	2.1203e-08	0.15368	1	1	2547
SomaScan_v4	5701-81	Tetranectin	'CLEC3B	3	44543040	45577563	0	0.999999	1.63273e-09	2.28378e-05	2.28378e-05	rs10514712	t	c	0.2761	0.0161	4.828e-66	rs149267127	g	t	0.22992	0.031906	5.7499e-13	rs10514712	45083928	0.2206	0.2761	0.0161	4.828e-66	-0.00070977	0.0050105	0.88735	0.26421	1	1	2907
SomaScan_v4	17673-34	Carbonic Anhydrase VB	'CA5B	23	15206953	16305747	0	1	4.02996e-11	0.00117261	0.00117261	rs5936043	a	g	0.1208	0.0114	4.048e-26	rs190509934	c	t	-0.37808	0.044821	3.3035e-17	rs5936043	15782443	0.3507	0.1208	0.0114	4.048e-26	-0.013687	0.0041805	0.0010605	0.79333	1	1	1940
SomaScan_v4	13098-93	VEGF-D	'FIGF	23	14863713	15902498	0	1	2.84463e-12	0.0120945	0.0120945	rs192812042	a	g	0.499	0.0149	1.05e-244	rs190509934	c	t	-0.37808	0.044821	3.3035e-17	rs192812042	15436623	0.1324	0.499	0.0149	1.05e-244	-0.013199	0.0060765	0.029841	0.67073	1	1	2024
SomaScan_v4	14705-1	VEGF-D	'FIGF	23	14863713	15902498	0	1	2.84463e-12	0.0120945	0.0120945	rs192812042	a	g	0.4618	0.0158	5.54e-189	rs190509934	c	t	-0.37808	0.044821	3.3035e-17	rs192812042	15436623	0.1324	0.4618	0.0158	5.54e-189	-0.013199	0.0060765	0.029841	0.67073	1	1	2024
SomaScan_v4	13634-209	PIR	'PIR	23	14902921	16011687	0	1	9.56413e-13	0.00163856	0.00163856	rs925653	a	g	-0.6428	0.0102	0	rs190509934	c	t	-0.37808	0.044821	3.3035e-17	rs3827466	15512734	0.3464	-0.6406	0.0102	0	-0.0079922	0.0043593	0.066744	0.76941	1	1	2108
SomaScan_v4	16818-200	CDCP1	'CDCP1	3	44623770	45687914	0	1	2.82258e-16	0.00723029	0.00723029	rs28364749	a	t	-0.2697	0.0162	1.381e-62	rs141045534	c	t	0.1869	0.019953	7.4644e-21	rs28364749	45188535	0.1695	-0.2697	0.0162	1.381e-62	0.011071	0.0056853	0.051489	0.53185	1	1	3079
SomaScan_v4	3175-51	ATS13	'ADAMTS13	9	135779478	136824508	0	1	7.17749e-63	0.0279414	0.0279123	rs71503195	c	g	0.9386	0.0214	0	rs505922	t	c	-0.074283	0.0042698	8.6425e-68	rs35516997	136297880	0.088	-0.9386	0.0214	0	-0.0084328	0.0078215	0.28096	0.87171	0.998344	1	4057
SomaScan_v4	9796-4	CEL	'CEL	9	135437365	136447248	0	1	6.31637e-63	0.000696102	0.00059737	rs56272996	c	g	-0.7039	0.037	1.272e-80	rs505922	t	c	-0.074283	0.0042698	8.6425e-68	rs640720	135934995	0.0311	-0.6927	0.0365	3.454e-80	-0.0070217	0.011887	0.55472	0.76657	0.975294	1	3259
SomaScan_v4	5680-54	OBP2B	'OBP2B	9	135580664	136584630	0	1	2.51582e-63	0.00241888	0.00241753	rs10793958	a	g	0.34	0.0158	7.98e-103	rs505922	t	c	-0.074283	0.0042698	8.6425e-68	rs4962104	136087047	0.2027	-0.34	0.0158	8.03e-103	0.0021505	0.0048248	0.6558	0.090342	0.999997	1	3530
