# Supplementary material for: ELF5 is a potential respiratory epithelial cell-specific risk gene for severe COVID-19
Source: Nat Commun. 2022 Aug 15;13:4484. doi: 10.1038/s41467-022-31999-6 (PMC9378714; doi:10.1038/s41467-022-31999-6)
Supplement: Supplementary file 8 — Supplementary Data 5 [file 41467_2022_31999_MOESM8_ESM.xlsx]

## Sheet: Supplementary.Data.5
Supplementary Data 5 Summary from proteome-wide colocalisation screens and Mendelian randomisation analysis
All variants oriented based on the hg19 genome build.; chr = chromosome; H0 = no signal for either; H1 = signal only for protein; H2 = signal only for COVID-19; H3 = two distinct genetic signal; H4 = shared genetic signal; ld.check = linkage disequilibrium of respective regional lead genetic variants; EA = effect allele; NEA = non-effect allele; candidate = indicator whether 1) the protein and CO…
											Colocalisation posterior probabilities
Protein	Protein name	platform	Platform_ID	Gene	chr	region_start	region_end	outcome	H0	H1	H2	H3	H4	ld.check	rsid	EA	NEA	EAF	Effect.protein	StdErr.protein	Pvalue.protein	Effect.outcome	StdErr.outcome	Pvalue.outcome	candidate	Tier	MR_estimate	pval.mr
ELF5	ETS-related transcription factor Elf-5	SomaScan_v4	13457-33	ELF5	11	34000340	35035352	A2	0.00123942	0.000967446	0.0109152	0.00754065	0.979337	1	rs766826	t	c	0.3591	-0.0665	0.0146	5.38e-06	-0.10536	0.02309	5.05e-06	1	3	4.88 (2.47; 9.63)	5.04244e-06
ELF5	ETS-related transcription factor Elf-5	SomaScan_v4	13457-33	ELF5	11	34000340	35035352	B1	0.00903394	0.0113116	0.00614571	0.0067284	0.96678	1	rs766826	t	c	0.3591	-0.0665	0.0146	5.38e-06	-0.077766	0.016866	4.01e-06	1	3	3.22 (1.96; 5.29)	4.01094e-06
ELF5	ETS-related transcription factor Elf-5	SomaScan_v4	13457-33	ELF5	11	34000340	35035352	B2	5.35798e-08	6.57407e-08	0.0046395	0.00470186	0.990659	1	rs766826	t	c	0.3591	-0.0665	0.0146	5.38e-06	-0.082134	0.012104	1.16e-11	1	2	3.44 (2.41; 4.91)	1.15532e-11
ELF5	ETS-related transcription factor Elf-5	SomaScan_v4	13457-33	ELF5	11	34000340	35035352	C2	0.336591	0.422571	0.0507881	0.0636353	0.126415	0.000562483	rs766826	t	c	0.3591	-0.0665	0.0146	5.38e-06	-0.015091	0.0044936	0.00078406	0	4	1.25 (1.10; 1.43)	0.000784144
OAS1	2'-5'-oligoadenylate synthase 1	SomaScan_v4	10361-25	OAS1	12	112844582	113869990	A2	7.47433e-11	7.81006e-07	1.20984e-05	0.125544	0.874443	0.922362	rs6489868	c	g	0.6377	-0.078	0.0134	5.94e-09	0.11536	0.019249	2.06e-09	1	1	0.23 (0.14; 0.37)	2.05956e-09
OAS1	2'-5'-oligoadenylate synthase 1	SomaScan_v4	10361-25	OAS1	12	112844582	113869990	B1	4.41802e-05	0.484927	9.58704e-06	0.104818	0.4102	0.989902	rs6489868	c	g	0.6377	-0.078	0.0134	5.94e-09	0.049913	0.016681	0.0027695	0	4	0.53 (0.35; 0.80)	0.00276969
OAS1	2'-5'-oligoadenylate synthase 1	SomaScan_v4	10361-25	OAS1	12	112844582	113869990	B2	3.3433e-11	3.66963e-07	1.07831e-05	0.117474	0.882515	0.989902	rs6489868	c	g	0.6377	-0.078	0.0134	5.94e-09	0.069805	0.011507	1.31e-09	1	1	0.41 (0.31; 0.55)	1.30884e-09
OAS1	2'-5'-oligoadenylate synthase 1	SomaScan_v4	10361-25	OAS1	12	112844582	113869990	C2	3.45626e-07	0.00379364	1.09384e-05	0.119184	0.877011	0.922362	rs6489868	c	g	0.6377	-0.078	0.0134	5.94e-09	0.021168	0.0044193	1.67e-06	1	2	0.76 (0.68; 0.85)	1.66865e-06
HSP 40	DnaJ homolog subfamily B member 1	SomaScan_v4	3852-19	DNAJB1	19	14125582	15140582	A2	1.013e-05	0.0470137	3.82252e-06	0.0168042	0.936168	0.982456	rs35258260	a	g	0.8532	-0.1095	0.0176	4.61e-10	-0.10477	0.027363	0.00012872	1	2	2.60 (1.60; 4.25)	0.000128721
HSP 40	DnaJ homolog subfamily B member 1	SomaScan_v4	3852-19	DNAJB1	19	14125582	15140582	B1	0.000127285	0.841764	2.25306e-05	0.148991	0.00909524	0.000333187	rs35258260	a	g	0.8532	-0.1095	0.0176	4.61e-10	-0.003242	0.022026	0.88298	0	4	1.03 (0.69; 1.53)	0.882982
HSP 40	DnaJ homolog subfamily B member 1	SomaScan_v4	3852-19	DNAJB1	19	14125582	15140582	B2	0.000134771	0.891272	1.4834e-05	0.0980898	0.0104883	0.000711704	rs35258260	a	g	0.8532	-0.1095	0.0176	4.61e-10	-0.012616	0.015843	0.42587	0	4	1.12 (0.85; 1.49)	0.42585
HSP 40	DnaJ homolog subfamily B member 1	SomaScan_v4	3852-19	DNAJB1	19	14125582	15140582	C2	0.000139336	0.92146	1.05812e-05	0.0699677	0.00842191	8.74e-05	rs35258260	a	g	0.8532	-0.1095	0.0176	4.61e-10	-0.0093212	0.0059372	0.11642	0	4	1.09 (0.98; 1.21)	0.116423
RAB2A	Ras-related protein Rab-2A	SomaScan_v4	16857-2	RAB2A	8	60929416	62036186	A2	0.00038915	0.520279	5.93072e-05	0.0788911	0.400381	0.99409	rs6995515	a	c	0.6342	-0.0729	0.0131	2.57e-08	-0.056696	0.018158	0.0017941	0	4	2.18 (1.34; 3.55)	0.00179401
RAB2A	Ras-related protein Rab-2A	SomaScan_v4	16857-2	RAB2A	8	60929416	62036186	B1	0.000485298	0.682215	8.80622e-05	0.123601	0.193611	0.534804	rs6995515	a	c	0.6342	-0.0729	0.0131	2.57e-08	-0.039227	0.015576	0.01179	0	4	1.71 (1.13; 2.60)	0.0117881
RAB2A	Ras-related protein Rab-2A	SomaScan_v4	16857-2	RAB2A	8	60929416	62036186	B2	2.84489e-05	0.0399917	8.57842e-05	0.11975	0.840144	0.982443	rs6995515	a	c	0.6342	-0.0729	0.0131	2.57e-08	-0.040555	0.010682	0.00014677	1	2	1.74 (1.31; 2.32)	0.00014671
RAB2A	Ras-related protein Rab-2A	SomaScan_v4	16857-2	RAB2A	8	60929416	62036186	C2	0.000673631	0.946969	2.45726e-05	0.0345256	0.0178068	3.56e-05	rs6995515	a	c	0.6342	-0.0729	0.0131	2.57e-08	-0.0085466	0.0042428	0.043968	0	4	1.12 (1.00; 1.26)	0.0439699
NUDT5	ADP-sugar pyrophosphatase	SomaScan_v4	17761-2	NUDT5	10	11707324	12738143	A2	1.16175e-06	0.77025	1.05691e-07	0.0699142	0.159834	0.000297628	rs7895525	t	c	0.7589	-0.109	0.0156	3.29e-12	0.053281	0.020909	0.010827	0	4	0.61 (0.42; 0.89)	0.010827
NUDT5	ADP-sugar pyrophosphatase	SomaScan_v4	17761-2	NUDT5	10	11707324	12738143	B1	8.59134e-07	0.596092	9.99462e-08	0.0690107	0.334896	0.654556	rs7895525	t	c	0.7589	-0.109	0.0156	3.29e-12	0.047717	0.017682	0.0069624	0	4	0.65 (0.47; 0.89)	0.00696276
NUDT5	ADP-sugar pyrophosphatase	SomaScan_v4	17761-2	NUDT5	10	11707324	12738143	B2	1.772e-07	0.122947	2.18789e-08	0.0143175	0.862736	1	rs7895525	t	c	0.7589	-0.109	0.0156	3.29e-12	0.047108	0.012337	0.00013432	1	2	0.65 (0.52; 0.81)	0.000134302
NUDT5	ADP-sugar pyrophosphatase	SomaScan_v4	17761-2	NUDT5	10	11707324	12738143	C2	9.9059e-07	0.6873	4.47469e-07	0.310465	0.00223359	0.000195702	rs7895525	t	c	0.7589	-0.109	0.0156	3.29e-12	0.0030162	0.0048112	0.53073	0	4	0.97 (0.89; 1.06)	0.530717
G-CSF	Granulocyte colony-stimulating factor	Olink_PEA	OID00340	CSF3	17	37671614	38674066	A2	0.0724695	0.149209	0.0343097	0.0699668	0.674045	0.962672	rs3826331	c	t	0.62138	-0.24599	0.061602	7.54e-05	0.070235	0.018491	0.00014564	0	4	0.75 (0.65; 0.87)	0.000145672
G-CSF	Granulocyte colony-stimulating factor	Olink_PEA	OID00340	CSF3	17	37671614	38674066	B1	0.254882	0.612699	0.0356687	0.0857315	0.0110188	0.000651647	rs3826331	c	t	0.62138	-0.24599	0.061602	7.54e-05	-0.0061024	0.015647	0.69654	0	4	1.03 (0.90; 1.16)	0.696533
G-CSF	Granulocyte colony-stimulating factor	Olink_PEA	OID00340	CSF3	17	37671614	38674066	B2	0.23842	0.565035	0.023444	0.0554427	0.117658	0.00034943	rs3826331	c	t	0.62138	-0.24599	0.061602	7.54e-05	0.031354	0.010889	0.0039835	0	4	0.88 (0.81; 0.96)	0.00398408
G-CSF	Granulocyte colony-stimulating factor	Olink_PEA	OID00340	CSF3	17	37671614	38674066	C2	0.00942886	0.0226987	0.0254607	0.0604111	0.882001	0.876919	rs3826331	c	t	0.62138	-0.24599	0.061602	7.54e-05	0.019186	0.0042205	5.47e-06	1	3	0.92 (0.89; 0.96)	5.46992e-06
SFTPD	Pulmonary surfactant-associated protein D	Olink_PEA	OID00608	SFTPD	10	81197496	82242370	A2	3.69224e-28	0.00745493	1.16183e-27	0.0224882	0.970057	0.475002	rs721917	g	a	0.40206	-0.66674	0.053614	5.37e-31	0.082305	0.018758	1.15e-05	0	4	0.88 (0.84; 0.93)	1.14541e-05
SFTPD	Pulmonary surfactant-associated protein D	Olink_PEA	OID00608	SFTPD	10	81197496	82242370	B1	2.39202e-26	0.483079	1.28746e-26	0.259751	0.25717	0.00153172	rs721917	g	a	0.40206	-0.66674	0.053614	5.37e-31	0.044335	0.015155	0.0034399	0	4	0.94 (0.89; 0.98)	0.00343973
SFTPD	Pulmonary surfactant-associated protein D	Olink_PEA	OID00608	SFTPD	10	81197496	82242370	B2	1.35354e-29	0.000273353	1.69073e-28	0.00241721	0.997309	1	rs721917	g	a	0.40206	-0.66674	0.053614	5.37e-31	0.055247	0.010641	2.08e-07	1	2	0.92 (0.89; 0.95)	2.0816e-07
SFTPD	Pulmonary surfactant-associated protein D	Olink_PEA	OID00608	SFTPD	10	81197496	82242370	C2	2.98212e-27	0.0602252	4.53268e-27	0.0906904	0.849084	0.0438004	rs721917	g	a	0.40206	-0.66674	0.053614	5.37e-31	0.017415	0.0041442	2.64e-05	0	4	0.97 (0.96; 0.99)	2.64265e-05
BGAT	Histo-blood group ABO system transferase	SomaScan_v4	9253-52	ABO	9	135625788	136650617	A2	0	2.88229e-06	0	0.00602	0.993977	0.41195	rs505922	t	c	0.6671	-1.2299	0.0083	<1E-300	-0.11061	0.018653	3.03e-09	0	4	1.09 (1.06; 1.13)	3.03161e-09
BGAT	Histo-blood group ABO system transferase	SomaScan_v4	9253-52	ABO	9	135625788	136650617	B1	0	0.806584	0	0.179853	0.0135634	0.00208169	rs505922	t	c	0.6671	-1.2299	0.0083	<1E-300	-0.018244	0.015793	0.24802	0	4	1.01 (0.99; 1.04)	0.24801
BGAT	Histo-blood group ABO system transferase	SomaScan_v4	9253-52	ABO	9	135625788	136650617	B2	0	4.05311e-16	0	0.00894671	0.991053	0.996227	rs505922	t	c	0.6671	-1.2299	0.0083	<1E-300	-0.099884	0.010789	2.09e-20	1	1	1.08 (1.07; 1.10)	2.08399e-20
BGAT	Histo-blood group ABO system transferase	SomaScan_v4	9253-52	ABO	9	135625788	136650617	C2	0	3.06277e-61	0	0.324222	0.675778	0.996227	rs505922	t	c	0.6671	-1.2299	0.0083	<1E-300	-0.074283	0.0042698	8.64e-68	0	4	1.06 (1.06; 1.07)	8.64814e-68
