# Supplementary material for: ELF5 is a potential respiratory epithelial cell-specific risk gene for severe COVID-19
Source: Nat Commun. 2022 Aug 15;13:4484. doi: 10.1038/s41467-022-31999-6 (PMC9378714; doi:10.1038/s41467-022-31999-6)
Supplement: Supplementary file 9 — Supplementary Data 6 [file 41467_2022_31999_MOESM9_ESM.xlsx]

## Sheet: Supplementary.Table.6
Supplementary Data 6 Results from sensitivity analysis for statistical colocalisation of candidate proteins using a grid of prior settings.
										Posterior probability for a shared genetic signal across prior grid
Protein	Protein name	platform	Platform_ID	Gene	chr	region_start	region_end	outcome	default	min	p_05%	p_25%	median	p_75%	p_95%	max
ELF5	ETS-related transcription factor Elf-5	SomaScan_v4	13457-33	ELF5	11	34000340	35035352	A2	0.979337	0.825773	0.88461	0.975346	0.986894	0.99646	0.998245	0.998614
ELF5	ETS-related transcription factor Elf-5	SomaScan_v4	13457-33	ELF5	11	34000340	35035352	B1	0.96678	0.744263	0.819576	0.906257	0.96678	0.980749	0.989856	0.990564
ELF5	ETS-related transcription factor Elf-5	SomaScan_v4	13457-33	ELF5	11	34000340	35035352	B2	0.990659	0.91383	0.952114	0.990658	0.998969	0.999527	0.999936	0.999953
ELF5	ETS-related transcription factor Elf-5	SomaScan_v4	13457-33	ELF5	11	34000340	35035352	C2	0.126415	0.0142644	0.0162044	0.0337481	0.126616	0.155363	0.262306	0.270265
OAS1	2'-5'-oligoadenylate synthase 1	SomaScan_v4	10361-25	OAS1	12	112844582	113869990	A2	0.874443	0.410535	0.806133	0.978897	0.997134	0.999138	0.999937	0.999985
OAS1	2'-5'-oligoadenylate synthase 1	SomaScan_v4	10361-25	OAS1	12	112844582	113869990	B1	0.4102	0.0650266	0.0768729	0.410101	0.805305	0.893602	0.987281	0.988186
OAS1	2'-5'-oligoadenylate synthase 1	SomaScan_v4	10361-25	OAS1	12	112844582	113869990	B2	0.882515	0.428954	0.817542	0.980405	0.997342	0.999201	0.999941	0.999987
OAS1	2'-5'-oligoadenylate synthase 1	SomaScan_v4	10361-25	OAS1	12	112844582	113869990	C2	0.877011	0.416256	0.801089	0.969051	0.994342	0.998725	0.999865	0.999943
HSP 40	DnaJ homolog subfamily B member 1	SomaScan_v4	3852-19	DNAJB1	19	14125582	15140582	A2	0.936168	0.594586	0.659904	0.936109	0.989682	0.994926	0.999419	0.999485
HSP 40	DnaJ homolog subfamily B member 1	SomaScan_v4	3852-19	DNAJB1	19	14125582	15140582	B1	0.00909524	0.00091703	0.00106547	0.00908911	0.050337	0.0966361	0.500315	0.515157
HSP 40	DnaJ homolog subfamily B member 1	SomaScan_v4	3852-19	DNAJB1	19	14125582	15140582	B2	0.0104883	0.00105883	0.00116589	0.0104813	0.0549193	0.104581	0.52716	0.536603
HSP 40	DnaJ homolog subfamily B member 1	SomaScan_v4	3852-19	DNAJB1	19	14125582	15140582	C2	0.00842191	0.000848624	0.000907982	0.00841624	0.0433239	0.0833096	0.467003	0.473595
RAB2A	Ras-related protein Rab-2A	SomaScan_v4	16857-2	RAB2A	8	60929416	62036186	A2	0.400381	0.0625931	0.0706824	0.399577	0.79001	0.883385	0.985465	0.986205
RAB2A	Ras-related protein Rab-2A	SomaScan_v4	16857-2	RAB2A	8	60929416	62036186	B1	0.193611	0.0234467	0.0272287	0.193114	0.580518	0.73616	0.961293	0.963566
RAB2A	Ras-related protein Rab-2A	SomaScan_v4	16857-2	RAB2A	8	60929416	62036186	B2	0.840144	0.344504	0.633629	0.900243	0.980033	0.994931	0.999222	0.999475
RAB2A	Ras-related protein Rab-2A	SomaScan_v4	16857-2	RAB2A	8	60929416	62036186	C2	0.0178068	0.00180968	0.00187057	0.0177512	0.0851007	0.15707	0.634006	0.637007
NUDT5	ADP-sugar pyrophosphatase	SomaScan_v4	17761-2	NUDT5	10	11707324	12738143	A2	0.159834	0.018669	0.0201982	0.159833	0.506952	0.674589	0.95255	0.953979
NUDT5	ADP-sugar pyrophosphatase	SomaScan_v4	17761-2	NUDT5	10	11707324	12738143	B1	0.334896	0.0479386	0.0527721	0.334895	0.735233	0.848743	0.981775	0.98249
NUDT5	ADP-sugar pyrophosphatase	SomaScan_v4	17761-2	NUDT5	10	11707324	12738143	B2	0.862736	0.385946	0.410311	0.862735	0.971974	0.985932	0.998516	0.998575
NUDT5	ADP-sugar pyrophosphatase	SomaScan_v4	17761-2	NUDT5	10	11707324	12738143	C2	0.00223359	0.000223809	0.000314611	0.00223358	0.0153085	0.0313357	0.220879	0.244412
G-CSF	Granulocyte colony-stimulating factor	Olink_PEA	OID00340	CSF3	17	37671614	38674066	A2	0.674045	0.171356	0.227233	0.449785	0.72366	0.816226	0.893272	0.9007
G-CSF	Granulocyte colony-stimulating factor	Olink_PEA	OID00340	CSF3	17	37671614	38674066	B1	0.0110188	0.00111291	0.00125568	0.00391789	0.0123704	0.0205178	0.0386919	0.0404518
G-CSF	Granulocyte colony-stimulating factor	Olink_PEA	OID00340	CSF3	17	37671614	38674066	B2	0.117658	0.0131593	0.0143317	0.0438039	0.12665	0.19338	0.317695	0.325051
G-CSF	Granulocyte colony-stimulating factor	Olink_PEA	OID00340	CSF3	17	37671614	38674066	C2	0.882001	0.427742	0.675113	0.866923	0.92507	0.970186	0.98648	0.988882
SFTPD	Pulmonary surfactant-associated protein D	Olink_PEA	OID00608	SFTPD	10	81197496	82242370	A2	0.970057	0.764132	0.914336	0.982399	0.996923	0.999209	0.999882	0.999921
SFTPD	Pulmonary surfactant-associated protein D	Olink_PEA	OID00608	SFTPD	10	81197496	82242370	B1	0.25717	0.0334618	0.0487492	0.25717	0.716389	0.841146	0.977991	0.981465
SFTPD	Pulmonary surfactant-associated protein D	Olink_PEA	OID00608	SFTPD	10	81197496	82242370	B2	0.997309	0.973731	0.994702	0.999186	0.99973	0.999959	0.999995	0.999997
SFTPD	Pulmonary surfactant-associated protein D	Olink_PEA	OID00608	SFTPD	10	81197496	82242370	C2	0.849084	0.36005	0.559861	0.866906	0.982536	0.992852	0.998998	0.999281
BGAT	Histo-blood group ABO system transferase	SomaScan_v4	9253-52	ABO	9	135625788	136650617	A2	0.993977	0.942868	0.989804	0.999078	0.999878	0.999963	0.999997	0.999999
BGAT	Histo-blood group ABO system transferase	SomaScan_v4	9253-52	ABO	9	135625788	136650617	B1	0.0135634	0.0013731	0.00165205	0.0135634	0.075995	0.143677	0.609024	0.626565
BGAT	Histo-blood group ABO system transferase	SomaScan_v4	9253-52	ABO	9	135625788	136650617	B2	0.991053	0.9172	0.984902	0.998648	0.999819	0.999946	0.999996	0.999999
BGAT	Histo-blood group ABO system transferase	SomaScan_v4	9253-52	ABO	9	135625788	136650617	C2	0.675778	0.172481	0.559958	0.933333	0.990496	0.997133	0.999789	0.999952
