# Supplementary material for: ELF5 is a potential respiratory epithelial cell-specific risk gene for severe COVID-19
Source: Nat Commun. 2022 Aug 15;13:4484. doi: 10.1038/s41467-022-31999-6 (PMC9378714; doi:10.1038/s41467-022-31999-6)
Supplement: Supplementary file 10 — Supplementary Data 7 [file 41467_2022_31999_MOESM10_ESM.xlsx]

## Sheet: Supplementary.Data.7
Supplementary Data 7 Collation of genes possible regulated or co-expressed with ELF5
HGNC Symbol	Count	Source	ENSEMBL Gene ID		Source	URL
PSCA	4	1|2|5|6	ENSG00000167653		1	https://www.gsea-msigdb.org/gsea/msigdb/cards/ELF5_TARGET_GENES.html
VTCN1	4	1|2|5|6	ENSG00000134258		2	https://maayanlab.cloud/Enrichr/ - ARCHS4 RNA-seq gene-gene co-expression matrix
STX19	3	1|2|5	ENSG00000178750		3	https://maayanlab.cloud/Enrichr/ - Enruchr queries gene-gene co-occurence matrix
DYNLRB2	3	1|4|5	ENSG00000168589		4	https://maayanlab.cloud/Harmonizome/gene_set/ELF5/JASPAR+Predicted+Transcription+Factor+Targets
PIP	3	2|5|6	ENSG00000159763		5	https://maayanlab.cloud/Harmonizome/gene_set/ELF5-23300383-T47D-HUMAN/CHEA+Transcription+Factor+Binding+Site+Profiles
RPL32	3	1|4|5	ENSG00000144713		6	https://genenetwork.nl/
ZNF750	3	2|5|6	ENSG00000141579
NOB1	3	1|4|5	ENSG00000141101
TTC6	3	2|5|6	ENSG00000139865
EHF	3	2|5|6	ENSG00000135373
SEC61G	3	1|4|5	ENSG00000132432
FOXA1	3	2|5|6	ENSG00000129514
MORF4L2	3	1|4|5	ENSG00000123562
ESRP2	3	1|2|5	ENSG00000103067
SLC52A3	3	1|2|5	ENSG00000101276
TMEM40	3	2|4|6	ENSG00000088726
EPN3	3	1|2|5	ENSG00000049283
MIPEP	3	1|4|5	ENSG00000027001
C2orf54	2	2|6
HPS5	2	1|5	ENSG00000288445
UBL7	2	1|5	ENSG00000288408
MTMR9	2	1|5	ENSG00000285032
LTC4S	2	4|5	ENSG00000283887
FRG1	2	1|5	ENSG00000283630
FRG1	2	1|5	ENSG00000283153
ZG16B	2	2|6	ENSG00000283056
LYZL6	2	3|5	ENSG00000277042
LYZL6	2	3|5	ENSG00000275722
FRG1	2	1|5	ENSG00000275145
NUDT18	2	1|5	ENSG00000275074
KRT23	2	2|6	ENSG00000263309
SLC5A8	2	2|4	ENSG00000262217
XKR7	2	1|5	ENSG00000260903
SLC5A8	2	2|4	ENSG00000256870
LYN	2	1|5	ENSG00000254087
ARHGEF38	2	1|2	ENSG00000236699
JRK	2	1|5	ENSG00000234616
FASTKD5	2	1|5	ENSG00000215251
STARD10	2	1|5	ENSG00000214530
S1PR3	2	4|5	ENSG00000213694
LTC4S	2	4|5	ENSG00000213316
SUPT4H1	2	4|5	ENSG00000213246
SACM1L	2	1|5	ENSG00000211456
OR7E91P	2	2|3	ENSG00000205847
SDHD	2	1|5	ENSG00000204370
SYS1	2	1|5	ENSG00000204070
LTN1	2	1|5	ENSG00000198862
SPRED2	2	1|5	ENSG00000198369
BPIFA1	2	2|6	ENSG00000198183
SVIP	2	1|5	ENSG00000198168
ZNF335	2	1|5	ENSG00000198026
ZNF823	2	1|5	ENSG00000197933
STMN3	2	1|5	ENSG00000197457
ZNF252P	2	1|5	ENSG00000196922
MAML3	2	1|5	ENSG00000196782
HSH2D	2	1|5	ENSG00000196684
ZNF846	2	1|5	ENSG00000196605
ZNF569	2	1|5	ENSG00000196437
CXCL17	2	2|6	ENSG00000189377
CLDN4	2	2|6	ENSG00000189143
RNF222	2	2|6	ENSG00000189051
RBM34	2	1|5	ENSG00000188739
SMIM15	2	1|5	ENSG00000188725
ZNF383	2	1|5	ENSG00000188283
ZNF490	2	1|5	ENSG00000188033
SECISBP2	2	1|5	ENSG00000187742
ERC2	2	1|5	ENSG00000187672
IFT140	2	1|5	ENSG00000187535
PPP1CC	2	1|5	ENSG00000186298
FFAR4	2	1|5	ENSG00000186188
YTHDF3	2	1|5	ENSG00000185728
UBE2L3	2	1|5	ENSG00000185651
ARL15	2	1|5	ENSG00000185305
CCDC137	2	1|4	ENSG00000185298
NCMAP	2	2|6	ENSG00000184454
COPB2	2	1|5	ENSG00000184432
TMPRSS2	2	2|6	ENSG00000184012
FAM3B	2	2|6	ENSG00000183844
MACC1	2	2|4	ENSG00000183742
SF3A3	2	1|5	ENSG00000183431
LINC01547	2	1|5	ENSG00000183250
GPC6	2	1|5	ENSG00000183098
GJC1	2	1|4	ENSG00000182963
PGBD4	2	1|5	ENSG00000182405
TRAPPC6B	2	1|5	ENSG00000182400
TSEN54	2	1|5	ENSG00000182173
NOP10	2	1|5	ENSG00000182117
TNRC18	2	1|5	ENSG00000182095
SYNE4	2	2|6	ENSG00000181392
SOCS4	2	1|5	ENSG00000180008
MKRN3	2	1|5	ENSG00000179455
FBXO34	2	1|5	ENSG00000178974
NSUN3	2	1|5	ENSG00000178694
GEN1	2	1|5	ENSG00000178295
GRB2	2	1|5	ENSG00000177885
NAALADL2	2	2|5	ENSG00000177694
ANO6	2	1|5	ENSG00000177119
MIR7-3HG	2	1|5	ENSG00000176840
EIF1AD	2	1|5	ENSG00000175376
BANF1	2	1|4	ENSG00000175334
HIGD2B	2	1|5	ENSG00000175202
SNHG11	2	1|5	ENSG00000174365
DDX23	2	1|5	ENSG00000174243
NOC3L	2	1|5	ENSG00000173145
PHF8	2	1|5	ENSG00000172943
ZMAT3	2	1|5	ENSG00000172667
MRPL52	2	1|5	ENSG00000172590
FIBP	2	1|5	ENSG00000172500
DPAGT1	2	1|5	ENSG00000172269
RPS7	2	1|5	ENSG00000171863
NAT1	2	1|5	ENSG00000171428
KRT15	2	2|6	ENSG00000171346
NAIF1	2	1|5	ENSG00000171169
TADA3	2	4|5	ENSG00000171148
ELOVL6	2	1|5	ENSG00000170522
KRT8	2	1|5	ENSG00000170421
HNRNPF	2	1|5	ENSG00000169813
MUC15	2	2|6	ENSG00000169550
SLC33A1	2	1|5	ENSG00000169359
MRPL1	2	1|5	ENSG00000169288
LMAN2	2	1|5	ENSG00000169223
PLA2G4F	2	2|6	ENSG00000168907
ANKRD49	2	1|5	ENSG00000168876
CHRM1	2	5|6	ENSG00000168539
SCNN1B	2	2|6	ENSG00000168447
FOXI1	2	2|6	ENSG00000168269
FADD	2	1|5	ENSG00000168040
ULK4	2	1|5	ENSG00000168038
EVPL	2	2|4	ENSG00000167880
SPRYD3	2	1|5	ENSG00000167778
LY6D	2	2|6	ENSG00000167656
TRAPPC9	2	1|5	ENSG00000167632
LALBA	2	3|6	ENSG00000167531
SMG8	2	1|5	ENSG00000167447
ZNF668	2	1|5	ENSG00000167394
PRR15L	2	2|6	ENSG00000167183
YWHAB	2	1|5	ENSG00000166913
IDH3A	2	1|5	ENSG00000166411
COPS2	2	1|5	ENSG00000166200
SVOP	2	1|5	ENSG00000166111
SMCO4	2	1|5	ENSG00000166002
BMS1	2	1|5	ENSG00000165733
ARF6	2	4|5	ENSG00000165527
TMEM71	2	4|6	ENSG00000165071
OXR1	2	4|5	ENSG00000164830
GFM2	2	1|5	ENSG00000164347
GPX8	2	1|5	ENSG00000164294
GRPEL2	2	1|5	ENSG00000164284
ARHGEF3	2	4|5	ENSG00000163947
WDR43	2	1|5	ENSG00000163811
TTC14	2	1|5	ENSG00000163728
RBM47	2	2|4	ENSG00000163694
SCNM1	2	1|5	ENSG00000163156
BNIPL	2	2|6	ENSG00000163141
CAPN13	2	2|5	ENSG00000162949
AXDND1	2	1|5	ENSG00000162779
RPL29	2	1|5	ENSG00000162244
ZG16B	2	2|6	ENSG00000162078
ACOX1	2	1|5	ENSG00000161533
PCYT1A	2	1|5	ENSG00000161217
CRTC2	2	1|5	ENSG00000160741
FAM207A	2	1|4	ENSG00000160256
ATP6V0D1	2	1|5	ENSG00000159720
LAD1	2	2|4	ENSG00000159166
FZD1	2	1|5	ENSG00000157240
CLDN8	2	2|6	ENSG00000156284
RHOC	2	1|5	ENSG00000155366
PROM2	2	2|6	ENSG00000155066
GABPA	2	1|5	ENSG00000154727
TRIM11	2	1|5	ENSG00000154370
CYP4Z2P	2	2|6	ENSG00000154198
ADPRHL1	2	1|5	ENSG00000153531
ING1	2	1|5	ENSG00000153487
INO80C	2	1|5	ENSG00000153391
ADGRF1	2	2|5	ENSG00000153292
TMEM123	2	1|5	ENSG00000152558
ARL14EP	2	1|4	ENSG00000152219
AMN1	2	1|5	ENSG00000151743
ANK3	2	4|5	ENSG00000151150
SLC7A11	2	1|5	ENSG00000151012
TIMM8B	2	1|5	ENSG00000150779
ALDOA	2	4|5	ENSG00000149925
SLX4IP	2	1|5	ENSG00000149346
C11orf52	2	1|2	ENSG00000149300
PLEKHS1	2	2|6	ENSG00000148735
ST8SIA6	2	5|6	ENSG00000148488
MSN	2	4|6	ENSG00000147065
MTFR2	2	1|5	ENSG00000146410
ZMAT2	2	1|5	ENSG00000146007
TNIP1	2	1|5	ENSG00000145901
PPIP5K2	2	1|5	ENSG00000145725
RPL37	2	1|5	ENSG00000145592
CBR4	2	1|5	ENSG00000145439
VGLL4	2	1|5	ENSG00000144560
ITPKB	2	1|5	ENSG00000143772
GABPB2	2	1|4	ENSG00000143458
MRPL24	2	1|5	ENSG00000143314
CTTNBP2NL	2	4|5	ENSG00000143079
CARD14	2	2|6	ENSG00000141527
USP3	2	1|5	ENSG00000140455
ESYT1	2	1|5	ENSG00000139641
GSTCD	2	1|5	ENSG00000138780
UBL7	2	1|5	ENSG00000138629
SPPL2A	2	1|5	ENSG00000138600
GCOM1	2	5|6	ENSG00000137878
ADAM10	2	1|5	ENSG00000137845
TMPRSS13	2	2|6	ENSG00000137747
POU2F3	2	2|6	ENSG00000137709
YAP1	2	1|5	ENSG00000137693
CCDC90B	2	1|5	ENSG00000137500
MED4	2	1|5	ENSG00000136146
COX5B	2	1|5	ENSG00000135940
MRPL44	2	1|5	ENSG00000135900
ZC3H10	2	1|5	ENSG00000135482
DMTF1	2	1|5	ENSG00000135164
NAA35	2	1|5	ENSG00000135040
TIMM10	2	1|5	ENSG00000134809
TMEM241	2	4|6	ENSG00000134490
GRHL1	2	2|6	ENSG00000134317
PLEKHA8P1	2	1|5	ENSG00000134297
EMC7	2	1|4	ENSG00000134153
IPO8	2	1|5	ENSG00000133704
AP3B1	2	1|5	ENSG00000132842
ALDH3B2	2	2|6	ENSG00000132746
RHBG	2	2|4	ENSG00000132677
UTP3	2	1|5	ENSG00000132467
THAP1	2	1|5	ENSG00000131931
VPS25	2	1|5	ENSG00000131475
RBSN	2	1|5	ENSG00000131381
RBBP8NL	2	2|6	ENSG00000130701
CCNT1	2	1|5	ENSG00000129315
WDR24	2	1|5	ENSG00000127580
HELB	2	1|4	ENSG00000127311
COX7C	2	1|5	ENSG00000127184
BPIFB1	2	2|6	ENSG00000125999
SNRPB2	2	1|5	ENSG00000125870
MKKS	2	1|5	ENSG00000125863
GPR108	2	1|5	ENSG00000125734
CHCHD5	2	1|5	ENSG00000125611
TTF1	2	1|5	ENSG00000125482
IRF1	2	4|5	ENSG00000125347
TM9SF2	2	1|5	ENSG00000125304
SPDEF	2	2|6	ENSG00000124664
VAMP7	2	1|4	ENSG00000124333
MOCS3	2	1|5	ENSG00000124217
PIGT	2	1|5	ENSG00000124155
DNPEP	2	1|5	ENSG00000123992
PFDN5	2	1|5	ENSG00000123349
CISD1	2	1|5	ENSG00000122873
PYROXD1	2	1|5	ENSG00000121350
WDR55	2	1|5	ENSG00000120314
MAGEB4	2	3|6	ENSG00000120289
PYROXD2	2	1|5	ENSG00000119943
RNF146	2	1|5	ENSG00000118518
CTSD	2	1|5	ENSG00000117984
SMG7	2	1|5	ENSG00000116698
NFE2L2	2	1|5	ENSG00000116044
NOL10	2	1|5	ENSG00000115761
MLPH	2	2|5	ENSG00000115648
HSPE1	2	1|5	ENSG00000115541
KANSL3	2	1|5	ENSG00000114982
NCBP2	2	1|5	ENSG00000114503
ECT2	2	1|5	ENSG00000114346
RAD50	2	1|5	ENSG00000113522
GHR	2	1|5	ENSG00000112964
EXOC2	2	1|5	ENSG00000112685
MED23	2	1|5	ENSG00000112282
MTRF1L	2	1|4	ENSG00000112031
SUDS3	2	1|5	ENSG00000111707
ELK3	2	1|5	ENSG00000111145
HPS5	2	1|5	ENSG00000110756
EXPH5	2	2|5	ENSG00000110723
HSPA8	2	1|5	ENSG00000109971
FRG1	2	1|5	ENSG00000109536
TBC1D9	2	1|5	ENSG00000109436
NFKB1	2	1|5	ENSG00000109320
DCUN1D4	2	4|5	ENSG00000109184
PPP1R9B	2	1|5	ENSG00000108819
SMARCD2	2	1|5	ENSG00000108604
KRT23	2	2|6	ENSG00000108244
C1GALT1	2	4|5	ENSG00000106392
CHCHD2	2	1|5	ENSG00000106153
CHN2	2	1|5	ENSG00000106069
ATP6V0A4	2	2|6	ENSG00000105929
CDK6	2	1|5	ENSG00000105810
PPP2R1A	2	1|5	ENSG00000105568
RPS19	2	1|5	ENSG00000105372
MTMR9	2	1|5	ENSG00000104643
NDRG1	2	1|5	ENSG00000104419
RAB2A	2	1|5	ENSG00000104388
IKBKB	2	1|5	ENSG00000104365
TTC23	2	1|4	ENSG00000103852
TRIP4	2	1|5	ENSG00000103671
VGLL1	2	2|6	ENSG00000102243
SLC25A14	2	1|5	ENSG00000102078
MID1	2	4|5	ENSG00000101871
LPIN2	2	4|5	ENSG00000101577
KIF3B	2	1|5	ENSG00000101350
SRSF5	2	4|5	ENSG00000100650
ERH	2	1|5	ENSG00000100632
ATP6V1D	2	1|5	ENSG00000100554
MCAT	2	1|5	ENSG00000100294
SOX10	2	5|6	ENSG00000100146
GGA1	2	1|5	ENSG00000100083
G2E3	2	1|5	ENSG00000092140
PPP2R3C	2	1|5	ENSG00000092020
SF3B2	2	1|5	ENSG00000087365
RBM22	2	1|5	ENSG00000086589
EIF2AK1	2	1|5	ENSG00000086232
GRHL2	2	2|6	ENSG00000083307
MEF2C	2	1|5	ENSG00000081189
RAPGEF3	2	1|5	ENSG00000079337
FAM76B	2	1|5	ENSG00000077458
NFKB2	2	1|5	ENSG00000077150
ANKRD13A	2	1|5	ENSG00000076513
KLHL20	2	1|5	ENSG00000076321
GTSE1	2	1|5	ENSG00000075218
KDM5A	2	1|5	ENSG00000073614
CHFR	2	1|5	ENSG00000072609
PTPN3	2	2|5	ENSG00000070159
DHX8	2	1|5	ENSG00000067596
GSTO2	2	2|5	ENSG00000065621
TAF2	2	1|5	ENSG00000064313
GPBP1	2	1|5	ENSG00000062194
MON2	2	1|5	ENSG00000061987
LIMA1	2	1|5	ENSG00000050405
ATP6V1H	2	1|5	ENSG00000047249
TDP1	2	1|5	ENSG00000042088
LSG1	2	1|5	ENSG00000041802
PSMA4	2	1|5	ENSG00000041357
TBPL1	2	1|5	ENSG00000028839
BRD9	2	1|5	ENSG00000028310
RB1CC1	2	1|5	ENSG00000023287
AQR	2	1|5	ENSG00000021776
LUC7L	2	1|5	ENSG00000007392
VPS41	2	1|5	ENSG00000006715
DHX33	2	1|5	ENSG00000005100
LAS1L	2	1|5	ENSG00000001497
YTHDF3-AS1	1	1
WISP1	1	5
WIBG	1	5
WHSC1L1	1	5
WBSCR28	1	4
WAPAL	1	5
TMEM173	1	4
TMEM136	1	5
TCEB3B	1	3
TCEB1P3	1	5
TAAR3	1	3
SSX9	1	3
SSX6	1	3
SRPR	1	5
SQRDL	1	4
SPG20	1	4
RP5-1051H14.2	1	6
RP4-686C3.7	1	6
RP3-445O10.1	1	6
RP3-430N8.11	1	6
RP3-412A9.15	1	6
RP13-512J5.1	1	6
RP11-932O9.4	1	6
RP11-871F6.3	1	6
RP11-805F19.2	1	6
RP11-75L1.6	1	6
RP11-690D19.3	1	6
RP11-589F4.2	1	6
RP11-556O15.1	1	6
RP11-509J21.2	1	6
RP11-420K14.6	1	6
RP11-356C4.5	1	6
RP11-340I6.3	1	6
RP11-331H13.1	1	6
RP11-283C24.2	1	6
RP11-147L13.14	1	6
RP11-134L4.2	1	6
RP11-12M5.1	1	6
RP11-1094M14.10	1	6
RP11-100L22.4	1	6
PVRL4	1	6
PRR26	1	5
PROL1	1	6
PPAPDC3	1	4
PPAP2C	1	5
PP2672	1	5
PP13004	1	5
PEG3-AS1	1	4
PARK2	1	4
OK/SW-CL.36	1	5
OBFC1	1	5
MGC34796	1	5
METTL20	1	5
MARCH3	1	4
LUZP6	1	5
LRRC16A	1	5
LOC654342	1	5
LOC646976	1	5
LOC646813	1	5
LOC642131	1	5
LOC439951	1	5
LOC391742	1	5
LOC100652824	1	4
LOC100129940	1	5
LOC100128655	1	5
LLNLF-65H9.1	1	6
LL22NC03-88E1.17	1	6
LCA10	1	5
LA16c-306A4.1	1	6
KU-MEL-3	1	5
KIAA1456	1	4
KIAA1324	1	2
KIAA1211L	1	5
KIAA1161	1	4
KIAA1045	1	4
KIAA0226L	1	5
KIAA0226	1	5
KIAA0141	1	5
KB-1507C5.3	1	6
IQCF4	1	3
HARS	1	5
GUCY1A3	1	4
GRAMD2	1	2
GARS	1	5
FLJ44477	1	5
FLJ44385	1	5
FLJ33534	1	5
FAM84B	1	5
FAM150A	1	5
ERBB2IP	1	5
DOPEY2	1	5
DKFZP434I0714	1	5
DDX26B	1	5
DARS	1	4
CXORF56	1	5
CXORF40B	1	5
CXORF21	1	4
CTD-2207O23.11	1	6
CTC-276P9.3	1	6
CTAGE5	1	4
CCDC155	1	4
CARKD	1	5
C9ORF163	1	5
C9ORF16	1	4
C9ORF152	1	5
C8ORF76	1	5
C8ORF59	1	5
C8ORF44	1	5
C8ORF4	1	5
C8ORF31	1	5
C6ORF62	1	5
C6ORF203	1	5
C6ORF132	1	5
C6ORF106	1	5
C5ORF34	1	5
C4ORF19	1	5
C3ORF67	1	5
C21ORF33	1	5
C1ORF53	1	4
C1ORF43	1	4
C1ORF105	1	4
C19ORF67	1	4
C17ORF62	1	5
C16ORF93	1	4
C16ORF82	1	5
C16ORF74	1	5
C15ORF41	1	5
C14ORF2	1	5
C14ORF166	1	5
C14ORF105	1	4
C12ORF57	1	5
C12ORF10	1	5
C11ORF73	1	5
C11ORF65	1	5
C11ORF52	1	5
C11ORF42	1	4
C11ORF31	1	5
C11ORF30	1	5
C11ORF24	1	5
C10ORF32	1	5
ATP5MPL	1	1
ASUN	1	5
AP005329.1	1	1
AP000648.3	1	6
AL391832.2	1	1
AL390955.2	1	1
AL158801.2	1	1
ADC	1	5
PRRC2B	1	5	ENSG00000288701
UBL7-AS1	1	1	ENSG00000288390
C1GALT1C1	1	4	ENSG00000288368
ATP4B	1	4	ENSG00000288359
SYT8	1	2	ENSG00000288149
GTF2H1	1	1	ENSG00000288114
LRTM2	1	5	ENSG00000285383
NOBOX	1	3	ENSG00000285328
PTPMT1	1	4	ENSG00000285206
GSDMC	1	5	ENSG00000285114
ADIPOR2	1	5	ENSG00000285070
OR6B1	1	3	ENSG00000284939
GCSAM	1	4	ENSG00000284925
DHRS1	1	5	ENSG00000284868
OR2F1	1	5	ENSG00000284866
DCAF11	1	5	ENSG00000284796
MIR1-2	1	4	ENSG00000284453
SHMT1	1	4	ENSG00000284320
MIR29C	1	4	ENSG00000284214
MIR192	1	4	ENSG00000283926
FRG1-DT	1	1	ENSG00000283668
FAM169B	1	5	ENSG00000283597
FRG1-DT	1	1	ENSG00000283244
CSN1S2AP	1	3	ENSG00000283090
TPBG	1	5	ENSG00000283085
CSN2	1	6	ENSG00000283030
FRG1EP	1	1	ENSG00000282995
PRSS22	1	2	ENSG00000282937
PRR27	1	3	ENSG00000282868
MGAM	1	4	ENSG00000282607
IGHVIII-76-1	1	6	ENSG00000282473
IGHV3-74	1	6	ENSG00000282305
SLC39A11	1	1	ENSG00000282291
SLC9A3	1	5	ENSG00000281861
MANSC1	1	4	ENSG00000281818
FRG1-DT	1	1	ENSG00000281787
OR10A3	1	3	ENSG00000281680
MUC20	1	2	ENSG00000281630
FRG1-DT	1	1	ENSG00000281543
RCC2	1	5	ENSG00000281540
KRTAP5-2	1	4	ENSG00000281533
BTG3	1	4	ENSG00000281484
LRP6	1	4	ENSG00000281324
SERTAD4	1	5	ENSG00000281230
OR5E1P	1	3	ENSG00000281056
OR10A6	1	3	ENSG00000280899
OR5P3	1	3	ENSG00000280808
FRG1-DT	1	1	ENSG00000280716
REXO4	1	5	ENSG00000280706
PROP1	1	3	ENSG00000280635
OBP2B	1	6	ENSG00000280584
OR5E1P	1	3	ENSG00000280497
OR8K3	1	3	ENSG00000280314
OR1B1	1	3	ENSG00000280094
OR8B4	1	3	ENSG00000280090
OR51F1	1	3	ENSG00000280021
OR4C16	1	4	ENSG00000279514
OR5L1	1	3	ENSG00000279395
OR8D2	1	3	ENSG00000279116
OR6Q1	1	3	ENSG00000279051
OR10A6	1	3	ENSG00000279000
OR51G1	1	3	ENSG00000278870
SBNO2	1	5	ENSG00000278788
ZNHIT3	1	4	ENSG00000278574
ADAM18	1	5	ENSG00000278548
KRTAP5-2	1	4	ENSG00000278489
TMC4	1	2	ENSG00000278363
OR5P3	1	3	ENSG00000278253
MUC20	1	2	ENSG00000278114
TMC4	1	2	ENSG00000277996
CCDC125	1	2	ENSG00000277868
PRH1	1	4	ENSG00000277823
LILRB3	1	4	ENSG00000277816
TMC4	1	2	ENSG00000277789
MROH6	1	5	ENSG00000277781
MUC20	1	2	ENSG00000277753
TMC4	1	2	ENSG00000277667
GP6	1	4	ENSG00000277439
GPR179	1	5	ENSG00000277399
SRCIN1	1	5	ENSG00000277363
GTSE1-DT	1	1	ENSG00000277232
TADA2A	1	5	ENSG00000277104
TRPV6	1	2	ENSG00000276971
MYT1	1	4	ENSG00000276876
SERPINF2	1	4	ENSG00000276838
TAF15	1	4	ENSG00000276833
TC2N	1	5	ENSG00000276776
MUC20	1	2	ENSG00000276583
PLPPR1	1	6	ENSG00000276539
GPR179	1	5	ENSG00000276469
OR10A6	1	3	ENSG00000276451
ZNF623	1	5	ENSG00000276340
TMC4	1	2	ENSG00000276260
TADA2A	1	5	ENSG00000276234
CRHR1	1	4	ENSG00000276191
OR2T4	1	4	ENSG00000275617
BDH1	1	5	ENSG00000275544
MUC20	1	2	ENSG00000275501
MUC20	1	2	ENSG00000275430
SMN1	1	4	ENSG00000275349
LPCAT1	1	5	ENSG00000275079
PPP4R3B	1	1	ENSG00000275052
LILRB3	1	4	ENSG00000275019
TMC4	1	2	ENSG00000274905
TMC4	1	2	ENSG00000274873
OR2T4	1	4	ENSG00000274870
MUC20	1	2	ENSG00000274843
MARVELD2	1	2	ENSG00000274671
LILRB3	1	4	ENSG00000274587
TPTE	1	5	ENSG00000274391
TMC4	1	2	ENSG00000274384
PROP1	1	3	ENSG00000274382
CATSPERB	1	2	ENSG00000274338
VASN	1	5	ENSG00000274334
RNA5SP439	1	6	ENSG00000274164
TMPRSS11E	1	2	ENSG00000274058
OR10A3	1	3	ENSG00000273953
FAM83H	1	5	ENSG00000273889
OCLN	1	2	ENSG00000273814
TMC4	1	2	ENSG00000273722
ZNHIT3	1	4	ENSG00000273611
SRCIN1	1	5	ENSG00000273608
KRTAP10-7	1	4	ENSG00000272804
PPP4R3B-DT	1	1	ENSG00000272606
ZNF595	1	5	ENSG00000272602
CFAP206	1	2	ENSG00000272514
SRXN1	1	5	ENSG00000271303
HSPE1-MOB4	1	1	ENSG00000270757
TAF15	1	4	ENSG00000270647
NCBP2AS2	1	1	ENSG00000270170
TERC	1	5	ENSG00000270141
RNF225	1	2	ENSG00000269855
CYP4F23P	1	2	ENSG00000269516
MIR4453HG	1	1	ENSG00000268471
SLC6A14	1	2	ENSG00000268104
ZNF649-AS1	1	6	ENSG00000268095
SMIM22	1	2	ENSG00000267795
FXYD1	1	6	ENSG00000266964
GDF10	1	5	ENSG00000266524
NCOA4	1	5	ENSG00000266412
ZNF488	1	5	ENSG00000265763
IGLJCOR18	1	6	ENSG00000265243
PPY2P	1	3	ENSG00000265060
MYH4	1	4	ENSG00000264424
MSMB	1	2	ENSG00000263639
OR8K1	1	3	ENSG00000263328
KRT37	1	3	ENSG00000263022
OR8J1	1	3	ENSG00000262796
SSBP1	1	1	ENSG00000262771
OR8K3	1	3	ENSG00000262755
OR8H1	1	3	ENSG00000262611
GIHCG	1	1	ENSG00000262349
KRT39	1	3	ENSG00000262164
DHX33-DT	1	1	ENSG00000262099
FBXL19-AS1	1	1	ENSG00000260852
CCDC187	1	6	ENSG00000260220
ADNP-AS1	1	6	ENSG00000259456
HIF1A-AS3	1	1	ENSG00000258667
ARHGAP5-AS1	1	5	ENSG00000258655
OR4K4P	1	6	ENSG00000258541
RTEL1	1	4	ENSG00000258366
GIHCG	1	1	ENSG00000257698
LINC00609	1	6	ENSG00000257585
RPL36A-HNRNPH2	1	1	ENSG00000257529
MGAM	1	4	ENSG00000257335
ZBED6	1	4	ENSG00000257315
ZNF271P	1	6	ENSG00000257267
SMIM3	1	4	ENSG00000256235
OR4D2	1	3	ENSG00000255713
POLR2M	1	1	ENSG00000255529
OR52B2	1	3	ENSG00000255307
OR5M11	1	3	ENSG00000255223
STX16-NPEPL1	1	1	ENSG00000254995
SYS1-DBNDD2	1	1	ENSG00000254806
OR4D10	1	3	ENSG00000254466
PBOV1	1	5	ENSG00000254440
PCDHGB1	1	1	ENSG00000254221
ETV3L	1	3	ENSG00000253831
MINCR	1	1	ENSG00000253716
C1orf210	1	2	ENSG00000253313
IGHVIII-76-1	1	6	ENSG00000253310
MIR449C	1	4	ENSG00000251856
MALAT1	1	5	ENSG00000251562
LINC01301	1	1	ENSG00000251396
OR12D3	1	3	ENSG00000251394
GLI4	1	5	ENSG00000250571
FTLP10	1	3	ENSG00000250426
SLC2A9-AS1	1	1	ENSG00000250413
OR12D3	1	3	ENSG00000250364
SMIM20	1	4	ENSG00000250317
LINC01216	1	6	ENSG00000250223
CLRN2	1	3	ENSG00000249581
PRR5-ARHGAP8	1	6	ENSG00000248405
MEF2C-AS1	1	1	ENSG00000248309
UBL7-AS1	1	1	ENSG00000247240
FRG1-DT	1	1	ENSG00000245685
DBNDD2	1	5	ENSG00000244274
DDOST	1	5	ENSG00000244038
RN7SL832P	1	1	ENSG00000243819
JMJD7	1	4	ENSG00000243789
PTPRVP	1	4	ENSG00000243323
SOX2-OT	1	4	ENSG00000242808
MAGEA5	1	3	ENSG00000242520
EIF6	1	5	ENSG00000242372
AK2P2	1	5	ENSG00000242272
OR12D3	1	3	ENSG00000242022
TMEFF1	1	4	ENSG00000241697
ARHGAP8	1	2	ENSG00000241484
RPL36A	1	1	ENSG00000241343
CRCP	1	5	ENSG00000241258
KRTAP9-1	1	4	ENSG00000240542
CPHL1P	1	2	ENSG00000240216
NCOR1P1	1	5	ENSG00000240108
PHF1	1	5	ENSG00000239756
NME1	1	5	ENSG00000239672
GUSBP4	1	5	ENSG00000239650
SNORA13	1	5	ENSG00000238363
AGER	1	4	ENSG00000237405
RNF223	1	2	ENSG00000237330
CDSN	1	6	ENSG00000237165
CDSN	1	6	ENSG00000237123
CDSN	1	6	ENSG00000237114
TAAR9	1	3	ENSG00000237110
LSM2	1	4	ENSG00000236826
HNRNPA1P47	1	6	ENSG00000236695
ZBED5	1	5	ENSG00000236287
PATE3	1	3	ENSG00000236027
HLA-A	1	4	ENSG00000235657
OR2J1	1	5	ENSG00000235632
PSORS1C1	1	6	ENSG00000235487
SLC44A4	1	2	ENSG00000235336
NEU1	1	4	ENSG00000234846
OR2J1	1	5	ENSG00000234804
GAS5	1	1	ENSG00000234741
AGER	1	4	ENSG00000234729
SEC61G-DT	1	1	ENSG00000234707
OR10G8	1	3	ENSG00000234560
NEU1	1	4	ENSG00000234343
OR2J1	1	5	ENSG00000234305
CSN1S2AP	1	3	ENSG00000234124
TRBV22OR9-2	1	6	ENSG00000234122
OR2W1	1	3	ENSG00000234101
PSORS1C1	1	6	ENSG00000233734
OR2B3	1	3	ENSG00000233687
OR2J3	1	3	ENSG00000233636
OR2J3	1	3	ENSG00000233618
DHX16	1	4	ENSG00000233561
PSORS1C1	1	6	ENSG00000233439
DHX16	1	4	ENSG00000233418
NKAPP1	1	5	ENSG00000233382
LINC00167	1	5	ENSG00000233220
OR2B3	1	3	ENSG00000233180
OR2B3	1	3	ENSG00000233054
DHX16	1	4	ENSG00000233049
SMG7-AS1	1	1	ENSG00000232860
SPTLC1P4	1	6	ENSG00000232678
RSU1P2	1	3	ENSG00000232554
LINC02518	1	1	ENSG00000232316
SLC44A4	1	2	ENSG00000232180
OR2J3	1	3	ENSG00000232178
PRH1	1	4	ENSG00000231887
OR5K2	1	4	ENSG00000231861
HLA-A	1	4	ENSG00000231834
LSM2	1	4	ENSG00000231502
SLC44A4	1	2	ENSG00000231479
DHX16	1	4	ENSG00000231377
OR2B3	1	3	ENSG00000231319
AGER	1	4	ENSG00000231268
MORF4L2-AS1	1	1	ENSG00000231154
PSORS1C1	1	6	ENSG00000231094
RPS3P1	1	6	ENSG00000230935
STMND1	1	2	ENSG00000230873
RPS6P23	1	6	ENSG00000230871
OR2J3	1	3	ENSG00000230855
LIMD1-AS1	1	1	ENSG00000230530
AGER	1	4	ENSG00000230514
TPI1P2	1	1	ENSG00000230359
OR2J3	1	3	ENSG00000229866
OR2W1	1	3	ENSG00000229328
HLA-A	1	4	ENSG00000229215
OR12D3	1	3	ENSG00000229181
CCDC26	1	5	ENSG00000229140
SLC44A4	1	2	ENSG00000229077
AGER	1	4	ENSG00000229058
OR2W1	1	3	ENSG00000228977
THRB-AS1	1	1	ENSG00000228791
WEE2-AS1	1	1	ENSG00000228775
NEU1	1	4	ENSG00000228691
OR2W1	1	3	ENSG00000228652
ORM2	1	4	ENSG00000228278
SLC44A4	1	2	ENSG00000228263
HLA-A	1	4	ENSG00000227715
OR2W1	1	3	ENSG00000227639
LINC01132	1	1	ENSG00000227630
PARG	1	5	ENSG00000227345
NEU1	1	4	ENSG00000227315
DHX16	1	4	ENSG00000227222
NEU1	1	4	ENSG00000227129
OR2J1	1	5	ENSG00000226931
OR2B3	1	3	ENSG00000226832
OR2W1	1	3	ENSG00000226463
OR2J3	1	3	ENSG00000226271
OR2J1	1	5	ENSG00000226192
DHX16	1	4	ENSG00000226171
SEC11B	1	5	ENSG00000226098
LSM2	1	4	ENSG00000225998
OR2B3	1	3	ENSG00000225736
ZNF469	1	5	ENSG00000225614
PHF1	1	5	ENSG00000225553
OR2J1	1	5	ENSG00000225441
LSM2	1	4	ENSG00000224979
E2F6P2	1	6	ENSG00000224688
IGHV3-74	1	6	ENSG00000224650
OR12D3	1	3	ENSG00000224487
HLA-A	1	4	ENSG00000224320
HLA-A	1	4	ENSG00000223980
NEU1	1	4	ENSG00000223957
BANF1P4	1	6	ENSG00000223828
CCDC18-AS1	1	1	ENSG00000223745
OR2A2	1	3	ENSG00000221989
OR2A25	1	3	ENSG00000221933
OR6X1	1	3	ENSG00000221931
OR2A12	1	3	ENSG00000221858
OR4A5	1	5	ENSG00000221840
OR6B1	1	3	ENSG00000221813
ZNF579	1	5	ENSG00000218891
NEPNP	1	4	ENSG00000218233
TMEM242	1	1	ENSG00000215712
DEFB116	1	3	ENSG00000215545
LINC00189	1	5	ENSG00000215533
PEX26	1	5	ENSG00000215193
OR7E5P	1	3	ENSG00000214880
IQCF6	1	3	ENSG00000214686
IQCF5	1	3	ENSG00000214681
DEFB113	1	3	ENSG00000214642
AZGP1P1	1	2	ENSG00000214313
FIS1	1	5	ENSG00000214253
ALG3	1	5	ENSG00000214160
TMEM213	1	2	ENSG00000214128
MYCBP	1	5	ENSG00000214114
UCA1	1	5	ENSG00000214049
GANC	1	1	ENSG00000214013
EMP2	1	2	ENSG00000213853
VDAC1	1	5	ENSG00000213585
ARHGAP19	1	5	ENSG00000213390
MXD3	1	5	ENSG00000213347
DNLZ	1	1	ENSG00000213221
OR2F1	1	5	ENSG00000213215
ZNF254	1	5	ENSG00000213096
SCAF8	1	5	ENSG00000213079
DENND1B	1	5	ENSG00000213047
POU5F1B	1	5	ENSG00000212993
SELENOH	1	1	ENSG00000211450
MIR653	1	4	ENSG00000208014
MIR34C	1	4	ENSG00000207562
METTL6	1	1	ENSG00000206562
OR2W1	1	3	ENSG00000206525
OR2B3	1	3	ENSG00000206524
OR2J1	1	5	ENSG00000206523
OR2J3	1	3	ENSG00000206522
HLA-A	1	4	ENSG00000206505
HLA-A	1	4	ENSG00000206503
DHX16	1	4	ENSG00000206486
CDSN	1	6	ENSG00000206460
PSORS1C1	1	6	ENSG00000206458
SLC44A4	1	2	ENSG00000206378
AGER	1	4	ENSG00000206320
SERPINB5	1	2	ENSG00000206075
SERPINB11	1	2	ENSG00000206072
KRTAP5-2	1	4	ENSG00000205867
C5orf51	1	1	ENSG00000205765
ARSH	1	2	ENSG00000205667
OR52E6	1	3	ENSG00000205409
OR5D16	1	3	ENSG00000205029
UQCC3	1	5	ENSG00000204922
MROH6	1	5	ENSG00000204839
MRPL53	1	5	ENSG00000204822
OR2W1	1	3	ENSG00000204704
OR2B3	1	3	ENSG00000204703
OR2J1	1	5	ENSG00000204702
OR2J3	1	3	ENSG00000204701
OR12D3	1	3	ENSG00000204692
CST13P	1	3	ENSG00000204663
ZNF616	1	4	ENSG00000204611
LILRB3	1	4	ENSG00000204577
DHX16	1	4	ENSG00000204560
DEFB121	1	3	ENSG00000204548
PSORS1C1	1	6	ENSG00000204540
CDSN	1	6	ENSG00000204539
LSM2	1	4	ENSG00000204392
NEU1	1	4	ENSG00000204386
SLC44A4	1	2	ENSG00000204385
CD300LD	1	4	ENSG00000204345
AGER	1	4	ENSG00000204305
TMEM225	1	3	ENSG00000204300
COL15A1	1	4	ENSG00000204291
OXLD1	1	1	ENSG00000204237
SYT15	1	5	ENSG00000204176
GPRIN2	1	5	ENSG00000204175
NPY4R	1	5	ENSG00000204174
LIPK	1	3	ENSG00000204021
GLT6D1	1	3	ENSG00000204007
ARRDC1-AS1	1	5	ENSG00000203993
LDLRAD1	1	2	ENSG00000203985
LIME1	1	4	ENSG00000203896
HSD3B1	1	4	ENSG00000203857
FAM24A	1	3	ENSG00000203795
FANK1	1	4	ENSG00000203780
OR6K3	1	3	ENSG00000203757
CAPN8	1	2	ENSG00000203697
OR2L2	1	4	ENSG00000203663
SLC44A4	1	2	ENSG00000203463
LINC00449	1	1	ENSG00000203441
RNU6-450P	1	1	ENSG00000201524
TGM2	1	5	ENSG00000198959
MFAP3L	1	5	ENSG00000198948
RASGEF1A	1	5	ENSG00000198915
GRM3	1	4	ENSG00000198822
ABCA4	1	5	ENSG00000198691
FAM3D	1	6	ENSG00000198643
BAZ1A	1	5	ENSG00000198604
CTNND1	1	5	ENSG00000198561
WDHD1	1	1	ENSG00000198554
ANKRD35	1	5	ENSG00000198483
NRARP	1	5	ENSG00000198435
TXNRD1	1	5	ENSG00000198431
ASPH	1	5	ENSG00000198363
PIM3	1	5	ENSG00000198355
NUP210P1	1	3	ENSG00000198284
ZXDA	1	5	ENSG00000198205
MAN1A2	1	1	ENSG00000198162
MARCHF5	1	1	ENSG00000198060
ZNF667	1	4	ENSG00000198046
IRAK4	1	5	ENSG00000198001
FCHSD1	1	5	ENSG00000197948
TEAD4	1	5	ENSG00000197905
KIF13B	1	5	ENSG00000197892
OCLN	1	2	ENSG00000197822
SLC9A8	1	5	ENSG00000197818
OR52M1	1	3	ENSG00000197790
OR5B17	1	3	ENSG00000197786
OR6C74	1	4	ENSG00000197706
SERPINB13	1	2	ENSG00000197641
CDC42SE1	1	1	ENSG00000197622
ENPP1	1	4	ENSG00000197594
OR11L1	1	3	ENSG00000197591
PIGN	1	4	ENSG00000197563
OR51D1	1	3	ENSG00000197428
ZNF675	1	5	ENSG00000197372
SVIL	1	5	ENSG00000197321
ADGRA1	1	5	ENSG00000197177
NEK5	1	2	ENSG00000197168
OR8B8	1	5	ENSG00000197125
PCBP2	1	5	ENSG00000197111
ARRDC1	1	1	ENSG00000197070
GMFB	1	5	ENSG00000197045
EOLA2	1	1	ENSG00000197021
OR2T4	1	4	ENSG00000196944
HCAR1	1	2	ENSG00000196917
KRT39	1	3	ENSG00000196859
SPINK14	1	3	ENSG00000196800
TLE1	1	5	ENSG00000196781
SNHG17	1	1	ENSG00000196756
TTC30B	1	4	ENSG00000196659
ZKSCAN5	1	5	ENSG00000196652
MYO18A	1	5	ENSG00000196535
ARMCX4	1	5	ENSG00000196440
PPP1R26	1	4	ENSG00000196422
CD55	1	5	ENSG00000196352
ADH7	1	2	ENSG00000196344
GARS1-DT	1	1	ENSG00000196295
OR10J1	1	4	ENSG00000196184
OR6K2	1	3	ENSG00000196171
ZNF250	1	5	ENSG00000196150
SERPINA3	1	4	ENSG00000196136
MYT1	1	4	ENSG00000196132
OR8A1	1	4	ENSG00000196119
MYBPC1	1	6	ENSG00000196091
C8orf76	1	1	ENSG00000189376
S100A14	1	2	ENSG00000189334
FAM180A	1	5	ENSG00000189320
CRYM-AS1	1	1	ENSG00000189149
LITAF	1	5	ENSG00000189067
APOD	1	5	ENSG00000189058
DUSP21	1	3	ENSG00000189037
C9orf152	1	2	ENSG00000188959
MSL1	1	5	ENSG00000188895
POTEA	1	5	ENSG00000188877
BEND4	1	4	ENSG00000188848
SNTN	1	2	ENSG00000188817
PLET1	1	5	ENSG00000188771
NOXA1	1	1	ENSG00000188747
ZDHHC9	1	4	ENSG00000188706
OR56A5	1	3	ENSG00000188691
ASAH2	1	4	ENSG00000188611
SLC24A5	1	4	ENSG00000188467
MAGEB5	1	3	ENSG00000188408
SELL	1	5	ENSG00000188404
GTF2F2	1	5	ENSG00000188342
ZC3H6	1	4	ENSG00000188177
C6orf132	1	2	ENSG00000188112
NWD1	1	2	ENSG00000188039
MORN2	1	4	ENSG00000188010
PMS2CL	1	5	ENSG00000187953
EIF4EBP1	1	5	ENSG00000187840
FANCM	1	4	ENSG00000187790
AMY1C	1	6	ENSG00000187733
THSD4	1	5	ENSG00000187720
EXD3	1	1	ENSG00000187609
ZNF286A	1	4	ENSG00000187607
PRR27	1	3	ENSG00000187533
ATP13A5	1	6	ENSG00000187527
WDR86	1	4	ENSG00000187260
SAMD7	1	4	ENSG00000187033
PTRH1	1	4	ENSG00000187024
ACTL7A	1	3	ENSG00000187003
EFCAB6	1	4	ENSG00000186976
PPARA	1	4	ENSG00000186951
OR13C8	1	3	ENSG00000186943
VSIG10L	1	6	ENSG00000186806
PRR5	1	5	ENSG00000186654
FOXD2	1	5	ENSG00000186564
CYP4F8	1	2	ENSG00000186526
OR9Q2	1	3	ENSG00000186513
TMPRSS12	1	3	ENSG00000186452
SPATA12	1	5	ENSG00000186451
CYP4X1	1	5	ENSG00000186377
SOWAHB	1	6	ENSG00000186212
CYP4Z1	1	2	ENSG00000186160
OR5D14	1	3	ENSG00000186113
ANKRD46	1	5	ENSG00000186106
CD300LF	1	4	ENSG00000186074
CDIN1	1	1	ENSG00000186073
ZNF529	1	5	ENSG00000186020
ATP4B	1	4	ENSG00000186009
CCIN	1	4	ENSG00000185972
IRS2	1	5	ENSG00000185950
OR4C46	1	5	ENSG00000185926
LAMP1	1	5	ENSG00000185896
SP1	1	5	ENSG00000185591
PDE6G	1	4	ENSG00000185527
IFNLR1	1	5	ENSG00000185436
ATP6V0A2	1	4	ENSG00000185344
TMEM105	1	2	ENSG00000185332
SFTPA2	1	6	ENSG00000185303
ZBTB37	1	1	ENSG00000185278
NOTUM	1	6	ENSG00000185269
UBALD2	1	5	ENSG00000185262
ZNF74	1	5	ENSG00000185252
LINC00482	1	5	ENSG00000185168
NPY2R	1	4	ENSG00000185149
SEMA4B	1	5	ENSG00000185033
UBOX5	1	1	ENSG00000185019
CA13	1	1	ENSG00000185015
AP3M1	1	5	ENSG00000185009
OR6C70	1	3	ENSG00000184954
LINC00308	1	5	ENSG00000184856
ZBTB40	1	5	ENSG00000184677
HDDC3	1	5	ENSG00000184508
NUTM1	1	1	ENSG00000184507
GAST	1	4	ENSG00000184502
NEU1	1	4	ENSG00000184494
OR56A3	1	3	ENSG00000184478
KNTC1	1	5	ENSG00000184445
CSF1	1	5	ENSG00000184371
MAP7D2	1	4	ENSG00000184368
IQCF2	1	3	ENSG00000184345
MROH7	1	4	ENSG00000184313
TACSTD2	1	2	ENSG00000184292
TSSC4	1	5	ENSG00000184281
LRTOMT	1	2	ENSG00000184154
OR4F6	1	5	ENSG00000184140
EIF3C	1	4	ENSG00000184110
DIABLO	1	1	ENSG00000184047
LRRC55	1	4	ENSG00000183908
ZNF703	1	5	ENSG00000183779
ACSM2A	1	4	ENSG00000183747
FIGLA	1	3	ENSG00000183733
OPCML	1	5	ENSG00000183715
MRGPRX2	1	3	ENSG00000183695
BPIFA4P	1	3	ENSG00000183566
ASB7	1	5	ENSG00000183475
OR56A4	1	3	ENSG00000183389
CCDC125	1	2	ENSG00000183323
OR52L1	1	3	ENSG00000183313
ZNF623	1	5	ENSG00000183309
FAM9A	1	3	ENSG00000183304
RUVBL2	1	5	ENSG00000183207
FANCF	1	5	ENSG00000183161
BEGAIN	1	5	ENSG00000183092
CAMK1D	1	5	ENSG00000183049
OR1G1	1	3	ENSG00000183024
C1orf116	1	2	ENSG00000182795
NTM	1	5	ENSG00000182667
OR4Q3	1	5	ENSG00000182652
CCNYL2	1	5	ENSG00000182632
TBPL2	1	3	ENSG00000182521
OR5P3	1	3	ENSG00000182334
UBE2E2	1	5	ENSG00000182247
RAD51B	1	5	ENSG00000182185
ZNF716	1	5	ENSG00000182111
RTKN2	1	5	ENSG00000182010
OR4A16	1	4	ENSG00000181961
OR4P4	1	3	ENSG00000181927
FTMT	1	5	ENSG00000181867
OR8H2	1	3	ENSG00000181767
OR8H1	1	3	ENSG00000181693
ZFP41	1	4	ENSG00000181638
MRPS23	1	5	ENSG00000181610
SAGE1	1	5	ENSG00000181433
OR5M8	1	3	ENSG00000181371
NME9	1	5	ENSG00000181322
FRAT2	1	5	ENSG00000181274
LRRC57	1	4	ENSG00000180979
PITPNB	1	4	ENSG00000180957
OR56A1	1	3	ENSG00000180934
FAM83H	1	5	ENSG00000180921
OR56B4	1	3	ENSG00000180919
TTTY11	1	5	ENSG00000180910
CUEDC1	1	5	ENSG00000180891
CAPS2	1	4	ENSG00000180881
GREM2	1	5	ENSG00000180875
DEFB112	1	3	ENSG00000180872
MAP3K15	1	4	ENSG00000180815
ZFP3	1	4	ENSG00000180787
GPR157	1	2	ENSG00000180758
DEFB119	1	3	ENSG00000180483
OR10Q1	1	3	ENSG00000180475
OR6K6	1	3	ENSG00000180433
ALX1	1	4	ENSG00000180318
WFDC10A	1	3	ENSG00000180305
FGD6	1	5	ENSG00000180263
PRNT	1	3	ENSG00000180259
ZNRF2	1	5	ENSG00000180233
WFDC9	1	3	ENSG00000180205
WFDC11	1	3	ENSG00000180083
FAM71E2	1	4	ENSG00000180043
OR10A7	1	3	ENSG00000179919
OR6C2	1	3	ENSG00000179695
MAF1	1	5	ENSG00000179632
OR6C4	1	3	ENSG00000179626
OR2AP1	1	4	ENSG00000179615
PTPN11	1	1	ENSG00000179295
ZNF664	1	5	ENSG00000179195
TMEM125	1	2	ENSG00000179178
CYP11B2	1	5	ENSG00000179142
RCC2	1	5	ENSG00000179051
RRS1	1	5	ENSG00000179041
MRFAP1	1	5	ENSG00000179010
ZNF552	1	2	ENSG00000178935
TAF7	1	5	ENSG00000178913
ZHX2	1	5	ENSG00000178764
DHFR2	1	1	ENSG00000178700
ZNF713	1	5	ENSG00000178665
DEFB125	1	3	ENSG00000178591
P4HTM	1	4	ENSG00000178467
DNAJC22	1	4	ENSG00000178401
CALML5	1	2	ENSG00000178372
CALML3	1	2	ENSG00000178363
STAP2	1	2	ENSG00000178078
DMAP1	1	5	ENSG00000178028
ODF3	1	5	ENSG00000177947
JUN	1	5	ENSG00000177606
TBL1XR1	1	5	ENSG00000177565
ACOT4	1	5	ENSG00000177465
ERICH5	1	5	ENSG00000177459
CD19	1	4	ENSG00000177455
NAP1L5	1	4	ENSG00000177432
UMODL1	1	4	ENSG00000177398
HIC1	1	5	ENSG00000177374
ZBTB38	1	5	ENSG00000177311
FZD8	1	5	ENSG00000177283
SEC24C	1	5	ENSG00000176986
SHMT1	1	4	ENSG00000176974
MUC20	1	2	ENSG00000176945
GCNT4	1	4	ENSG00000176928
OR51F2	1	3	ENSG00000176925
FUT2	1	2	ENSG00000176920
IRX5	1	6	ENSG00000176842
OR52E2	1	3	ENSG00000176787
OR51V1	1	3	ENSG00000176742
RBIS	1	1	ENSG00000176731
TGIF2LY	1	3	ENSG00000176679
LMNB2	1	5	ENSG00000176619
OR4S1	1	3	ENSG00000176555
RNPEP	1	5	ENSG00000176393
OR4K13	1	3	ENSG00000176253
OR51B6	1	3	ENSG00000176239
OR11H6	1	3	ENSG00000176219
OR4D11	1	3	ENSG00000176200
OR11H4	1	3	ENSG00000176198
CCDC57	1	1	ENSG00000176155
ASCL3	1	3	ENSG00000176009
PLEKHD1	1	6	ENSG00000175985
GAPT	1	4	ENSG00000175857
NR2F1	1	5	ENSG00000175745
KDF1	1	2	ENSG00000175707
TEX26	1	5	ENSG00000175664
P2RY2	1	4	ENSG00000175591
ALG10B	1	1	ENSG00000175548
OR52W1	1	3	ENSG00000175485
POLD4	1	5	ENSG00000175482
PROP1	1	3	ENSG00000175325
TP53I11	1	5	ENSG00000175274
CTDSP2	1	1	ENSG00000175215
DDIT3	1	5	ENSG00000175197
RAG2	1	5	ENSG00000175097
VCPIP1	1	1	ENSG00000175073
GK5	1	2	ENSG00000175066
ZDHHC14	1	5	ENSG00000175048
KLC2	1	5	ENSG00000174996
FBXW8	1	5	ENSG00000174989
FUT1	1	2	ENSG00000174951
CD164L2	1	2	ENSG00000174950
PDE12	1	5	ENSG00000174840
ADGRE1	1	4	ENSG00000174837
FGFBP3	1	4	ENSG00000174721
BRSK2	1	5	ENSG00000174672
SLC29A2	1	5	ENSG00000174669
OR7D4	1	3	ENSG00000174667
NPAS4	1	5	ENSG00000174576
SLC26A9	1	6	ENSG00000174502
GCSAM	1	4	ENSG00000174500
TRHR	1	5	ENSG00000174417
OR2Y1	1	3	ENSG00000174339
CCS	1	4	ENSG00000173992
RBM4B	1	5	ENSG00000173914
SPTBN2	1	5	ENSG00000173898
ZNF791	1	1	ENSG00000173875
OR1L1	1	3	ENSG00000173679
TRAPPC3L	1	4	ENSG00000173626
UGT2A1	1	2	ENSG00000173610
AGR3	1	2	ENSG00000173467
RNASE11	1	3	ENSG00000173464
RNASE8	1	3	ENSG00000173431
INSM1	1	4	ENSG00000173404
CST9	1	3	ENSG00000173335
ZNF449	1	4	ENSG00000173275
SYT12	1	5	ENSG00000173227
ACSM6	1	5	ENSG00000173124
TRMT112	1	4	ENSG00000173113
CCDC63	1	5	ENSG00000173093
ZNF680	1	5	ENSG00000173041
HPSE2	1	4	ENSG00000172987
MYEOV	1	5	ENSG00000172927
LSM2	1	4	ENSG00000172850
SSH3	1	5	ENSG00000172830
OVOL1	1	2	ENSG00000172818
OR10W1	1	3	ENSG00000172772
CFL1	1	5	ENSG00000172757
OR4D9	1	5	ENSG00000172742
TMEM217	1	4	ENSG00000172738
FUT10	1	4	ENSG00000172728
RND1	1	1	ENSG00000172602
MUCL1	1	2	ENSG00000172551
OR8J1	1	3	ENSG00000172487
OR5AP2	1	3	ENSG00000172464
FUT9	1	6	ENSG00000172461
FGGY	1	1	ENSG00000172456
PRSS27	1	5	ENSG00000172382
OR9I1	1	3	ENSG00000172377
OR10V1	1	3	ENSG00000172289
HINFP	1	5	ENSG00000172273
C5orf34	1	1	ENSG00000172244
OR4X2	1	3	ENSG00000172208
OR8U1	1	5	ENSG00000172199
MTBP	1	4	ENSG00000172167
SNTB1	1	5	ENSG00000172164
OR8I2	1	3	ENSG00000172154
SMN1	1	4	ENSG00000172062
OR52A5	1	3	ENSG00000171944
OR10H3	1	4	ENSG00000171936
C3AR1	1	5	ENSG00000171860
MLLT3	1	5	ENSG00000171843
ZNF570	1	1	ENSG00000171827
OR1N1	1	3	ENSG00000171505
OR1N2	1	3	ENSG00000171501
OR1L8	1	3	ENSG00000171496
LRRC8D	1	4	ENSG00000171492
OR1L3	1	3	ENSG00000171481
SPACA5B	1	3	ENSG00000171478
XAGE3	1	5	ENSG00000171402
CHST11	1	4	ENSG00000171310
ZNF440	1	2	ENSG00000171295
SOSTDC1	1	6	ENSG00000171243
JUNB	1	5	ENSG00000171223
SCAND1	1	5	ENSG00000171222
CSN3	1	6	ENSG00000171209
TRIM8	1	5	ENSG00000171206
TMEM126B	1	5	ENSG00000171204
C1GALT1C1	1	4	ENSG00000171155
SOCS5	1	4	ENSG00000171150
OBP2B	1	6	ENSG00000171102
PATE1	1	3	ENSG00000171053
OR4D5	1	3	ENSG00000171014
HAS2	1	5	ENSG00000170961
OR8B12	1	3	ENSG00000170953
OR7G3	1	4	ENSG00000170920
CYTL1	1	4	ENSG00000170891
RNF139	1	5	ENSG00000170881
LSM3	1	5	ENSG00000170860
KBTBD2	1	4	ENSG00000170852
USP32	1	4	ENSG00000170832
OR5E1P	1	3	ENSG00000170688
OR10A3	1	3	ENSG00000170683
ATF7	1	5	ENSG00000170653
HSPA4	1	5	ENSG00000170606
OR9K2	1	5	ENSG00000170605
EMB	1	5	ENSG00000170571
IRX1	1	6	ENSG00000170549
PFKFB3	1	5	ENSG00000170525
KRT4	1	2	ENSG00000170477
HARS1	1	1	ENSG00000170445
SEMA3E	1	5	ENSG00000170381
FRMPD2	1	5	ENSG00000170324
GABARAP	1	1	ENSG00000170296
ANKK1	1	5	ENSG00000170209
SF3B5	1	5	ENSG00000169976
ONECUT1	1	5	ENSG00000169856
NLGN1	1	5	ENSG00000169760
GPS1	1	4	ENSG00000169727
HINT1	1	5	ENSG00000169567
OR4K14	1	3	ENSG00000169484
UMOD	1	6	ENSG00000169344
IL1RAPL1	1	4	ENSG00000169306
PGM2	1	1	ENSG00000169299
SH3TC2	1	4	ENSG00000169247
OR6F1	1	3	ENSG00000169214
E2F6	1	1	ENSG00000169016
PXDC1	1	5	ENSG00000168994
STXBP6	1	5	ENSG00000168952
CEP120	1	5	ENSG00000168944
TMEM129	1	4	ENSG00000168936
ZNF608	1	5	ENSG00000168916
LRRC28	1	1	ENSG00000168904
USP39	1	4	ENSG00000168883
FSTL5	1	4	ENSG00000168843
LDLRAD4	1	5	ENSG00000168675
WFDC13	1	3	ENSG00000168634
ADAM18	1	5	ENSG00000168619
FNTA	1	5	ENSG00000168522
SCGB1D1	1	3	ENSG00000168515
RHOH	1	5	ENSG00000168421
MFSD2A	1	5	ENSG00000168389
SCN11A	1	5	ENSG00000168356
DEGS2	1	2	ENSG00000168350
KCTD6	1	4	ENSG00000168301
UBTD2	1	4	ENSG00000168246
MAPK1IP1L	1	5	ENSG00000168175
OR2C1	1	3	ENSG00000168158
VASN	1	5	ENSG00000168140
C2CD3	1	5	ENSG00000168014
KCTD5	1	1	ENSG00000167977
ABCA3	1	4	ENSG00000167972
RAB26	1	5	ENSG00000167964
GSDMA	1	5	ENSG00000167914
NDUFV1	1	5	ENSG00000167792
OTUB1	1	5	ENSG00000167770
KLK11	1	2	ENSG00000167757
GGT6	1	2	ENSG00000167741
SERPINF2	1	4	ENSG00000167711
TMC4	1	2	ENSG00000167608
AQP2	1	6	ENSG00000167580
RAB4B	1	4	ENSG00000167578
TUBA1C	1	1	ENSG00000167553
TUBA1A	1	5	ENSG00000167552
ZNF646	1	1	ENSG00000167395
TRUB2	1	5	ENSG00000167112
GNGT2	1	4	ENSG00000167083
PBX3	1	5	ENSG00000167081
MS4A5	1	3	ENSG00000166930
STX3	1	5	ENSG00000166900
OR4D6	1	3	ENSG00000166884
SCNN1G	1	2	ENSG00000166828
PCLAF	1	1	ENSG00000166803
SAA3P	1	3	ENSG00000166787
TMEM135	1	5	ENSG00000166575
A2ML1	1	2	ENSG00000166535
CLEC3A	1	5	ENSG00000166509
PRKCB	1	5	ENSG00000166501
LEO1	1	4	ENSG00000166477
SERPINB8	1	4	ENSG00000166401
CYB5R2	1	5	ENSG00000166394
C11orf65	1	1	ENSG00000166323
SENP8	1	5	ENSG00000166192
HPS6	1	5	ENSG00000166189
LRTM2	1	5	ENSG00000166159
DEPDC4	1	5	ENSG00000166153
FBN1	1	5	ENSG00000166147
AMN	1	4	ENSG00000166126
SPATA19	1	3	ENSG00000166118
CEP57	1	1	ENSG00000166037
ABTB2	1	5	ENSG00000166016
TC2N	1	5	ENSG00000165929
PSMC3	1	5	ENSG00000165916
TRUB1	1	5	ENSG00000165832
VWA2	1	2	ENSG00000165816
SLC39A2	1	6	ENSG00000165794
DDX21	1	5	ENSG00000165732
NUDT5	1	5	ENSG00000165609
AKR1E2	1	5	ENSG00000165568
NEMF	1	5	ENSG00000165525
REEP3	1	5	ENSG00000165476
LRFN5	1	5	ENSG00000165379
HECTD2	1	4	ENSG00000165338
FAT3	1	4	ENSG00000165323
SLITRK5	1	5	ENSG00000165300
DYNLT3	1	4	ENSG00000165169
TRPV6	1	2	ENSG00000165125
RASEF	1	2	ENSG00000165105
METTL2B	1	5	ENSG00000165055
FAM219A	1	1	ENSG00000164970
RPP25L	1	4	ENSG00000164967
YWHAZ	1	1	ENSG00000164924
TMEM184A	1	2	ENSG00000164855
GPR146	1	4	ENSG00000164849
KCNV1	1	5	ENSG00000164794
MED30	1	5	ENSG00000164758
PEX2	1	5	ENSG00000164751
CHMP4C	1	2	ENSG00000164695
FABP5	1	4	ENSG00000164687
SP8	1	4	ENSG00000164651
HCN1	1	5	ENSG00000164588
DACT2	1	4	ENSG00000164488
TMEM200A	1	5	ENSG00000164484
LEAP2	1	5	ENSG00000164406
CCDC127	1	4	ENSG00000164366
NSA2	1	1	ENSG00000164346
EBF1	1	4	ENSG00000164330
TMEM174	1	5	ENSG00000164325
EGFLAM	1	5	ENSG00000164318
CDC20B	1	2	ENSG00000164287
SPINK1	1	4	ENSG00000164266
WDR41	1	1	ENSG00000164253
AGGF1	1	5	ENSG00000164252
ANKRD33B	1	6	ENSG00000164236
STARD4	1	5	ENSG00000164211
NPY1R	1	5	ENSG00000164128
BSN	1	4	ENSG00000164061
SHISA5	1	4	ENSG00000164054
CLDN19	1	6	ENSG00000164007
UVSSA	1	5	ENSG00000163945
RFC4	1	4	ENSG00000163918
LIPH	1	2	ENSG00000163898
YEATS2	1	5	ENSG00000163872
SMIM12	1	1	ENSG00000163866
ZNF148	1	5	ENSG00000163848
CCNL1	1	5	ENSG00000163660
PRICKLE2	1	5	ENSG00000163637
ANKZF1	1	5	ENSG00000163516
EOMES	1	5	ENSG00000163508
NEK10	1	5	ENSG00000163491
ELF3	1	2	ENSG00000163435
EOGT	1	4	ENSG00000163378
TGFA	1	4	ENSG00000163235
S100A9	1	5	ENSG00000163220
LYSMD1	1	1	ENSG00000163155
MSX1	1	4	ENSG00000163132
PDLIM5	1	4	ENSG00000163110
SLC16A14	1	5	ENSG00000163053
SMC6	1	1	ENSG00000163029
NUP35	1	4	ENSG00000163002
MEMO1	1	1	ENSG00000162959
PIGR	1	6	ENSG00000162896
SPATA17	1	2	ENSG00000162814
KCNJ9	1	5	ENSG00000162728
ZNF496	1	5	ENSG00000162714
HFM1	1	5	ENSG00000162669
SNX7	1	4	ENSG00000162627
TYW3	1	4	ENSG00000162623
ADGRL4	1	5	ENSG00000162618
NFIA	1	5	ENSG00000162599
MXRA8	1	5	ENSG00000162576
TTLL10	1	2	ENSG00000162571
ALPL	1	5	ENSG00000162551
DHRS3	1	4	ENSG00000162496
PDPN	1	4	ENSG00000162493
SLC45A1	1	4	ENSG00000162426
BEND5	1	4	ENSG00000162373
STX5	1	5	ENSG00000162236
CYB561A3	1	5	ENSG00000162144
BICDL2	1	2	ENSG00000162069
ALOX15	1	2	ENSG00000161905
AQP5	1	6	ENSG00000161798
JOSD2	1	5	ENSG00000161677
SIGLEC16	1	5	ENSG00000161643
PGAP3	1	4	ENSG00000161395
BDH1	1	5	ENSG00000161267
SCGB3A1	1	6	ENSG00000161055
IER2	1	5	ENSG00000160888
AZGP1	1	2	ENSG00000160862
GPATCH4	1	5	ENSG00000160818
PMF1	1	5	ENSG00000160783
ANO10	1	1	ENSG00000160746
MPZL3	1	2	ENSG00000160588
SHKBP1	1	1	ENSG00000160410
GPSM1	1	5	ENSG00000160360
MCM3AP	1	5	ENSG00000160294
CBS	1	4	ENSG00000160200
RSPH1	1	5	ENSG00000160188
TFF1	1	4	ENSG00000160182
TFF3	1	4	ENSG00000160180
CPAMD8	1	6	ENSG00000160111
OR3A3	1	3	ENSG00000159961
UROC1	1	4	ENSG00000159650
PLA2G4D	1	2	ENSG00000159337
MORC3	1	5	ENSG00000159256
RUNX1	1	5	ENSG00000159216
SYNJ1	1	5	ENSG00000159082
CDC42SE2	1	5	ENSG00000158985
CCAR2	1	5	ENSG00000158941
WFDC8	1	3	ENSG00000158901
TOMM40L	1	5	ENSG00000158882
F11R	1	5	ENSG00000158769
NCF1	1	4	ENSG00000158517
HMHB1	1	5	ENSG00000158497
DNAH3	1	2	ENSG00000158486
B4GALT5	1	4	ENSG00000158470
AGAP1	1	5	ENSG00000157985
CABP1	1	5	ENSG00000157782
SLC34A2	1	6	ENSG00000157765
SVOPL	1	6	ENSG00000157703
ZNF618	1	5	ENSG00000157657
SLC38A10	1	1	ENSG00000157637
CREB3L1	1	5	ENSG00000157613
MX1	1	5	ENSG00000157601
DHRS1	1	5	ENSG00000157379
C1orf158	1	2	ENSG00000157330
GALK2	1	1	ENSG00000156958
MALSU1	1	4	ENSG00000156928
FBXO32	1	5	ENSG00000156804
MAPK13	1	5	ENSG00000156711
AIFM1	1	5	ENSG00000156709
ZDHHC5	1	5	ENSG00000156599
EEF1A1	1	5	ENSG00000156508
SCAF4	1	5	ENSG00000156304
CLDN17	1	5	ENSG00000156282
DPY19L4	1	5	ENSG00000156162
WIF1	1	6	ENSG00000156076
GNAQ	1	4	ENSG00000156052
TMBIM4	1	5	ENSG00000155957
MED7	1	5	ENSG00000155868
XAGE2	1	6	ENSG00000155622
ZKSCAN2	1	1	ENSG00000155592
SETD9	1	5	ENSG00000155542
SLC7A7	1	1	ENSG00000155465
ZCCHC10	1	5	ENSG00000155329
KLF10	1	5	ENSG00000155090
CNTNAP5	1	4	ENSG00000155052
RAB6B	1	4	ENSG00000154917
USP43	1	5	ENSG00000154914
ATP5PF	1	1	ENSG00000154723
PDE1C	1	4	ENSG00000154678
NCAM2	1	5	ENSG00000154654
BTG3	1	4	ENSG00000154640
SRSF12	1	4	ENSG00000154548
GPR26	1	4	ENSG00000154478
PGM5	1	5	ENSG00000154330
C4orf19	1	2	ENSG00000154274
ENPP3	1	1	ENSG00000154269
TBRG1	1	5	ENSG00000154144
TMPRSS11D	1	4	ENSG00000153802
CMTM7	1	5	ENSG00000153551
LPCAT1	1	5	ENSG00000153395
ASAP1	1	5	ENSG00000153317
SCN3A	1	4	ENSG00000153253
NR4A2	1	5	ENSG00000153234
RASSF3	1	5	ENSG00000153179
SCOC	1	5	ENSG00000153130
DAB2	1	5	ENSG00000153071
CENPH	1	5	ENSG00000153044
SREK1IP1	1	4	ENSG00000153006
MARVELD2	1	2	ENSG00000152939
GPR180	1	1	ENSG00000152749
SLC30A6	1	5	ENSG00000152683
MEPE	1	4	ENSG00000152595
PAN3	1	4	ENSG00000152520
GUCY1A2	1	5	ENSG00000152402
UHMK1	1	4	ENSG00000152332
CCL28	1	4	ENSG00000151882
FBXO4	1	4	ENSG00000151876
TMEM45B	1	2	ENSG00000151715
POU4F2	1	4	ENSG00000151615
FRMD4A	1	1	ENSG00000151474
ME3	1	5	ENSG00000151376
THRB	1	5	ENSG00000151090
UBC	1	1	ENSG00000150991
DHX37	1	5	ENSG00000150990
TEX12	1	4	ENSG00000150783
IL18	1	5	ENSG00000150782
HNMT	1	5	ENSG00000150540
SAP18	1	5	ENSG00000150459
ARID5B	1	5	ENSG00000150347
OR5M9	1	3	ENSG00000150269
OR8K1	1	3	ENSG00000150261
TRIM48	1	5	ENSG00000150244
CNTN5	1	4	ENSG00000149972
VPS51	1	1	ENSG00000149823
SPINT4	1	3	ENSG00000149651
CNBD2	1	1	ENSG00000149646
SPATA25	1	4	ENSG00000149634
MPZL2	1	2	ENSG00000149573
INCENP	1	1	ENSG00000149503
MTA2	1	5	ENSG00000149480
TKFC	1	5	ENSG00000149476
ST14	1	2	ENSG00000149418
GRIK4	1	5	ENSG00000149403
ATM	1	4	ENSG00000149311
ZC3H12C	1	5	ENSG00000149289
RPS3	1	5	ENSG00000149273
INTS4	1	5	ENSG00000149262
ENDOD1	1	5	ENSG00000149218
HIKESHI	1	1	ENSG00000149196
PTPRJ	1	5	ENSG00000149177
SYT8	1	2	ENSG00000149043
SCGB1A1	1	6	ENSG00000149021
TUT1	1	1	ENSG00000149016
A1CF	1	4	ENSG00000148584
RSU1	1	5	ENSG00000148484
USP6NL	1	4	ENSG00000148429
NOTCH1	1	5	ENSG00000148400
PTGES	1	5	ENSG00000148344
REXO4	1	5	ENSG00000148300
SNX30	1	4	ENSG00000148158
PLPPR1	1	6	ENSG00000148123
PLIN2	1	4	ENSG00000147872
CER1	1	4	ENSG00000147869
FAM135B	1	5	ENSG00000147724
GSDMC	1	5	ENSG00000147697
UTP23	1	5	ENSG00000147679
EIF3H	1	5	ENSG00000147677
MAL2	1	5	ENSG00000147676
MTDH	1	5	ENSG00000147649
DPYS	1	4	ENSG00000147647
PSKH2	1	5	ENSG00000147613
PMP2	1	5	ENSG00000147588
TRIM55	1	5	ENSG00000147573
ERLIN2	1	5	ENSG00000147475
DOCK5	1	4	ENSG00000147459
HMBOX1	1	5	ENSG00000147421
FATE1	1	3	ENSG00000147378
GPC3	1	4	ENSG00000147257
CPXCR1	1	3	ENSG00000147183
AKAP4	1	4	ENSG00000147081
TMEM47	1	4	ENSG00000147027
PURB	1	5	ENSG00000146676
EGFR	1	5	ENSG00000146648
VWDE	1	4	ENSG00000146530
ZMYM4	1	5	ENSG00000146463
SLC18B1	1	4	ENSG00000146409
TAAR8	1	3	ENSG00000146385
TAAR2	1	3	ENSG00000146378
RNF217	1	5	ENSG00000146373
PRSS35	1	4	ENSG00000146250
TPBG	1	5	ENSG00000146242
HIGD2A	1	5	ENSG00000146066
TRIM7	1	5	ENSG00000146054
SLC17A4	1	5	ENSG00000146039
TENM2	1	5	ENSG00000145934
G3BP1	1	5	ENSG00000145907
FBXO38	1	5	ENSG00000145868
IL9	1	5	ENSG00000145839
GIN1	1	1	ENSG00000145723
SSBP2	1	5	ENSG00000145687
NAF1	1	4	ENSG00000145414
TBCK	1	4	ENSG00000145348
PLAC8	1	5	ENSG00000145287
EIF2B5	1	5	ENSG00000145191
ILDR1	1	2	ENSG00000145103
NXPE3	1	4	ENSG00000144815
TMF1	1	5	ENSG00000144747
SLC25A38	1	4	ENSG00000144659
ACKR2	1	2	ENSG00000144648
EAF1	1	1	ENSG00000144597
SUMF1	1	4	ENSG00000144455
ABCA12	1	2	ENSG00000144452
HSPD1	1	1	ENSG00000144381
GDF7	1	4	ENSG00000143869
OSR1	1	5	ENSG00000143867
PLEKHA6	1	5	ENSG00000143850
PSEN2	1	5	ENSG00000143801
SMYD2	1	5	ENSG00000143499
ENSA	1	5	ENSG00000143420
MCL1	1	5	ENSG00000143384
ECM1	1	4	ENSG00000143369
LYPLAL1	1	4	ENSG00000143353
TOR1AIP1	1	1	ENSG00000143337
CRABP2	1	5	ENSG00000143320
ISG20L2	1	5	ENSG00000143319
FCGR2A	1	5	ENSG00000143226
NECTIN4	1	2	ENSG00000143217
POU2F1	1	4	ENSG00000143190
CYP4B1	1	2	ENSG00000142973
RPL11	1	1	ENSG00000142676
WTIP	1	5	ENSG00000142279
APP	1	5	ENSG00000142192
HUNK	1	5	ENSG00000142149
DMRTC2	1	3	ENSG00000142025
DPP9	1	5	ENSG00000142002
PLPP2	1	2	ENSG00000141934
STAC2	1	6	ENSG00000141750
GRB7	1	5	ENSG00000141738
SLC16A3	1	1	ENSG00000141526
ADCYAP1	1	4	ENSG00000141433
GALNT1	1	4	ENSG00000141429
TOB1	1	5	ENSG00000141232
UNC45B	1	5	ENSG00000141161
CHST4	1	5	ENSG00000140835
MARVELD3	1	2	ENSG00000140832
SLC5A2	1	4	ENSG00000140675
CRTC3	1	5	ENSG00000140577
ZNF710	1	5	ENSG00000140548
DET1	1	5	ENSG00000140543
WDR93	1	2	ENSG00000140527
ABHD2	1	5	ENSG00000140526
BBS4	1	1	ENSG00000140463
IGF1R	1	5	ENSG00000140443
TLE3	1	5	ENSG00000140332
AK7	1	2	ENSG00000140057
STON2	1	4	ENSG00000140022
RAB20	1	4	ENSG00000139832
VPS37B	1	5	ENSG00000139722
NABP2	1	5	ENSG00000139579
GPR84	1	5	ENSG00000139572
TMTC3	1	4	ENSG00000139324
LLPH	1	5	ENSG00000139233
COL2A1	1	5	ENSG00000139219
SCAF11	1	5	ENSG00000139218
ETFBKMT	1	1	ENSG00000139160
SLCO1C1	1	5	ENSG00000139155
AEBP2	1	4	ENSG00000139154
PIK3C2G	1	6	ENSG00000139144
YARS2	1	5	ENSG00000139131
INTS12	1	1	ENSG00000138785
ANXA3	1	5	ENSG00000138772
CNOT6L	1	5	ENSG00000138767
ITGAV	1	5	ENSG00000138448
SMARCAL1	1	5	ENSG00000138375
RPS24	1	5	ENSG00000138326
DUSP5	1	5	ENSG00000138166
KIF11	1	5	ENSG00000138160
LOXL4	1	4	ENSG00000138131
MYOF	1	5	ENSG00000138119
RTCA	1	5	ENSG00000137996
DNASE2B	1	6	ENSG00000137976
DUOX1	1	2	ENSG00000137857
UACA	1	5	ENSG00000137831
NDUFAF1	1	5	ENSG00000137806
BTG4	1	5	ENSG00000137707
TRIM29	1	2	ENSG00000137699
MMP20	1	6	ENSG00000137674
TMPRSS4	1	2	ENSG00000137648
SDCBP	1	5	ENSG00000137575
SULF1	1	5	ENSG00000137573
PI15	1	4	ENSG00000137558
ANKRD42	1	5	ENSG00000137494
TLR2	1	4	ENSG00000137462
RIPK1	1	5	ENSG00000137275
CDSN	1	6	ENSG00000137197
FOXP4	1	5	ENSG00000137166
DENND4C	1	4	ENSG00000137145
MYC	1	5	ENSG00000136997
DERL1	1	4	ENSG00000136986
ARPC5L	1	5	ENSG00000136950
LMX1B	1	5	ENSG00000136944
RPL35	1	5	ENSG00000136942
RABEPK	1	1	ENSG00000136933
ST6GALNAC4	1	5	ENSG00000136840
ODF2	1	5	ENSG00000136811
UGGT1	1	1	ENSG00000136731
RPS6KC1	1	5	ENSG00000136643
DCAF7	1	4	ENSG00000136485
TACO1	1	5	ENSG00000136463
IREB2	1	4	ENSG00000136381
DDX56	1	1	ENSG00000136271
NUP42	1	1	ENSG00000136243
TNS3	1	5	ENSG00000136205
SCRN1	1	5	ENSG00000136193
LMO7	1	4	ENSG00000136153
BORA	1	4	ENSG00000136122
VILL	1	4	ENSG00000136059
USP44	1	5	ENSG00000136014
GCC2	1	5	ENSG00000135968
CAB39	1	5	ENSG00000135932
TMBIM1	1	5	ENSG00000135926
RC3H1	1	5	ENSG00000135870
PIGC	1	5	ENSG00000135845
NPL	1	4	ENSG00000135838
URB2	1	5	ENSG00000135763
DYNC1LI2	1	4	ENSG00000135720
CHST5	1	4	ENSG00000135702
MPHOSPH6	1	5	ENSG00000135698
FAIM2	1	5	ENSG00000135472
TROAP	1	4	ENSG00000135451
LACRT	1	3	ENSG00000135413
DNAJC14	1	5	ENSG00000135392
PRRG4	1	2	ENSG00000135378
HILPDA	1	5	ENSG00000135245
UGT2B28	1	4	ENSG00000135226
CSN2	1	6	ENSG00000135222
CD36	1	5	ENSG00000135218
ARHGAP32	1	5	ENSG00000134909
CARS2	1	1	ENSG00000134905
TMEM258	1	5	ENSG00000134825
SLC43A3	1	5	ENSG00000134802
DSG1	1	4	ENSG00000134760
PHC2	1	4	ENSG00000134686
YARS1	1	1	ENSG00000134684
RERG	1	5	ENSG00000134533
PTGFRN	1	5	ENSG00000134247
HMGCS2	1	6	ENSG00000134240
MEIS2	1	5	ENSG00000134138
EIF2S1	1	1	ENSG00000134001
TTC9	1	5	ENSG00000133985
COX16	1	1	ENSG00000133983
VRTN	1	4	ENSG00000133980
CATSPERB	1	2	ENSG00000133962
SARAF	1	5	ENSG00000133872
LYVE1	1	4	ENSG00000133800
IMPA1	1	5	ENSG00000133731
FAM83F	1	2	ENSG00000133477
RTN3	1	4	ENSG00000133318
WDR74	1	5	ENSG00000133316
SLC39A11	1	1	ENSG00000133195
WASF3	1	5	ENSG00000132970
NMUR2	1	4	ENSG00000132911
SLC14A2	1	6	ENSG00000132874
OSER1	1	5	ENSG00000132823
RAB25	1	2	ENSG00000132698
SCP2D1	1	3	ENSG00000132631
VPS13B	1	5	ENSG00000132549
SLC52A1	1	2	ENSG00000132517
ZRANB2	1	5	ENSG00000132485
COQ3	1	5	ENSG00000132423
SCLY	1	4	ENSG00000132330
PER2	1	5	ENSG00000132326
EFR3A	1	5	ENSG00000132294
SNRPA1	1	5	ENSG00000131876
CHSY1	1	5	ENSG00000131873
FMO5	1	5	ENSG00000131781
RARA	1	5	ENSG00000131759
TNS4	1	2	ENSG00000131746
CA6	1	6	ENSG00000131686
NDUFA2	1	5	ENSG00000131495
RAMP2	1	4	ENSG00000131477
PSME3	1	4	ENSG00000131467
GFPT2	1	5	ENSG00000131459
RFTN1	1	5	ENSG00000131378
CCL25	1	4	ENSG00000131142
ZNF227	1	1	ENSG00000131115
DEFB118	1	3	ENSG00000131068
ZNF341	1	5	ENSG00000131061
HABP4	1	4	ENSG00000130956
YIPF2	1	5	ENSG00000130733
PRDM12	1	4	ENSG00000130711
LAMA5	1	5	ENSG00000130702
CYP2E1	1	5	ENSG00000130649
CRB3	1	2	ENSG00000130545
RSPH3	1	5	ENSG00000130363
ECSIT	1	5	ENSG00000130159
GDPD2	1	4	ENSG00000130055
NXNL2	1	4	ENSG00000130045
FOXJ1	1	4	ENSG00000129654
EAPP	1	5	ENSG00000129518
KLK10	1	2	ENSG00000129451
AP1M2	1	2	ENSG00000129354
PSMA1	1	1	ENSG00000129084
DUT	1	4	ENSG00000128951
IVD	1	5	ENSG00000128928
MYO5C	1	2	ENSG00000128833
MKLN1	1	5	ENSG00000128585
PODXL	1	4	ENSG00000128567
CDHR3	1	4	ENSG00000128536
KRT17	1	5	ENSG00000128422
ADORA2A	1	5	ENSG00000128271
STYXL1	1	5	ENSG00000127952
FGL2	1	4	ENSG00000127951
PTPN12	1	5	ENSG00000127947
PNKD	1	1	ENSG00000127838
AAMP	1	1	ENSG00000127837
OR7C2	1	3	ENSG00000127529
EPS15L1	1	4	ENSG00000127527
OR7A10	1	3	ENSG00000127515
AVPR2	1	5	ENSG00000126895
NUP214	1	1	ENSG00000126883
CSN1S1	1	6	ENSG00000126545
KRT36	1	5	ENSG00000126337
CAPNS1	1	5	ENSG00000126247
SLURP1	1	2	ENSG00000126233
CEP250	1	5	ENSG00000126001
FAM83C	1	5	ENSG00000125998
DYNLRB1	1	5	ENSG00000125971
RALY	1	5	ENSG00000125970
DEFB129	1	3	ENSG00000125903
OVOL2	1	2	ENSG00000125850
CST11	1	3	ENSG00000125831
CSTL1	1	3	ENSG00000125823
PSMF1	1	5	ENSG00000125818
DEFB126	1	4	ENSG00000125788
VASP	1	5	ENSG00000125753
TNFSF14	1	4	ENSG00000125735
TRIP10	1	1	ENSG00000125733
INSIG2	1	4	ENSG00000125629
LINC00029	1	5	ENSG00000125514
DDX31	1	1	ENSG00000125485
GTF3C4	1	1	ENSG00000125484
HS3ST3B1	1	4	ENSG00000125430
GRK4	1	4	ENSG00000125388
RAP2A	1	5	ENSG00000125249
LRRC29	1	5	ENSG00000125122
SH3TC1	1	4	ENSG00000125089
GCM2	1	3	ENSG00000124827
RUNX2	1	5	ENSG00000124813
TCP11	1	5	ENSG00000124678
UNC5CL	1	5	ENSG00000124602
NQO2	1	4	ENSG00000124588
GRM4	1	5	ENSG00000124493
POF1B	1	2	ENSG00000124429
XG	1	5	ENSG00000124343
IL9R	1	4	ENSG00000124334
BCAS4	1	5	ENSG00000124243
DDX27	1	5	ENSG00000124228
STX16	1	1	ENSG00000124222
PLCG1	1	4	ENSG00000124181
PARD6B	1	2	ENSG00000124171
NCOA3	1	5	ENSG00000124151
ACSL3	1	5	ENSG00000123983
CKS2	1	4	ENSG00000123975
BATF3	1	4	ENSG00000123685
COL10A1	1	4	ENSG00000123500
IKZF4	1	5	ENSG00000123411
NLN	1	5	ENSG00000123213
WWP1	1	5	ENSG00000123124
SSPN	1	4	ENSG00000123096
RNF11	1	5	ENSG00000123091
MED13L	1	5	ENSG00000123066
CALD1	1	5	ENSG00000122786
DNAI1	1	1	ENSG00000122735
SPINK4	1	5	ENSG00000122711
ANXA11	1	5	ENSG00000122359
MTERF4	1	4	ENSG00000122085
SV2C	1	4	ENSG00000122012
ZSCAN20	1	5	ENSG00000121903
TNFSF10	1	5	ENSG00000121858
DESI2	1	4	ENSG00000121644
CD80	1	4	ENSG00000121594
CSTA	1	4	ENSG00000121552
TRIM6	1	4	ENSG00000121236
RDH10	1	5	ENSG00000121039
ARL1	1	4	ENSG00000120805
SERP1	1	5	ENSG00000120742
SIL1	1	5	ENSG00000120725
CCDC77	1	1	ENSG00000120647
TEX11	1	4	ENSG00000120498
TP53AIP1	1	2	ENSG00000120471
SNX19	1	5	ENSG00000120451
CRHR1	1	4	ENSG00000120088
CRIPT	1	4	ENSG00000119878
ZNF410	1	1	ENSG00000119725
ACOT2	1	5	ENSG00000119673
IRF2BPL	1	5	ENSG00000119669
ZBTB45	1	5	ENSG00000119574
DENND1A	1	5	ENSG00000119522
INVS	1	1	ENSG00000119509
BSPRY	1	2	ENSG00000119411
SET	1	5	ENSG00000119335
HEATR1	1	5	ENSG00000119285
FGF23	1	4	ENSG00000118972
HS1BP3	1	4	ENSG00000118960
CCNI	1	1	ENSG00000118816
MYL12B	1	1	ENSG00000118680
PLAGL1	1	5	ENSG00000118495
USP35	1	5	ENSG00000118369
IFT46	1	5	ENSG00000118096
MUC5B	1	4	ENSG00000117983
NSL1	1	4	ENSG00000117697
SYF2	1	5	ENSG00000117614
IRF6	1	2	ENSG00000117595
FMO6P	1	6	ENSG00000117507
DR1	1	1	ENSG00000117505
SLC2A1	1	5	ENSG00000117394
RBBP5	1	5	ENSG00000117222
UAP1	1	5	ENSG00000117143
RLF	1	5	ENSG00000117000
TMEM9	1	4	ENSG00000116857
IVNS1ABP	1	4	ENSG00000116679
MEF2D	1	5	ENSG00000116604
SFPQ	1	5	ENSG00000116560
S100PBP	1	1	ENSG00000116497
QSOX1	1	4	ENSG00000116260
NPHS2	1	6	ENSG00000116218
ATP6V1B1	1	6	ENSG00000116039
GRIN3B	1	4	ENSG00000116032
WIPF1	1	4	ENSG00000115935
KYNU	1	5	ENSG00000115919
CEBPZ	1	5	ENSG00000115816
UXS1	1	4	ENSG00000115652
IL1R1	1	4	ENSG00000115594
FN1	1	4	ENSG00000115414
ACADL	1	4	ENSG00000115361
GPD2	1	1	ENSG00000115159
STAM2	1	5	ENSG00000115145
VIPR1	1	5	ENSG00000114812
EIF1B	1	5	ENSG00000114784
CISH	1	5	ENSG00000114737
ROPN1B	1	6	ENSG00000114547
GNB4	1	5	ENSG00000114450
BBX	1	4	ENSG00000114439
WNT5A	1	5	ENSG00000114251
DPYSL3	1	5	ENSG00000113657
WWC1	1	5	ENSG00000113645
LIFR	1	5	ENSG00000113594
[truncated: 332 more rows]
