# Supplementary material for: ELF5 is a potential respiratory epithelial cell-specific risk gene for severe COVID-19
Source: Nat Commun. 2022 Aug 15;13:4484. doi: 10.1038/s41467-022-31999-6 (PMC9378714; doi:10.1038/s41467-022-31999-6)
Supplement: Supplementary file 11 — Supplementary Data 8 [file 41467_2022_31999_MOESM11_ESM.xlsx]

## Sheet: Supplementary.Data.8
Supplementary Data 8 Summary of phenome-wide colocalisation screen at CSF3
All variants oriented based on the hg19 genome build. Effect estimates and standard errors were derived using linear regression models for all but COVID-19 outcomes, which were based on logisitc regression models.
		Colocalisation posterior probabilities													Protein			Trait
Trait	Trait ID	H0	H1	H2	H2	H4	ld.check.top	rsID	chr	pos	EA	NEA	EAF	Effect	SE	Pvalue		Effect	SE	Pvalue	N or cases/controls
Granulocyte percentage of myeloid white cells	ebi-a-GCST004608	5.58811e-128	1.7749e-127	0.0207743	0.0659834	0.913242	0.965374	rs12602172	17	38163567	A	G	0.37526	0.25157	0.061949	5.7069e-05		0.0892947	0.00364747	2.33884e-132	169545
Monocyte percentage of white cells	ebi-a-GCST004609	6.13017e-77	1.94707e-76	0.0208934	0.0663617	0.912745	0.964331	rs7208815	17	38168715	T	C	0.37522	0.25162	0.061964	5.71216e-05		-0.0694178	0.0036409	4.82948e-81	170494
White blood cell count	ebi-a-GCST004610	2.8364e-180	9.00897e-180	0.0207722	0.0659766	0.913251	0.965364	rs12600856	17	38163295	C	T	0.37526	0.25157	0.061949	5.7069e-05		0.106106	0.0036597	8.03526e-185	172435
Sum neutrophil eosinophil counts	ebi-a-GCST004613	4.5845e-234	1.45613e-233	0.020737	0.065865	0.913398	0.965364	rs12600856	17	38163295	C	T	0.37526	0.25157	0.061949	5.7069e-05		0.120822	0.00366035	6.18016e-239	170384
Granulocyte count	ebi-a-GCST004614	3.64652e-237	1.15821e-236	0.0207535	0.0659173	0.913329	0.965364	rs12600856	17	38163295	C	T	0.37526	0.25157	0.061949	5.7069e-05		0.121802	0.00366605	4.77529e-242	169822
Sum basophil neutrophil counts	ebi-a-GCST004620	4.1414e-238	1.31539e-237	0.0207671	0.0659606	0.913272	0.965364	rs12600856	17	38163295	C	T	0.37526	0.25157	0.061949	5.7069e-05		0.121938	0.00366291	5.39511e-243	170143
Myeloid white cell count	ebi-a-GCST004626	3.57995e-222	1.13707e-221	0.0207794	0.0659996	0.913221	0.965364	rs12600856	17	38163295	C	T	0.37526	0.25157	0.061949	5.7069e-05		0.118206	0.00367499	5.48277e-227	169219
Neutrophil count	ebi-a-GCST004629	1.20165e-234	3.8167e-234	0.020754	0.065919	0.913327	0.965364	rs12600856	17	38163295	C	T	0.37526	0.25157	0.061949	5.7069e-05		0.120856	0.00365688	1.61065e-239	170702
Neutrophil percentage of white cells	ebi-a-GCST004633	7.00643e-128	2.22538e-127	0.0208236	0.06614	0.913036	0.965374	rs12602172	17	38163567	A	G	0.37526	0.25157	0.061949	5.7069e-05		0.0892211	0.00364328	1.91867e-132	171542
CD62L on granulocyte	ebi-a-GCST90001835	0.00350762	0.00889731	0.0271727	0.0689255	0.891497	0.962672	rs3826331	17	38150492	C	T	0.62138	-0.24599	0.061602	7.53876e-05		0.1293	0.02744	2.57798e-06	2849
basophil cell count	ieu-b-29	4.04822e-105	9.40004e-105	0.0346126	0.0803711	0.885016	0.876919	rs12941811	17	38159335	C	T	0.59589	-0.23574	0.060735	0.000118359		-0.046353	0.002071	7.70903e-111	473990
white blood cell count	ieu-b-30	0	0	0.021498	0.0499188	0.928583	0.995032	rs2227315	17	38169714	A	G	0.37525	0.25148	0.061964	5.76501e-05		0.105086	0.001885	0	560510
neutrophil cell count	ieu-b-34	0	0	0.021284	0.0494218	0.929294	0.997148	rs4795418	17	38164851	C	T	0.37526	0.25157	0.061949	5.7069e-05		0.120187	0.001963	0	519288
body mass index	ieu-b-40	0.000718378	0.000354873	0.0315003	0.0155609	0.951866	0.997015	rs8070454	17	38160754	T	C	0.37526	0.25157	0.061949	5.7069e-05		-0.0098	0.0017	4.20001e-09	795617
NET25 0121	ubm-a-1067	0.00964357	0.0245167	0.0361769	0.091972	0.837691	0.903288	rs11078934	17	38189793	C	T	0.63483	-0.23176	0.063	0.000260916		-0.0717	0.0159	6.76083e-06	7916
Severe COVID-19 vs. population	A2	0.0724695	0.149209	0.0343097	0.0699668	0.674045	0.962672	rs3826331	17	38150492	C	T	0.62138	-0.24599	0.061602	7.54e-05		0.070235	0.018491	0.00014564	8779/1001875
hospitalized COVID-19 vs. not hospitalized COVID-19	B1	0.254882	0.612699	0.0356687	0.0857315	0.0110188	0.000651647	rs3826331	17	38150492	C	T	0.62138	-0.24599	0.061602	7.54e-05		-0.0061024	0.015647	0.69654	14480/73191
hospitalized COVID-19 vs. population	B2	0.23842	0.565035	0.023444	0.0554427	0.117658	0.00034943	rs3826331	17	38150492	C	T	0.62138	-0.24599	0.061602	7.54e-05		0.031354	0.010889	0.0039835	23650/2054980
confirmed SARS-CoV-2 infection vs. population	C2	0.00942886	0.0226987	0.0254607	0.0604111	0.882001	0.876919	rs3826331	17	38150492	C	T	0.62138	-0.24599	0.061602	7.54e-05		0.019186	0.0042205	5.47e-06	111367/2466882
